# Supplementary material for: NLRX1 limits inflammatory neurodegeneration in the anterior visual pathway
Source: J Neuroinflammation. 2025 Jan 28;22:21. doi: 10.1186/s12974-025-03339-0 (PMC11773851; doi:10.1186/s12974-025-03339-0)
Supplement: Supplementary file 2 — Supplementary Material 2 [file 12974_2025_3339_MOESM2_ESM.zip]

Archive with 9 entries (9 files):
- Table S1- Interaction of Genotype and Stimulation Differentially Expressed Genes.csv
- Table S2- CAMERA Analysis of Genotype Treatment interaction.csv
- Table S3- KO vs WT Vehicle Differentially Expressed Genes.csv
- Table S4- KO vs WT IFNg Differentially Expressed Genes.csv
- Table S5 GO Term Enrichment KO vs WT Vehicle Upregulated.csv
- Table S6 GO Term Enrichment KO vs WT Vehicle Downregulated.csv
- Table S7 GO Term Enrichment KO vs WT LPS+IFNg Upregulated.csv
- Table S8 GO Term Enrichment KO vs WT LPS+IFNg Downregulated.csv
- Supplementary Tables and Legends.docx
