# Supplementary material for: NLRX1 limits inflammatory neurodegeneration in the anterior visual pathway
Source: J Neuroinflammation. 2025 Jan 28;22:21. doi: 10.1186/s12974-025-03339-0 (PMC11773851; doi:10.1186/s12974-025-03339-0)
Supplement: Supplementary file 2 — Supplementary Material 2 [file 12974_2025_3339_MOESM2_ESM.zip › Table S1- Interaction of Genotype and Stimulation Differentially Expressed Genes.csv]

	baseMean	log2FoldChange	lfcSE	stat	pvalue	padj
0610009B22Rik	383.840833826115	-0.229977635080782	0.164474132829571	-1.39826020739131	0.162034942685301	0.459626495919625
0610010F05Rik	864.765500138421	0.142564174070917	0.151288259290818	0.942334684391263	0.346021315830361	0.656572063268072
0610010K14Rik	1097.98342456108	0.0903344222148235	0.152959623473235	0.590576912806211	0.554803937771118	0.807088198870119
0610012G03Rik	1523.420273071	-0.184612287744382	0.109747101771402	-1.68216093878197	0.0925376362554886	0.34992390351499
0610030E20Rik	860.913018127408	0.227598233862688	0.143296120110686	1.5883070224573	0.112216930316146	0.383480749732334
1110004F10Rik	3388.89324858316	-0.0304122861732905	0.0888070573806778	-0.342453483656441	0.732009644663782	0.899787615373777
1110008P14Rik	915.036045699766	0.429956840951427	0.205588039454828	2.0913514331455	0.036496572399711	0.225860427307239
1110025M09Rik	216.859151972747	-0.140969827804944	0.229222310592629	-0.614991740727515	0.538560174894278	0.799490322313363
1110032A03Rik	748.949444149674	0.0148185155211902	0.175056299754275	0.0846499985546985	0.932539648584156	0.980639153757856
1110038B12Rik	477.816254411106	0.0239407888461595	0.204207350295621	0.117237645028456	0.906671736179457	0.97275884853828
1110038F14Rik	1110.22337008972	-0.0736140270715848	0.126442307623488	-0.582194587042719	0.560435618992401	0.810477196861076
1110051M20Rik	1354.19461795574	-0.0933966130935994	0.110983885105099	-0.841533101901734	0.400049348853927	0.698330490627286
1110059E24Rik	935.396067331351	-0.270062380734751	0.119743517197356	-2.25534030614489	0.0241119765113966	0.182889734542143
1110059G10Rik	366.006408624633	0.161559954955642	0.180245346094198	0.896333572303214	0.370074633726773	0.676457734491364
1110065P20Rik	749.81751205589	-0.360752659771046	0.139915654596669	-2.57835808874266	0.00992710657105817	0.117341423154142
1190007I07Rik	199.242104813548	-0.298476505512572	0.276344372695506	-1.08008895785062	0.280102568527092	0.594420014256687
1300002E11Rik	240.426890432815	-0.00689483119914768	0.253856988358344	-0.0271602969992497	0.978331882419314	0.994566311511332
1500004A13Rik	588.641215105626	0.177395286285555	0.138786115845333	1.27819187967801	0.201181778623639	0.509430067097656
1500009C09Rik	2484.11113612075	-0.765111509321368	0.147396034329779	-5.19085545822442	2.09330084505017e-07	0.00081241005796397
1500009L16Rik	239.692307836492	0.149418828665058	0.266358661982325	0.560968536007187	0.574818986672508	0.81716940925861
1500011B03Rik	653.376422640034	0.0088507593243724	0.14079697691187	0.0628618562592605	0.949876509038735	0.987314379309493
1600012H06Rik	1108.46452742563	-0.201904591511187	0.128928033032591	-1.56602553193493	0.117342640024346	0.393477075739973
1600014C10Rik	389.588469085598	-0.294808696432502	0.176712369105628	-1.66829689355975	0.0952568043003858	0.354563610124486
1700003M07Rik	231.68640424832	0.386259277220249	0.231346780210343	1.66961164045187	0.0949962258283946	0.354046433201024
1700007K13Rik	160.834058327983	0.568232582581949	0.272063650042257	2.08860162867657	0.0367435984615356	0.226506103478168
1700017B05Rik	1151.72628157902	0.439851772597275	0.143618777873998	3.0626341423346	0.00219398116714676	0.0594096905437903
1700019D03Rik	372.817594743123	-0.0527975596315174	0.23363807844305	-0.225980114129329	0.82121688692019	0.941178089813148
1700025G04Rik	1700.20792298966	-0.482491928089642	0.146232387055657	-3.29948746515368	0.000968615532011872	0.0408608356493269
1700030K09Rik	355.641474565531	0.00277453806632022	0.208796221770847	0.0132882580095978	0.989397816113481	0.997109943724384
1700037H04Rik	1376.66808991647	-0.0722079170487411	0.103418629612697	-0.698209958100969	0.485045899766699	0.762645430247627
1700052K11Rik	213.728952798436	0.148831247712543	0.241998635092676	0.615008624555038	0.53854902475212	0.799490322313363
1700066M21Rik	1360.16837829279	-0.191483087834773	0.153407485876501	-1.24819911323574	0.211958148632033	0.520858743039839
1700088E04Rik	463.728932729597	-0.0914919131699403	0.18570427542049	-0.492675319201862	0.622242019344428	0.842962436593883
1700094D03Rik	170.259469373676	0.092798548197777	0.359744202923296	0.257957035703959	0.796440065808871	0.930974311343963
1700123O20Rik	897.50466275302	-0.0582569655572344	0.149582893388524	-0.389462753644688	0.696933858232504	0.881549931906723
1810009A15Rik	760.58646638982	-0.256403967524468	0.152408774841313	-1.68234386629926	0.0925021795612581	0.34992390351499
1810010H24Rik	631.844982489955	0.393500664407824	0.14639522294655	2.68793377603238	0.00718956537304337	0.102583467694049
1810013L24Rik	1999.56739418212	0.045226594056106	0.106078831430189	0.426348909074004	0.669853624069387	0.870612512062747
1810014B01Rik	205.409515050459	-0.08757891524448	0.259510196322566	-0.337477742630278	0.735756787860479	0.902127136839367
1810030O07Rik	1379.6801733383	-0.0439201859194416	0.106604520151932	-0.411991779118246	0.680345448822415	0.875180668962781
1810037I17Rik	2569.21458537468	-0.388482997303061	0.101682027966442	-3.82056696814967	0.000133145245608826	0.0150505834429472
1810055G02Rik	1122.73971314339	0.132858800529682	0.124800939602609	1.06456570721927	0.287072505198642	0.600356091569782
1810058I24Rik	1201.76438361417	-0.0802665212102606	0.126123814300938	-0.636410511806602	0.524508891211682	0.788795791833843
2010315B03Rik	439.929758979008	-0.0106514378453069	0.163287999724295	-0.065230989805077	0.947990087368939	0.986631678487223
2010320M18Rik	211.599674577889	0.071488318047175	0.259255282933707	0.27574488449462	0.782744018726203	0.925269722830006
2210016F16Rik	774.142842326913	-0.15857784897709	0.152200556576684	-1.04190058527935	0.297457772756043	0.610919182959713
2210016L21Rik	1365.6364119176	-0.0701045317859189	0.119965827552579	-0.584370843065233	0.558970838885107	0.809464860340709
2210408I21Rik	343.686604879482	0.0412818792795536	0.181810876770093	0.227059458779004	0.820377507927038	0.940832748523002
2310009B15Rik	206.306535411631	0.129266860559913	0.317951553713799	0.406561499857525	0.684330078992916	0.87614417304976
2310011J03Rik	1075.17643901482	-0.123953480208976	0.136954684672269	-0.905069297232115	0.365428676437209	0.673950470115804
2310015A10Rik	336.912721227546	0.193916859832448	0.20363119916162	0.952294445206983	0.340947674160811	0.652396399475855
2310022A10Rik	739.759927045217	0.0276134278768323	0.134081690004678	0.205944807794927	0.83683402402441	0.946122237737557
2310022B05Rik	6236.98857493195	-0.262379778322797	0.149826170058131	-1.75122796118326	0.079906650889811	0.326191888563601
2310033P09Rik	480.343590910003	-0.164532226145201	0.188443029705291	-0.873113887006145	0.382601005334506	0.686361503577379
2310039H08Rik	228.707809326782	0.217729183550772	0.234371789642023	0.928990574690452	0.352893970949272	0.662865287092974
2310057M21Rik	278.704371377291	0.148160335268387	0.212967942193954	0.695693134572591	0.486621025948443	0.763884131740289
2310061I04Rik	696.35387161724	0.0164407947633529	0.161794353553449	0.10161538027915	0.919061970947064	0.977594628949393
2410002F23Rik	2047.88029741447	0.142495374373152	0.107639214806719	1.32382398579386	0.185561508169451	0.491077010298175
2410004B18Rik	679.351669398027	-0.052670885422527	0.137454484569426	-0.383187828229232	0.701580502217413	0.883408032128642
2410004P03Rik	277.025551334234	-0.783231710221848	0.261038468880432	-3.00044554191975	0.00269584955298302	0.0629013554015657
2410006H16Rik	1161.31911308483	0.243289290401396	0.176462426176268	1.37870307959143	0.167986319620295	0.467242804595398
2500004C02Rik	209.291502180437	-0.123669809993679	0.240831793403556	-0.513511145044076	0.607593816749527	0.837185184427781
2510002D24Rik	174.830716041325	0.131480018044821	0.232379986306726	0.565797511801539	0.57153143813179	0.815007618461757
2510009E07Rik	7590.18979035751	-0.265209069423513	0.118662357915823	-2.23498904017775	0.0254180682757833	0.187305423376547
2510022D24Rik	428.660181944097	-0.148197158780684	0.201214952088719	-0.736511661992896	0.461419373046612	0.744953653875375
2510039O18Rik	1211.27871351621	0.142014930543787	0.133306798729835	1.06532398870069	0.286729340826933	0.600106006695665
2610001J05Rik	1345.56487820498	-0.150194745843973	0.159950385547254	-0.939008338930211	0.347726462942937	0.6583196423808
2610002M06Rik	1299.94361903083	-0.0246679215492593	0.136731584215565	-0.180411290418232	0.856829691283381	0.954556319549556
2610005L07Rik	2960.03586136814	0.108693914649207	0.089912074378724	1.20889119064666	0.226704651016216	0.535726050696531
2610008E11Rik	1121.13301254315	-0.12222315244723	0.131057596081591	-0.932591136275222	0.351031111592463	0.661871292675473
2610035D17Rik	450.401769832822	-0.288280746808571	0.178607102884591	-1.61404973348034	0.106516639209641	0.373996752206831
2610044O15Rik8	204.317696472721	-0.033722203729299	0.250076539766577	-0.13484753012328	0.892732425401414	0.969666632763693
2610301B20Rik	1371.09788250046	0.204687541240778	0.116125298671118	1.76264383026889	0.0779605797879992	0.322398269356226
2610306M01Rik	175.78361370547	-0.185031726150644	0.275305953620271	-0.672094895578824	0.501523285883551	0.774742685092501
2610507B11Rik	20709.6339142011	-0.16608912168549	0.0869571367578363	-1.9100113904167	0.0561317467586521	0.27431329414225
2610507I01Rik	664.31296184766	-0.12856533531764	0.154709875961185	-0.831009232726004	0.405968413629813	0.703563388299249
2610524H06Rik	521.093697406041	-0.103334446627176	0.228123386342439	-0.452976120878985	0.65056593644064	0.859446816461576
2700049A03Rik	643.525722189488	-0.116954475711288	0.131759033036736	-0.88763914712914	0.37473488890725	0.679809981137775
2700062C07Rik	244.071221261272	0.105761815877951	0.218596490729923	0.48382211226172	0.628512120672998	0.845886790081576
2700081O15Rik	2523.60133973082	0.0203825467520746	0.105867490245904	0.192528855692441	0.847327967116547	0.950803194790943
2700097O09Rik	243.695219226662	-0.267979998405548	0.288328722720971	-0.929425261127677	0.352668741443919	0.662865287092974
2700099C18Rik	232.047408751397	-0.156152040173468	0.224493183226721	-0.695575865284814	0.486694484980469	0.763896453036883
2810002D19Rik	210.784504369856	0.191040975368243	0.24453050045421	0.781256223716012	0.434651811596093	0.725853563168863
2810004N23Rik	904.922357630987	-0.0186134256886647	0.134382287056924	-0.138511005403414	0.889836572398829	0.968474415181704
2810006K23Rik	770.774500255883	-0.325430586964729	0.136066544283422	-2.39170171241263	0.0167704658123202	0.151598240258419
2810013P06Rik	281.649486138823	-0.279498702860053	0.237837014180121	-1.17516907039701	0.239927081718304	0.550174545047632
2810021J22Rik	433.548910647472	-0.151891586628719	0.19731153829218	-0.769805901587961	0.441415038430887	0.730892072832749
2810025M15Rik	1016.50484379086	-0.178776028873553	0.15045460973763	-1.18823895914729	0.234739278708494	0.54436241583401
2810459M11Rik	6236.96856210255	-0.387032840390404	0.116513725004463	-3.32177896102438	0.000894455210597116	0.038714282591012
2900026A02Rik	1685.93473779159	0.0548907407508841	0.12790717106305	0.429145139359125	0.66781760430492	0.868759817533205
2900052L18Rik	226.423191824212	0.201973808314432	0.242788732463342	0.831891193076383	0.405470363362724	0.703350929772376
2900089D17Rik	210.289347043158	-0.274721730150171	0.328956395832206	-0.835131140877104	0.403643874810031	0.701750878664057
2900092D14Rik	1032.85531560858	0.00645125350693478	0.12660340502065	0.0509563980991075	0.959360264657845	0.989763218497563
3110040N11Rik	268.836069279667	0.0260605922703566	0.20929669519189	0.12451506817374	0.900907470545421	0.971118802688457
3110053B16Rik	748.83739663491	-0.124687075294541	0.15173156877009	-0.82176093152686	0.411212973089291	0.707075139365772
3110082I17Rik	378.786742409328	-0.0487285670389442	0.214623272362474	-0.227042326317004	0.820390829804688	0.940832748523002
3110082J24Rik	620.352284710422	-0.266270052373302	0.170384542230559	-1.56275944335956	0.118109186826916	0.39436342478514
3300002I08Rik	1651.2078975878	0.0559109626316896	0.170528540654205	0.327868651295532	0.743010977347536	0.905092781885055
3830406C13Rik	768.293044266707	0.157102147103312	0.151464286393543	1.03722237660118	0.29963223189134	0.61284853928868
4632415L05Rik	1327.33806379915	0.155139833387136	0.122142480305706	1.27015460140355	0.204029565348852	0.513134822868255
4833420G17Rik	1129.55184286887	-0.0651438082308037	0.160439583246117	-0.406033267556374	0.68471815685963	0.876155550651159
4833439L19Rik	7060.66606716865	0.0594700986371264	0.084573547930653	0.703176112298015	0.481946003970989	0.759902305394147
4921524J17Rik	326.603724951073	0.122712727655421	0.199517167255735	0.615048465970507	0.538522713792907	0.799490322313363
4922502B01Rik	546.585776894245	-0.0659877176324768	0.236806711223039	-0.278656450620293	0.780508486482305	0.924555937339859
4930402H24Rik	6539.22763051406	-0.16810662146221	0.11124280524943	-1.51116848487665	0.130745529630791	0.414337231993248
4930430F08Rik	634.835101436603	0.172298870554994	0.143866569679816	1.1976296573864	0.231061225030784	0.541176049709705
4930453N24Rik	1256.95251778284	0.157963623910448	0.120812416108556	1.30751150418604	0.191039050397473	0.49818482366326
4930503L19Rik	881.949757249546	-0.086044213182546	0.14941145834946	-0.575887646992216	0.56469112578647	0.812250534255519
4930522L14Rik	221.914321318541	-0.293576737776053	0.244692620346241	-1.19977765312514	0.2302257052889	0.539931675623544
4930523C07Rik	295.747540759682	0.181435538835073	0.236374538668993	0.767576490499878	0.442738833878378	0.731489746395055
4930579G24Rik	272.289429319908	-0.731527708070978	0.325042983797819	-2.25055683258802	0.0244136201005936	0.184124412196491
4931406C07Rik	1820.75368754142	-0.0765785676589266	0.0959352337464907	-0.798231939073457	0.424735906074362	0.718048519591084
4931414P19Rik	309.773400705887	-0.0802570826767962	0.217633778555129	-0.368771259726422	0.712298228563209	0.888503136400412
4931428F04Rik	608.478025043313	-0.27750904585538	0.174361755144761	-1.59157061492632	0.11148121705365	0.382413096820349
4932438A13Rik	3563.00474314442	0.00699390100968422	0.0858797456417465	0.0814383060571672	0.935093386437915	0.981683095049768
4933404O12Rik	522.795464717941	-0.502234603513693	0.20444602031086	-2.45656336450103	0.0140273062095735	0.138524110430928
4933407K13Rik	184.44040865649	0.441208682828561	0.265087755155259	1.66438726138123	0.0960350640959456	0.355961964439404
4933412E12Rik	624.517399286097	0.120600163511632	0.283005658474376	0.426140467161549	0.670005494356747	0.870633255669152
4933421O10Rik	165.076373161581	-0.402556490527344	0.303681049405493	-1.32558976371893	0.184975618662901	0.490310780211492
4933427D14Rik	620.675234685269	0.273225638315747	0.152592194612966	1.79056103759929	0.0733637641484442	0.311506668132245
4933431E20Rik	2273.02994197117	0.00464378944856967	0.100911496746811	0.0460184379211123	0.963295554141008	0.991249562996893
4933434E20Rik	1672.72636319935	-0.264744867035265	0.126864879306464	-2.08682551453605	0.0369039098817869	0.226800063750045
5031425E22Rik	212.907933116623	0.209465904464114	0.28164097043722	0.743733783259368	0.45703754694249	0.741977210392845
5031439G07Rik	3973.53954373653	-0.129340526281153	0.116763535863713	-1.10771333982314	0.267985636396242	0.581873289370191
5430400D12Rik	453.062846599535	-0.401076840031836	0.198807967023369	-2.01740828618146	0.0436529232601183	0.247203786730329
5530601H04Rik	227.02763794304	0.152183396011444	0.255854565916481	0.594804300116035	0.551974292856849	0.805217327043141
5730409E04Rik	571.551514237075	0.0641470236412577	0.164890164587574	0.389028804730127	0.697254838394689	0.881735427764676
5730455P16Rik	1701.61060331467	0.107654388731358	0.0991050695014348	1.08626520593681	0.277361675995818	0.592971353951398
5830417I10Rik	2759.11694040085	0.0913500485637945	0.0933632138593373	0.978437275107347	0.327858099992997	0.641475823602449
5930403L14Rik	3903.06728863536	0.137617246880988	0.112241594622117	1.22608064634419	0.220168328121633	0.529085623182699
5930403N24Rik	164.684518666107	0.00751340888679611	0.366960813527254	0.0204746899664209	0.983664702324539	0.995972748379794
6030458C11Rik	913.393845877947	0.223630275776184	0.138980611830702	1.60907534389471	0.107599867838491	0.37566357449741
6330403K07Rik	4250.18785215458	-0.484548960279931	0.149330475275172	-3.24480960357925	0.00117529177443879	0.0447186997705584
6430548M08Rik	1199.32943733294	0.100261505830516	0.150209811603054	0.667476410232564	0.504467872829115	0.775806247297339
6530402F18Rik	721.589526980078	0.170440696928277	0.149774267585549	1.1379838451283	0.255127228117708	0.568162301808078
6720489N17Rik	323.169188159658	-0.501408325765932	0.243970104963633	-2.05520395968462	0.0398593088429482	0.2353451648942
6820431F20Rik	2834.32191405624	0.22674652129551	0.0940888560713428	2.40991899320765	0.0159560628676404	0.147708568384559
8030462N17Rik	1011.99024862602	0.281855001748694	0.131790867304017	2.1386535160931	0.0324637398798902	0.213184051563204
9030025P20Rik	198.704580021863	0.257477594131295	0.24212667470693	1.06340036447015	0.287600427561329	0.600915957303605
9130019O22Rik	244.748544581053	0.179131090878798	0.195943575376975	0.914197316927429	0.360613173741518	0.670365979887158
9130023H24Rik	381.251258767757	0.093768604381592	0.203387955998238	0.46103322058266	0.644774771173927	0.855511414333679
9130401M01Rik	539.177938612325	0.16792591000786	0.145148970357249	1.15692112451471	0.247304587207737	0.559535038643546
9330102E08Rik	175.126283577014	-0.036814339560304	0.258796249947368	-0.142252214117442	0.886880790191333	0.967347160196132
9330151L19Rik	184.583252512382	-0.0690582616431995	0.27214540480096	-0.253755016343953	0.799684827849968	0.932037340345753
9330159F19Rik	899.831441415896	-0.147178853795693	0.174665227342025	-0.842633969195775	0.399433186870239	0.698330490627286
9330188P03Rik	780.091546700192	0.0534331239996971	0.142423552402561	0.375170560615341	0.707533623044428	0.886262934169583
9430015G10Rik	645.42648003503	-0.0572887309243554	0.13864044831731	-0.413218015519087	0.679446890050254	0.874852195513494
9530068E07Rik	7873.64529445529	0.0945662210879334	0.075761931647585	1.24820234953642	0.211956963757337	0.520858743039839
9530077C05Rik	230.996587677274	-0.98034661532331	0.253604268735533	-3.86565502312443	0.00011079144900219	0.0141752180300274
9930021J03Rik	1884.42787157284	0.349136940110598	0.104451321094913	3.34258041402218	0.000830033018148778	0.0376034024525534
9930104L06Rik	466.006207128544	0.0198541425813899	0.167548528751138	0.118497862854287	0.905673188361961	0.97275884853828
9930111J21Rik1	1019.03129606173	-0.277450891232331	1.50029898388659	-0.184930400015058	0.853283626458695	0.952860809794935
9930111J21Rik2	236.223064953815	-0.332101054722761	2.2488073074772	-0.14767875114001	0.882596301875592	0.965160960151923
A130010J15Rik	240.057817815028	0.200363948288085	0.270829676443833	0.739815336779159	0.459412051669746	0.743903344737815
A230045G11Rik	280.06187432666	-0.291748982212784	0.264667667347902	-1.1023219614857	0.270321724977772	0.583816702637025
A2m	8363.25872937329	0.275813099310116	0.138857439594938	1.98630408363205	0.0469995694890414	0.255239228885201
A430005L14Rik	530.301406912916	-0.0196990344400029	0.184480431490263	-0.106781159827473	0.914962594287126	0.975809241117982
A430033K04Rik	454.745191241368	-0.0348389603836997	0.210448556874502	-0.165546207116429	0.868514083496156	0.959042163915724
A630034I12Rik	190.674815495574	-0.0230566218656994	0.392471606246795	-0.0587472354654897	0.953153435818684	0.988059840020673
A630072M18Rik	356.794460796249	-0.400850219435207	0.200077248157764	-2.00347727253391	0.045126084673112	0.250430411748829
A730008H23Rik	704.340915092471	-0.128867381391159	0.137246647976974	-0.938947386261697	0.347757758200518	0.6583196423808
A730056A06Rik	245.498642815419	-0.401400038526368	0.283157446761254	-1.41758602190255	0.156311663496728	0.452097266828158
A830082K12Rik	169.63148609003	0.746896855136953	0.268711724621872	2.77954695199094	0.00544347836492528	0.0900145821381354
A830082N09Rik	158.099283003779	-0.0825663108192265	0.272354223015903	-0.30315781376522	0.761769596810634	0.916059018350156
A930004D18Rik	262.094614452097	0.337830258866712	0.299771740964724	1.1269583242887	0.259760101892371	0.572692078457276
A930007A09Rik	292.323912936335	0.540443842290923	0.245295499937768	2.20323586216639	0.0275781288886075	0.195723666896428
AA388235	442.093152642	-0.368666399067608	0.19900894427033	-1.85251170704578	0.0639523780363777	0.291443592647142
Aaas	1155.18721221462	-0.129176701383993	0.141064989940622	-0.915724741045716	0.359811285056103	0.669682492201698
Aacs	4706.8223566442	-0.551593418622143	0.128314456495371	-4.29876284939135	1.71754126648977e-05	0.00544588985120477
Aagab	1453.72379140249	-0.129849859180604	0.102670788331459	-1.26472058207444	0.205971509162092	0.515061486506494
Aak1	6802.21552015753	0.263573111652027	0.10657873281591	2.47303664331689	0.0133970405681556	0.135283385372971
Aamdc	775.856504236611	-0.492392433126797	0.15799801773283	-3.11644690352647	0.0018304464021445	0.0539713891478667
Aamp	4741.10592340329	-0.048378762376455	0.0957535997983752	-0.505242230875125	0.613388712200104	0.83940817773223
Aar2	1560.58837118848	-0.0783507786669508	0.0994769961519737	-0.787627106745887	0.430914854323004	0.722514638375971
Aard	598.870266835231	-0.430674601937265	0.176656720226273	-2.43791802194466	0.0147721235978719	0.141790465828543
Aars	8132.75668242767	0.454708712054366	0.182809505078653	2.48733626765593	0.0128703682044153	0.131608083061156
Aars2	681.23428956161	-0.112888299103734	0.155758853081409	-0.724763291912089	0.468597259109423	0.75005195048268
Aarsd1	1241.98527189688	-0.191032052331017	0.116765591988536	-1.63603035001761	0.101833235629879	0.366505212500366
Aasdh	439.540632560511	0.28186336479111	0.195444641819232	1.4421647079576	0.149255914071161	0.444348503690192
Aasdhppt	818.371375478911	0.0724405363319534	0.139551108839011	0.519096816461144	0.603693228258657	0.835768531142016
Aatf	861.738469249971	0.36430069608976	0.166549054782284	2.18734772506503	0.0287171492091703	0.199852820228553
Aatk	2121.57647326124	-0.266534795426577	0.131930861899226	-2.02026115489314	0.0433563058258226	0.245882839128131
AB010352	575.551295492063	-0.070610987072792	0.177101080644026	-0.398704439385779	0.690110996386592	0.878233941515913
Abat	11231.1123285656	-0.210779714451517	0.107323076203884	-1.96397384334283	0.0495331253272068	0.2598982326204
Abca1	32545.2070300171	0.251420622672119	0.126386424099979	1.98930086409621	0.0466680043703008	0.254857211483777
Abca2	4628.59289563072	-0.114002271615733	0.0983487886512733	-1.15916294627648	0.246389771949135	0.558051324379324
Abca3	5124.61709702164	-0.163803670335692	0.0891501234016023	-1.83739140323779	0.066152135013224	0.29512592434392
Abca5	527.817313844239	-0.0153487282123726	0.181565093279098	-0.0845356777295228	0.932630537624387	0.980639153757856
Abca7	494.658423354012	-0.303481370909184	0.200046639115516	-1.51705308447567	0.129253281972235	0.411971341831586
Abca8b	475.218192471634	0.219934631891793	0.187581343666721	1.17247604475291	0.241005984303259	0.551730528764559
Abca9	417.265331115231	-0.019643787712859	0.169723204364978	-0.115740141640364	0.907858491589986	0.973602590285841
Abcb10	846.157728421987	-0.209758058004451	0.142110875521642	-1.47601692857425	0.139939347761357	0.42945713542523
Abcb1b	273.166288661692	-0.141649054464244	0.245058032446218	-0.578022491449372	0.563248934426009	0.811421203733774
Abcb4	222.674560940515	-0.227501743545315	0.250409184177797	-0.908519966199735	0.363603569788399	0.671867380264455
Abcb6	881.230567888916	0.243226667942596	0.13955936049038	1.74281873382016	0.0813652828806942	0.328936107145807
Abcb7	1691.30385940924	0.0491015634315725	0.109366510417297	0.448963428056918	0.653458039057857	0.861339516444088
Abcb8	1897.78699573557	-0.0994340558416365	0.108493268731898	-0.916499770021238	0.359404828021532	0.669575553083891
Abcb9	248.007363050287	-0.370841816259763	0.219370937884178	-1.69047832787932	0.0909364809991306	0.347823077619211
Abcc1	768.966940894675	0.372256418724603	0.190421417817977	1.95490834481886	0.0505938894370414	0.262156054613028
Abcc10	422.608829794084	-0.0961692706335935	0.203752038991256	-0.471991696916077	0.636932715159243	0.850534189998747
Abcc12	379.836009093499	0.425471142003636	0.235468639318792	1.80691213587728	0.07077598001279	0.305019148871724
Abcc4	2335.39028512393	0.214700590831767	0.114238326012841	1.87940946200169	0.0601886053409255	0.284868265034307
Abcc5	3253.23601803009	0.0868754445960093	0.153770095047849	0.564969700831466	0.572094373120277	0.815286999539705
Abcd1	1505.32591876798	-0.171500578883676	0.154897718705826	-1.10718595674983	0.268213537884616	0.581873289370191
Abcd2	724.947062015421	-0.527165530125174	0.210244751515327	-2.50738972709501	0.012162652560881	0.128773912299373
Abcd3	8329.87210830001	-0.0729469925442334	0.0736411246438227	-0.990574124133131	0.321893577975274	0.637586790402532
Abcd4	744.070027162244	-0.107564712441984	0.157906804654422	-0.681191115717837	0.495750568860303	0.770836521533188
Abce1	5046.44469237461	0.297565293935649	0.119696405444095	2.4860002506477	0.0129187874612008	0.13194161614979
Abcf1	4518.58120536845	0.121063233729857	0.0778880341150174	1.55432391002555	0.1201071729765	0.398066557063874
Abcf2	3079.41117203849	0.104815824196616	0.127256487844743	0.82365799946086	0.410133910524998	0.706493433975819
Abcf3	1873.22609841277	0.0393111730369317	0.121521007535754	0.323492816872553	0.746322046654722	0.906470643563626
Abcg1	1131.37529482655	-0.0406990873012041	0.185449525914067	-0.219461802884646	0.826290331458239	0.942908784589658
Abcg2	703.594879376393	0.150576371655485	0.166888229595693	0.902258787334936	0.366919412740668	0.674303237781524
Abcg4	600.266192194503	-0.534222930038756	0.174824169492581	-3.05577273205023	0.00224481339140477	0.0594096905437903
Abhd10	881.086286637777	-0.125344576351803	0.123391079446728	-1.01583175148345	0.309709513179929	0.62448888341349
Abhd11	651.754157095159	0.118479191717821	0.172565198740804	0.686576393052337	0.492349708931243	0.768684926636417
Abhd12	3052.8081626349	-0.316041676935024	0.124512173442451	-2.5382391793289	0.0111411813365057	0.124607852354405
Abhd13	1669.10164870725	-0.142994879655442	0.0979013985901376	-1.4606009895128	0.144124974587105	0.436309692958311
Abhd14a	974.118208964381	-0.0811883217383931	0.124933768720592	-0.649850897558103	0.515788538213619	0.782452892563018
Abhd16a	2119.77064066582	-0.04708412091052	0.101735023511832	-0.462811323821478	0.643499613736996	0.854802412132645
Abhd17a	2854.83369725331	-0.24414425836337	0.103655551934459	-2.35534183945826	0.0185056729997448	0.160194461513776
Abhd17b	2476.19957818334	-0.084009944587712	0.0922486931521516	-0.910689807270755	0.362458836110518	0.671048956230733
Abhd17c	2438.33296944884	0.0694610780214706	0.0920583851933495	0.754532874714041	0.450529312913758	0.738387605902883
Abhd18	258.27003798365	-0.2751127881119	0.266603419560545	-1.0319177022012	0.302110672413624	0.615265796556204
Abhd2	8881.78792431571	0.0455421429497583	0.0801488559737067	0.568219501033161	0.569885931437893	0.814732551538726
Abhd3	733.477216704415	-0.649702560776284	0.222021893362668	-2.92629952360153	0.00343020506946161	0.0710638391881522
Abhd4	19767.7189595203	-0.0245224283326378	0.0775032301326841	-0.316405242602868	0.751694938196184	0.909486040259604
Abhd5	1104.100967444	0.0782018313459847	0.132947995909358	0.588213690707316	0.556388869080776	0.808187125021229
Abhd6	738.600876272444	-0.0299483401290889	0.147452682359304	-0.203104749604435	0.839053159455011	0.946891039809391
Abhd8	2754.28338865894	-0.484080022837596	0.115752458544876	-4.18202800115837	2.88920376027196e-05	0.0080092855668682
Abi1	2796.51655224264	0.101748985892575	0.0949410492270438	1.07170698787255	0.283851661183279	0.597315036710432
Abi2	5500.66038436633	0.00431601878013184	0.0897779417320286	0.0480743788158387	0.961656965332432	0.990408849833304
Abitram	996.999546162445	0.457591715001515	0.139181603907056	3.28773129606332	0.00100998186724435	0.0415520101778302
Abl1	4903.74755714767	-0.0761590868044166	0.0915018222842176	-0.832323170219012	0.405226555579698	0.703130012339045
Abl2	2898.58308027766	0.0154156782807077	0.0924776445691824	0.166696268622794	0.867609041665226	0.958637261135085
Ablim1	1676.36022161157	-0.12778137651986	0.129530244034237	-0.986498384779425	0.323888607471118	0.639158484201056
Abr	2534.79657112621	-0.0225798665605271	0.0950408702719436	-0.237580595547142	0.812206402149475	0.937604736365704
Abracl	208.135081692775	-0.735162514839341	0.25949821769293	-2.83301566143809	0.00461111267509106	0.0833686268534895
Abraxas1	271.547091053249	-0.0801975318732145	0.276945160248605	-0.289579105846167	0.772138253537955	0.920352752451106
Abraxas2	1172.17327311977	0.139696310218195	0.112982960875142	1.23643697364751	0.216296179736631	0.52413884333239
Abt1	505.348732869333	0.235351487236615	0.173235254307705	1.35856577333028	0.174284227092936	0.475680743795644
Abtb1	408.34553372396	0.00282898460199303	0.18158151294132	0.0155796950700992	0.987569704704756	0.996513242355021
Abtb2	1936.35421385125	-0.0221950159139098	0.148172206616447	-0.149792031992633	0.880928695978377	0.96442433542795
Acaa1a	3552.93954693138	-0.172216200547079	0.102090232407209	-1.68690183660428	0.0916222288839467	0.348727561587379
Acaa2	1403.0928329358	-0.145866522347748	0.143327168401631	-1.0177171849164	0.308812378043813	0.622946930255678
Acaca	8546.83979799313	-0.146795113303413	0.0999464997498247	-1.4687369109559	0.141904161815203	0.432862804103644
Acad10	264.117470305231	-0.0312402740196182	0.226241028463693	-0.138084034676459	0.890174003381502	0.968474415181704
Acad11	1407.57286602011	-0.119497915848637	0.101880338020169	-1.17292421845891	0.240826196597022	0.55169761988109
Acad12	365.279752128383	-0.664018747473658	0.198789679124225	-3.34030795964366	0.000836855354305167	0.0377655305820739
Acad8	1038.69172920635	0.0122075855203822	0.122504458647186	0.0996501323722441	0.920622091991558	0.977802204773935
Acad9	2396.05630514786	-0.202927452872017	0.10838375866909	-1.87230499628253	0.0611644199438803	0.286598962215224
Acadl	8526.60217302865	-0.0681921087238958	0.0802008381450942	-0.85026678400202	0.395176779222458	0.695701399491704
Acadm	3813.06835126924	-0.145064567350856	0.0832894635767079	-1.74169169930185	0.0815624057580734	0.329206042970813
Acads	2679.50764210149	-0.32361369876492	0.102132887281286	-3.16855527518427	0.00153198614650191	0.0497739137264548
Acadsb	3968.26769293499	-0.139817587504226	0.0935123416544991	-1.4951779094658	0.134868017149153	0.420645144298846
Acadvl	3391.98175887915	-0.157240511123701	0.104319842664011	-1.5072924489556	0.131735712246682	0.416220307854719
Acap2	4055.56201368724	0.196008835624834	0.0742811500965836	2.63874260656943	0.00832141350591321	0.10922910648179
Acap3	2612.72064534727	-0.157285941526693	0.145787524084549	-1.07887106605553	0.280645208852115	0.594868372081344
Acat1	5959.39939965544	-0.317813941994753	0.104448355422689	-3.04278550589526	0.0023439934469457	0.0602270615617183
Acat2	4603.42838708856	-0.430947704986069	0.162382979914339	-2.65389701071753	0.00795681079574269	0.107241876117089
Acat3	193.192207062738	-1.49218930461744	0.388497076332293	-3.8409280159965	0.000122570056517229	0.0146012699924968
Acbd3	2158.05706902535	0.0780996054919338	0.114748124099977	0.680617710350434	0.49611341763333	0.771031349658998
Acbd4	246.171256570158	0.122702533885064	0.216906541229071	0.565693100769519	0.571602426079482	0.815007618461757
Acbd5	3094.78282884903	0.0875489051098492	0.0869098432774091	1.0073531582654	0.313765092778957	0.630073641811899
Acbd6	1721.92753001601	-0.0675901725401559	0.108113085288527	-0.625180313370715	0.531852721145457	0.794451449647186
Accs	400.090558396145	-0.240699438998001	0.241109692160594	-0.998298479173869	0.31813464486388	0.634470995229558
Acd	1027.88400395067	-0.035152120790519	0.154766105208354	-0.227130615861887	0.820322178083044	0.940832748523002
Acer3	692.427342197932	-0.0210231810316994	0.136940025230206	-0.153521083381998	0.877987365250033	0.963015251399542
Acin1	6640.92456750426	0.141215619772107	0.0772348411833774	1.82839269956963	0.0674906362424527	0.297761833183356
Ackr3	1408.79993385981	-0.333929935236397	0.172894051019138	-1.9314136794645	0.0534319148099806	0.268961428505233
Acly	14486.6763813481	-0.215369017068853	0.117308198690188	-1.83592467937936	0.0663687971148548	0.295499772393214
Aco1	5234.01592011254	-0.0992271829194476	0.0909277548282403	-1.09127496996802	0.275151908060276	0.590197801316469
Aco2	21175.7273019974	-0.11883419784067	0.066808445967335	-1.77873016083584	0.0752840119124227	0.315753512498681
Acot1	8602.2927490166	-0.327919947711132	0.0906079054510771	-3.61910968009507	0.000295618333210772	0.0215713224156496
Acot11	1620.44406653575	-0.0816884166707862	0.190255935145312	-0.429360674653303	0.667660767737563	0.86865284599044
Acot13	689.472538231095	-0.311056923013442	0.172054280269913	-1.80789994021344	0.0706220750812484	0.304763832531866
Acot2	856.397079690179	0.03626725872568	0.166739244167075	0.217508834868771	0.827811822577611	0.943139531517515
Acot6	318.946598677262	-0.328032894412669	0.21568984386676	-1.5208546148112	0.128296325391397	0.410823464392749
Acot7	605.952621739897	0.227545003332813	0.249137828459469	0.913329801178029	0.361069113361231	0.670696823047991
Acot8	272.029887729465	-0.242248531553459	0.195476628112469	-1.23927107753302	0.215245125885468	0.523631216189825
Acot9	212.52610744013	0.0914847685534789	0.222160163092002	0.411796459276061	0.680488616812202	0.875180668962781
Acox1	13213.2946196123	-0.0115903815509261	0.0871651193723513	-0.132970408741303	0.894216783052842	0.969954420407987
Acox3	1133.3438259182	-0.0670246983105252	0.114250733419102	-0.586645672239675	0.557441701910778	0.809162664922975
Acp1	2309.87752684254	-0.0252145903324874	0.0863619383791398	-0.291964154646369	0.770314030898461	0.919213514579356
Acp2	2737.10696784037	0.0155485884361251	0.103281969921824	0.150545041384224	0.880334617737396	0.964170372634678
Acp6	681.891202988729	-0.00595036231359151	0.153272823637687	-0.0388220310187358	0.969032279860173	0.991819850202454
Acsbg1	15223.1004627974	-0.174780032485957	0.0995081511383291	-1.75643935181743	0.0790134185154868	0.324481042514119
Acsf2	4775.86067116351	-0.151859187876605	0.078837406895597	-1.92623265853618	0.054075329655163	0.27009826820037
Acsf3	836.630423772208	-0.144429133121906	0.146683615416927	-0.984630305923311	0.324805697766693	0.639530232790256
Acsl1	205.156519966807	0.223240394922775	0.249456185867678	0.894908234671685	0.370836144430442	0.677027019643494
Acsl3	5968.3867041539	-0.0239353617995445	0.107515810213552	-0.222621786991169	0.823829878377687	0.942039999405953
Acsl4	1712.56263588863	-0.0919934862088296	0.132146966015131	-0.696145276602839	0.486337854304555	0.763542561713583
Acsl5	1880.4264708726	-0.509328557422025	0.195470176218397	-2.60565865993263	0.0091697793504741	0.113299752201186
Acsl6	2150.52672206341	-0.238461369190298	0.114697285729841	-2.07904980203256	0.0376127732427203	0.228793206769516
Acss1	5312.9820953831	-0.688302564992048	0.158587761003032	-4.34019977732637	1.42353237004073e-05	0.00544588985120477
Acss2	5385.05443707797	-0.33635148819382	0.129528281922988	-2.59674167834482	0.00941126725141735	0.114379315875002
Acss3	414.126504952012	-0.692976222735747	0.248564905174393	-2.78790854344283	0.00530495177739249	0.0893857504257319
Acta2	5371.60316963117	0.483692157133058	0.185098120473929	2.61316622715888	0.00897076590377714	0.112605227270183
Actb	64691.3468090657	0.0954435803804253	0.0896612970331551	1.06449029334398	0.287106649305209	0.600356091569782
Actg1	75846.0405470858	0.102914832700845	0.0957155197586609	1.07521573262452	0.282278153323645	0.596797628317996
Actl6a	1291.83549454506	0.000541489258024938	0.134272737943627	0.00403275650975613	0.99678233456494	0.999365132475448
Actn1	2121.53652473765	0.137015387606985	0.172784290804324	0.792985212771181	0.427786438203564	0.720332152020449
Actn4	9424.48148892025	0.221447540837927	0.118639001396	1.86656612271007	0.0619622021564797	0.287574211979672
Actr10	2537.77933126986	-0.0269342085006208	0.0825362275981413	-0.326331954881197	0.744173213866076	0.905775335544194
Actr1a	7161.16933334333	-0.153785797468597	0.0829259855504875	-1.85449466108507	0.0636684232647645	0.290702530224177
Actr1b	4012.23157363602	-0.0717036820542375	0.0775118466856152	-0.925067394472804	0.354930852105418	0.665024124728579
Actr2	7558.03322788427	0.000367199503228504	0.0907027599952376	0.00404838290750782	0.996769866605211	0.999365132475448
Actr3	10246.6994715465	0.187345061152343	0.104932148691163	1.78539240346385	0.0741976899723895	0.313228319198162
Actr3b	298.152004810864	-0.682825845069874	0.249733836574052	-2.73421437173733	0.00625293197393751	0.0966837808400457
Actr5	329.474750704942	-0.211333307469855	0.206538320510412	-1.02321596761121	0.306205744855783	0.62024242995057
Actr6	455.698849886914	0.0358045382352817	0.1942882463875	0.184285662673958	0.853789360832635	0.953008042098466
Actr8	1062.76757430366	-0.0181574801466488	0.117768819214584	-0.154179011624159	0.877468590603348	0.962998976361421
Acvr1	861.865691371506	0.146218267471801	0.16438782850513	0.889471372676709	0.373749801824541	0.678955495719147
Acvr1b	1462.76976885116	-0.00128808360855794	0.125631099714197	-0.0102529040300391	0.991819509496266	0.998561522876516
Acvr2a	1048.15221390806	0.159758398943962	0.113472142520688	1.40790854385106	0.159158152841754	0.455217915808872
Acvr2b	950.052185882176	-0.0670889431753906	0.199984169201991	-0.335471269766501	0.73726961372966	0.902183577571136
Acy1	449.458161595071	-0.297321599027649	0.154680827989702	-1.92216193106649	0.0545853853373958	0.271255825807572
Acy3	163.919914983786	-0.0999154337988243	0.326815038315961	-0.305724713017114	0.759814255404392	0.915377927327054
Acyp1	280.492247032324	-0.636681821008025	0.198716842557419	-3.20396506312269	0.00135548924114249	0.0469923889048935
Acyp2	231.366933077866	0.407213912180404	0.25868598401462	1.57416302909318	0.115449764104113	0.390070111278057
Adal	662.117208472031	0.105469865618416	0.167154260020583	0.630973243550171	0.528058019384725	0.791472829607126
Adam10	6320.39154959318	-0.0631941914925867	0.0821015024386544	-0.769708100528427	0.441473063847819	0.730892072832749
Adam12	4617.1915944827	-0.0894817983391958	0.149796150894436	-0.597357127034959	0.550268971274093	0.804568834929583
Adam15	4604.84302754552	-0.149852929899213	0.117146779298076	-1.27918949882453	0.200830332887599	0.509430067097656
Adam17	3554.72526859731	-0.0436493721937198	0.0893787818562829	-0.488363919122393	0.625292093814078	0.844304181328043
Adam19	524.787933456906	0.21334073245089	0.213345556244026	0.999977389765127	0.317321450016443	0.633440283576849
Adam22	1504.94435997215	-0.240290232257742	0.125078574598635	-1.9211142518118	0.0547173052553905	0.271345958171934
Adam23	235.308644969132	0.327520803139032	0.280317486025986	1.16839233892341	0.242648543766151	0.554278398090895
Adam9	6859.38311240576	0.112081242331633	0.0845769706936457	1.32519811731746	0.185105449649183	0.490371501766881
Adamts1	1172.14490444039	0.678299520796892	0.425413095241167	1.59444908580533	0.110835485753075	0.380778271060211
Adamts10	697.182002535076	-0.0163541429084558	0.207426479658235	-0.0788430818254335	0.937157436340927	0.982139398904435
Adamts12	1022.5578638427	0.195438221073182	0.173420770567154	1.12695970865556	0.259759516554927	0.572692078457276
Adamts14	1419.62275592733	0.0494210650185549	0.356554464374224	0.138607337606309	0.889760444714335	0.968474415181704
Adamts3	1490.7783475368	0.120887075761929	0.182083071518946	0.66391166819344	0.506746847799651	0.777550546775347
Adamts4	818.892574576759	0.40695638498625	0.155880705424961	2.61069119412058	0.00903594464509803	0.112881441526691
Adamts6	1018.25878908608	0.261211581892291	0.120391075529024	2.16969223627641	0.0300301685960596	0.205012790020883
Adamts7	945.891738724154	-0.211123155383875	0.185450208971856	-1.13843579122585	0.254938555982503	0.567993917014171
Adamts8	174.296283120371	0.687064147919676	0.385229582238504	1.78351865899618	0.074501913370061	0.313977085303559
Adamts9	782.956598867323	0.863715777666196	0.219233077991073	3.93971468895476	8.15785698421521e-05	0.0130112231324956
Adamtsl1	165.252475402042	0.358443252844234	0.298166020724325	1.20215996434966	0.229301557401286	0.539217136694909
Adamtsl3	290.497710196936	0.0431362418997105	0.256990534574482	0.167851481266165	0.866700120801745	0.958346834396731
Adamtsl4	215.903941537507	0.176882187070164	0.301985190947504	0.585731328464092	0.558056077695603	0.809171598778847
Adar	5288.19458571979	0.171816124649948	0.153916682941589	1.11629305781721	0.264296712232775	0.578186470670953
Adarb1	449.66834073571	-0.236401501817735	0.175906798157341	-1.3439020225147	0.178980071928711	0.482264516886364
Adat1	260.568423592842	0.0467898418372714	0.258832869144629	0.18077241113889	0.856546219031193	0.954514512651242
Adat2	172.393865340643	0.323374974732027	0.333588685763663	0.969382321800709	0.332354469335406	0.644933847745355
Adck1	736.10939275891	0.0788870221361484	0.13649231227898	0.577959452946401	0.563291494541696	0.811421203733774
Adck2	657.371213465114	-0.00247189835255328	0.150308638756508	-0.0164454842582775	0.986878993456073	0.996513242355021
Adck5	384.219145024073	-0.215279046290223	0.186162706225423	-1.1564026472066	0.247516499305237	0.55967196059013
Adcy1	1354.56260847207	0.0996428327850206	0.173718996174365	0.573586280023211	0.566247798226336	0.813177761672439
Adcy2	309.261519809642	-0.445348352020977	0.259670889457869	-1.71504920305375	0.0863362063398028	0.338646156660449
Adcy3	1082.44705716221	-0.143800606630528	0.135585967707922	-1.06058620269836	0.288877995557425	0.601919830279436
Adcy5	351.636327678274	-0.12007077701975	0.213580088492935	-0.562181511708299	0.57399235664466	0.816436109307696
Adcy6	2174.89037792856	-0.0434929165319243	0.107732948096919	-0.403710446063327	0.686425657105959	0.876193041064019
Adcy8	545.82831539918	-1.02030084810211	0.339254211205056	-3.00748174791383	0.00263421942807737	0.0626608361197022
Adcy9	492.594859315366	0.170057227821864	0.173968658159447	0.97751646544288	0.328313530262561	0.641475823602449
Adcyap1r1	26934.09085556	-0.387306863087189	0.135194903372017	-2.86480372726354	0.00417267782799729	0.0786124400507644
Add1	10655.1919396296	-0.122527794843624	0.0747536557028948	-1.63908766322554	0.10119500396737	0.365388254373234
Add2	878.694062494583	-0.104897420010648	0.152582745063175	-0.687478914914111	0.491780983344888	0.768255197784051
Add3	5887.02032537689	-0.0795362635576219	0.0872704432116532	-0.911376872061095	0.362096835330026	0.67093521581158
Adgra1	610.021452647199	-0.167955836961453	0.172262762493212	-0.97499793066462	0.3295612864295	0.642323499812944
Adgra3	5326.18989924619	0.0428334060806882	0.0788306809184892	0.543359585146522	0.586882246265624	0.824268186476926
Adgrb1	5117.2180131569	-0.232993807786118	0.115070997661408	-2.02478306889884	0.0428896443658224	0.244666403405816
Adgrb2	9994.19305242407	-0.047464621836159	0.095554079702885	-0.496730458644414	0.619379140434237	0.840657628800312
Adgrb3	3159.81370020787	-0.225792676877287	0.111322357363293	-2.02827789695854	0.0425318935185743	0.243580342467664
Adgre5	431.531217866864	0.425848746295492	0.222524669956253	1.91371476420665	0.0556566115231715	0.273046416914154
Adgrg1	19524.5959062414	-0.348068487524978	0.137448524239402	-2.53235521771574	0.0113299148601569	0.125632570206483
Adgrg6	1614.26437549914	0.275126933733926	0.160565536415539	1.71348684079942	0.0866230122280986	0.339008985335043
Adgrl1	4862.10195028664	-0.231690360957211	0.112029700244028	-2.06811551269471	0.038629162323239	0.232433765855024
Adgrl2	3860.91671377534	0.167700879531441	0.18967686612573	0.884139868803387	0.376620713513216	0.681005585872708
Adgrl3	5774.96489995644	-0.111837137394349	0.0929005684544609	-1.20383695444415	0.228652603354361	0.53847133107905
Adgrv1	1889.0562343402	0.270139769381967	0.121082021758049	2.23104772665402	0.0256779677725986	0.188148885321816
Adh5	3729.24050991879	-0.0721206571232532	0.0833522765695498	-0.86525119758517	0.386900930353075	0.69016202422259
Adhfe1	1981.38267733862	-0.314174930225506	0.151079016920125	-2.07954047246422	0.0375677018728464	0.22879189330095
Adi1	818.726329943469	0.0487116680179848	0.130003229826652	0.374695829349299	0.707886694364775	0.886509434069459
Adipor1	3491.0807604094	0.0994513880981097	0.081477997979302	1.22059194585725	0.22224055734226	0.530972514648417
Adipor2	3907.79388204277	0.0560635160680005	0.0826007923189717	0.678728550829213	0.497309872393507	0.772161113605205
Adk	1654.36032671559	-0.112762313737332	0.103439081284286	-1.09013259144696	0.275654741548948	0.590732220845647
Adm	312.974774029971	0.968129462229072	0.251857854715188	3.84395183276645	0.000121068778512469	0.0146012699924968
Adnp	4368.20831340762	0.321586943753742	0.125353385282438	2.5654428321115	0.0103044200143234	0.120094456683451
Adnp2	1408.39516520181	0.0842104562201721	0.11064957447294	0.761055400540796	0.446623977735116	0.734102102897799
Ado	2478.19420353278	0.0353606924469969	0.105899493133475	0.333908042434428	0.738448950782342	0.902683683280775
Adora1	3299.86257707064	0.128473364285003	0.156592778000452	0.820429689833025	0.411971195877842	0.707669022367324
Adpgk	849.417823585897	0.121968020748223	0.149751748666758	0.814468090250074	0.415376845286854	0.710596338755751
Adprh	3534.19664585143	-0.129236442746037	0.08248881163922	-1.56671480868553	0.117181367798442	0.393182324287396
Adprhl2	877.032184231854	-0.08370699248424	0.124173201409328	-0.674114797188052	0.500238332694167	0.77388717878796
Adprm	349.12429559138	0.145426117338827	0.210624807957574	0.690451038265727	0.489910590072035	0.766670564544181
Adra1a	339.221348352938	0.0897048153738664	0.314766771101743	0.284988199548138	0.775653182616396	0.922267992180001
Adra1b	187.172270200037	0.389844939642773	0.348114832750436	1.119874544163	0.262767227377748	0.5770775363079
Adra1d	202.346226886458	-0.183090692452896	0.357970590927824	-0.511468531474452	0.609023018041943	0.837518216055733
Adra2a	385.54223837342	-0.315315855048683	0.35587601004676	-0.886027285197596	0.375602824332124	0.680644931315007
Adrb1	1328.54860410356	0.512287513382166	0.194433113167803	2.63477503927041	0.00841930624902765	0.109526237606066
Adrm1	2944.0062867121	0.216879485292876	0.128769704326411	1.68424309450242	0.0921346979330621	0.349539781015826
Adsl	2202.69328037986	0.185631887105332	0.102538727459697	1.81035879520052	0.0702401647853417	0.303791321915206
Adss	2318.95775765766	0.0278883569384117	0.10274289738703	0.271438295470265	0.786053951683163	0.926549224621274
Aebp1	976.886020070356	0.85136902607934	0.237657474071807	3.58233642516164	0.000340534847365548	0.0225826420545193
Aebp2	2911.66428175934	0.104790066267605	0.0935012180899362	1.12073477124983	0.262400776749413	0.576790459075301
Aen	2426.81526623922	0.0639572143803067	0.124130347830711	0.51524236818809	0.606383665913162	0.836622920708332
Afap1	2422.42889949748	0.151331424266376	0.102229384807835	1.48031238328235	0.138789900019757	0.427920258704628
Afap1l2	2365.74985398749	0.255155782764641	0.174366485307852	1.46333042335602	0.143376986822591	0.4351574229469
Afdn	3576.68419845231	0.134636082182628	0.0969570632032804	1.38861551427511	0.164949697162901	0.462439037820288
Aff1	2945.34390708532	0.154936638124853	0.0905089288026713	1.7118381597759	0.0869264975704313	0.339894503939361
Aff2	1177.7784749268	0.0251277266836709	0.131307364355296	0.191365707529391	0.848239084969342	0.951083172794497
Aff4	10238.7329832104	0.10866480347112	0.0767107112588366	1.41655319951948	0.15661359979519	0.4525818174275
Afg1l	364.634907131964	0.128840434130341	0.190282884582589	0.677099437571433	0.498342865739817	0.772484053774194
Afg3l1	3425.1522512757	-0.110770680372555	0.101463102585822	-1.09173362088805	0.274950202858668	0.589873818294356
Afg3l2	2075.45937294669	0.0558774388476124	0.11934388008847	0.468205313973286	0.639637772403152	0.852256056050205
Afmid	222.840981199174	-0.390270775446868	0.255732129309736	-1.52609207337488	0.126986935868118	0.408992778509681
Aftph	1595.67981122621	0.231658010270508	0.156112589312704	1.48391626383495	0.137831136613092	0.426346419656279
Aga	668.288866222302	0.0194416945094709	0.170302668284145	0.114159658831845	0.90911123037214	0.974118799491841
Agap1	4526.21038347524	0.103931431938649	0.104951069975561	0.990284634190486	0.322035014923997	0.637586790402532
Agap2	4610.13409199803	-0.385179819381803	0.141323835447563	-2.72551207064233	0.00642018288839111	0.0978405620020127
Agap3	2689.23143470706	-0.0898565926522962	0.116702469219131	-0.769963080074793	0.441321793508937	0.730892072832749
Agbl2	185.678679799433	0.307612352045302	0.239929127722855	1.2820967381694	0.199808713067639	0.508482039307854
Agbl3	329.43223698679	-0.337683829947691	0.280717808187763	-1.20292984662314	0.229003469282	0.538752756688285
Agbl5	489.066082721571	-0.118478068296108	0.196890753398714	-0.601745212768744	0.547343749168776	0.804361184953561
Agfg1	3085.34366849504	0.122791451736803	0.0806319666920522	1.52286316177509	0.127792943823538	0.410226976823119
Agfg2	876.886217610369	-0.363817456168015	0.147007305491952	-2.47482568944802	0.0133301217984512	0.135076247257935
Aggf1	4093.96909085057	-0.0894511044777943	0.0771501681150564	-1.15944147191479	0.246276280447787	0.558051324379324
Agk	896.050896537426	-0.0245211861823105	0.11798115254305	-0.207839859619637	0.835354008656352	0.945803981585347
Agl	4183.9889581563	0.0500722801995243	0.0835314884243537	0.599441972650468	0.548878194630281	0.804365551894693
Ago1	6629.30443538352	-0.0100096813523121	0.099568682180541	-0.100530419134826	0.91992323417993	0.977796387297919
Ago2	3000.45403208529	0.195641111882395	0.0985224904743271	1.98575077569091	0.047061003948787	0.255239228885201
Ago3	1957.12576620484	-0.035205269997786	0.117761621182852	-0.298953679850599	0.764975388263042	0.916542464135024
Ago4	690.434788054827	0.00134272585496805	0.17050135785295	0.00787516223845029	0.993716594583752	0.998937393119253
Agpat1	3287.87893183683	0.0846046669447679	0.089279000558799	0.947643526643731	0.343310959544995	0.653880173725238
Agpat3	12753.4721598236	-0.0991952631463152	0.0661947214076082	-1.49853736124213	0.133993693234862	0.419378647939111
Agpat4	1289.65931276162	-0.0571433820837714	0.144314904853219	-0.395963134520936	0.692132224593028	0.879067936177606
Agpat5	2238.59694115389	-0.0852663738425549	0.106807119310106	-0.7983210706675	0.424684193559428	0.718048519591084
Agps	2679.43441727488	0.0629652326687213	0.111288615411168	0.565783233407023	0.571541145612507	0.815007618461757
Agrn	15881.3482189779	-0.0394917469285599	0.0941206299224331	-0.419586513191698	0.674787542511566	0.872756205005795
Agt	1821.58502619368	-0.586260306403564	0.22989573521056	-2.55011388474263	0.0107687735292006	0.122518669457416
Agtpbp1	1140.19222414124	0.116329283074268	0.128933936738815	0.902239441504986	0.366929687176015	0.674303237781524
Agtrap	2024.62274739191	-0.164921887337073	0.10306886198205	-1.60011359556677	0.109573385458974	0.378677033807907
Ahctf1	2647.47253215342	0.0489429499714366	0.090307221892456	0.541960531459169	0.587845695665833	0.825209480906353
Ahcy	3057.97018430321	-0.342181122735493	0.116008712427299	-2.94961572778367	0.00318169388372662	0.0682218450980277
Ahcyl1	12799.4343371519	-0.0479787299528993	0.0855851244375048	-0.560596602134217	0.575072568402197	0.817230552167311
Ahcyl2	3697.98697385641	0.189177513674316	0.0899365401790124	2.10345553984812	0.0354259678416465	0.222352853682097
Ahdc1	2919.49722917021	0.0206766330625146	0.107073684340931	0.193106580667185	0.846875499031245	0.950652857233011
Ahi1	2817.62756303107	0.136098811311027	0.0852903128714854	1.59571241714284	0.110553015039121	0.380377864977268
Ahnak	3479.08470610788	-0.134177344030391	0.327547276741778	-0.409642679264801	0.682068084126859	0.875235441592193
Ahnak2	344.727558826369	-0.281155624011096	0.279171816242902	-1.00710604600025	0.313883816088967	0.630203357600249
Ahsa1	3402.74349062762	0.0696878190186019	0.101799011228048	0.684562828046423	0.493619830346146	0.7692888488548
Ahsa2	1073.37439765526	-0.00834851792309827	0.157577043414311	-0.052980546799243	0.957747407347085	0.989118794563297
AI413582	531.5605529169	-0.134321483678006	0.188368061206433	-0.713079928825103	0.475796298721869	0.755447471160333
AI504432	159.841217451508	-0.407403010287926	0.312526684772534	-1.30357831871043	0.192377397028476	0.499974566762812
AI597479	1279.1408410505	-0.0691036075355978	0.102675823267563	-0.673027060669585	0.500930075314042	0.774316643624497
AI837181	1429.80945636569	-0.0278667198364291	0.0958967004433644	-0.290591018331094	0.771364130127881	0.919711351082308
AI987944	555.833945896979	0.16457615876623	0.158184400064996	1.04040701041701	0.298150846081001	0.611587438499136
Aida	4826.65428616784	-0.115038702552672	0.110078742412653	-1.04505829219438	0.29599602893771	0.60964807864592
Aif1l	3049.55130416755	-0.757603738474885	0.210345811006342	-3.60170585214099	0.000316135949919989	0.0219565820234911
Aifm1	1632.34340115097	-0.126181037077537	0.10372195445496	-1.21653161802238	0.223782474099571	0.531917569280572
Aifm2	408.278429938397	-0.143591715888962	0.18943217723717	-0.758011220602633	0.448444265515548	0.736194298766719
Aig1	1361.11221958958	0.525643657928471	0.190310473654508	2.76203220891946	0.00574428113763358	0.0925043779881988
Aimp1	1736.58898054058	0.0593847746140391	0.121528038583559	0.488650811007766	0.625088933709508	0.844225393911074
Aimp2	630.052527078499	0.184628640322159	0.163489099370094	1.12930244911443	0.258770268114727	0.572604212632834
Aip	1147.92266045007	0.104644862074784	0.122013967395409	0.857646581851262	0.391087644978637	0.693947611899037
Ajuba	1693.8687663241	0.514035726417278	0.19123600856721	2.68796514980923	0.00718888990882827	0.102583467694049
Ak1	2184.3872579554	0.0635862327527712	0.123607748777578	0.51441947112223	0.606958748873764	0.836904395208104
Ak2	2836.27701680319	-0.25192765968842	0.120601931696477	-2.08891894304358	0.0367150203277604	0.226506103478168
Ak3	6986.79508839951	0.294273572122777	0.0944397654242236	3.11599219672878	0.001833271235548	0.0539713891478667
Ak4	1812.38912032169	-0.126701397855041	0.102334469100903	-1.23811066758075	0.215675028956576	0.52380149398027
Ak5	717.812307760248	0.408835550861037	0.237376386073957	1.72230927272463	0.085013508852546	0.336409249506394
Ak6	450.785451740981	0.166175830689647	0.169748521525326	0.978953037095255	0.327603184538823	0.641475823602449
Akap1	1345.79100993054	0.1044113616012	0.125210523098527	0.833886473895164	0.404344960025023	0.702487924537197
Akap10	1222.50527124648	0.0892932287784285	0.119783531654061	0.745454968186364	0.455996724547732	0.741636231803431
Akap11	5130.52711962675	0.119535868863487	0.077167987195475	1.54903442745876	0.121373444272615	0.400007712957585
Akap12	6054.65021412607	0.422412397037364	0.317382858853227	1.33092378890162	0.183214088805945	0.488286695190311
Akap13	1945.26563812798	0.117828584709705	0.0966229013369844	1.2194685015591	0.222666424010193	0.530976355572134
Akap17a	2260.09412376441	0.145652849327584	0.10095669501573	1.44272600549068	0.149097670492203	0.444348503690192
Akap17b	1129.59759053091	0.240546604352349	0.141321073199634	1.70212834438743	0.0887313115417921	0.343793231374737
Akap5	456.233622189255	-0.500605175160229	0.275305348810266	-1.81836341837744	0.06900860568852	0.301036791319385
Akap6	1781.81894756028	0.112718898913264	0.11010874187746	1.02370526618776	0.305974507263539	0.620205638591466
Akap7	771.224193471795	-0.0481404775585139	0.155764583492273	-0.309059199974697	0.757276494516324	0.913770362281434
Akap8	2211.32139866439	0.118817810304743	0.0974578739110373	1.21917096624952	0.222779309196073	0.530976355572134
Akap8l	1604.55857260212	0.148906962116433	0.177911203382735	0.836973497369325	0.402607465327512	0.700890956759602
Akap9	4400.59821343093	0.0360559141599705	0.0822854683611566	0.438180821937096	0.661255209721584	0.865331523322016
Akip1	253.205756028975	0.0947300453514265	0.274462815803584	0.345147101526564	0.729983784701155	0.898867509607008
Akirin1	2584.53691972946	0.0541660230376461	0.11972344840795	0.452426185161982	0.650961986598138	0.85947919123774
Akirin2	2898.51012746599	0.213655386309021	0.113017396585908	1.89046459008296	0.058695852063705	0.279702300975664
Akna	614.306268840674	0.52512756865674	0.168030926065972	3.12518404171958	0.00177693847493009	0.0533218934629152
Akr1a1	10910.0493772107	-0.0503207459970348	0.0880437178021257	-0.571542720516737	0.567631810354646	0.813890386391838
Akr1b10	1562.38691315186	-0.159651340549704	0.104225879006622	-1.53178214538791	0.125576203451699	0.406584902020148
Akr1b3	1947.01929300636	-0.157278489644802	0.1159144708112	-1.3568494817267	0.174829041363001	0.476705978592369
Akr1c14	882.520224497807	0.974877158850723	0.50426382917372	1.93326806812248	0.0532031833231245	0.268157862957203
Akr1e1	1359.45249334691	0.180485661552395	0.105201198991199	1.71562361725073	0.0862309530312045	0.338498646710153
Akr7a5	1084.72450986978	-0.0916579040039217	0.134370788656007	-0.682126710133171	0.495158832465504	0.770370121468943
Akt1	7668.95086475905	0.1044286302787	0.0964514827639331	1.08270632328475	0.278938796450593	0.593835144829814
Akt1s1	3335.79877645599	0.0890446184289555	0.0910049391230613	0.978459183501514	0.327847269148481	0.641475823602449
Akt2	6353.88956487095	-0.171210425575789	0.0914455151881842	-1.87226705676553	0.0611696659885625	0.286598962215224
Akt3	5325.39138151412	0.2191008723014	0.103779650899299	2.11121226948432	0.034754070699713	0.219794484061248
Aktip	2787.85010840591	-0.174470418698195	0.0863769851979549	-2.01987159309105	0.0433967085459351	0.245992150730439
Alad	759.81504225782	-0.200092462061688	0.128301783038852	-1.5595454507526	0.11886733589837	0.395841445159373
Alas1	1891.54967981973	0.0424570247628209	0.0976921853636167	0.43460001027506	0.663852787567663	0.866180596404615
Alcam	2644.72900459856	-0.0811098293864171	0.147952428248595	-0.548215601099386	0.583543870977238	0.822867198702873
Aldh16a1	595.384148497054	-0.229254024076238	0.160662732850985	-1.42692720339116	0.153600878737962	0.44896466893593
Aldh18a1	3972.86273760583	0.828351051040502	0.338178042991614	2.44945249464657	0.0143073581603215	0.139782356307971
Aldh1a1	342.978125553894	0.267566549024128	0.194692606422636	1.37430256824082	0.169347769346824	0.468452372339822
Aldh1l1	32318.4882886344	-0.221620871024431	0.0779123571050991	-2.84448936290654	0.0044482671067027	0.0820779301479232
Aldh1l2	2418.40243026565	1.10236423714606	0.4653944458007	2.36866650879228	0.0178523425200771	0.15687156525378
Aldh2	6685.39361253423	-0.21162331006053	0.0894509314363403	-2.36580331431357	0.0179909994687929	0.15761415110245
Aldh3a2	2436.12320428314	0.092533809475609	0.120216418799904	0.769726884225594	0.44146191913209	0.730892072832749
Aldh3b1	315.927929472408	-0.182910691552463	0.189423082907285	-0.965619863984527	0.334234431865104	0.645803705070916
Aldh4a1	3541.68204562962	-0.312087384488695	0.0913247981007755	-3.41733451350542	0.00063237526382164	0.0312638029879615
Aldh5a1	3315.34628711871	-0.408062188383503	0.147093278307365	-2.77417291312809	0.00553422543629253	0.0905932147619695
Aldh6a1	4890.21702447306	-0.185543234182284	0.115811659631503	-1.60211186656557	0.109130874378943	0.378045453851246
Aldh7a1	7698.95226019863	-0.143488296976817	0.0724358026940576	-1.9809029739459	0.0476021555190797	0.255822168309337
Aldh9a1	2226.23676225506	-0.103101017246436	0.106601170233797	-0.967165904654853	0.333461103638105	0.645219631260107
Aldoa	22495.0484712839	0.0937643312590529	0.0776978596168175	1.20678139296849	0.227516343710576	0.537316995907148
Aldoc	18077.2158619386	-0.481901947030114	0.132446417186841	-3.63846721765451	0.000274265531143518	0.0207355427214544
Alg1	773.48562534369	0.139288992383434	0.12673380069738	1.09906742808127	0.271738655960913	0.585497016469922
Alg10b	2188.07781108381	-0.0907267523280177	0.116515980320518	-0.778663596859778	0.436177905395947	0.727254668842189
Alg11	1223.76696451063	0.190504682079704	0.114458952713475	1.66439302093384	0.0960339138553026	0.355961964439404
Alg12	434.635937463461	-0.0924626655687304	0.184279516420168	-0.5017522694053	0.615841791822783	0.840197043198233
Alg13	849.178244693738	-0.11741014773052	0.166333912734051	-0.705870172838688	0.480268877967976	0.759029529819621
Alg14	926.722122713515	-0.208019169451707	0.118285611790971	-1.75861769070704	0.0786424661360979	0.323660032952488
Alg2	2694.06537217866	-0.0176683641086507	0.0930218201017168	-0.189937845650954	0.849357835708147	0.951512872236117
Alg3	518.276048758863	0.189951545968101	0.1758176395405	1.08038958129878	0.279968733394718	0.594420014256687
Alg5	942.337020998479	-0.114121684477024	0.1343292976075	-0.849566598721288	0.395566088636905	0.695701399491704
Alg6	346.626098153468	0.00152273363794926	0.204213153663959	0.0074565894048871	0.994050557569865	0.998937393119253
Alg8	448.371156883156	-0.200303697669664	0.201407790486726	-0.994518122589035	0.319970686981559	0.636735401183994
Alg9	1173.030768828	0.113646662166804	0.127045623731665	0.894534253354834	0.37103611124692	0.677217971978035
Alkbh1	357.602667860873	-0.0545772337163013	0.201427734555013	-0.270951931405432	0.786428002885057	0.926549224621274
Alkbh3	652.935069277901	0.198462519874547	0.156584956852437	1.26744307923254	0.204996904373717	0.51382610867023
Alkbh4	311.282380085076	0.0393327281786415	0.195730290658384	0.200953710569462	0.840734769265276	0.947787789104629
Alkbh5	4245.26777448318	-0.017409734974585	0.0951311116548157	-0.183007794944691	0.854791902430514	0.953400238915919
Alkbh6	427.228770574425	-0.0158101184024568	0.159525669731617	-0.0991070492232094	0.921053275175356	0.977802204773935
Alkbh7	212.930293274944	-0.230126548685333	0.230511708511243	-0.998329109491239	0.318119796588632	0.634470995229558
Alkbh8	1375.89096439989	0.050362047099937	0.102307170080792	0.492263123495315	0.622533345639371	0.843067539967613
Alms1	1059.46116291588	-0.0215670953728692	0.14213892059675	-0.151732511280674	0.879397913756317	0.963926747304161
Alpk1	484.507714074882	0.475023189292643	0.223067272305349	2.12950642370523	0.0332123839885895	0.215427179264149
Alpl	1107.35408226487	-0.60336882058351	0.240810697080997	-2.50557316554989	0.0122253101923782	0.128863627147074
Als2	2903.40186824908	0.0267935785999466	0.0888505159399221	0.301557940508344	0.762989074714109	0.91616506036873
Als2cl	2101.54695888849	-0.80316493571135	0.362650881875424	-2.21470559111242	0.0267802788522965	0.193066740976649
Alyref	2259.03073107819	-0.0938507234460509	0.102178599213575	-0.918496868897989	0.35835879743796	0.66886365478842
Amacr	298.329836846877	-0.108911726841671	0.219084412979812	-0.497122206734568	0.61910287565289	0.840587901330024
Ambra1	1983.49302507286	0.11886834491866	0.093820139057518	1.26698112060765	0.20516204059721	0.51382610867023
Amd1	3674.60848414761	-0.164189528540412	0.0897350447588152	-1.82971467815848	0.067292614874461	0.297451752081757
Amdhd2	907.874616142	-0.0522341560801767	0.148053102923391	-0.352806898665304	0.724233211555733	0.895713541761568
Amer1	898.453990051438	0.0147112664803377	0.160202358997902	0.0918292750016894	0.926833684237776	0.979034199207816
Amer2	2333.31977859183	-0.0736238306119073	0.148607446966556	-0.495424907127814	0.620300216762873	0.841022911758068
Amfr	9184.70818790662	0.043321391280763	0.0864992792175338	0.500829506010283	0.616491118017659	0.840197043198233
Amigo1	1009.63150663264	-0.160471349425432	0.155349907954861	-1.03296713553289	0.301619278738135	0.614695127314564
Amigo2	602.568925273298	-0.0441801518471827	0.177563045830536	-0.248813888275761	0.803504747603005	0.933860644747161
Ammecr1	385.974934693569	0.211146693622695	0.202688336379689	1.04173085335883	0.29753648029191	0.610951619140862
Ammecr1l	3771.07206159026	0.128110505760846	0.087773233481725	1.45956233670621	0.144410396716692	0.436719545187649
Amn1	286.375438532742	-0.290748902866743	0.234472016775312	-1.24001536245308	0.214969712022693	0.523493376737995
Amot	3003.60916262326	0.0286188805739625	0.0890581752866843	0.321350403619166	0.747944863626752	0.907586039086773
Amotl1	5892.34302835785	0.169777116752316	0.0984334170548027	1.72479145631806	0.0845650620077606	0.336267423823892
Amotl2	3772.47106953047	0.21646353652696	0.175516029382737	1.23329782065051	0.217464670693599	0.525089967287108
Ampd2	1894.67707085145	0.178403266116453	0.123626321183576	1.44308480919315	0.148996582020074	0.444348503690192
Ampd3	2251.61524418266	-0.0591523333168591	0.16836070189006	-0.351342876649954	0.725331131751608	0.896214620289076
Amph	2165.17929762652	-0.451406337234541	0.141657730875178	-3.18659867305299	0.00143956373859061	0.0484558270916304
Amt	1963.97316860345	-0.153634729752676	0.101483536765901	-1.51388820934647	0.130054195053048	0.413382744472465
Amz2	2144.1679759048	0.0318584023955026	0.0918374348443875	0.346899959145033	0.728666477341857	0.898333735248966
Anapc1	10261.7660475201	0.025180924667977	0.07634044852962	0.32985036311657	0.741513030741509	0.904593065478143
Anapc10	584.76023583585	-0.340067034645629	0.160366761675072	-2.12055809504128	0.033959007739297	0.21686675030173
Anapc11	2512.59347919144	-0.281936343917599	0.112696782766752	-2.50172486734712	0.0123589928819679	0.128956565328081
Anapc13	936.925596739699	-0.282148257728072	0.134824789487023	-2.09270312085472	0.036375664501232	0.225277586057364
Anapc15	664.878347500508	-0.205984197675236	0.183943879015431	-1.11982088655397	0.262790096839688	0.5770775363079
Anapc16	1471.93611438822	0.0579795683900003	0.0990434195571913	0.585395462406472	0.558281839129991	0.809171598778847
Anapc2	5066.88081268885	-0.10470034575305	0.0737472420187394	-1.41971879743578	0.155689563412301	0.451612594920385
Anapc4	2548.08973767342	0.108221127877286	0.0860124193427445	1.25820350949604	0.208318166089703	0.517356052077243
Anapc5	7904.62277392656	-0.18081307705237	0.0799292146596723	-2.2621650647044	0.0236872068687539	0.181649698428386
Anapc7	2049.62205653239	-0.0684019703051062	0.104063737873392	-0.657308412161082	0.510982628586852	0.779529709727033
Angel1	473.305563502866	-0.0903149926562599	0.167908251000775	-0.537882993348809	0.590657830166467	0.826864147724922
Angel2	1888.71345244121	0.10188475526989	0.0884973960383274	1.15127404681788	0.249619510748734	0.561499220179194
Angpt1	2112.97894707215	0.0681045743786673	0.147915425239387	0.460429155839876	0.645208211184926	0.855598998043974
Angpt2	246.221718134166	0.204686156307445	0.360931023115986	0.567106020813481	0.570642152565101	0.815007618461757
Angptl4	193.381964161363	-0.0715686315435893	0.326451385399311	-0.2192321268787	0.826469230519958	0.942928099063584
Ank	3775.79566973154	-0.285925954874109	0.120755081127477	-2.36781717344272	0.0178933755839969	0.157113553487538
Ank1	344.618649826549	-0.185769872683793	0.219247351123021	-0.847307261557548	0.396823880200007	0.696340683823464
Ank2	16530.7914331091	0.116944904182159	0.100553931174098	1.16300678468435	0.244826749706655	0.557115073181381
Ank3	2186.84044165968	0.323033362968127	0.138252064593208	2.33655362701902	0.0194624060937025	0.164203474020998
Ankfy1	7420.17381554863	0.257495301278791	0.109057877563538	2.36108850668556	0.0182213812850496	0.158677294167414
Ankhd1	3261.35342951841	0.193393649554307	0.0898596556434428	2.15217438982496	0.0313836219070869	0.209603177386979
Ankib1	3875.33356692221	0.168570728034771	0.0986355451757534	1.70902617037705	0.0874461019269169	0.34119804448227
Ankle1	510.732407468966	-0.543023488249176	0.245945839258634	-2.20789865722484	0.0272513384761285	0.19537397406254
Ankle2	2157.69845749569	0.0249952951069759	0.103064992729444	0.242519738710805	0.808377464013727	0.93604563038407
Ankmy2	1026.82569992625	-0.102844885414772	0.115030636165278	-0.894065171186249	0.371287022828005	0.677357381194996
Ankra2	1144.77359619762	-0.1069339274748	0.109679143602551	-0.97497048173809	0.329574902334667	0.642323499812944
Ankrd10	2075.60803483344	-0.129659545817055	0.122190629582967	-1.06112511458186	0.28863304574049	0.601919830279436
Ankrd11	8831.39439385139	0.299609781798099	0.109970416213872	2.72445801437554	0.00644071188418176	0.0979587362382954
Ankrd12	1723.81407902748	0.222615939594642	0.124539014029152	1.78751968875015	0.073853532820284	0.312568768675597
Ankrd13a	2669.91658209164	0.0318521129200021	0.091278221204759	0.348956328241215	0.727122096085406	0.897335901168013
Ankrd13b	2126.89985229974	0.0580750738005948	0.116169038768997	0.499918691038475	0.61713233074792	0.840197043198233
Ankrd13c	2746.75615893497	0.132000396358536	0.0933291395865212	1.41435351213288	0.157258132316372	0.452986605049765
Ankrd13d	311.5707571007	0.123436586524385	0.221552074384586	0.557144801587884	0.577428499612389	0.818879417903416
Ankrd16	600.739095925145	0.130999901719576	0.197508972304664	0.663260510097251	0.507163723398266	0.777575353111142
Ankrd17	8708.62474818436	0.118214905322892	0.0731221596254535	1.61667688602761	0.105948045773111	0.373464455627107
Ankrd24	378.900273850964	-0.0967761758485207	0.190657657916687	-0.507591338874045	0.611739965905643	0.838429681452115
Ankrd26	765.255241065415	-0.0475411434165472	0.152610680519058	-0.31151911029327	0.755406017227403	0.912553668663484
Ankrd27	1156.70228694143	0.180928833991967	0.126053775555423	1.43533054202265	0.151192928434453	0.445705701545656
Ankrd28	4008.30836468064	0.121748902997066	0.109845373008761	1.10836623939868	0.267703679025538	0.581873289370191
Ankrd29	220.72325754493	-0.20526018155182	0.24816769369738	-0.827102748523415	0.408178826504744	0.705107726557082
Ankrd39	171.277930012792	-0.0506640533296498	0.256782634474737	-0.197303269488164	0.843590220955549	0.949253014650184
Ankrd40	5287.93930237437	0.040731485954281	0.0851261868798384	0.478483618816104	0.632306030794748	0.847661383597381
Ankrd42	401.015387288011	0.13782862307727	0.188086609131923	0.732793385522721	0.463684456183572	0.745828240576681
Ankrd44	450.216660236908	-0.107008426691921	0.20974863549697	-0.510174602272763	0.609929143725515	0.837649818371808
Ankrd45	225.599336291186	-0.189865572828819	0.252973695291099	-0.750534843594467	0.452932646514171	0.739880859689067
Ankrd46	3149.71793289787	-0.173885671443839	0.0830235987170009	-2.09441260233197	0.036223241101472	0.224702576550487
Ankrd49	731.281267195579	0.0628068297602513	0.133677755110799	0.469837556055558	0.638471080176925	0.851611729464995
Ankrd50	2150.70764334857	0.154353580601528	0.107928762215187	1.43014315585108	0.152675936246721	0.447985364344901
Ankrd52	3131.37114365638	0.173814775481111	0.0904972836518642	1.92066290243321	0.0547742194014161	0.271377121910931
Ankrd54	884.752053008698	-0.0264174818924094	0.112448844797903	-0.234928886462886	0.814263928764241	0.93856795590556
Ankrd6	782.72465068309	0.199042549387879	0.15179103943879	1.31129314433704	0.189758743685913	0.496598267916546
Ankrd9	181.772275039526	-0.0227899465023721	0.267146908291651	-0.085308666486575	0.932016001791914	0.980639153757856
Anks1	1836.29009347525	0.206629372738267	0.135301523021697	1.52717699049945	0.126717006292013	0.408801913066753
Anks1b	1258.63145896695	0.0484012700702212	0.147448276289132	0.328259314305656	0.742715603753682	0.905012749404534
Anks3	821.587168562632	0.100469717312299	0.152407980111223	0.659215595134713	0.509757333871307	0.77868074498342
Anks6	455.912048723709	-0.172466863986452	0.193871021726735	-0.889595889320417	0.373682914264702	0.678955495719147
Ankzf1	369.412514654054	0.0411862710718686	0.242364665946944	0.169935130234226	0.865061152981941	0.957504389980767
Anln	2001.40527739002	-0.259844852707346	0.130501646631983	-1.99112317287546	0.046467347436273	0.254118988351586
Ano10	1614.96023773649	0.222912057919646	0.104676902337099	2.12952478476852	0.0332108665517979	0.215427179264149
Ano3	348.715533226921	0.278318373295131	0.239431102019846	1.16241528751792	0.245066816470821	0.557115073181381
Ano6	4002.88488997913	0.0691769004956916	0.0937169253091704	0.738147354573128	0.460424910154287	0.744338687715407
Ano8	1978.04958345449	0.000580594396719955	0.126124839446597	0.00460333110644543	0.996327086153818	0.999365132475448
Anp32a	8226.85246707872	-0.15294343813918	0.0756255358108416	-2.02237824167923	0.0431372911309533	0.245657540892779
Anp32b	6468.03605504602	-0.10861779741943	0.110621633753438	-0.98188567402219	0.326156174232109	0.640917525161932
Anp32e	11039.77712206	-0.221126049457066	0.0873728254643951	-2.5308332228214	0.0113791940414256	0.125939121886234
Antkmt	678.95105321839	-0.317106808883262	0.159128124457925	-1.9927766380927	0.0462859110199887	0.253483942617934
Antxr1	4705.7061862418	-0.0415331907433603	0.0849310285531721	-0.489022580450182	0.624825710633843	0.844225393911074
Antxr2	564.224037706629	0.439605865180837	0.157732713163749	2.78703039061062	0.00531934901704115	0.0894485022975811
Anxa11	332.105521738723	0.490662514300032	0.243063803756256	2.01865726906861	0.0435228542040344	0.246587149147237
Anxa2	4572.63177239896	0.0618443113180901	0.145519317781257	0.424990387950099	0.670843681782731	0.871139079522232
Anxa3	1021.86043469352	0.655639226860555	0.267545099237237	2.45057460865388	0.0142628400802727	0.139548106768584
Anxa4	582.31746031661	-0.130911631563372	0.195424154336278	-0.66988460053973	0.502931357221931	0.775369717281644
Anxa5	4144.46840344129	0.138168141268657	0.140324709880363	0.984631583321681	0.324805070080491	0.639530232790256
Anxa6	4351.76656753541	0.272662308791824	0.157895004048223	1.72685836664313	0.0841931031087535	0.335590653712844
Anxa7	2238.35254111749	0.312163376263346	0.171871646786251	1.81625871457186	0.0693306951515559	0.301466466789761
Aopep	171.696145325822	0.045466344484448	0.407587698438225	0.111549844754059	0.911180341801427	0.974847832102239
Aox1	1030.20632238529	0.638334799949007	0.207748600500092	3.07263104739291	0.00212180646275595	0.0584023466805379
Ap1ar	1045.92614917533	0.00128716323368219	0.125072209314895	0.0102913608125487	0.991788827042044	0.998561522876516
Ap1b1	3185.14138014384	0.0151378524722773	0.0824375677519126	0.183628082257754	0.854305231261486	0.953260408407424
Ap1g1	5593.7776974459	0.101863102044554	0.0725976236144902	1.40311895862418	0.160581368619612	0.45725240005808
Ap1m1	3387.01281353868	0.0863411927246223	0.0784865201243057	1.10007670855934	0.271298701049537	0.585058487927349
Ap1s1	2668.11892114825	-0.285131909409472	0.0985957058355023	-2.89193030257512	0.0038288287553365	0.0754001153597974
Ap1s2	705.154568803632	-0.0491857308032602	0.141082923514363	-0.348629937472573	0.72736714936608	0.89735025275558
Ap2a1	4964.57335351237	-0.112835819812836	0.0795407346776113	-1.41859162189253	0.156018109856286	0.451727136654512
Ap2a2	4634.02601056879	-0.0533930437647691	0.0813293716337843	-0.656503827487948	0.511500005691075	0.780114561993867
Ap2b1	12436.0078498874	0.0430408262147505	0.0711014270788417	0.605344055429775	0.544950414739437	0.803133999983117
Ap2m1	15606.2486023379	0.0111258111870829	0.0802018227655298	0.138722672421164	0.889669301323769	0.968474415181704
Ap2s1	3204.34895578651	-0.0799118891158288	0.0912508531774427	-0.875738541977635	0.381172187482495	0.685229337527653
Ap3b1	2899.53683719225	0.185154375130241	0.101499121602632	1.8241968226594	0.0681223217889346	0.299644396744924
Ap3b2	1469.65080310799	-0.0878825841776883	0.125031780421564	-0.70288197033889	0.482129308018149	0.759906800224084
Ap3d1	6057.51349205858	0.14291195132882	0.0912842138758516	1.56557136509039	0.117448998038866	0.393626564239065
Ap3m1	3520.19396146955	0.0879668488951786	0.081865769700787	1.07452539952523	0.282587267130861	0.597195867229288
Ap3m2	6294.91445849396	-0.123205617826605	0.0695325191244555	-1.77191362225897	0.0764088967984967	0.317865874838458
Ap3s1	1718.97947608757	-0.0459610579572238	0.113672103205697	-0.404330144873403	0.685969961067832	0.876193041064019
Ap3s2	2523.3783934366	-0.0855922350286171	0.0858443853743971	-0.997062704279608	0.318734074659399	0.635122510912097
Ap4b1	623.258440587273	-0.147227015592092	0.132866687646194	-1.10808072512606	0.267826954443716	0.581873289370191
Ap4e1	890.199444243746	0.339951542882002	0.143201057976456	2.37394574932466	0.0175991360698146	0.156250392311515
Ap4m1	1055.49914055853	-0.021505643514216	0.148100876878958	-0.145209427299964	0.884545522917929	0.966203539106243
Ap4s1	751.003051512265	-0.243667946955445	0.147245216244934	-1.65484457267608	0.0979560299112504	0.360171552622748
Ap5b1	227.234305305146	-0.105523396239507	0.256595653433486	-0.411243896096861	0.680893703864037	0.875180668962781
Ap5m1	1164.7654993585	0.156807885532474	0.130351567777406	1.20296125475258	0.228991314333059	0.538752756688285
Ap5s1	466.535678942043	-0.486043379647573	0.175398809997007	-2.77107569689821	0.00558714364812236	0.0909805783148093
Ap5z1	690.120081838083	0.0197332884359056	0.15193062447827	0.129883547202348	0.896658561446009	0.970602048244318
Apaf1	1593.27218966198	0.0385924454752415	0.131817047774902	0.292772794768883	0.769695824156369	0.918873870704503
Apba1	731.958674384756	-0.285473074089377	0.207350036628938	-1.37676886259848	0.168583720544663	0.467449454227557
Apba2	2522.75693381631	-0.335771080536245	0.16908868680979	-1.98576904742278	0.0470589741379734	0.255239228885201
Apba3	1294.68158949197	0.367795584138637	0.142182492877382	2.58678531157717	0.00968759309340072	0.11653078949238
Apbb1	3217.85639751777	-0.158868782322906	0.0842039376543963	-1.88671440728771	0.0591987488070325	0.28109748464938
Apbb2	1092.31748632718	-0.0996937373209274	0.129658006804604	-0.768897654513285	0.441954069927456	0.731126916192863
Apbb3	244.482719897513	0.16557670548083	0.248738900193418	0.665664700423126	0.505625441074137	0.776751155881538
Apc	14829.1712336538	0.107635519016293	0.0859124874973935	1.25285068738766	0.210260051004033	0.518876170801178
Apc2	2675.36656036207	-0.485872525933676	0.140700203528438	-3.45324678820008	0.000553882026737233	0.029180309671048
Apcdd1	1025.85841486168	-0.294805965430703	0.257594230675275	-1.14445872742522	0.252433444936121	0.565208192190626
Apeh	1553.12493611393	-0.0618957482784621	0.116171529156814	-0.532796191353495	0.594174670591659	0.829140218756924
Apex1	1903.31396532263	-0.0278830666584411	0.116090237981766	-0.24018442156024	0.810187290047303	0.937023007650815
Apex2	386.234263277799	-0.0533501387571422	0.233911129727607	-0.228078667395046	0.819585084003515	0.94073138826238
Aph1a	5047.77006113696	-0.112733652063583	0.0757528385072979	-1.48817726549906	0.136704151153459	0.424552262437911
Aph1b	1171.07171731604	-0.305557873380993	0.136609253415868	-2.23672896045196	0.0253040600058671	0.187057251205276
Api5	6293.12542210152	0.0351384609029224	0.0707652092065427	0.49654994731046	0.619506456979596	0.840665929908326
Apip	649.989251768517	0.269592971173697	0.172306158875616	1.56461598896364	0.117672977578439	0.393885750332733
Aplf	347.055852866545	-0.260469229364492	0.267144725248343	-0.975011687475226	0.329554462568253	0.642323499812944
Apln	1450.30393032166	-0.120530276794411	0.434841018698497	-0.277182399110288	0.78164005382355	0.925265514309353
Aplp1	1479.63694093042	-0.291419016909826	0.108148991235684	-2.69460688981139	0.00704717191009788	0.1016731382271
Aplp2	19858.959721533	-0.135189050496134	0.0768488148884645	-1.75915595695708	0.0785510227024693	0.323414881290331
Apmap	1272.52367138362	-0.138364992481281	0.110628848560819	-1.25071348279661	0.211039029584436	0.519628955518208
Apobec1	801.451433243841	0.682082848944196	0.182349367065118	3.74052764713255	0.000183634344596591	0.0172423764043396
Apobec3	2030.51517376233	0.243059014959092	0.176388911746882	1.3779721897025	0.168211874650939	0.467449454227557
Apod	232.364697855812	-0.00756650543203431	0.43887734375608	-0.0172405924791589	0.98624467887925	0.996499806717266
Apoe	150576.011541076	-0.408320821768807	0.126695120826808	-3.22286145752195	0.00126916923313843	0.0469923889048935
Apol10b	270.992574860301	-1.28302381220691	1.68540807153353	-0.761254104496782	0.44650530774757	0.734102102897799
Apol6	2136.43756215704	0.216763074491108	1.50719566775713	0.143818801452419	0.885643555810758	0.966706923694586
Apol9a	422.350877492801	-0.7707375170581	1.12469312977431	-0.68528694330405	0.493162869294283	0.769175524071445
Apol9b	370.21294959294	-0.781556911438661	1.40007360708183	-0.55822558720156	0.576690350612165	0.818330987468304
Apoo	648.006798898477	-0.338729676048957	0.180473025865481	-1.87689918991792	0.0605319119325563	0.285364081226994
Apool	702.607407804626	-0.105759464058752	0.143594841701495	-0.736512975017622	0.461418574277322	0.744953653875375
App	13451.3315122597	0.13891340036569	0.0965398713236229	1.43892257635213	0.150172460221655	0.445023074165932
Appbp2	2406.33219385881	0.14882013346164	0.105323957888867	1.41297513352726	0.157663035700728	0.45314014432574
Appl1	3106.13387458576	-0.0703265798651966	0.101010302514108	-0.696231751759917	0.48628370600368	0.763542561713583
Appl2	4169.28111887093	-0.219239328632313	0.123319825803104	-1.77781088486418	0.0754349201675388	0.315758062628338
Aprt	1108.45563772137	-0.110001405643025	0.11816880765419	-0.930883604791328	0.351913776289892	0.662500413805742
Aptx	812.43367438493	0.152831462151488	0.130672048088146	1.16958036846866	0.242169881393221	0.553619463785838
Aqp4	22695.2712104406	-0.423435786423357	0.133959615814679	-3.16092117649204	0.00157271051638806	0.0502557049150596
Aqr	4059.13505651489	0.0781356566484658	0.0911588276503818	0.857137576934806	0.391368856106281	0.693947611899037
Ar	414.118311432164	0.126756622477088	0.232556521511719	0.545057268887212	0.585714130524009	0.823829366250203
Araf	2003.22450230937	0.103802449855712	0.101868270594203	1.01898706290218	0.308209108424687	0.622135688174172
Arap1	2044.16505111439	-0.342147641524061	0.109843553620301	-3.11486318720872	0.00184030245569897	0.0539713891478667
Arap2	6912.44034202887	0.0998399394297285	0.110425346578427	0.904139697300561	0.36592133102985	0.674223642136019
Arc	462.14173175191	0.0978814204887743	0.286281183219837	0.341906580753547	0.732421197054054	0.900103440711458
Arcn1	6968.3911709387	0.222402484803039	0.102353974187222	2.17287590998889	0.0297896580311731	0.20412316254292
Arel1	7041.7876424221	-0.0519834700566893	0.086656785359585	-0.599877664985867	0.54858776856522	0.804365551894693
Arf1	9893.1899313621	0.045819608534672	0.0798653272114854	0.573710897262594	0.566163452912616	0.813177761672439
Arf2	2253.70995765134	-0.214202535611395	0.083926344916466	-2.55226813254642	0.0107024119126149	0.122404893809995
Arf3	11386.4101648008	-0.0253993428648032	0.0641115395231683	-0.396174277730836	0.691976465574641	0.879067936177606
Arf4	9376.47701361948	0.0092175732451923	0.0954197571094347	0.096600258944496	0.923043850849945	0.977927861420198
Arf5	4290.15540238738	-0.0814020486337398	0.100619947677365	-0.809005078145673	0.418512225313204	0.713222751657147
Arf6	4931.86813970126	-0.0565977647807888	0.108816658700264	-0.520120406717205	0.602979656042448	0.83526828531008
Arfgap1	1576.78198237382	0.011469504646527	0.124374551248056	0.092217455511875	0.926525269645967	0.979034199207816
Arfgap2	2944.08551744691	-0.0267482093327596	0.0812586966530258	-0.329173496923957	0.742024554063765	0.904837859548012
Arfgap3	638.359608259511	-0.0907686516033734	0.152583590513832	-0.59487819953447	0.551924890627621	0.805217327043141
Arfgef1	3475.68577347301	0.183932737508309	0.0905979775070632	2.03020798664042	0.0423354023629022	0.242813344685355
Arfgef2	1670.90019966965	0.184480608134346	0.0993780745178278	1.85635120251048	0.0634035153014774	0.290367532510127
Arfip1	2633.63819912465	0.0176256600409041	0.0963776401755057	0.18288121610788	0.854891221702498	0.953400238915919
Arfip2	1436.75152708028	-0.00987290246738662	0.121367759620955	-0.0813469944425175	0.935166001637377	0.981683095049768
Arfrp1	800.321930549246	0.249956425890954	0.136269250332628	1.83428341522992	0.0666119347122702	0.295889192909697
Arglu1	1352.81877775814	0.0495070168798842	0.132824408442506	0.372725295451354	0.709352907877842	0.887193403327938
Arhgap1	3459.20737989942	0.0265434619349435	0.0831290602493579	0.319304246376929	0.749495812951924	0.908292239080453
Arhgap10	275.098804586014	0.15291015822072	0.240222095447	0.636536609741032	0.524426727132584	0.788774109805539
Arhgap11a	3036.29823761098	-0.329378561241876	0.121667286778459	-2.70720725318411	0.00678518835971135	0.099799823146321
Arhgap12	3554.62368468017	0.129944826012103	0.0837121387807795	1.55228175871118	0.120594820639119	0.398582028143199
Arhgap17	1010.6642455314	0.00672724292855441	0.137017002143354	0.0490978697776209	0.960841301033099	0.990269564302768
Arhgap18	3037.42841492735	0.00146680539029839	0.0963135824285218	0.0152294759816142	0.987849105953829	0.996513242355021
Arhgap19	1074.41938599043	-0.466588501729284	0.153202154273592	-3.04557402565005	0.00232236601983549	0.0602211749865136
Arhgap20	272.415961767242	-0.28197046920676	0.225099053111853	-1.25265062339755	0.210332882886982	0.518945911306025
Arhgap21	9593.31645546867	-0.165928491646561	0.102148362770684	-1.62438718689069	0.104293199953781	0.371114219762187
Arhgap23	1696.58433640867	0.201059718518182	0.163172483737376	1.23219132241552	0.217877624050336	0.52563593874296
Arhgap26	456.998868852751	0.101296694269205	0.217664539652151	0.465379865875659	0.641659450074021	0.853521150692169
Arhgap29	1788.12724296877	0.291353736292108	0.156302919773409	1.864032589503	0.0623171279014618	0.287574211979672
Arhgap31	5676.64763414432	0.00539122051123845	0.119216914422654	0.0452219430216521	0.963930404137967	0.991249562996893
Arhgap32	3685.30252488838	0.0283194251736503	0.0840036185557517	0.337121491437363	0.736025316938726	0.902127136839367
Arhgap33	2066.57142264857	-0.417791823474543	0.151990596263501	-2.74880047677576	0.00598137836518338	0.0944493243476537
Arhgap35	11193.5840947046	-0.00223313715483386	0.0706723032062811	-0.0315984771051778	0.974792257878828	0.993839138706179
Arhgap39	1268.99186150194	0.295665285050842	0.100419135340977	2.94431219753984	0.00323673317497002	0.0688944869399927
Arhgap42	1955.82552121286	-0.209424648871472	0.160956747400365	-1.30112376308492	0.193216095055151	0.500474600539834
Arhgap44	538.116403432714	0.0247312389667102	0.163880555585833	0.150910148420611	0.880046594892668	0.964170372634678
Arhgap5	13083.956468675	0.182895899794125	0.0986480536621201	1.85402441309752	0.0637356673890206	0.290895482324722
Arhgap6	303.32148250144	-0.241411002015292	0.332825101561368	-0.725338926910172	0.468244130310051	0.749589771648553
Arhgdia	18253.9193009426	-0.0306741481684077	0.0691943422686243	-0.44330428128539	0.657545659509852	0.863696312463132
Arhgef1	1934.30146451784	-0.175120708286206	0.0998784518479247	-1.75333823308401	0.0795439664710384	0.325628598299562
Arhgef10	2750.68839686184	-0.188994673286244	0.105744735692137	-1.78727264340117	0.0738934332879422	0.312623998463485
Arhgef10l	2579.26954902286	-0.172400155788274	0.0928746290990547	-1.85626750233804	0.0634154387566115	0.290367532510127
Arhgef11	2462.20865416734	0.0889731461002479	0.0892809334870767	0.996552596676497	0.318981724939784	0.635507225098204
Arhgef12	10043.4715604843	0.17429524032033	0.0931831190922412	1.87045939241202	0.0614200509820765	0.287362067829541
Arhgef17	2936.81427480848	0.150004791938236	0.0959069845464191	1.56406535611213	0.117802220797933	0.393964143205718
Arhgef18	2026.90276150706	0.147875718269524	0.101062046491798	1.46321713643039	0.143407973189664	0.4351574229469
Arhgef19	368.337455920857	-0.372491601430682	0.23464535329654	-1.58746634526333	0.112407063421638	0.383799249096228
Arhgef2	4953.64295084885	0.688692559693189	0.185685601065324	3.70891741600851	0.000208147297877071	0.0187022645672836
Arhgef25	1451.94976909054	-0.123171285938517	0.10961462195955	-1.12367568976308	0.261150633176362	0.574886901507352
Arhgef26	5232.32096962912	-0.166699417490228	0.0879213318046369	-1.89600651023619	0.0579591836715826	0.27816107810727
Arhgef3	376.496659517974	-0.229497509784302	0.271089619255133	-0.846574318909325	0.397232433239797	0.696532713887192
Arhgef39	256.329783839818	-0.676712349348555	0.260697048672434	-2.59578063040845	0.00943762987324096	0.114448518876395
Arhgef4	7773.41494487901	-0.358816534025205	0.0917699042115546	-3.90995868534454	9.2311908509804e-05	0.0130333895836353
Arhgef40	4990.53263029382	-0.101997445619434	0.0851987566574217	-1.19717058817606	0.23124007121098	0.541280287315932
Arhgef6	214.026607956966	0.358430212190391	0.331887183393734	1.07997605850651	0.280152841629955	0.594420014256687
Arhgef7	4637.94940218904	0.0464760250268228	0.0785731906525258	0.59149978053397	0.554185602155117	0.80678082577327
Arhgef9	3857.43183114019	0.00652548141154635	0.0868946332367829	0.0750964837352473	0.940137945499529	0.983647205198689
Arid1a	7871.69210049329	0.122157911276499	0.0701595483871905	1.74114449258344	0.0816582540667961	0.329206042970813
Arid1b	3382.75307077271	-0.00416979313899103	0.106921498965752	-0.0389986408657314	0.968891472222893	0.991819850202454
Arid2	3942.20375957753	0.0680479241642865	0.0904617860001002	0.752228395802523	0.451913719988388	0.739200820711548
Arid4a	1282.52282691857	0.117104714019142	0.118748933586714	0.98615381614041	0.324057638512019	0.639275344831488
Arid4b	2047.40857356674	0.168930067167402	0.109269408380982	1.54599598982366	0.12210553631709	0.400471763194334
Arid5a	1040.59946347524	0.0132715157717074	0.163296811646997	0.0812723508674297	0.935225362045179	0.981683095049768
Arid5b	1760.96392914446	-0.0105728376201705	0.118718215039033	-0.0890582596503348	0.929035609503341	0.979886630236057
Arih1	4436.53540062155	0.204812590406198	0.0870727889799636	2.35219972629253	0.0186627510631907	0.160836721412827
Arih2	1838.82918077563	0.11428603369576	0.0890143542932635	1.28390566446438	0.199174965044749	0.508098203778251
Arl1	3649.95521283727	0.160512900818993	0.101601904000114	1.57982177990299	0.114147686335431	0.387244030304027
Arl10	1292.51164703369	0.00979659697385486	0.138498654043564	0.0707342395599991	0.943609269847904	0.98453649330936
Arl13b	869.025614994108	-0.0622781924514475	0.117458425097642	-0.530214775140023	0.595963028049137	0.830496413593789
Arl14ep	2315.14423908652	0.559105534212324	0.155628772766142	3.59255890973628	0.000327446597261737	0.0221654693716186
Arl15	715.679828264732	0.00698105306470708	0.145064987160453	0.0481236251514328	0.961617717867637	0.990408849833304
Arl16	392.311485395272	-0.288175481838066	0.193782087873164	-1.48711103797522	0.136985486725297	0.424859355871774
Arl2	1231.85877687345	-0.153233736364011	0.118243303552911	-1.29591893798403	0.195003413949008	0.503196974425598
Arl2bp	7596.57329364073	-0.110223669256239	0.08854400673899	-1.24484618796567	0.213188294466909	0.522118492317675
Arl3	2429.49775014955	-0.323513427998006	0.0889014903246207	-3.63901017650782	0.000273687985217775	0.0207355427214544
Arl4a	1707.69481338068	0.0561652169271272	0.102455948060075	0.548188933786401	0.583562179823896	0.822867198702873
Arl4c	4397.64458789418	0.850116224556788	0.331367396905332	2.56547938178619	0.010303334465608	0.120094456683451
Arl5a	3906.65290847843	0.100804152942016	0.0887285204391633	1.13609640331073	0.255916220151576	0.569387194163192
Arl5b	1258.58912622672	0.161896415578017	0.11483753638266	1.40978656176102	0.158602715795263	0.454494565592972
Arl6	790.968088628717	0.00315142942867701	0.158810679278734	0.0198439389780951	0.984167866538652	0.995972748379794
Arl6ip1	15854.3528095913	-0.302793613983528	0.0962162182829401	-3.14701221256807	0.00164948072164104	0.0516168926142592
Arl6ip4	826.265666269186	-0.000356148740103473	0.184952460790623	-0.00192562314975984	0.998463575968398	0.999615704932411
Arl6ip5	2708.47032880226	-0.210637031883927	0.107330076586458	-1.96251636617675	0.0497023970889293	0.260083150250069
Arl6ip6	895.14589773588	-0.213895050921365	0.141470006225712	-1.51194628902539	0.130547526950313	0.414159361384876
Arl8a	7060.57934283558	0.00784959563829483	0.107994188349729	0.0726853524087299	0.942056504799937	0.984432959311239
Arl8b	5421.56211958483	0.045212768413897	0.0751014458461859	0.602022609611226	0.54715908744165	0.804361184953561
Armc1	2361.43127955951	0.0133316893763834	0.088238021394533	0.151087809605048	0.879906448634508	0.964170372634678
Armc10	1509.45002542817	0.0745779662294997	0.104476326701961	0.713826457952026	0.475334497039226	0.755122287570283
Armc2	172.312981239654	-0.694226608211947	0.319689487413715	-2.17156533306188	0.0298884642375869	0.204460275627629
Armc5	1053.18799138381	0.0736109636384493	0.116988326010755	0.629216317119386	0.529207447801548	0.792011725247732
Armc6	494.420286673239	0.0879969226157974	0.212452095113858	0.4141965395476	0.678730175889157	0.874638322516005
Armc7	256.410839421746	0.34744215961415	0.261654620649085	1.32786556091481	0.184222523685233	0.489033935993428
Armc8	1407.77233903818	0.0763407098738858	0.126091279198668	0.605440045965466	0.544886649482517	0.803133999983117
Armc9	840.36829615154	0.204257678084409	0.161970791719695	1.2610772344553	0.207281021864003	0.516229505360982
Armcx1	595.891219358203	-0.0423833729277455	0.155599680319233	-0.272387275094593	0.785324255938661	0.925959974183078
Armcx2	2345.32350478179	0.0706717650309723	0.11147316802836	0.633980053504826	0.526093839558597	0.790203314841703
Armcx3	3067.27737428736	-0.154659673929989	0.0792791496602984	-1.95082407660384	0.0510779767244104	0.263500665499409
Armcx4	2504.82889792406	-0.0899738272889144	0.0930245127994957	-0.967205573899035	0.333441276319745	0.645219631260107
Armcx5	244.488332834722	0.0791033392226973	0.244616035872634	0.323377569833095	0.746409314448309	0.906482074488543
Armcx6	454.829222148166	-0.270911485470842	0.211321263161304	-1.28198876638387	0.199846586951193	0.508482039307854
Armh3	939.828081141842	0.129377852910011	0.126430143032086	1.02331492955107	0.306158967095204	0.62024242995057
Armh4	494.068019543795	-0.582390644959175	0.25786229352488	-2.25853356455539	0.0239124144362881	0.182445767550263
Armt1	423.484528732491	-0.211537782078612	0.176861466889998	-1.19606483989066	0.231671257084722	0.541745018324446
Arnt	1512.22583854113	0.149003370162665	0.116270534755461	1.28152304860426	0.200010009533825	0.50867552228098
Arnt2	10109.2393316579	0.197841150428178	0.0875361730369019	2.26010737692149	0.0238145874189534	0.182057282546864
Arntl	928.392926697495	0.0591639406195885	0.131419967672911	0.45018988869972	0.652573526434165	0.860553861925311
Arpc1a	3303.5341290363	-0.0331900955659338	0.082793015248967	-0.400880381830857	0.688508194343327	0.877712928016487
Arpc1b	2562.07319215489	-0.0624197440403347	0.131336839642016	-0.475264550376512	0.634598422947936	0.848487533116999
Arpc2	6900.54823515478	0.168991782636378	0.0816193014544846	2.07048798047625	0.0384066704651033	0.232061346315256
Arpc3	3112.24570870532	-0.0615543139225594	0.0886028861929174	-0.694721318541876	0.487229965254338	0.764530793188175
Arpc4	4706.0195295264	-0.0765133554197994	0.10275903709079	-0.744590038851749	0.456519591572828	0.741670550102428
Arpc5	3454.44347546542	0.0620030032329816	0.105831977997983	0.585862651401673	0.557967817514815	0.809171598778847
Arpc5l	1472.84340580356	0.0751741229860247	0.101188984626897	0.742908165974841	0.45753728142841	0.742522595272635
Arpin	1592.99744138293	-0.240258026648762	0.117859444788829	-2.03851313807932	0.0414986422086633	0.239864866839743
Arpp19	3164.14959624141	-0.301409703515052	0.161565578060929	-1.86555643307502	0.0621034497986024	0.287574211979672
Arpp21	290.160134517977	-0.150790507564189	0.289967727259663	-0.520025138622262	0.603046053965175	0.83526828531008
Arrb1	1399.36101778769	-0.248877219332045	0.141627264234973	-1.75726912947449	0.0788719470445936	0.324202680595951
Arrb2	756.590880118444	-0.00838998143991575	0.154839982541381	-0.0541848513685639	0.956787889809894	0.988955306568488
Arrdc2	205.100170808753	-0.148913026930717	0.264511421350517	-0.562973901733283	0.573452655517665	0.816323421957718
Arrdc3	2979.17767281866	-0.192264258341384	0.100201203067029	-1.9187819353104	0.0550119369768138	0.271651488541246
Arrdc4	1304.18116213249	0.751578654262994	0.215231178490328	3.49195994527701	0.000479490145348588	0.0264999509293709
Arsa	1408.90001334692	-0.161023746241001	0.101197536669585	-1.59118246886535	0.11156851707632	0.382413096820349
Arsb	2155.08686835449	-0.0638132623822221	0.0994342297535822	-0.641763530932598	0.521026732033222	0.786607137067272
Arsg	379.150161477611	-0.0364568247755011	0.225339588757352	-0.161786151188721	0.871474259113125	0.960390516904735
Arsk	1420.34154302881	-0.225741706845975	0.150961209587918	-1.49536233488183	0.134819904870761	0.420607757880567
Arv1	624.796998112941	0.605769797107459	0.154292726535129	3.92610728134056	8.63316623292605e-05	0.0130333895836353
Arvcf	3353.00092564223	-0.363177776396342	0.118966681433135	-3.0527688258705	0.00226740538468148	0.0597271513435441
Arx	853.245101845341	-0.04053929580544	0.139765654333141	-0.29005191582198	0.771776520784534	0.920015770604518
Arxes1	936.77450886416	-0.0269184804444139	0.13254869141025	-0.203083713298223	0.83906960138578	0.946891039809391
Arxes2	2308.61997312937	-0.168480748894258	0.0903360663670238	-1.8650441143822	0.0621752209782068	0.287574211979672
As3mt	266.106206098596	0.0162272003781491	0.232729896025359	0.0697254656805285	0.944412172423222	0.984767768244063
Asah1	4904.6626502172	-0.100642636974268	0.0814556608292699	-1.2355511691841	0.216625445172895	0.524164530129187
Asah2	297.582385479918	0.438584778572437	0.225667855302933	1.94349690603337	0.0519561488487636	0.265238830783619
Asap1	3053.08936930425	-0.0636999993334442	0.103002646049233	-0.618430708110128	0.536291460734215	0.79770355001688
Asap2	2805.18777196599	0.191744596216524	0.0978663151882064	1.9592501858048	0.0500834944182845	0.260652801941941
Asap3	2579.07251511374	0.116560891651831	0.176425231326181	0.660681529368829	0.508816571513907	0.778549473057132
Asb1	878.222516178475	-0.113045045971804	0.132381731246083	-0.853932373506021	0.393142460836578	0.694289337338745
Asb13	1980.1244122795	-0.128295788897321	0.105010978538444	-1.22173691439656	0.22180713188299	0.530776739694978
Asb3	579.071824125645	-0.076113230812405	0.186144598922299	-0.408893039352576	0.68261815741017	0.875299912635089
Asb6	895.702226432204	-0.0449619919488215	0.136158857974272	-0.330217164110742	0.741235878503597	0.904526420081631
Asb7	1373.54387612547	-0.038039780736194	0.107034297589129	-0.355398050839897	0.722291408885249	0.894644501267563
Asb8	1318.83997316516	0.00209042450258057	0.125993140146411	0.0165915739551486	0.986762446644222	0.996513242355021
Ascc1	752.381368512855	-0.199072048718282	0.143635458542971	-1.38595337625999	0.165761140612562	0.463337104792806
Ascc2	2147.55573325489	0.108793244588832	0.0999682131560887	1.08827837523678	0.276472234057707	0.591751538280206
Ascc3	2077.79084507533	0.473218783591972	0.141957706626553	3.33351950265627	0.000857546594466677	0.0382544635991399
Ascl1	6574.64566340793	-0.413438875977411	0.150584034103326	-2.74556913313746	0.00604060389147135	0.0947778901354728
Asf1a	1175.23286274887	-0.0256892315196849	0.120860914597446	-0.212552019858931	0.831676398787838	0.944241254767423
Asf1b	382.729934869655	-0.805085840609696	0.278144019912398	-2.89449271950286	0.00379771716452933	0.0751338999538419
Ash1l	6073.03696293106	0.041112924722329	0.0878132905036847	0.468185675385936	0.639651815086611	0.852256056050205
Ash2l	3005.86573781538	0.0415832590431132	0.0791707226749314	0.525235309697131	0.599419621617293	0.832920713031404
Asic1	1292.72450213279	-0.361521541494428	0.169347438271619	-2.13479191172988	0.0327780112657918	0.213808442161093
Asl	518.638619775704	-0.286379345618548	0.18612208453328	-1.53866397067642	0.123886352507548	0.404036079060332
Asns	2481.06644557546	1.19723166314327	0.457029024430493	2.61959656640002	0.00880338442915189	0.111535376885125
Asnsd1	1746.29158862746	-0.0191465145980787	0.0953076195560689	-0.200891751228924	0.840783217797705	0.947787789104629
Aspa	239.726332611072	-0.518486058880039	0.235369301782889	-2.20286186411134	0.0276044862372014	0.195723666896428
Asph	2952.58809991439	-0.343535270694856	0.10990943299082	-3.12562135338782	0.00177429846191579	0.0533218934629152
Asphd2	892.856187942957	-0.192889109010539	0.132007448587767	-1.46119867533304	0.143960926477554	0.436189944339199
Aspm	4951.11901024941	-0.344382869207376	0.150663826534055	-2.28577009578031	0.022267712017771	0.175699493889111
Aspscr1	1588.70058001663	-0.0886989967964163	0.113668945261594	-0.780327437650514	0.435198166689986	0.726141051128046
Asrgl1	9636.148977655	-0.65964108038843	0.151583807122404	-4.35165927621654	1.35111115805274e-05	0.00544588985120477
Ass1	223.88626241435	1.01510196716597	0.352573415323097	2.87912225666742	0.0039878370879205	0.0768715020110239
Aste1	395.136311541125	0.126574135785347	0.229328902629416	0.551932767017528	0.580994417611482	0.821235644561185
Astn1	8851.85125170752	-0.0963514724536554	0.101773245981802	-0.946726927338877	0.343777945475734	0.654407175558206
Astn2	1250.1272689429	-0.220184897074665	0.177639483249023	-1.23950426474727	0.215158810369372	0.523631216189825
Asxl1	4190.71546246687	0.131329250762203	0.0788992406925859	1.66451856328884	0.0960088445225056	0.355961964439404
Asxl2	2306.84208146818	0.133855770163453	0.0864973475531004	1.54751300415634	0.121739591162532	0.400173365303601
Asxl3	178.292284074988	0.0116610876166988	0.282907014123017	0.0412187999397859	0.967121466223837	0.991738174321309
Atad1	5351.80672066006	0.0507736746330106	0.0717967853343789	0.707185905281728	0.479450956393979	0.758560604062387
Atad2	2311.22197660089	-0.487262186404909	0.210045183780832	-2.31979699621837	0.0203518616567847	0.167502666228248
Atad2b	1539.53690725111	0.356103385117997	0.103635418169813	3.43611664242529	0.000590116846804793	0.030401462156408
Atad3a	2279.54529386274	0.12831727995414	0.11953293432555	1.07348891481795	0.283051809674839	0.597292666543136
Atad5	977.812566779037	-0.318103875018114	0.23561917887678	-1.35007632457827	0.176991501756452	0.479114597477406
Atat1	2755.54832734065	-0.165715565885397	0.0930496097723796	-1.78093778459442	0.0749226150862683	0.315259850903297
Atcay	618.871436880685	-0.239131063200742	0.155770000032354	-1.53515479971158	0.124745808148586	0.405400661601875
Ate1	1279.42108123201	0.256697844288587	0.125763626836867	2.04111356156704	0.0412395407084804	0.238771577250253
Atf1	899.463424337544	0.0611990641875159	0.123499465074336	0.4955411276533	0.620218198133841	0.841022911758068
Atf2	2539.61024872627	0.0909575866084926	0.094681170065844	0.960672397111675	0.336716914301407	0.648027507923444
Atf3	377.278887928835	0.395724655346882	0.845873369988534	0.467829665038689	0.639906404689761	0.852451975949987
Atf4	5757.05351154676	0.720636812945193	0.181900922708077	3.96169960117082	7.44181327116068e-05	0.0125572510023368
Atf5	3292.10168103696	0.956038428652662	0.462043954974805	2.06915038787769	0.0385319766064104	0.232276762685441
Atf6	2202.03334034337	0.304044851739672	0.133643040274467	2.27505189282768	0.0229028170476001	0.178246991233428
Atf6b	3184.71007269155	-0.0307912728106332	0.0901561915735296	-0.341532536736764	0.732702714943563	0.900164367425125
Atf7	2687.11830300202	0.268189319643937	0.111924337861337	2.39616623844758	0.0165675743893966	0.150230738797309
Atf7ip	5516.44863738846	0.197459224055338	0.0836755417111708	2.35982008621973	0.0182837999525127	0.158983034239809
Atg10	228.888904699007	-0.29621134845615	0.30310906617862	-0.97724344636262	0.328448643678245	0.641524502322733
Atg101	600.251671868654	0.0190962007194037	0.207908257030428	0.0918491693988323	0.926817877606271	0.979034199207816
Atg12	2093.20106403773	0.0274685606762666	0.101508127955213	0.270604543986725	0.786695200590246	0.926698929630942
Atg13	1187.59099037753	0.0344061738472237	0.141739603177008	0.242742134703569	0.808205164675319	0.935939201543141
Atg14	740.8935017787	-0.0417105479949682	0.128352639356051	-0.324968369986244	0.74520501066545	0.905775335544194
Atg16l1	775.903644111884	0.404882052328121	0.134097122097424	3.01931947528275	0.00253343224964069	0.062098424594877
Atg16l2	506.037260569134	0.156148394502148	0.167959100962492	0.929681056920033	0.352536245299098	0.662865287092974
Atg2a	1913.19633683693	0.0843621064025635	0.129416776034085	0.651863761312864	0.51448906445676	0.781397883833819
Atg2b	1982.62908836802	0.282719721724132	0.107688305558833	2.62535212395624	0.00865593988803664	0.111064599774926
Atg3	1842.63220494384	0.136301233248202	0.105535158413906	1.29152441041148	0.196521896231486	0.504432195287299
Atg4a	412.00582980959	0.320103600509325	0.17281292828771	1.85231280831255	0.0639809175303698	0.291443592647142
Atg4b	1659.73547598822	-0.0109472046549286	0.111232508512918	-0.0984173134390581	0.921600927283519	0.977889410554453
Atg4c	437.548981084245	-0.276203837442314	0.167411621961329	-1.64984864375852	0.0989738968022836	0.361806304699839
Atg4d	711.821522837781	-0.18944100465761	0.152062335257954	-1.24581149129565	0.212833609814063	0.521708746130648
Atg5	960.42659304453	0.0511942561978738	0.144704309243759	0.353785291297963	0.723499797367384	0.895281979035865
Atg7	1093.40184794914	-0.15173470545495	0.136692810563117	-1.11004159494465	0.266981102958643	0.581020744251865
Atg9a	2430.3481561387	-0.0745931982921038	0.0987256132221607	-0.755560749207482	0.449912596600115	0.737585519883856
Atic	2369.64248540187	0.169069904271087	0.117556072238492	1.43820647501803	0.150375478579551	0.445023074165932
Atl1	333.560555053158	-0.171028750825599	0.193202688034426	-0.885229665102405	0.37603277572245	0.680816149316531
Atl2	1471.45676712683	-0.145651455152699	0.125064808174035	-1.16460783236494	0.24417777194288	0.556352602491379
Atl3	2530.26547435723	-0.0408341818033765	0.0997307736701703	-0.40944414949014	0.682213745538347	0.875235441592193
Atm	4946.23553709389	-0.148315545901818	0.0988437089817898	-1.50050567132343	0.133483465539873	0.41834400788176
Atmin	1493.73739765205	0.108444575137796	0.0993088856973803	1.09199266889626	0.274836323516176	0.58973817078858
Atn1	7594.74857458164	0.2481002959791	0.111230945641692	2.23049704871075	0.0257144631686872	0.188223731233371
Atoh8	247.024712799266	0.18891609509599	0.254488606878772	0.742336159614335	0.457883688611885	0.742808943361876
Atox1	893.999835103152	-0.302932973703454	0.135259057173395	-2.23965019447909	0.0251136413312196	0.186913800574189
Atp10a	875.435793760491	0.462802656091381	0.241523934698869	1.91617719655157	0.0553425448916125	0.271879008511833
Atp11a	5968.31814820729	0.196538829978715	0.0876822794523952	2.24148860187217	0.0249944430270191	0.186633190524409
Atp11b	2067.93494547539	-0.0828638001449551	0.110624027572005	-0.749057885196047	0.453822317245433	0.740554063025728
Atp11c	1073.03328285553	-0.0638500042418655	0.184555299588315	-0.345966788189204	0.72936767442322	0.898817509876117
Atp13a1	3023.6904568517	0.188491957995955	0.0995924465580204	1.8926330711852	0.0584066825954239	0.279158048217783
Atp13a2	3356.10192738453	-0.239523271954197	0.120695360840527	-1.98452757658743	0.0471970570116915	0.255239228885201
Atp13a3	5695.88283256092	0.0200026225102437	0.111975321773953	0.178634204334983	0.858224935272564	0.954588546345647
Atp13a4	170.042656795027	-0.504921838550122	0.365044136413259	-1.38318024639769	0.166609605064975	0.464631289047068
Atp1a1	11439.0082892532	0.352039221758766	0.14495844583084	2.42855267756927	0.0151592227561504	0.143611741700455
Atp1a2	42237.0839187436	-0.860178483333806	0.283565276082759	-3.03344081904711	0.00241782129514687	0.060869093033192
Atp1a3	292.382371608139	-0.701689368730491	0.245571637054775	-2.85737138517336	0.00427165710382513	0.0798046556078466
Atp1b1	3024.6460303283	0.182808786501078	0.124479036485449	1.46859095043243	0.141943770878996	0.432862804103644
Atp1b2	21725.5798895561	-0.0198918710501218	0.091194005599586	-0.218126958228624	0.827330193454803	0.943139531517515
Atp1b3	3090.07289919593	-0.0246125654152426	0.106980341602642	-0.230066244382181	0.818040294435983	0.940593150875002
Atp23	298.230412520983	0.0472160723085413	0.243659162833035	0.193779178092702	0.84634879144641	0.9503364817061
Atp2a2	16958.2163454183	0.110586894025895	0.0867290267697537	1.27508514905256	0.202279105247586	0.510432514607206
Atp2b1	3481.15789040005	-0.055993747454404	0.0857543921490276	-0.652954863898933	0.513785377443346	0.781049157183129
Atp2b2	159.058020351047	-0.716464815915281	0.338749812533354	-2.11502645730538	0.0344276924264802	0.2189195100609
Atp2b4	2385.25590964444	-0.0228684916438407	0.133552864066796	-0.171231757578805	0.864041537307368	0.957228332264527
Atp2c1	4493.95738659843	-0.110117286467218	0.0801516085896474	-1.37386246395859	0.169484384651083	0.46849636526414
Atp5a1	34190.2187370875	-0.15328040386469	0.0652345335182241	-2.34968191842545	0.0187894599690649	0.161689343990999
Atp5b	46298.9059961888	-0.0911058388043512	0.0683942773221796	-1.33206815498885	0.182837793563346	0.487804864907891
Atp5c1	8125.14932052669	-0.0492809393241891	0.0803582960679822	-0.613265110580468	0.539701058808601	0.799966179741677
Atp5d	6827.81560832378	-0.139124921214605	0.077286642968243	-1.8001159821597	0.0718423265176703	0.307522135163689
Atp5e	2830.10076923278	-0.422021614276712	0.116632293019043	-3.61839421443775	0.000296436621704366	0.0215713224156496
Atp5g1	2366.29408603272	-0.28222690400703	0.120745328963443	-2.33737326677438	0.0194197839204317	0.164200830926351
Atp5g2	8595.8561078353	-0.297322270281161	0.0840189212310325	-3.53875372267151	0.000402020729689943	0.0242860315824733
Atp5g3	7281.86722425007	-0.419432381648786	0.109360869508846	-3.83530584140845	0.00012540814216694	0.0146012699924968
Atp5h	5315.01867000975	-0.081073730741672	0.0818690700085062	-0.990285229003437	0.322034724272916	0.637586790402532
Atp5j	4393.37446476456	-0.225112576514234	0.116728749297413	-1.92851013884053	0.0537917043664606	0.269606893645588
Atp5j2	3911.77613904654	-0.273525568720878	0.104079901634131	-2.62803446608158	0.00858798138957344	0.111064599774926
Atp5k	573.240728737845	-0.757816106967779	0.244607760690015	-3.0980869324426	0.00194774284684244	0.0551468097518414
Atp5l	2849.05787547137	-0.198612848815415	0.0813229162050499	-2.44227406103621	0.0145950621781387	0.140787331350513
Atp5md	1965.71083176358	-0.180549056923059	0.117636628719887	-1.53480305316278	0.124832212616503	0.405400661601875
Atp5mpl	1853.37796201655	-0.400863182744923	0.147433162837725	-2.71894853931975	0.00654897960046824	0.0985139140675087
Atp5o	7225.6269018061	-0.264996631611694	0.0882745304897558	-3.00196024993241	0.0026824720024318	0.0627608776100264
Atp5pb	7942.40946646798	-0.216140881197502	0.0724558015285216	-2.9830721162117	0.00285370745099319	0.0643909221936312
Atp6ap1	5122.68737284269	0.0531616973975781	0.090993521619447	0.584236069243598	0.559061497535643	0.809468863174488
Atp6ap2	2237.88824427184	0.0178706969369109	0.0932367481358746	0.191670101051442	0.848000627627406	0.950998970089183
Atp6v0a1	3958.61638587222	0.180939257450208	0.117882244546877	1.53491527197937	0.124804641657508	0.405400661601875
Atp6v0a2	5499.88304532812	0.269140112135307	0.105720977475998	2.54575883198215	0.0109040492603596	0.123497904220202
Atp6v0b	2939.17729764751	-0.0476768875780686	0.0837032554667294	-0.569594184983873	0.568952973398723	0.81449888962023
Atp6v0c	7223.53676124927	-0.0304483037890312	0.0771788248514705	-0.39451629184078	0.693199901399069	0.879534438358222
Atp6v0d1	3954.78025132507	0.0569827345455155	0.100529809572589	0.566824256285597	0.57083358896261	0.815007618461757
Atp6v0e	1916.94350003038	-0.192947981868282	0.110814983899993	-1.74117231332553	0.0816533788029949	0.329206042970813
Atp6v0e2	6634.86686366627	-0.231081122699356	0.0878867582899968	-2.62930533786291	0.0085559500525931	0.11080859450761
Atp6v1a	5431.76391285082	0.0186865243348795	0.0897309262748371	0.208250656832009	0.835033257079997	0.945747889455468
Atp6v1b2	4786.02805686268	0.10384685239905	0.0887023525216448	1.17073391456794	0.241705748536017	0.552775492085022
Atp6v1c1	1652.91241791005	0.151955302260465	0.109720674563761	1.38492861864571	0.166074295118709	0.46358259843374
Atp6v1d	2733.6583942042	0.111011361689121	0.105147330506107	1.05576966295566	0.291073461434932	0.604740954940562
Atp6v1e1	2869.50809701323	0.0506373212988436	0.0888948415767413	0.569631717664172	0.568927511295	0.81449888962023
Atp6v1f	1405.83195953671	-0.223595798852247	0.138203648823822	-1.61787189234981	0.105690208857913	0.372781309219231
Atp6v1g1	2969.86683964262	0.029626241001434	0.122365492026688	0.242112710950997	0.808692829251925	0.936131498407254
Atp6v1g2	198.912858410626	-0.215496541692898	0.260777802144429	-0.826360755865052	0.40859947825456	0.705520350781232
Atp6v1h	2057.39812199225	0.211381250360619	0.110032369704102	1.9210824135576	0.0547213183704975	0.271345958171934
Atp7a	848.382587347123	0.225859817964243	0.156848564880472	1.43998651270007	0.149871214931666	0.444932509351373
Atp7b	1463.61325474895	-0.423883183707413	0.172602626805001	-2.45583275036885	0.0140558557194299	0.138688413679087
Atp8a1	5833.87597072198	-0.214825662062119	0.123361057538777	-1.74143823300632	0.0816067913648333	0.329206042970813
Atp8b2	1273.0654010984	0.0225308217938235	0.139920327494327	0.161026079607604	0.872072860116365	0.960502473439708
Atp9a	3978.69416526433	-0.269455950932043	0.101284352316629	-2.66039071948336	0.00780500506129228	0.106036959076576
Atp9b	2431.38715649778	0.064179986996297	0.0966045737359131	0.664357643891118	0.506461435248046	0.777419972391958
Atpaf1	894.285043002668	0.000273007114511803	0.128233276680907	0.00212898805659585	0.998301314582749	0.999615704932411
Atpaf2	746.019416207795	-0.0103631265187733	0.14827957064525	-0.0698891052467803	0.944281924679198	0.984767768244063
Atpif1	3343.63482463936	-0.0766718871846384	0.117458167923299	-0.652759093217812	0.513911599348402	0.781070500755644
Atpsckmt	599.379744249253	-0.077852915934792	0.19922604039473	-0.390776806990395	0.695962219888618	0.881057749936194
Atr	1248.42853829601	-0.0745511157653131	0.133441551395417	-0.558679923799758	0.576380183187755	0.818190011321023
Atraid	2171.53124568637	-0.144397854046441	0.114975114392434	-1.25590528706569	0.209150311453499	0.51806902457952
Atrip	420.576983969549	0.278177714309637	0.191710782605093	1.45102800442195	0.146772062342318	0.440897864385003
Atrip-trex1	293.131882899624	-0.157681938074226	0.235004299900878	-0.670974693402351	0.502236651154888	0.775193668181987
Atrn	4980.28953716653	0.0968603174455326	0.0866681400818301	1.11760004719242	0.263737848625719	0.577728185299322
Atrnl1	3027.49457403601	-0.140903201157382	0.119553202856191	-1.17858156696038	0.238564835143976	0.548475113353553
Atrx	9260.01520827811	-0.0273322913535836	0.0690321963258032	-0.395935415767254	0.692152673510493	0.879067936177606
Atxn1	533.660113428514	-0.110446339289286	0.228390697961012	-0.483585103400929	0.628680348905323	0.845917635768482
Atxn10	9698.59633581982	-0.0808621518310901	0.0661633907872372	-1.22215852103348	0.221647686206502	0.530776739694978
Atxn1l	2775.93567344272	-0.0571030791931948	0.0852152396969508	-0.670104072889653	0.502791448713642	0.775369717281644
Atxn2	3730.20138454116	0.133055505189712	0.0956181772870596	1.39152940335037	0.164064949766298	0.461497229431059
Atxn2l	6461.14797274355	0.452984907143968	0.117422492195246	3.85773541912873	0.000114442432191015	0.0143274541720429
Atxn3	1040.43811094718	0.115877041612081	0.133622027694692	0.867200143653291	0.385832357581019	0.68931197473006
Atxn7	1441.96969026413	0.150469101638973	0.107902111070491	1.39449636477152	0.163167766490268	0.460213736735997
Atxn7l1	257.091860999641	0.188083149837427	0.314828452540798	0.597414713694129	0.550230532580128	0.804568834929583
Atxn7l2	415.041755877445	-0.0595891412788371	0.203427060978277	-0.292926324512943	0.769578466925919	0.918873870704503
Atxn7l3	2681.26806653053	-0.025161339612927	0.098811725990541	-0.254639207651688	0.799001773807416	0.931624323497143
Atxn7l3b	9900.64291680354	0.0278233123616351	0.0830889937163554	0.334861587764763	0.73772949938293	0.902431264671561
AU020206	256.018224100177	0.211927381978443	0.221200332892983	0.958078946838536	0.338022950733021	0.649399026963851
AU022252	1144.05275470442	-0.0158282392963389	0.125582463408856	-0.126038611337057	0.89970136084112	0.970712049660972
AU040320	2892.11527949815	0.191967269287729	0.106037527967071	1.81037103531254	0.0702382678938056	0.303791321915206
AU041133	213.63598283159	-0.0390301512471004	0.284231245964925	-0.137318299100434	0.890779206858341	0.968831602564378
Auh	745.290424292284	0.0529396363644689	0.135940698708945	0.389431839524489	0.696956722769165	0.881549931906723
Aup1	2431.23230714017	0.066423644323957	0.0970334748867314	0.684543601076786	0.493631966829357	0.7692888488548
Aurka	1160.35745099852	-0.372944871168739	0.169589207503507	-2.19910734096111	0.0278702906798901	0.196662905688461
Aurkaip1	1771.61723646838	-0.235094613750372	0.104627578337509	-2.24696602450265	0.0246421985318007	0.184864122104224
Aurkb	1895.41276405349	-0.662184495882186	0.168741365524261	-3.92425706539029	8.69977998090884e-05	0.0130333895836353
Auts2	465.347570201716	0.248920754803965	0.179081361578302	1.38998694565501	0.164532841494602	0.461929074563264
Aven	273.551049653896	-0.0194791946562303	0.230135721734503	-0.0846422037805265	0.932545845673353	0.980639153757856
Avl9	2434.33986640087	0.101679557609547	0.113546982110358	0.895484456916013	0.370528170904985	0.676715214721057
Avpi1	202.238252469655	-0.379468118330206	0.285404265803933	-1.32958110230522	0.183656327924985	0.488837464802815
AW011738	209.003529055673	0.453920137698819	0.31607822726146	1.43610061860837	0.150973712108576	0.445556399788791
AW047730	308.3455487917	-0.578880739524939	0.239482407242065	-2.41721613788447	0.0156397273019649	0.146679517239001
AW112010	176.869992348063	-0.194305330172205	1.48192144729421	-0.1311171590957	0.895682627351635	0.970225138898466
AW146154	192.926432057668	-0.0804723253560503	0.26543277250675	-0.30317403761438	0.761757233463884	0.916059018350156
AW209491	392.337513412603	0.0593505210688097	0.244371445698501	0.242870114792523	0.808106017443409	0.935939201543141
AW549877	3891.08757999019	0.0402880045220747	0.0988447981158839	0.407588515430441	0.683575797257149	0.875816361463871
AW554918	577.300392571169	0.0372515652180878	0.166136532192517	0.224222600089672	0.822584098807997	0.941564896549107
Axin1	2044.58385043544	0.0422779688055303	0.111182113124683	0.380258727032094	0.703753369511264	0.884268674139368
Axin2	1393.22344770935	-0.272278314481605	0.183937971028146	-1.48027246880929	0.138800547409906	0.427920258704628
Axl	6771.28735355439	-0.101537324739084	0.105968729720398	-0.958181956195884	0.337971014249647	0.649399026963851
AY036118	3631.82564209802	0.653747834379751	0.589091648734204	1.10975573288889	0.267104299440954	0.581180220218843
Azi2	2896.54287876389	0.124545212426197	0.145349749183863	0.856865685187056	0.391519119054808	0.693947611899037
Azin1	6765.05198372177	-0.0411528087367574	0.0989688110829279	-0.415815935206847	0.677544697380123	0.874160181565504
Azin2	1585.30360559326	-0.103047358846342	0.148947793025365	-0.691835419332423	0.489040690683347	0.766055131674965
B230217C12Rik	215.041164449181	-0.298794092496142	0.247932973806093	-1.20514059872418	0.228149029196168	0.537938263858037
B230219D22Rik	3602.65518366478	-0.143352705695328	0.111937421740471	-1.28065041579834	0.200316483225053	0.509010216977149
B230307C23Rik	390.007592895125	-0.210116479640547	0.167426891182439	-1.25497450353773	0.209488015779471	0.51806902457952
B230354K17Rik	1508.85718035225	0.0319130341356782	0.143530227518733	0.222343646264429	0.824046377514753	0.942161846584302
B2m	46094.2835658411	0.0257179420148306	0.105621317175978	0.24349196452437	0.807624309213775	0.935638789271242
B3galnt1	398.199842370484	-0.117805952567146	0.182784285894733	-0.644508098661127	0.519246007697355	0.78539095800645
B3galnt2	421.336518690761	0.08267582412133	0.160513495385062	0.51507086007314	0.606503504539938	0.836622920708332
B3galt1	977.192112137155	0.0786263112232097	0.129090008734491	0.609081306864934	0.542470547340053	0.801520886126934
B3galt5	183.252152598425	0.11799297613539	0.318455567528293	0.370516292276494	0.710997839516937	0.887789972056253
B3galt6	452.881000344083	-0.218256059039276	0.160375829389826	-1.3609036964589	0.173544125230685	0.47475898732633
B3gat1	4188.85716462878	-0.304007981492317	0.17718990041869	-1.71571845107403	0.0862135860420221	0.338498646710153
B3gat2	522.160353847652	-0.531174403884247	0.234890638219575	-2.26136898392565	0.0237364177312433	0.181817836608464
B3gat3	1725.09542006413	-0.118497598699453	0.115432410132745	-1.02655396836281	0.304630538753432	0.61877413864379
B3glct	1001.79831677586	-0.112201159909279	0.13045546138593	-0.860072539066427	0.389749057570189	0.692664218044112
B3gnt2	251.943979670989	0.825517884125949	0.34568617794783	2.38805580548995	0.0169377696324816	0.152617501798525
B3gnt5	1880.81193749671	0.245533195874382	0.129857623195987	1.89078769371754	0.0586526905946955	0.279645076410336
B3gntl1	347.825544157028	0.232401151650256	0.190684023270846	1.21877621241584	0.222929142401187	0.531075824979416
B4galnt1	310.505636588918	0.183436128973316	0.228829546877644	0.801627811951225	0.422768284666103	0.716282179622736
B4galnt4	1104.12322752761	0.0662827563130663	0.146583887867814	0.452183096499926	0.651137084480013	0.859521762545725
B4galt1	359.676256825944	0.176356188644346	0.239953209029296	0.734960742378795	0.462363403150341	0.745180382880021
B4galt2	2430.99257731918	-0.287268513329291	0.110129241874109	-2.60846718310904	0.00909487319435626	0.113237765913605
B4galt3	1170.59698754822	0.0625792118044243	0.118508921448664	0.528054858988255	0.597461260552737	0.831290805044875
B4galt4	1353.61937382796	-0.105005303375729	0.100281900621681	-1.04710124882721	0.295052883416512	0.609155526003813
B4galt5	1694.54789107603	-0.0749761660156632	0.111633103647145	-0.671630220482368	0.501819134365527	0.774991158951395
B4galt6	2054.92127494206	0.279924099600466	0.119728095263386	2.33799843708086	0.0193873292210474	0.164045548052801
B4galt7	589.604794010245	-0.0496962716244478	0.149993847336519	-0.331322067584224	0.740401224235862	0.904201051392918
B4gat1	2049.91978884621	-0.187028344913162	0.102924419694108	-1.81714257383244	0.0691952853226612	0.301185944460163
B630019K06Rik	287.610467054012	-0.388173099502067	0.199055435203926	-1.95007536018495	0.0511671375670839	0.263500665499409
B930095G15Rik	604.120819102383	-0.106425647783443	0.179385446644797	-0.593279163800716	0.552994340758038	0.805473487875106
B9d1	591.251288996207	-0.0320070491637758	0.164737711349763	-0.194290966540259	0.845948058521199	0.950207937607787
B9d2	394.391779414583	0.160566567203203	0.192239854274377	0.835240787136846	0.403582149120057	0.701748351583755
Baalc	179.987681073501	-1.17295960572012	0.37565097224445	-3.12247190180792	0.00179339223407668	0.0534027257835161
Babam1	2100.81227905541	0.00215400658814531	0.0955117749262401	0.0225522621667199	0.982007423403246	0.995430300425213
Babam2	1068.64726551793	0.372702103511706	0.150776894526606	2.47187809963774	0.0134405337963716	0.135487562762904
Bace1	1891.79820356502	-0.0831940966731287	0.101275515525227	-0.821463077641957	0.411382546943549	0.707075139365772
Bace2	749.032168740594	0.305771519307258	0.210729884900015	1.45101165623631	0.146776614477048	0.440897864385003
Bach1	2660.38986960978	-0.00286081125478786	0.109803380077818	-0.0260539452679909	0.979214310931493	0.994735472524853
Bach2	1116.6038423844	0.15458401038647	0.157101457687234	0.983975659183407	0.32512748103136	0.639640787989194
Bad	663.182342644489	-0.177426779927435	0.169392854263735	-1.04742777196015	0.294902328491495	0.609155526003813
Bag1	2905.86424806554	0.0319629748585625	0.11494217743391	0.278078731168468	0.78095192215655	0.924893014919003
Bag2	556.392927547241	-0.163877185307357	0.151391303417272	-1.08247423470336	0.279041858054616	0.593837388654705
Bag3	2409.92465522636	0.1800201557669	0.16340083374324	1.10170891814282	0.270588238578125	0.584077523479136
Bag4	967.583654646271	-0.0699498193341358	0.156619245069391	-0.446623397419289	0.655146999162738	0.862394359143589
Bag5	1096.68313347017	0.0237175107206383	0.118221603016468	0.200619092581029	0.840996427865498	0.947787789104629
Bag6	10189.2359670922	-0.0248134519025734	0.062902609845325	-0.394474123785781	0.693231027862036	0.879534438358222
Bahcc1	3118.58456046145	-0.155935620560127	0.128450276422828	-1.21397652774856	0.224756687503773	0.533505017860638
Bahd1	1574.92734075463	-0.0122688309661637	0.112332127011137	-0.109219252698271	0.913028590212923	0.975329370513977
Baiap2	1833.33361157955	-0.0781726944430267	0.136373922293141	-0.573223187604678	0.566493586268586	0.813177761672439
Bak1	3109.80093285686	0.0782145814360077	0.097395049804445	0.803065264539123	0.421937013193979	0.715358365697147
Bambi	252.938859214825	0.73565631674593	0.272320672865865	2.70143397122218	0.00690411875682192	0.100480818357097
Banf1	2856.8815425323	-0.147148523484525	0.115504375108239	-1.27396493290087	0.202675844225549	0.511084246237668
Banp	571.535293029454	0.211464860802383	0.169513899114834	1.24747800567746	0.212222279958887	0.521116110431491
Bap1	4411.87549683971	0.0283663176024163	0.0960948821602365	0.29519072155285	0.767848189494476	0.918247377802402
Bard1	615.713804930314	-0.423750077289837	0.238451572387832	-1.77709072348084	0.0755533142028583	0.315962458085728
Basp1	5277.18627947759	0.0179746002405161	0.103531928424881	0.17361407745397	0.862168767834	0.956295223767864
Batf2	1059.87159266942	-0.357672617837229	1.9597248757413	-0.18251164858125	0.855181213640824	0.953519996311307
Bax	3476.82728917764	0.0419530970257927	0.116406504464207	0.360401656409951	0.718546788104245	0.892586837722974
Baz1a	761.89392098234	0.333440713769048	0.193703424499172	1.72139813548042	0.085178602382964	0.336409249506394
Baz1b	6855.63072473674	-0.147170696684852	0.103528507081046	-1.4215475605153	0.155157637307413	0.451179722127381
Baz2a	3284.38770922939	0.259937938532938	0.0966368123208666	2.68984388340395	0.00714854524967681	0.102452043943765
Baz2b	1771.01940979746	0.20837446541588	0.10277534312426	2.02747525896309	0.0426138321705264	0.243713400197165
Bbc3	832.523161945712	0.612574882176678	0.212215718726715	2.88656696050651	0.00389469863044648	0.0759564089686573
Bbip1	1462.47480579216	-0.10571578300389	0.119418824123529	-0.885252252145238	0.376020596160635	0.680816149316531
Bbof1	176.303922507597	-0.107608747410024	0.260887591345945	-0.412471696545089	0.679993721860494	0.875180668962781
Bbs1	1191.07405942793	-0.0656539132268296	0.107118269612506	-0.612910509704166	0.539935513692704	0.799966179741677
Bbs12	215.983519794441	0.0125853055525637	0.327449724240278	0.038434314097418	0.969341402491208	0.991819850202454
Bbs2	676.762923737635	0.0436424523846841	0.143489130682394	0.304151625820944	0.76101237696699	0.915774069443454
Bbs4	538.971045029886	0.0837963922198609	0.178048705827819	0.470637468721034	0.637899645874001	0.851337182131017
Bbs7	627.214032856055	0.0159534402467149	0.160566009666737	0.0993575183180243	0.92085441127745	0.977802204773935
Bbs9	772.247572369247	-0.14449122920286	0.179822412899436	-0.803521801721489	0.421673200715551	0.715358365697147
Bbx	1740.67635455742	0.387809107508906	0.10960724868229	3.53817025945993	0.000402910166852036	0.0242860315824733
BC002059	239.082499672074	0.144230382208469	0.224975752123814	0.641093010455156	0.521462255102105	0.786856536567367
BC003965	679.061920977932	-0.0988635398257996	0.140295589288624	-0.704680313380431	0.481009205360184	0.759580927439119
BC004004	1949.2281711884	-0.0585345314916932	0.093291757468868	-0.627435189129398	0.530374007288379	0.792905054809783
BC005537	6208.57994058832	0.056178213214652	0.0771072443636436	0.728572440608969	0.466263241699426	0.747469139444757
BC005624	1558.92423312299	-0.118218774042321	0.102726415572436	-1.15081182754752	0.249809657874431	0.561688383558561
BC024063	241.726471440319	0.0880957126250886	0.221833358189123	0.397125632250416	0.69127481901471	0.87904245497906
BC024978	522.368549718802	0.299737675011149	0.17551983547859	1.70771396972801	0.087689428759184	0.341674777455113
BC029722	907.1496123864	-0.152061419069468	0.137620194178015	-1.10493536197728	0.269187598375188	0.583003143619584
BC031181	2349.96964033555	-0.0477147972069126	0.0912486797741697	-0.522909452772374	0.601037266142528	0.834059911560005
BC034090	1227.11673136674	0.286667578470292	0.137377292196828	2.08671734524778	0.0369136924165882	0.226800063750045
BC048403	244.443193681852	-0.186318243291508	0.234347088440299	-0.795052520308879	0.426582951830359	0.719082859151711
BC055324	579.504948197418	-0.634173904208764	0.224578553201604	-2.82384001129202	0.00474520649741653	0.08419258998094
BC064078	1784.75801256197	-0.497087832382642	0.167515226212565	-2.96741880497401	0.00300311589479269	0.0658479818513583
Bcam	330.509529215488	-0.410919507296015	0.215144190266857	-1.90997259459493	0.0561367420038341	0.27431329414225
Bcan	25815.0153907868	-0.217233597769077	0.0867098963587024	-2.50529186276989	0.0122350385415825	0.128863627147074
Bcap29	809.213897139984	-0.00752749086935139	0.128081102193468	-0.0587712842912692	0.953134280728366	0.988059840020673
Bcap31	3118.97454091583	-0.200930367811897	0.0898749317973925	-2.23566642881978	0.0253736296582046	0.187305423376547
Bcar1	2333.25199183477	0.213901756692567	0.13267763499989	1.61219150984071	0.106920272224379	0.37417274707197
Bcar3	712.540890413582	0.185800632381314	0.192585522302954	0.964769470516239	0.334660290487423	0.646177406657556
Bcas1	3676.57511266375	-0.296485415279906	0.131427090377108	-2.25589271153451	0.0240773510960473	0.182761022168712
Bcas2	1843.72242424589	-0.252580928224665	0.123941764633188	-2.03790004904474	0.0415599297025444	0.239901964068778
Bcas3	1211.79899081892	-0.061610061808856	0.130719266799794	-0.471315845912879	0.637415201511447	0.850983280724432
Bcat1	973.104705967008	1.00791727802091	0.432852452887398	2.32854699401023	0.0198830769175399	0.165592750036421
Bcat2	492.352456015804	-0.131938215837545	0.15300829407516	-0.862294535306266	0.388525459139425	0.691502866241923
Bccip	1141.13816736203	0.261860410129678	0.141406022957745	1.85183349798281	0.06404973581303	0.291484817308468
Bche	843.708310070729	-0.548250397802603	0.197194755886068	-2.7802483658306	0.00543173379080141	0.0900145821381354
Bckdha	2792.44300965598	-0.13186421089405	0.111653260299375	-1.18101531957494	0.237596637550738	0.547330806766308
Bckdhb	748.519677300508	-0.221284196879921	0.165525297287729	-1.33686028967081	0.181268245092001	0.485382753749257
Bckdk	2136.93507495256	-0.120790851224948	0.107477132995242	-1.12387489188324	0.261066104302025	0.574886901507352
Bcl10	1550.24634493869	-0.017573812266079	0.124959694987825	-0.140635844764116	0.888157629620084	0.96815192859474
Bcl11a	190.715282821108	-0.113984725326584	0.358951863444733	-0.317548777244707	0.75082723415208	0.909002962174552
Bcl2	4249.42900371387	0.00715182865479375	0.135728550550874	0.0526921463890023	0.957977196608002	0.989156482804804
Bcl2l1	2449.97710230371	0.496577685623649	0.163995022892555	3.02800461175577	0.00246174330443746	0.061171841017259
Bcl2l11	657.292352459704	0.389417031083154	0.147798920801824	2.63477587637668	0.00841928548672819	0.109526237606066
Bcl2l12	415.078353083532	-0.0638384132737809	0.212206983003882	-0.300830879220469	0.763543460255328	0.91616506036873
Bcl2l13	3704.59854689339	-0.14847282211889	0.0954541698249644	-1.55543568595429	0.119842340601455	0.39752831100363
Bcl2l2	1241.16393683241	-0.205868755013948	0.258630109481819	-0.795996859864532	0.426033860564596	0.718907067417808
Bcl6	801.691503084176	0.108840217442987	0.165716906615229	0.656784028051517	0.511319795541638	0.779941881238214
Bcl6b	163.956198255881	0.94695971745022	0.451546363024313	2.09714836613407	0.0359804436090043	0.223825073206613
Bcl7a	1794.36219399355	-0.314443369134965	0.14510665081247	-2.16698109545191	0.0302362956255016	0.205391592746625
Bcl7b	928.914163309316	0.123447915260355	0.126344741748212	0.977072045517892	0.328533486038691	0.64158258603631
Bcl7c	2656.7461594832	-0.36512295561689	0.105538448264685	-3.45962027697413	0.000540937629097757	0.0286278946162963
Bcl9	1863.30414019061	0.0291770708916877	0.103646334483797	0.281506056504575	0.778322283415331	0.923356776784026
Bcl9l	3265.11176589397	0.00594579218282111	0.0858882334621059	0.0692270866817211	0.944808862768622	0.984767768244063
Bclaf1	6819.96957979537	0.0396589794780515	0.0764983285106578	0.518429359832695	0.604158734486305	0.835768531142016
Bclaf3	567.610824336466	0.20799745022769	0.154767793893278	1.34393238409224	0.17897025282511	0.482264516886364
Bcor	1567.76875884975	0.0536371676680164	0.100679521938922	0.532751513267571	0.594205601866167	0.829140218756924
Bcorl1	873.087893663205	-0.00506540749700341	0.153449455866471	-0.0330102669207979	0.973666400285571	0.99376881087005
Bcr	4177.10836920579	0.284965337470188	0.0942677823955323	3.02293456182643	0.0025033636953941	0.0617514057319354
Bcs1l	532.9400011467	-0.215683328894538	0.156955011314626	-1.37417293712393	0.16938800030496	0.468452372339822
Bdh1	2833.81930666877	-0.119078576777147	0.11616915536616	-1.02504469798215	0.305342097611316	0.619462980046794
Bdh2	512.615395843512	-0.386233396853671	0.172578985004857	-2.23800943575373	0.0252204398095036	0.186913800574189
Bdnf	175.360713493873	0.761582425512882	0.294888501826736	2.58261146431663	0.00980556816993857	0.116778447040182
Bdp1	1589.65210448205	0.0951025599332522	0.0956432718954709	0.994346576068522	0.320054167666339	0.636735401183994
Becn1	2062.42719536622	0.0528839799924406	0.119078420005209	0.444110528088359	0.656962675127305	0.863320138431965
Begain	182.115785197593	0.141674470222349	0.245115205533067	0.57799135681624	0.563269954616972	0.811421203733774
Bend3	935.103983986264	0.233673336476554	0.159802514630734	1.46226320040407	0.143669098628712	0.4357027380804
Bend4	367.671292230126	-0.238839289266069	0.216480349539577	-1.1032839228782	0.269903886137594	0.583517099723735
Bend5	287.650223875757	-0.00896470741032043	0.202356193482213	-0.0443016210971987	0.964663979496277	0.991249562996893
Bend6	249.123639054414	-0.0983534949579136	0.250841761060633	-0.392093782718022	0.694988921150769	0.8808282840221
Bend7	354.785758858545	-0.121661050890671	0.196142248314135	-0.620269482665571	0.53508038301836	0.797014015862383
Bet1	1148.55467709792	-0.0629559810425577	0.114525324845153	-0.549712311470665	0.582516711212387	0.822426533936136
Bet1l	616.364245393088	0.0193255215215626	0.171405746852764	0.112747220419412	0.910230963418116	0.97449204024716
Bex1	383.363995269869	-0.188481063967953	0.197862757391031	-0.952584844430642	0.340800459085019	0.65229981014744
Bex2	1684.95932302989	0.122302123178491	0.149663662840787	0.817179807423243	0.413825680282067	0.708971806286654
Bex3	2720.79008734391	-0.417654248309839	0.0965211423670796	-4.32707527146186	1.51102335721643e-05	0.00544588985120477
Bex4	711.549639884282	-0.0727830558230045	0.147770481470841	-0.492541237590585	0.622336777303648	0.842962436593883
Bfar	1973.88395037912	0.0241299857146397	0.0980164444353795	0.246183034424883	0.805540548055026	0.934649989711936
Bgn	354.251774280265	-0.179816670338923	0.307294568758197	-0.585160587333443	0.558439743126498	0.809299717353972
Bhlhb9	3213.53292346008	-0.013220749955771	0.07938869988979	-0.166531886453922	0.867738391746342	0.958637261135085
Bhlhe40	3786.31947298424	0.169179379405957	0.188231530674934	0.898783422731237	0.368768031636221	0.675574843558848
Bhlhe41	1140.72582089123	-0.282893982674637	0.143050552917693	-1.97758049098493	0.0479760519115866	0.256830157640808
Bicc1	750.494948571094	0.463959677151759	0.171301840116976	2.70843370295927	0.00676016168895092	0.099799823146321
Bicd1	1086.34249697109	-0.0241248207140356	0.140293328792351	-0.171959856692423	0.863469088535819	0.957220843776057
Bicd2	2679.30007057791	0.0559844470597031	0.0939702477924996	0.59576779219871	0.55133036277312	0.804846363197501
Bicdl1	375.309398689389	0.352995504456547	0.203379779975905	1.73564699744668	0.0826262705819824	0.331730230477938
Bicra	1176.90365601263	0.164650491493903	0.133911179470322	1.22955000579615	0.218865661194626	0.527261099376998
Bicral	1095.705296334	0.218305759208009	0.15081294146491	1.44752669822306	0.147749464474628	0.442446999012552
Bid	523.79090383357	0.299765081905951	0.184313395529399	1.62638793043199	0.103867156764517	0.370945506556871
Bin1	2065.44449086397	0.454035152325739	0.14992925252285	3.02832932657049	0.00245909939573683	0.061171841017259
Bin3	632.186689535376	0.0788859511187011	0.149878175531806	0.526333809701071	0.598656295919622	0.832356729566773
Birc2	1218.95252468765	-0.0244858109542055	0.143782032767791	-0.170298127539692	0.864775683759896	0.957504389980767
Birc3	166.90565640805	0.601450272021424	0.36108956944653	1.66565396209952	0.0957823565471197	0.355671461774258
Birc5	1424.36567536163	-0.439688781016552	0.160944926560732	-2.73192072848993	0.00629662889829703	0.0969462117298305
Birc6	6960.59583873127	0.18592703996953	0.073821743778261	2.51859452857143	0.0117824251959207	0.127137588840825
Bivm	808.833502051607	-0.0285480209101932	0.119725204703434	-0.23844620671903	0.811535032926865	0.937278284730433
Blcap	1948.93969822831	0.0383585828483694	0.110231288642696	0.347982712718755	0.727853166363078	0.897711272877682
Blm	781.104999075968	-0.411581456429811	0.213343738722421	-1.92919398007417	0.0537067852406214	0.269480486897796
Blmh	3424.40708247527	0.0108445870014736	0.0863163691444193	0.125637664199349	0.900018747449237	0.970712049660972
Bloc1s1	1547.83168226628	-0.104327992345109	0.117838709813655	-0.885345677240428	0.375970221337308	0.680816149316531
Bloc1s2	828.960093768884	0.0555329453305976	0.141656260926896	0.392026056365107	0.695038961442788	0.8808282840221
Bloc1s3	430.649450546652	-0.0351886439272309	0.165842034768373	-0.212181694323625	0.831965287416207	0.944386452314214
Bloc1s4	485.982340847482	-0.032132547946639	0.152477183051883	-0.210736762730626	0.833092686226666	0.944553150988467
Bloc1s5	917.633496416723	-0.147427391979251	0.124007362037803	-1.1888599963469	0.23449476418539	0.544302739116925
Bloc1s6	1385.25348426436	0.0244134138563282	0.110245747750196	0.221445401337801	0.824745644626574	0.942161846584302
Blvra	407.534640272306	-0.20344680422367	0.21398782641079	-0.950740084779944	0.341736334335387	0.653232004706437
Blvrb	998.604626599833	-0.235243085031907	0.169788644321732	-1.38550540863114	0.165897979831642	0.463423747403983
Blzf1	796.336079536687	0.232914599545985	0.143776198853657	1.61998022901592	0.105236524024121	0.372422142617886
Bmerb1	1998.37835288943	0.405731380287307	0.165998756117602	2.44418325640866	0.0145180500110128	0.140756711288339
Bmf	492.905201832377	-0.442175008741216	0.198992434586258	-2.2220694453062	0.0262786128024822	0.191226180537062
Bmi1	2895.96498004248	0.200307165809847	0.0958871388573581	2.08898886958995	0.0367087251129544	0.226506103478168
Bmp1	4977.33194966226	-0.096338941988854	0.0938253380531477	-1.02679024651403	0.30451924306077	0.618656001911804
Bmp2k	2245.02487422654	0.288550555537516	0.131530610433308	2.19379013437958	0.0282505003978101	0.19826436174304
Bmp3	263.600251655085	-0.434378008771865	0.377270202854594	-1.15137110083216	0.249579597652968	0.561499220179194
Bmp6	162.88223674959	0.999856743570091	0.485879050862364	2.05783052756749	0.0396064045130851	0.234619692920173
Bmp7	1305.51503932225	-0.386167771378282	0.255476806735387	-1.51155706192249	0.130646581933002	0.414315573947836
Bmper	304.382796112733	-0.27172065981192	0.219777763956301	-1.23634281703743	0.21633116189328	0.52413884333239
Bmpr1a	8808.32340878864	-0.103165955925622	0.0724452768163171	-1.42405358167375	0.154430961997525	0.450002877037032
Bmpr1b	2717.54841937865	-0.47142022108738	0.192466219783791	-2.44936603221571	0.0143107934998799	0.139782356307971
Bmpr2	7792.95831485893	0.0374628198728497	0.0687500254267067	0.544913542072624	0.585812981999641	0.823829366250203
Bms1	2131.88009832416	0.152358318828423	0.0967261341467448	1.57515153657726	0.115221470590344	0.389637984921106
Bmt2	1914.46847918071	0.211932936907279	0.108552988277949	1.95234548831237	0.0508972002581299	0.263093563002241
Bmyc	491.832516013357	0.281169630436799	0.152293416611014	1.84623627661437	0.0648579057602309	0.292941846526594
Bnip1	480.939729775329	0.0989861644896932	0.148698359638643	0.665684307010804	0.505612906221309	0.776751155881538
Bnip2	2519.50123038763	0.0896725191316534	0.0969637077958472	0.924804972603306	0.355067363566198	0.665100495327952
Bnip3	1474.84181408284	0.0520391449811755	0.135553636612015	0.383900766381673	0.701051998314999	0.883250499174515
Bnip3l	3823.45742893012	-0.0288428091322606	0.10085067073808	-0.28599521372712	0.774881787415623	0.921641500753917
Boc	1424.98815266898	-0.0967068744070195	0.117200119695971	-0.825143136866133	0.409290331954971	0.705960791495929
Bod1	2026.716514754	-0.0978261895844551	0.0928644781971396	-1.05342959421774	0.292144146604319	0.606236205313447
Bod1l	2823.37250382337	0.157517252494496	0.103215630640818	1.52609882356524	0.126985255024712	0.408992778509681
Bok	308.996739068698	-0.432473689881024	0.260600886271712	-1.65952501569818	0.0970100441025898	0.357885913652235
Bola1	392.543143716226	-0.357462456553175	0.21535479659937	-1.6598769203092	0.0969392153412201	0.357737966471577
Bola2	976.657298261217	-0.252783255777724	0.14803629904458	-1.70757616482698	0.0877150141555726	0.341674777455113
Bola3	757.409620067301	-0.35291793754034	0.23946957754893	-1.4737485285296	0.140549311434805	0.429990979124092
Bop1	1500.19233265176	0.121231234002262	0.158806262221734	0.76339076498754	0.445230385859797	0.732902217243831
Bora	659.104211600623	-0.0171187111692107	0.180842039637145	-0.0946611263816696	0.92458399592711	0.978221607885468
Borcs5	404.519966515072	0.209340051979455	0.195252435881264	1.07215078282945	0.2836523124882	0.597292666543136
Borcs6	558.541463579472	0.168036852999276	0.157651474783716	1.06587555384311	0.286479901136776	0.600024270570207
Borcs7	367.291606671775	0.134479575458419	0.206444940950846	0.651406495305878	0.514784118862583	0.781744032335602
Borcs8	1098.83885422138	-0.0874924251815744	0.157571393864394	-0.555255767153207	0.578719729265616	0.819433138727905
Bpgm	1341.4644442813	-0.166175904597273	0.118562168624819	-1.40159299146361	0.161036821056845	0.457975502580568
Bphl	1387.11333364744	-0.230560469911993	0.120168176418263	-1.91864832091229	0.0550288559015704	0.271651488541246
Bpnt1	1595.93996780655	0.0225257091129441	0.130903697086106	0.172078479174863	0.863375831511493	0.957220843776057
Bpnt2	9675.76470503013	-0.0517894571270253	0.069604166764576	-0.74405685082323	0.456842082203204	0.741946207712639
Bptf	6570.01074008318	0.110139619432892	0.0924637077759879	1.19116594047611	0.233588447507422	0.543557185356384
Braf	2287.19553413617	0.115556894239346	0.0970764752882553	1.19036969457549	0.233901118882553	0.543686172482731
Brap	2005.13689448938	0.148303530194731	0.106495102912686	1.39258544419947	0.163745187148294	0.461060511237626
Brat1	1031.53409534766	-0.0411506067858636	0.152308432566355	-0.270179438475514	0.787022210385613	0.926896580570473
Brca1	1559.91813923275	-0.683867967910258	0.216187554012593	-3.16330868829952	0.00155986837088273	0.050031811135503
Brca2	1105.2174292911	-0.421433683683845	0.204773956769103	-2.0580433680785	0.0395859705265039	0.234619692920173
Brcc3	676.136286334525	0.0313673991131523	0.182539921632795	0.171838570064976	0.863564441988617	0.957220843776057
Brd1	2882.36554577991	0.157902080649147	0.0932016030893943	1.69419919202135	0.0902274383348839	0.346591245309486
Brd2	12808.4603097777	0.128240102097463	0.0693515755428617	1.84913033472767	0.0644389950989227	0.292044850111622
Brd3	4087.7767149325	0.0891258996107285	0.0977970673498265	0.911335094455536	0.36211884064969	0.67093521581158
Brd3os	361.648250983017	0.486330678777698	0.319766906155589	1.52089121611936	0.128287138612109	0.410823464392749
Brd4	5290.96349697896	0.217548102965597	0.0947772536183723	2.29536196355268	0.0217123892711414	0.172964023470961
Brd7	2583.68452500709	0.0842754320399995	0.0853028662820203	0.987955454642943	0.323174464697853	0.63860332684052
Brd8	3146.61888209858	-0.122263454605397	0.0952363877187623	-1.28378929035451	0.199215691853278	0.508098203778251
Brd9	2044.27439377101	-0.0687629984064875	0.111151562976168	-0.618641758741902	0.53615238575926	0.79770355001688
Brdt	326.692987183655	-0.149235946009333	0.251238026409014	-0.594002222284526	0.552510626620945	0.805217327043141
Brf1	2391.43163929652	0.000330712834294612	0.101964077857377	0.00324342495165013	0.997412125844279	0.999365132475448
Brf2	428.768762133445	0.215535816984499	0.15661436512866	1.37621997067404	0.168753541008218	0.467808923323497
Bri3	1649.16023017284	0.0803029054526913	0.142852905874758	0.56213701052112	0.574022673777617	0.816436109307696
Bri3bp	2958.14717695663	-0.230869425534962	0.114223550638614	-2.0212068723498	0.0432583546020477	0.245727837480792
Brinp1	243.420987172072	0.196167616701067	0.250283247690936	0.783782448529302	0.433167774252973	0.725004930691585
Brinp2	1178.55255284758	-0.101051321115279	0.207498034941941	-0.486998930585314	0.626259088801645	0.844741132640676
Brinp3	498.271948330569	-0.560043212191372	0.304665346723251	-1.83822419653161	0.0660293757256786	0.29512592434392
Brip1	724.680505985332	-0.736097406319032	0.263832126457198	-2.79002188324647	0.00527044791578106	0.0891916062259286
Brip1os	4393.4068316347	-0.375053759991974	0.116175523622032	-3.22833716000439	0.00124512125798538	0.0466139768704945
Brix1	1271.77685604226	0.109618501842678	0.110274971220138	0.99404697756711	0.320199997188271	0.636828613345466
Brk1	3406.7628670644	-0.0754492828082576	0.0930648498301068	-0.810717289567361	0.41752804209231	0.712076629826806
Brms1	709.263394996227	0.110276565940457	0.137832886585257	0.80007441382464	0.423667684337309	0.717108734428409
Brms1l	1291.88262789582	-0.151512039693488	0.109326499036303	-1.38586747978802	0.165787372547181	0.463337104792806
Brox	3942.6251002978	0.048729588368602	0.0902320499437761	0.540047448760895	0.589164310476811	0.826157172480894
Brpf1	1480.66879386262	0.0411445041320465	0.118781691864097	0.346387591272243	0.72905144932203	0.898618041970823
Brpf3	1455.75328726655	0.417979883728528	0.198654850684923	2.10405073063867	0.0353740219785778	0.222352853682097
Brsk1	1262.20487781086	0.202840691351875	0.116734709060118	1.7376210810395	0.0822776027676367	0.330786646762291
Brsk2	775.425350286485	-0.133260941804409	0.189320421745692	-0.703891004338741	0.481500653992284	0.759841707025232
Brwd1	3854.68463833624	-0.111036468519219	0.0883377576122957	-1.25695366874203	0.208770412938622	0.518054969702553
Brwd3	1321.40592494272	0.0110043738478921	0.127845334387872	0.0860756780885387	0.931406257926332	0.980639153757856
Bscl2	1294.46481323843	-0.210218691356456	0.13162270166588	-1.59713095610277	0.110236519104759	0.3800662694512
Bsdc1	1599.90831948844	0.0711943054091647	0.125234190896657	0.568489363004024	0.569702726414091	0.814732551538726
Bsg	10968.8219207842	-0.0945184263017301	0.0744194040176211	-1.27007771090655	0.204056950294001	0.513134822868255
Bsn	769.942911260603	0.00952322131232103	0.142310750483741	0.0669184954752177	0.946646588782057	0.986026680371219
Bst2	9051.73935012239	0.0574920480525696	0.130566972852347	0.440326116142594	0.659700928208677	0.864479224213127
Btaf1	2893.02046096866	0.157637014210933	0.0898598279339015	1.75425457443438	0.0793868956558884	0.325458319056869
Btbd1	4914.62616311222	0.00810273719840738	0.0870301984654994	0.0931025935970889	0.925822056995375	0.978694952750786
Btbd10	909.265075013539	0.177132244131074	0.124022964069118	1.42822134159249	0.153228159717639	0.448643815546816
Btbd11	297.419911466321	0.081767503935486	0.240227843513048	0.340374798939761	0.733574294459599	0.900759914616443
Btbd17	2766.12069905509	-0.237312260878973	0.167875421125897	-1.41362123941302	0.157473141670112	0.453081574259895
Btbd2	2479.61804095706	-0.18054571220109	0.086607824099706	-2.08463512480396	0.0371024336040767	0.227359807606455
Btbd3	1164.53882499164	-0.0677160228273731	0.120350899023848	-0.5626548981072	0.573669901677954	0.816375788571616
Btbd6	570.627887221091	-0.239398516115088	0.184091683412046	-1.30043091397698	0.193453320292171	0.5007273984145
Btbd7	4570.28225764265	0.296949756118047	0.114895597537667	2.5845181406598	0.00975151745164612	0.116752040686705
Btbd8	500.153978989916	0.0779758566899569	0.149049061844736	0.523155635633481	0.600865951527159	0.833935185794577
Btbd9	2316.11773331831	0.167226181887069	0.106604629541084	1.56865778350294	0.116727700455906	0.392225286120668
Btd	1376.32503952379	-0.253709172758058	0.103489475045254	-2.45154565376929	0.0142244140965295	0.139476145174907
Btf3	9432.80850099977	0.0386700388875529	0.0853055532163543	0.453312093170264	0.650324026008413	0.85934884063284
Btf3l4	3491.07262071536	0.0105105466898576	0.0793953597877996	0.132382380002423	0.894681850732543	0.969954420407987
Btg1	2735.94552287173	0.0340860589450746	0.155065808996486	0.219816729204611	0.826013890253488	0.942778131969549
Btg2	2145.73356814708	-0.133414786653469	0.172311622408708	-0.774264584062824	0.438774342697462	0.729078017985808
Btg3	508.174568944212	0.34103481716789	0.221517604774687	1.53953821193926	0.123672956636915	0.403679347946061
Btrc	1953.0219218879	0.0479956720242956	0.0959059211823929	0.500445347196217	0.616761529760712	0.840197043198233
Bub1	1586.99970492577	-0.406877481941019	0.144141736690073	-2.82275967588671	0.00476122468523554	0.084247627675072
Bub1b	2790.3170144761	-0.47448749080138	0.117518002779228	-4.03757279378518	5.40070890159869e-05	0.00993071924288644
Bub3	3163.0595632196	-0.0642375881021521	0.0951345018485547	-0.675229142466236	0.499530194118627	0.772997082685164
Bud13	509.042383798976	-0.0145870031032405	0.149429816523155	-0.0976177542249753	0.922235826007215	0.977919546352172
Bud23	1111.61191176377	-0.0138545982365887	0.128390511971192	-0.107909829347026	0.914067219964	0.975329370513977
Bud31	1810.93769240308	0.130149098634393	0.121157675372004	1.07421257658486	0.282727416900157	0.597205245821576
Bves	214.411875647255	-0.460650679840704	0.237484879369105	-1.93970530277319	0.0524155147737377	0.26626258224722
Bysl	1229.68290031054	0.135533553163287	0.159586587938749	0.849279096156293	0.395726009780537	0.695701399491704
Bzw1	13389.9056785249	-0.0615628760703947	0.0862898452521949	-0.713442884159406	0.475571744430941	0.755296933625624
Bzw2	2530.99495455154	-0.0131236730428983	0.113566460106592	-0.115559409270841	0.908001734022395	0.973602590285841
C030006K11Rik	585.789113356765	-0.0342559390329756	0.182264978404998	-0.187945810175655	0.850919131244509	0.952476095333008
C130046K22Rik	197.582342644738	-0.188552809751925	0.246200069986492	-0.765851974624825	0.443764384436258	0.731942988210878
C130071C03Rik	3039.63768950656	0.0626254971195851	0.105567726556652	0.593225781801577	0.553030060659357	0.805473487875106
C1d	1069.42618267385	-0.0673237336926131	0.125267254975901	-0.537440799717094	0.590963167247796	0.827192132275317
C1galt1	649.719973717853	-0.0525873278112526	0.156409790933064	-0.336215063632159	0.736708694317563	0.902143778863328
C1galt1c1	392.208345028336	0.0841315769993347	0.183437359663819	0.45863927148494	0.646493230445334	0.856327722647898
C1qbp	3367.480987645	-0.00940582236076202	0.121324395432463	-0.0775262248555603	0.938204929633388	0.982596023722366
C1ql1	255.788363562366	-0.0468260868116182	0.214691040418634	-0.218109180151674	0.827344044863903	0.943139531517515
C1ql3	164.240915718865	-0.570148112462308	0.291024263738592	-1.95910851259617	0.0501000801011677	0.260652801941941
C1qtnf12	229.772270741265	-0.549254661174225	0.211179816447298	-2.60088615670948	0.00929833048316084	0.114060560319491
C1qtnf5	330.223642469409	-0.580775645150237	0.221741839522578	-2.61915228267556	0.00881485874215322	0.111535376885125
C1qtnf6	1517.1543623579	-0.177180872670097	0.107121712202756	-1.65401456928485	0.0981245525139016	0.360171552622748
C1ra	2680.9869256755	0.11860438470185	0.201223743230039	0.589415457629477	0.555582609706859	0.807524593899886
C1s1	3210.92110049513	0.16106783048848	0.185769015173244	0.867032805972902	0.385924035079358	0.689369981655258
C2	682.521521693519	-1.44600347737868	0.510458876954156	-2.83275214255613	0.00461491540075759	0.0833686268534895
C2cd2	914.921741317088	-0.248242436397918	0.14811933514399	-1.67596239988922	0.0937455577590482	0.351749767640541
C2cd2l	604.066640142365	-0.0781767959595334	0.189033769824824	-0.413559947685428	0.67919641087318	0.874765908384562
C2cd3	3241.91953132526	0.0539221213667619	0.0920584009008318	0.585738192702788	0.558051464175345	0.809171598778847
C2cd5	1106.90508960335	0.0265802189600507	0.130766723073159	0.203264395829359	0.838928382606004	0.946891039809391
C3	2849.568922709	-1.18858828313753	0.369492801862086	-3.21681038750294	0.00129624236122979	0.0469923889048935
C330007P06Rik	3071.47284589412	0.0185210966547046	0.0880138447175853	0.210433900645225	0.833329036069186	0.944553150988467
C330018D20Rik	543.175990152179	0.0378758833910238	0.174151419339324	0.21748822682418	0.827827881062375	0.943139531517515
C4b	25111.3760040187	0.897797875011536	0.457470100660116	1.96252798536132	0.049701045718006	0.260083150250069
C77080	298.124119585765	0.308911292400767	0.203464072061454	1.51825965769261	0.128948953425185	0.411733522682235
C87436	440.174654642003	0.0230676545780376	0.174090034881075	0.132504164260727	0.894585529464985	0.969954420407987
C9orf72	605.471684787018	0.00154793532749451	0.136868384395997	0.0113096631798906	0.990976386727406	0.998005195975019
Caap1	365.781314025459	0.194184160040095	0.197372085594319	0.983848143750296	0.325190183745455	0.639640787989194
Cab39	5752.61950536836	0.192215226095561	0.0777925074596636	2.47087068372525	0.0134784548703879	0.135532094658464
Cab39l	893.509328010444	-0.0672840302763457	0.126403125594504	-0.532297203569079	0.594520168732719	0.829198345635256
Cabin1	4180.44558236965	0.0517080106241048	0.0982999395335324	0.526022812114406	0.598872357181923	0.832557713990344
Cables1	386.360905000761	-0.244325238350858	0.17231791471468	-1.41787485506313	0.156227304785777	0.452061349471787
Cables2	608.372601547259	0.0845030643284581	0.14129572684782	0.598058173545975	0.549801117569071	0.804568834929583
Cacfd1	1656.70718427438	-0.0509018935075288	0.115466465052659	-0.440837029905738	0.659330983561458	0.864286269039187
Cachd1	2950.5426845442	-0.0507231371597267	0.114789681957096	-0.441878889242719	0.65857684780014	0.864286269039187
Cacna1a	1555.58550202368	0.167601346514716	0.135394084346845	1.23787791263734	0.215761333295365	0.523828268158526
Cacna1b	237.13951008407	-0.0772065646800794	0.256534208041611	-0.300960114713263	0.7634449090896	0.91616506036873
Cacna1c	294.430131450478	-0.0619877064912562	0.255351045533492	-0.242754856796253	0.808195308627143	0.935939201543141
Cacna1d	336.047043104094	0.207616365655168	0.196599478163447	1.05603721634786	0.290951212214173	0.604702778259482
Cacna1h	1673.71279856242	0.211583189447131	0.124117900555892	1.7046952010911	0.0882512853385611	0.34279902093033
Cacna2d1	6674.48553605153	-0.190990404079031	0.125802376023508	-1.51817803539213	0.128969523080144	0.411733522682235
Cacna2d2	365.402004707682	-0.0643580306867432	0.199343559177955	-0.322849812415009	0.746808986424421	0.906872864929029
Cacna2d3	498.367226261554	-0.0772152915489264	0.201832989942061	-0.382570220909338	0.702038453730032	0.883484135321479
Cacnb1	365.24075057795	-0.185534602813408	0.209443561328639	-0.885845340083217	0.375700873801835	0.680716662569992
Cacnb2	407.755828258592	0.226213188317752	0.258319444350962	0.8757110363338	0.381187144085997	0.685229337527653
Cacnb3	552.424814311603	-0.217086902469719	0.172661027003996	-1.25730111905737	0.208644618933967	0.517957172388193
Cacng4	1228.89397586147	-0.258664069148281	0.15530050446285	-1.66557133888871	0.0957988236815316	0.355671461774258
Cacng5	982.618152904859	0.548277940598342	0.172422346103124	3.17985431117162	0.00147349112899068	0.0486001620816953
Cacng7	5982.05821856787	0.00568702486782148	0.0754221031914844	0.0754026290328056	0.93989436750106	0.983480733424539
Cacng8	886.050545358889	-0.402095486380379	0.176354771685458	-2.28003746390002	0.0226054666191969	0.176788781380478
Cactin	1257.63206857484	-0.146786189600167	0.143451338198788	-1.02324726588997	0.306190950136954	0.62024242995057
Cacul1	3399.54963123553	0.154082101370637	0.0981790803210697	1.56939849983062	0.116555113404594	0.391794869918169
Cacybp	3824.84008087257	0.180882146631745	0.0965900294404869	1.87267927838446	0.0611126864689511	0.286598962215224
Cad	4307.29784368013	-0.189146547940451	0.12444860927642	-1.51987675105574	0.128541954607108	0.411279200081204
Cadm1	2614.17215384682	-0.263887226427302	0.107104935199588	-2.46381948633415	0.0137465323460878	0.136474851524447
Cadm2	3053.98700981338	-0.338889811676423	0.113306560631975	-2.99091076267996	0.00278146762837187	0.0639168867815503
Cadm3	1980.62777377384	0.0293409622083423	0.157868825092357	0.185856594493416	0.852557221632795	0.952860809794935
Cadm4	12714.9379235385	-0.365645486635777	0.101010612520195	-3.6198719868437	0.000294748800194627	0.0215713224156496
Cadps	779.189056576631	0.421001225323593	0.208763003254729	2.01664671785687	0.0437323939792935	0.247533428828835
Cadps2	471.126368183672	-0.653088989307807	0.198230468584073	-3.29459438789966	0.000985638368037798	0.0411318549070397
Calcoco1	3704.16806747307	0.0921132468828919	0.136835888812328	0.67316584620009	0.500841786887908	0.774316643624497
Calcrl	829.650932365317	0.0480867068673987	0.140392466925896	0.342516289658051	0.731962387165537	0.899787615373777
Cald1	9454.6095933913	0.35678293138251	0.122501924150906	2.91246797840499	0.00358584964037014	0.0731082159826331
Calhm6	242.534593247931	0.352005444942369	1.98233061779142	0.17757151192799	0.859059499129271	0.954941229853367
Calm1	17854.3297322499	-0.35322610519915	0.104876266263302	-3.36802708357622	0.000757081585140132	0.0351183302620978
Calm2	9036.70389341886	-0.0958457526393664	0.0697750195931572	-1.37363992440593	0.169553495887467	0.468576157754041
Calm3	16768.5000632242	-0.183122301522623	0.0774317280232885	-2.36495176069876	0.0180324195493968	0.157739639980185
Calr	28744.6998213194	-0.0411042544042524	0.10658756588502	-0.385638362814223	0.699764517401572	0.883038598871752
Calu	13138.8967652989	-0.00849204291008194	0.0734885529030997	-0.115555995792696	0.908004439459826	0.973602590285841
Camk1	1325.68093775312	-0.128176935589643	0.134463222300947	-0.953249025244725	0.34046391211408	0.652084708544949
Camk1d	360.918048317329	0.877229612652323	0.307151102312053	2.85601974418797	0.00428988456104706	0.0799154015108335
Camk2a	276.243733968863	-1.02860890144812	0.35593712688141	-2.88986122481915	0.0038541192611223	0.0754176648020957
Camk2b	4659.44287978082	0.035767934097359	0.147665915708428	0.242222004487373	0.808608145530755	0.936131498407254
Camk2d	3267.46255968424	0.387448309204658	0.163017561480908	2.37672742546842	0.017466990099578	0.155755209439292
Camk2g	3166.77032360129	0.0700966645572437	0.102650891521363	0.682864644606186	0.494692376561274	0.770255380529205
Camk2n1	384.208908239804	-0.200797797145039	0.196558019170765	-1.02157010938633	0.306984410805299	0.621171271290597
Camk2n2	313.671529367697	-0.11436588243732	0.250604470188164	-0.456360105434071	0.648131048829392	0.857619025062008
Camk4	423.956619244937	0.199381884867902	0.263010846407909	0.758074762280624	0.448406227346823	0.736194298766719
Camkk1	226.098609081037	-0.115022382492961	0.29368283970156	-0.391655101843357	0.695313068457559	0.880867847669178
Camkk2	2043.89491767644	0.0700145121076591	0.209210195288064	0.334661090542243	0.737880755790884	0.902431264671561
Camkmt	295.33539045986	-0.163053038649863	0.23722164808505	-0.687344683615907	0.491865547085267	0.768284218501981
Caml	1240.86186944833	0.0332395584273446	0.135665550053632	0.245011046755821	0.806447877935657	0.934927077845749
Camsap1	2541.00942193815	0.157991566028329	0.0874339564829577	1.80698177668677	0.0707651206163654	0.305019148871724
Camsap2	4897.56211915711	0.000552822179838648	0.0819940214930991	0.00674222546683084	0.99462052315095	0.998937393119253
Camsap3	231.816292719528	-0.243327012032448	0.294951002679028	-0.824974351069564	0.409386152595539	0.705960791495929
Camta1	1669.08689490622	0.124833611916353	0.156982668585261	0.795206331000498	0.426493489663768	0.719036156987439
Camta2	1425.15374244088	-0.141610394703708	0.119170951333817	-1.18829625104724	0.234716714206833	0.54436241583401
Cand1	7316.1111578853	-0.0528312126953283	0.0714778661960419	-0.739126886502578	0.459829952004948	0.744031940442003
Cand2	2096.24983681457	-0.293172502258557	0.124605702920122	-2.35280164059983	0.0186325706220118	0.160743178978121
Cant1	2607.67913295785	-0.0526076234497761	0.0870804421054953	-0.604126738195053	0.545759383973367	0.803544699203993
Canx	28117.7515731284	0.0173455913027143	0.0657892830911767	0.263653751609898	0.792046735673885	0.928515085709779
Cap1	7797.43226085944	0.0618207825908031	0.0789832339451632	0.782707664688993	0.433798800249711	0.72522783687261
Cap2	1676.93845871533	0.172507139160055	0.14216198671492	1.21345475781783	0.224956001722287	0.533869288229228
Capg	598.566935739914	0.48300494045307	0.219283684075696	2.20264878569962	0.0276195125578314	0.195723666896428
Capn1	885.639515799241	0.274675994804069	0.406766855907092	0.67526641075891	0.499506520251896	0.772997082685164
Capn10	951.65822299353	0.028118024084867	0.141259166727278	0.199052739275696	0.842221489963223	0.948354430139439
Capn15	1218.42614060516	0.11713753803121	0.125798132868493	0.931154822096311	0.351773483636523	0.662500413805742
Capn2	6315.23083895514	0.2124052544605	0.111043182766618	1.91281670039048	0.0557715224163528	0.273179568991837
Capn5	3827.09762793589	-0.0701798182155683	0.117889618613754	-0.595301087922771	0.551642228839691	0.804959327031022
Capn6	176.39992577691	-0.247938606813304	0.2777178826167	-0.892771486218995	0.37197955899759	0.677877289937226
Capn7	2367.69901913227	0.12248031175245	0.091209684245841	1.34284328210505	0.179322725119879	0.482517792597817
Capns1	10026.2035896798	0.048909462620462	0.0816124122935323	0.599289510577768	0.548979841511916	0.804365551894693
Caprin1	19391.8144947123	0.145854750818136	0.0674145703972329	2.16354936267788	0.030498951390278	0.20630111926993
Caprin2	488.189780631896	-0.265891006590957	0.225182535229687	-1.18077987850944	0.237690179473542	0.547354976188776
Capza1	5793.3954933103	0.0286019346221227	0.0786421772201171	0.363697135979167	0.716084182265331	0.890859305811624
Capza2	8572.09822623885	-0.00278269350445897	0.0719541709290042	-0.0386731369221751	0.969150991012453	0.991819850202454
Capzb	7867.05049360422	0.0328020942393909	0.0788390609791615	0.416063989499584	0.677363179663058	0.87414236641727
Car11	323.992662306271	-0.227705916935315	0.265252914362458	-0.858448313311137	0.390644959453301	0.693758276832639
Car2	3774.02863608807	0.00200250001361923	0.0766527100237661	0.0261243211492243	0.979158178208835	0.994735472524853
Car3	1223.63026462284	0.100242050867987	0.187353596225543	0.535042042893653	0.592620785291563	0.828416833131188
Car5b	439.462551656698	-0.1140105743894	0.209114222074898	-0.545207175572044	0.585611036948464	0.823829366250203
Car8	573.747142628904	0.257092732294768	0.16535377342573	1.55480414488541	0.119992721690936	0.39780047228006
Card19	499.845776311459	0.0948712837906679	0.154829653770781	0.612746211595364	0.54004416153651	0.799966179741677
Carf	407.772093940393	0.188138367255842	0.178891554388799	1.05168948807358	0.292942035420684	0.60713794435798
Carhsp1	6779.07819998864	-0.220814476247975	0.110056418677016	-2.0063752655445	0.0448162252431239	0.249543429223191
Carm1	2887.22480070025	0.177398815520209	0.107172198286618	1.65526898166051	0.0978699479595888	0.360031533678828
Carmil1	7822.4102969729	0.0113899707515901	0.0876529941526169	0.129943886819867	0.896610821964735	0.970602048244318
Carmil3	570.990001150107	-0.118365642836085	0.188080358889031	-0.629335479447497	0.529129448393755	0.792011725247732
Carnmt1	1701.15347913916	0.116101776874978	0.104048120423896	1.11584694083828	0.264487656908444	0.578296674062914
Cars	2035.37602933073	0.796916279702796	0.340321059557241	2.34166019798947	0.0191981849688593	0.163156545687904
Cars2	765.477872781609	-0.165525273303339	0.129055253572054	-1.28259229068054	0.199634952509073	0.508277396122823
Casc3	2944.14463190165	0.0247699705273461	0.0900001919652937	0.275221307715632	0.783146217670683	0.925269722830006
Casd1	989.253005947901	0.275064978363092	0.137874728706161	1.9950355003005	0.0460390081325099	0.252658146701568
Cask	3521.28666252015	0.201989041553584	0.105997518913483	1.90560159920772	0.0567019144984096	0.275304583196406
Caskin1	1928.83601662565	-0.260526769880451	0.11894383923432	-2.19033429186031	0.0285000015989356	0.198936162240052
Caskin2	2147.37049843834	0.0538035524188697	0.113807986265868	0.472757265849329	0.636386365559144	0.850053014098156
Casp1	844.693947823971	1.0843040529659	0.300408805201164	3.60942833296718	0.000306872538560143	0.0219565820234911
Casp12	2075.52034831673	0.431884488848414	0.223679815787714	1.93081564971557	0.0535058543153764	0.269100933820271
Casp2	1416.60396017087	-0.185495630641775	0.114451404150754	-1.62073704571979	0.105074045031292	0.372249113589798
Casp3	2569.4151319161	0.0286825012750836	0.0935830882654307	0.306492356757143	0.759229798438388	0.915172528882994
Casp4	349.313457802294	0.776014765825317	0.960204953431871	0.808176174317535	0.41898917136043	0.713443436319496
Casp6	507.943749300289	-0.321073986087575	0.19165108899734	-1.67530478312091	0.0938744474663007	0.351893171877057
Casp7	1991.96317564794	-0.120739537785779	0.119442717888491	-1.01085725375488	0.31208475568814	0.627240257289317
Casp8	260.543539064201	-0.133492357073875	0.277592629775552	-0.480893016438552	0.630592536406741	0.847345241821084
Casp8ap2	1357.6853536145	-0.032698074468674	0.140016327802756	-0.233530438783801	0.815349536140017	0.939447268607443
Casp9	864.985786638317	0.0180820144179399	0.116245088235186	0.155550782338058	0.8763871225791	0.962579385236436
Cast	566.374124969583	0.0768369172695534	0.1474272000048	0.521185488614394	0.602237562100983	0.834817378496955
Castor2	1940.80749517863	-0.219256080960506	0.131978737823079	-1.66129851351075	0.0966535084277907	0.356909863185781
Cat	6712.96534857641	0.153447824883747	0.103259981100878	1.486033826927	0.137270173780402	0.425402351164551
Catspere2	278.016312856144	-0.0533960436327867	0.298971338375549	-0.178599205940316	0.85825241803197	0.954588546345647
Cav1	1228.27913429947	0.0400123681521658	0.242993984389157	0.164664027600311	0.869208432231113	0.959307613486604
Cav2	1882.45317969606	-0.00525739157247235	0.140240454834297	-0.0374884093087425	0.970095581683554	0.991951140274656
Cavin1	8216.40864828056	0.257117943286732	0.13572859381529	1.89435354820398	0.0581780977680665	0.278680944681721
Cavin3	2798.23726462583	0.0292372967967995	0.139847024064455	0.209066277901803	0.834396499311067	0.945344705858665
Cbarp	1675.54974456321	-0.0606771587172855	0.126506028812752	-0.479638474835826	0.631484483244374	0.847345241821084
Cbfa2t2	1255.27820874335	0.053602311500699	0.110014378784284	0.4872300520444	0.626095310818217	0.844741132640676
Cbfb	4720.9953846402	-0.176174969541063	0.115075900979114	-1.53094581960335	0.125782783730201	0.406816848312445
Cbl	6797.83649569263	-0.0204442231681054	0.083220673182268	-0.24566279490829	0.805943275054262	0.934898687833124
Cblb	1082.2528875684	0.213878657804508	0.130317533933645	1.6412116723557	0.100753483587457	0.365108488609918
Cbll1	1094.51035990387	0.104829825053808	0.121021848850176	0.866205780607322	0.38637732390516	0.689650648816155
Cbr1	1369.20762187153	-0.176809315007887	0.1285827247743	-1.37506274904531	0.169111991798555	0.46824516540085
Cbr3	969.844735184425	-0.0559035586486012	0.166451672329532	-0.335854592905058	0.73698051964793	0.902143778863328
Cbr4	371.667871803816	-0.266045548726956	0.211906461441077	-1.25548577857279	0.209302467526028	0.51806902457952
Cbs	2235.39565169431	-0.193330375203012	0.0998073320135941	-1.93703579990175	0.0527409673683939	0.266875961716709
Cbwd1	408.814959868847	0.261174819162502	0.187684320041055	1.3915644050892	0.164054343924152	0.461497229431059
Cbx1	2417.95968136764	-0.141306479586969	0.10387550529031	-1.36034457008943	0.173720910380689	0.475019389281907
Cbx2	597.727651237305	0.0200465496771179	0.177603396465829	0.112872558048038	0.910131592774297	0.97449204024716
Cbx3	10101.3815455486	-0.122545731858011	0.0877998929647307	-1.3957389664158	0.162793115605383	0.460048603153757
Cbx4	1002.71859439917	0.224948699687426	0.169722100606678	1.32539427030033	0.185040416408941	0.490310780211492
Cbx5	18435.4081544338	-0.492367559612884	0.112105324784763	-4.39200868074916	1.12308213979482e-05	0.00525356888961182
Cbx6	6604.68507633421	-0.102784525343688	0.0923261642719921	-1.11327624356716	0.265589806135685	0.579992886912836
Cbx7	230.416510733982	-0.156868646774235	0.330575558580565	-0.474531896573968	0.635120657989062	0.84892816542521
Cbx8	237.536570883732	-0.15558075371579	0.2377434966191	-0.654405928777321	0.512850315729151	0.78094640675314
Cby1	1580.43401988082	-0.233716507758272	0.103165912463546	-2.26544313113943	0.0234855000958804	0.18074102475947
Cc2d1a	895.960145813509	-0.0116993787391536	0.117774618251897	-0.0993370126161724	0.920870691917816	0.977802204773935
Cc2d1b	1491.24286126867	0.0475186797449436	0.10369857218918	0.458238515167345	0.64678109183788	0.856611563220162
Cc2d2a	1751.31579677922	-0.00627005218266463	0.101547443266024	-0.0617450521746663	0.950765861943333	0.987582498847781
Ccar1	3606.41827273371	0.343802698555552	0.0954703555377061	3.60114610047479	0.000316817468001932	0.0219565820234911
Ccar2	3854.57651446255	0.00104152427726942	0.0750786023492528	0.0138724515997838	0.988931740054241	0.997067219384441
Ccdc102a	729.993290722418	0.175079713810321	0.160995685934805	1.087480778095	0.276824389015828	0.592366543155906
Ccdc106	424.9122492578	-0.285483384319806	0.156840523392043	-1.82021443275985	0.0687263560386942	0.300593900585468
Ccdc107	451.635998998048	-0.0768418258503217	0.163374756400664	-0.470340874828135	0.638111498834876	0.851505034076801
Ccdc112	242.847748612127	-0.0675280591362094	0.212901605995777	-0.317179660624771	0.751107282218946	0.909058428989105
Ccdc114	259.806565756226	-0.394584820571199	0.245793129862344	-1.60535333429452	0.108416067992607	0.377252922784794
Ccdc115	506.524867664516	0.0262686805730155	0.164455897902615	0.159730851298327	0.873093097096089	0.960580502871183
Ccdc117	701.186222355107	0.0525663398623284	0.146763344229677	0.358170768990278	0.720215521057425	0.893687446623851
Ccdc12	788.901065128847	-0.276997038423198	0.15333253322299	-1.80651185107836	0.0708384246799917	0.305019148871724
Ccdc120	211.00157114471	0.154562432565366	0.236835919141175	0.652613983241425	0.514005168495211	0.781070500755644
Ccdc122	195.306928021694	0.556140163242997	0.30186950640371	1.84231978204262	0.0654283878347707	0.294064438804842
Ccdc124	1412.52428854174	-0.125551801154002	0.127600442695953	-0.983944871203682	0.325142619575609	0.639640787989194
Ccdc126	187.754668556272	-0.136318283576927	0.228385238680338	-0.596878696559398	0.550588371404679	0.804589049002542
Ccdc127	2307.04870278872	-0.0915289780736226	0.097271325132336	-0.940965674612729	0.346722449866865	0.657473857296402
Ccdc130	341.472861065097	-0.113650749925737	0.219867950873988	-0.516904576014687	0.605222773091064	0.836293466306582
Ccdc134	419.821569573928	-0.158169631511881	0.166883725130159	-0.947783442564687	0.343239711320433	0.653880173725238
Ccdc136	1724.4340629489	-0.181366394970707	0.119516144389712	-1.51750540395042	0.129139130161146	0.411971341831586
Ccdc137	1074.54567627737	0.165268435432419	0.133220314183065	1.24056482260892	0.214766553787585	0.52316458419733
Ccdc138	218.811530968973	-0.0952098444425822	0.252565801744224	-0.376970451997306	0.706195563667182	0.885921231308803
Ccdc14	422.171985100884	-0.0502322770959169	0.219779345783195	-0.228557769689011	0.819212650627391	0.94073138826238
Ccdc141	972.071481851596	-0.140691882216085	0.148863597221164	-0.945106022173182	0.344604751127645	0.655341728506573
Ccdc142	174.840952772556	-0.331533948673367	0.267623425610929	-1.23880765637964	0.215416737803125	0.523799139935407
Ccdc149	526.363720534915	0.27917661955699	0.173305644852706	1.61089166942176	0.107203336046899	0.374937951815573
Ccdc15	637.945416043539	-0.219424573845099	0.20545461004468	-1.06799537765242	0.285522596864653	0.599304055398441
Ccdc151	158.799052630477	-0.0356624066270463	0.271132970039559	-0.131531058807946	0.895355218620371	0.970183416509723
Ccdc157	1480.84235034593	0.186294774486647	0.153143851936618	1.21646917020051	0.223806248357625	0.531917569280572
Ccdc162	186.051450320707	0.410760753727027	0.423417643411033	0.970107788655091	0.331992767108877	0.644554241695623
Ccdc163	293.358268379626	-0.138257546885142	0.231697644778056	-0.596715374545907	0.550697426050095	0.804589049002542
Ccdc166	185.80898521779	-0.232431954269558	0.272081353036041	-0.85427373715967	0.392953335306762	0.694151977389869
Ccdc167	693.549111522698	-0.135987235092309	0.147440612874512	-0.922318704738765	0.356362360219798	0.666633509003713
Ccdc171	172.250329109178	-0.360839630990612	0.239609342329667	-1.50594975756058	0.132080071877842	0.416565358279046
Ccdc174	617.314328724722	0.0176910476339515	0.153160350156525	0.11550670663701	0.908043504931199	0.973602590285841
Ccdc18	423.569293198497	-0.568969023247931	0.197669847050736	-2.87838044970962	0.0039972275376099	0.0769251573890777
Ccdc181	533.595879121402	-0.0553485588477148	0.163754584918781	-0.337997002497161	0.735365446651865	0.902007995719307
Ccdc184	207.3050641621	-0.151131138695624	0.2240268650676	-0.674611675032906	0.499922513472825	0.773501372008519
Ccdc186	1253.33112420447	0.145424652521579	0.118736713771539	1.22476568453284	0.220663517672194	0.529619735365359
Ccdc189	242.036806182509	-0.248874572911822	0.267149852599139	-0.931591653487681	0.351547598216242	0.662308848872444
Ccdc190	3949.38122442708	0.258906177598205	0.135660461064556	1.90848664059163	0.0563283482175738	0.274406258701762
Ccdc191	326.89981396086	-0.096684997456736	0.187526303250813	-0.51558099200314	0.606147088887465	0.836622920708332
Ccdc22	780.768877067859	-0.138129110293948	0.16493735490517	-0.837464080670901	0.402331759049617	0.7006205011389
Ccdc25	1697.46652794903	0.00546786024807485	0.144470061609759	0.0378477048265166	0.969809108646598	0.991819850202454
Ccdc28a	168.58071576153	0.561146630784769	0.31926275217716	1.75763263004569	0.0788100376010192	0.3241205467286
Ccdc28b	652.361996695538	-0.212353110850543	0.164263649831322	-1.2927577773208	0.196094847804076	0.503780298539906
Ccdc30	179.528661584251	0.438879530724472	0.337772115229652	1.29933618240238	0.193828582325396	0.501053770873576
Ccdc32	765.570664488686	-0.246222253269679	0.123319169084135	-1.99662595116654	0.0458658315750442	0.252454600822202
Ccdc34	1985.57914279848	-0.279770953892599	0.126886667329557	-2.20488850231966	0.0274619195258366	0.195476972481542
Ccdc39	366.404609544251	-0.0523778927261037	0.231407812409756	-0.22634453081194	0.820933466355323	0.941178089813148
Ccdc40	262.112413030844	-0.260025137317498	0.240000876203015	-1.08343411670524	0.278615779323998	0.593473018417364
Ccdc43	694.682922749063	-0.0337806747933322	0.131132365961561	-0.257607452939835	0.796709877193847	0.930974311343963
Ccdc47	5775.51008854888	-0.0529288854158727	0.0860903233037708	-0.614806442637142	0.538682554046139	0.799490322313363
Ccdc50	3798.34162844961	0.256152842893155	0.0971173065266873	2.63756123449291	0.00835045477919257	0.1094868749934
Ccdc51	211.777087299802	-0.127940289155607	0.265722827125205	-0.481480234648125	0.630175224116203	0.847048041374388
Ccdc57	281.42955457569	0.412951124830245	0.217568702078048	1.89802632863117	0.0576926138179592	0.27774941013268
Ccdc58	353.157493916292	0.0066374740221373	0.199228663120963	0.0333158588636782	0.973422707235677	0.99376881087005
Ccdc59	772.698981481475	0.219142075889232	0.164100111933964	1.33541697995561	0.181739910408278	0.486101028459357
Ccdc6	3654.07598734179	0.155573866913916	0.106400714544231	1.46215058404748	0.143699949688975	0.4357027380804
Ccdc61	728.599664126586	-0.176278892465385	0.135506926453012	-1.30088473762638	0.193297911043951	0.500571080579341
Ccdc66	677.796319544359	0.139874440685414	0.1429914187476	0.978201642521728	0.327974604262077	0.641475823602449
Ccdc71	1157.39896520518	-0.0378642855163734	0.136675463683818	-0.277037915188404	0.781750992974469	0.925269722830006
Ccdc71l	596.896644932208	-0.0816951868095456	0.13740373539088	-0.594563070480891	0.552135571508694	0.805217327043141
Ccdc77	591.979421589518	0.360391060356741	0.140325909944184	2.56824317405168	0.0102215423346086	0.119727784106487
Ccdc8	314.936872400782	-0.100085295145294	0.225912785031981	-0.443026255159157	0.657746744168324	0.863862982780801
Ccdc80	619.935193940086	0.593842828099257	0.244813627145702	2.42569351642271	0.0152791674323365	0.144161544906559
Ccdc82	705.622600328962	-0.255794933653366	0.189659485357002	-1.34870625200672	0.177431336589257	0.479690628629353
Ccdc84	296.488191020882	0.375814449125476	0.218703885717828	1.71837115692746	0.085728937843475	0.337210143010669
Ccdc85a	307.717903669813	-0.669353483485481	0.292886021188214	-2.2853719025919	0.0222910300870282	0.175699493889111
Ccdc85b	2012.20865075929	-0.435402756040846	0.132044003755477	-3.2974064982696	0.000975821590271859	0.0408686718544434
Ccdc85c	1538.56407807072	-0.0336106409779768	0.109457541534696	-0.307065557171526	0.758793473433541	0.915172528882994
Ccdc86	754.275663167117	0.233363419016603	0.16813517498683	1.38795120672924	0.165151903477105	0.46289446610109
Ccdc88a	5642.7455965478	0.0179225592558781	0.0912555522783372	0.196399657976018	0.844297363942511	0.949357154513135
Ccdc88c	2979.7564544156	-0.116318767378736	0.124704296595484	-0.932756693669115	0.350945605617427	0.661817247522465
Ccdc9	998.354987598083	0.208749104405018	0.168201776829495	1.2410636102651	0.214582251153019	0.52316458419733
Ccdc90b	1174.9824701023	0.152169508499117	0.121668050145611	1.25069406731679	0.211046115785335	0.519628955518208
Ccdc91	982.652334023644	-0.0489200297006332	0.131570149875419	-0.37181708576721	0.710029041673943	0.887193403327938
Ccdc92	379.436384044511	0.284649887939597	0.177024378096673	1.60796999260831	0.107841750952789	0.376153836531851
Ccdc93	1852.84833685824	0.161561529827207	0.112903406933079	1.43097125424186	0.152438453803949	0.447690000356588
Ccdc96	281.755921381365	0.138264990197976	0.233765912727927	0.591467714794234	0.554207081038789	0.80678082577327
Ccdc97	1489.14008654782	0.0817862766612876	0.118414006831276	0.690680763617957	0.489766180647805	0.766625391880868
Ccdc9b	283.990162133782	-0.140265970504155	0.221614766733305	-0.632927004692577	0.526781312038425	0.790783240853969
Cchcr1	726.538030384449	-0.535592395780746	0.180432073832806	-2.96838796120607	0.00299366216324477	0.0658479818513583
Ccl2	1811.00635955229	-1.16488804768357	0.956163204024407	-1.21829416022355	0.223112208455979	0.531075824979416
Ccl5	912.432184835808	-2.83460980911272	1.63890178979147	-1.72957881110947	0.0837055544651469	0.334219400081517
Ccl7	513.889087629522	-1.47024642109386	1.91489479064724	-0.767794882661371	0.442609055223763	0.731448559957212
Ccm2	1889.49510974967	-0.00873351651607154	0.10135142471015	-0.086170633921014	0.931330774590823	0.980639153757856
Ccn1	2067.82590963649	0.862845867950635	0.505790889554264	1.70593398530968	0.0880203712922911	0.342294102152866
Ccn2	1503.46053189138	1.06566020411073	0.645088307039779	1.65196019286242	0.0985426660226993	0.361023367055471
Ccna2	5773.92071339828	-0.391521699761649	0.146278628727341	-2.67654751188182	0.00743850183266509	0.103959852231319
Ccnb1	4062.69927272168	-0.350507844087187	0.12881778583206	-2.72095845944865	0.0065092940771877	0.0984219980676541
Ccnb2	1784.86666569965	-0.385287575183017	0.171443050297643	-2.24732104634231	0.024619516774869	0.184813045654287
Ccnc	1310.76075824347	-0.0264078582260449	0.117394190080025	-0.224950299568004	0.822017938511106	0.941447458005589
Ccnd1	31079.661423884	0.0838714034084165	0.157729209962423	0.531743000731428	0.594904005238725	0.829517045867602
Ccnd2	19757.3142679429	0.31218930016291	0.252050164811673	1.23859986521402	0.215493718038752	0.523799139935407
Ccnd3	3218.99609374531	0.0321081638008074	0.131493849862947	0.244179966091746	0.807091442270345	0.935330868369941
Ccndbp1	1122.05301578947	0.15752227582849	0.148261428786509	1.06246295558986	0.288025566637706	0.601305661173178
Ccne1	491.473733180418	-0.80584174559365	0.245859316509714	-3.27765389180121	0.00104673655131004	0.0422681856151773
Ccne2	366.163391436126	-1.11275884355365	0.363043353213707	-3.06508529547054	0.00217607927490666	0.0594096905437903
Ccnf	1626.10159321366	-0.588047834371011	0.174888411264174	-3.36241738443577	0.000772632418210362	0.0355563606530563
Ccng1	9050.63186028654	0.0716821420504099	0.0969007329870962	0.739748192203618	0.459452800138249	0.743903344737815
Ccng2	1503.50829375138	-0.341646783539119	0.150479213745664	-2.27039187031214	0.0231838173089688	0.179316021018681
Ccnh	1452.48670801032	0.0949407247452931	0.117666138809234	0.806865303018191	0.419744090814241	0.713754994793371
Ccni	9961.76376217104	0.00319056552423574	0.0857260106098702	0.0372181733587914	0.970311048405742	0.991951140274656
Ccnj	432.194633063076	0.100801926479388	0.177661444023854	0.56738211846265	0.570454596027765	0.814945136386659
Ccnjl	201.749949730195	0.261658390868817	0.243494354744718	1.07459736035007	0.282555034173835	0.597195867229288
Ccnk	2132.87997979992	0.149242163526806	0.112029677679975	1.3321663207238	0.18280554099421	0.487804864907891
Ccnl1	1901.39891258465	0.347181546811393	0.117661551797404	2.95067965285031	0.00317075587727599	0.0681127503304878
Ccnl2	2899.3099867681	0.00922623943818425	0.115340422924125	0.0799913786015296	0.936244112877886	0.982074930390788
Ccnq	621.804522619882	-0.193714880658858	0.141887014471154	-1.36527561300009	0.172166440845534	0.472544523989757
Ccnt1	1771.70771459317	0.0151850337287764	0.125028590297787	0.12145249092715	0.903332642804095	0.971952865739588
Ccnt2	1399.86675742064	0.12707650806947	0.119816503384917	1.06059269365614	0.288875044410874	0.601919830279436
Ccny	4136.44441939355	0.0989709349203434	0.0778667483611691	1.27102950878707	0.203718150913364	0.512877884047745
Ccnyl1	1618.57196070725	-0.0944768921222061	0.128998232851543	-0.732389041568767	0.463931145468268	0.745828240576681
Ccp110	932.211531723472	0.135672353247525	0.170108413823271	0.797564036946923	0.425123527705599	0.718390890141696
Ccpg1	2481.34279063224	-0.0305800746714414	0.114182824421525	-0.267816765142803	0.788840365272152	0.927651586200817
Ccpg1os	293.345162954231	-0.27773478717744	0.242805856118304	-1.14385538972387	0.252683614273998	0.565516670597182
Ccs	825.794258191584	-0.0637343027186421	0.181779907186065	-0.350612472551245	0.725879098115162	0.896418935039651
Ccsap	221.005498397277	-0.534294002417595	0.262428199131394	-2.03596261448291	0.0417541094961102	0.240545817349436
Ccser2	8686.70031834807	0.120413315004392	0.0941884194272098	1.27843014817176	0.201097799579975	0.509430067097656
Cct2	9735.6259632319	0.146718932361492	0.0902319666464338	1.62601944537458	0.103945518802479	0.370945506556871
Cct3	9421.68212132017	0.0523368670818341	0.0937232692060096	0.558419136733209	0.576558208206274	0.81824320065159
Cct4	6458.56586624411	0.153201939737499	0.0900342481519727	1.70159625789181	0.0888310795013838	0.343950867520656
Cct5	9155.45397705606	0.129637862572033	0.0905831017078297	1.4311484165134	0.152387683651917	0.447690000356588
Cct6a	8644.6795658463	0.170525374785957	0.116147920915872	1.46817414759815	0.142056924716999	0.432862804103644
Cct7	7077.87652196027	0.117915586141385	0.110681635677738	1.0653581817738	0.286713873096962	0.600106006695665
Cct8	7683.22794996035	0.121235468208065	0.0948218586078735	1.27856034450266	0.201051921972236	0.509430067097656
Ccz1	1830.32859785613	0.0975639207763791	0.0985587998277703	0.989905730861884	0.322220198107246	0.637703512929232
Cd109	3931.47623589848	0.133833015730368	0.125805404216152	1.063809750974	0.287414893126771	0.600834116339066
Cd14	196.954092900964	1.01668332946764	0.346145970393142	2.93715200068031	0.00331241704794802	0.0697965427758408
Cd151	4691.30908572111	0.292689415497282	0.155650467520673	1.88042747419572	0.0600498420957365	0.28444276302712
Cd164	6396.78445695884	0.10035829773747	0.075083572189439	1.33662124498102	0.181346300679315	0.485382753749257
Cd1d1	594.322048140141	-0.244168671501504	0.201859631616804	-1.20959633952477	0.226433823439429	0.535726050696531
Cd200	430.402824061355	0.151371238898007	0.184458643476491	0.820624265933619	0.411860321288665	0.707664957009889
Cd24a	2409.86837847276	0.307963493086607	0.128133056919764	2.40346636917787	0.0162404607589953	0.148934867650394
Cd274	2774.11647304566	0.335495787600895	0.235271050561215	1.42599689507317	0.153869238305623	0.449059308213911
Cd276	3134.82727817429	-0.0742685172912323	0.125090179129575	-0.593719809244984	0.55269953155059	0.805391820506072
Cd2ap	1926.38778080811	0.241468899381423	0.135787400537782	1.77828648626524	0.0753568146880505	0.315758062628338
Cd2bp2	2932.76761957504	-0.153636081220203	0.0831772752025763	-1.847092019377	0.0647338049398071	0.292647948837003
Cd302	710.733538392017	-0.282479229516879	0.1852355978574	-1.52497269846771	0.127265907437923	0.409347462312321
Cd320	614.96725723933	-0.172162861304729	0.169494005590518	-1.01574601830261	0.309750347995611	0.62448888341349
Cd3eap	736.163083934609	0.060522443345665	0.162736082932018	0.37190549419177	0.709963214317513	0.887193403327938
Cd44	3697.99054077476	0.0907153680890829	0.113514403404283	0.799152930099973	0.424201741424218	0.717677795855405
Cd47	1352.12773136322	0.341150900804479	0.220408381623476	1.54781273875178	0.121667388575843	0.400111523527057
Cd63	13576.4156755448	0.0555968196861462	0.100040678880458	0.555742127185889	0.578387153314636	0.819141421486718
Cd74	9143.49126650896	-2.71434483826445	1.67972043215166	-1.61595036073204	0.106105045979366	0.373626394956183
Cd81	27319.0309878495	-0.135072601260736	0.0702900271067079	-1.92164673739108	0.0546502234404666	0.271255825807572
Cd82	376.529906566808	-0.256415136237845	0.234121232115039	-1.0952237604484	0.273418618623899	0.587779353145873
Cd9	8007.83948448842	0.0536309984988886	0.0897222999166043	0.597744357297326	0.550010523223767	0.804568834929583
Cd99	3372.2165971373	-0.0711949811408114	0.0943348119877176	-0.754705284726501	0.450425834906223	0.73832296153923
Cd99l2	2617.42243360797	-0.195379586883822	0.082173305017115	-2.3776527771778	0.0174232237032422	0.155755209439292
Cdadc1	999.694790566209	0.0724217794732646	0.158880085791153	0.455826663943665	0.648514628537753	0.857763037844322
Cdan1	1144.6127231192	-0.160625842522079	0.127924817234509	-1.2556269064479	0.209251271383995	0.51806902457952
Cdc123	2176.28952902669	-0.00615898122392414	0.0995445825242765	-0.0618715862555565	0.950665095016139	0.987582498847781
Cdc14a	574.059959951694	0.122863536107719	0.177254971025572	0.693145785400816	0.488218067028469	0.765359223698999
Cdc14b	250.654049836176	0.416723815395898	0.236283868782492	1.76365749191075	0.0777896619344092	0.321971217171108
Cdc16	3577.65655685522	0.0218541280150971	0.0832489424858374	0.262515382928918	0.792924127249619	0.928961120302608
Cdc20	2773.88143638743	-0.398286308764	0.142752266507437	-2.79005243495206	0.00526995059723155	0.0891916062259286
Cdc23	3802.6059264627	-0.076779633198452	0.0923839540399937	-0.831092736788615	0.40592124254654	0.703563388299249
Cdc25a	700.926867216355	-0.0627800571167754	0.168697162575419	-0.372146491134423	0.709783783229579	0.887193403327938
Cdc25b	1450.6794380641	-0.420101325778859	0.15697976736841	-2.67614949889013	0.00744734170711518	0.103959852231319
Cdc25c	505.553193087023	-0.479011596265082	0.184312210762352	-2.59891406154695	0.00935191826454305	0.114234323456381
Cdc26	1409.45409857337	-0.0498205263880195	0.112762194189295	-0.441819412491966	0.658619889904325	0.864286269039187
Cdc27	4067.98249321092	0.127388615460456	0.091864733712407	1.38669770555543	0.165533960544529	0.463337104792806
Cdc34	1518.06166357519	0.150354945347275	0.141717269737031	1.06095005658994	0.288712598907846	0.601919830279436
Cdc37	4170.81373812798	-0.0087305903808102	0.0900437903302874	-0.0969593833043426	0.922758649845649	0.977919546352172
Cdc37l1	3736.79786882154	-0.0235031406910268	0.0832409665410941	-0.282350646174007	0.777674654588939	0.92298328270938
Cdc40	1418.77867356744	0.272704558062823	0.12191041799173	2.236925789897	0.0252911906638731	0.187057251205276
Cdc42	13995.4497121657	0.0387633537270337	0.0791028869957502	0.490037155396317	0.624107606996429	0.843958753572523
Cdc42bpa	5692.44793204024	0.254005877019357	0.0852193967696459	2.98061106564686	0.00287673899140566	0.0646599847045099
Cdc42bpb	5067.24834029242	0.0806418619394955	0.085747610128167	0.940456087568622	0.346983664089093	0.65754082047352
Cdc42bpg	815.609677287136	0.05560430369046	0.13469625863625	0.412812532830778	0.679743968431457	0.875025659252996
Cdc42ep1	6642.7899137807	-0.0118164698282684	0.121806972423425	-0.0970097983159128	0.922718613222212	0.977919546352172
Cdc42ep3	223.743261979066	-0.454399659292313	0.244796786433606	-1.85623212588845	0.063420478843361	0.290367532510127
Cdc42ep4	1937.46380633118	-0.384922230758191	0.111639338975641	-3.44790854451566	0.000564945295065703	0.0296290904074323
Cdc42se1	7216.84788745883	-0.0884667009096204	0.0836519669266833	-1.05755673368872	0.290257576607696	0.603800065114062
Cdc42se2	10223.6296206089	-0.120492418170825	0.0924700702630098	-1.3030423555223	0.192560301722255	0.500085703444425
Cdc45	727.263187856052	-0.541959837125014	0.209791477785682	-2.58332627638319	0.00978527337716178	0.116778447040182
Cdc5l	2844.57697648981	0.157388988023694	0.0933749602447511	1.6855588223133	0.0918808060751695	0.348913315438095
Cdc6	540.894471863593	-1.03912288746055	0.32273850624437	-3.21970532600084	0.00128322428014123	0.0469923889048935
Cdc7	498.748674798308	-0.321687636519397	0.225464348570023	-1.42677828472509	0.153643812330542	0.44896466893593
Cdc73	1968.8008305744	0.0788000589877848	0.0913701210772881	0.862426995375539	0.388452590610895	0.691502866241923
Cdca2	1610.74596781424	-0.413222775491808	0.154256625604219	-2.67880082215739	0.00738863300418131	0.103943227466676
Cdca3	2644.06226613557	-0.471675692747772	0.149245173419508	-3.16040835318645	0.00157548160216411	0.0502557049150596
Cdca4	878.788954738119	-0.0790414555689817	0.159339047049784	-0.496058292254541	0.619853284332773	0.840842571302164
Cdca5	677.052234499084	-0.779783444801232	0.209751712244765	-3.71764996078451	0.000201084625456187	0.0184348684581605
Cdca7	1165.8661928425	-0.254019358525437	0.210865355311849	-1.20465193606493	0.22833769807926	0.538056227228662
Cdca7l	841.827827654142	-0.619761031127228	0.241483451157421	-2.56647413376253	0.0102738287512112	0.119978122517906
Cdca8	1998.04301872978	-0.451625988426506	0.143520325455777	-3.14677371997505	0.00165082664360217	0.0516168926142592
Cdh10	1208.80887067329	0.0652614499483752	0.11290486739095	0.578021580968674	0.563249549121254	0.811421203733774
Cdh11	2708.81637074129	0.0950611060697806	0.108144024386245	0.87902319716032	0.379388698358034	0.683674758548613
Cdh13	6984.73997896636	-0.0691305756063249	0.0983106479020607	-0.703185027070459	0.481940449034908	0.759902305394147
Cdh19	581.178870447809	-0.0494147333662336	0.190067848508289	-0.259984704167777	0.794875572316152	0.930217739318219
Cdh2	9949.61369395435	0.140058244653861	0.0815030934909299	1.71844084260983	0.0857162360406712	0.337210143010669
Cdh20	4819.02247461673	-0.424146874448125	0.131160044247299	-3.23381161452194	0.00122149998968453	0.0461750791555097
Cdh22	495.355277684228	-0.298849109851871	0.225026876354432	-1.32805962866926	0.184158408985041	0.489011090718574
Cdh24	424.66895158968	-0.510440388055655	0.227678892504258	-2.24193109181656	0.0249658262000291	0.186616674290811
Cdh4	7490.41562337814	-0.176891951611184	0.115617304100156	-1.52997817228075	0.126022131937022	0.407350272665949
Cdh6	2260.56360342739	0.231129363019993	0.176601078627204	1.30876529643341	0.190613865684923	0.497880743528859
Cdin1	645.322431255459	-0.0684117246070993	0.167059076217077	-0.409506182820052	0.682168230375892	0.875235441592193
Cdip1	3564.69689412543	-0.306570503753202	0.0904201714816985	-3.390510090055	0.000697626864229351	0.033152937062132
Cdipt	2256.70820952969	0.0860950721402658	0.0867790376441984	0.992118309645967	0.321139815831586	0.636912909918455
Cdk1	2825.79585889806	-0.538256984594575	0.14350641996914	-3.7507519504028	0.000176305048448358	0.016843896899203
Cdk10	679.531102419774	-0.0362124734340937	0.143379408610936	-0.252563975433581	0.800605171051131	0.932704223188745
Cdk11b	2785.3741861048	0.0318688117694482	0.0917719462581673	0.347260933965559	0.728395296901455	0.898189625272573
Cdk12	2377.86536239523	0.191430518191104	0.0952465932982374	2.00984110362555	0.0444480088915011	0.249246615058704
Cdk13	3402.85285764285	0.188293699045176	0.0809524589952623	2.32597874582408	0.0200196845655635	0.16649227671204
Cdk14	3020.30899990613	0.0353043051882129	0.0938210613686555	0.376294029007943	0.70669831783214	0.885979165986821
Cdk16	6257.15349528417	0.0103807992847167	0.0788822810445146	0.13159861945243	0.89530177754644	0.970183416509723
Cdk17	5209.25646615952	0.185385301264593	0.102086403598212	1.8159646606244	0.0693757932945335	0.301508906804126
Cdk19	3191.2788706803	-0.311527381737729	0.144989106555841	-2.14862612190625	0.0316640492800604	0.210553051843294
Cdk2	1454.7508481902	-0.423631799872621	0.15248241494132	-2.7782338050958	0.00546552753599297	0.0900145821381354
Cdk20	300.392830174471	0.00114675830910829	0.20838292988472	0.00550312978967468	0.995609159867089	0.999365132475448
Cdk2ap1	12571.3543683993	-0.156924689640378	0.088220777078079	-1.77877247104152	0.0752770722103018	0.315753512498681
Cdk2ap2	1196.99754256851	0.170336630763129	0.148908005070756	1.14390512909089	0.252662983696167	0.565516670597182
Cdk4	10711.3049353075	-0.172843037573832	0.0964072508155041	-1.79284271786366	0.0729980768011215	0.310983025318499
Cdk5	1314.28324349031	-0.12176917169545	0.111391981973649	-1.09315921611176	0.274323900170645	0.589398997912311
Cdk5r1	966.249254607593	-0.45894800018992	0.217191479734788	-2.11310315096311	0.0345919400553712	0.219383800308914
Cdk5rap1	207.602334655959	-0.0570733303578504	0.227879934342537	-0.250453514138989	0.802236649611288	0.933017948268173
Cdk5rap2	9415.64232293336	-0.0351671850438525	0.0697253724919103	-0.504367116115911	0.614003421685993	0.839429274658999
Cdk5rap3	1381.20689533984	0.132215838325718	0.104258334218952	1.26815605981248	0.204742225108784	0.513752958392581
Cdk6	1698.74646609786	0.282357297589409	0.164519728896373	1.71625190172334	0.0861159474651239	0.33838126862479
Cdk7	2107.76707398286	-0.0077582720958126	0.0976187615312974	-0.0794752153593469	0.936654644522243	0.982078771820256
Cdk8	1202.47433344822	0.0345927870365913	0.128546927166359	0.26910629292463	0.787847887956518	0.92745300946615
Cdk9	1900.18119345598	0.099699587317893	0.112420663547188	0.886843967755486	0.375162912179092	0.68022378529993
Cdkal1	541.361112581707	-0.0469967160845582	0.158518308818493	-0.296475003012873	0.766867354043688	0.917357094742696
Cdkl3	388.455376362986	-0.010763666570781	0.186071998791405	-0.0578467831844357	0.953870672951174	0.988250744898891
Cdkl5	180.514908185346	0.1079653635372	0.259214533422254	0.416509684514207	0.67703708224355	0.873821388821822
Cdkn1a	3109.36767137382	0.373727084204823	0.14016695667917	2.66629948355269	0.00766913406078836	0.105022985856795
Cdkn1b	4189.68403625359	0.031037053433638	0.113892919272312	0.272510825360706	0.785229268705897	0.925959974183078
Cdkn1c	994.245179652951	0.0411800751133787	0.408244877828226	0.100871014799862	0.919652852560579	0.977796387297919
Cdkn2a	700.934589284302	0.131982549536946	0.162050107376886	0.814455181013794	0.4153842378744	0.710596338755751
Cdkn2aip	832.858503303722	-0.0397357986569023	0.12522569158193	-0.317313469424162	0.751005757950697	0.909030048842911
Cdkn2aipnl	1499.56926576306	-0.132478808365905	0.136754412720422	-0.96873516349883	0.332677343336657	0.64505180647247
Cdkn2b	2137.61757779861	0.292617520537442	0.175757454694118	1.66489393605923	0.0959339182351097	0.355961964439404
Cdkn2c	3004.5864067139	-0.570959231916312	0.147692223802914	-3.86587199525293	0.000110692987158012	0.0141752180300274
Cdkn2d	620.043643274429	-0.700318327450403	0.158203027011624	-4.42670624373671	9.56828951460035e-06	0.00525356888961182
Cdkn3	290.415284937828	-0.236105240833308	0.275402921051907	-0.8573084117318	0.391274460926887	0.693947611899037
Cdo1	697.432019214202	-1.02067865264295	0.261150405856872	-3.90839389773857	9.29117354154196e-05	0.0130333895836353
Cdon	740.579740434537	0.222933411707767	0.173050515264356	1.28825627226367	0.197656769339335	0.505895310050095
Cdpf1	233.999714859607	0.00808581412558618	0.223082387482019	0.0362458651122241	0.971086314926265	0.992320026360118
Cdr2	326.909244827735	0.13697583305761	0.235703808224728	0.581135426233812	0.561149184118931	0.810755664552723
Cdr2l	1801.95451526893	0.0733698544314745	0.114762483888495	0.639319156796585	0.522615328668245	0.787983718166845
Cds2	6435.89424577178	-0.137997903391341	0.0821556525557173	-1.67971282679244	0.0930132029296512	0.350107544631071
Cdt1	947.656802959334	-0.624875423417136	0.258777583476302	-2.41472006586831	0.0157473070645601	0.146978734657781
Cdv3	7391.76654935894	0.0902905354675381	0.117582221801494	0.767892748446014	0.442550905938934	0.731448559957212
Cdyl	818.287496124416	0.040077191417693	0.149261123363007	0.268503884432279	0.78831148527132	0.927585960177568
Cdyl2	357.074838338422	0.0891363334293713	0.19188909209005	0.464520064473186	0.642275187627608	0.853946558130438
Cebpa	657.793681496345	0.300508604928372	0.195873553619382	1.53419693151795	0.124981212310885	0.405675008345592
Cebpb	1712.98645781761	0.761861225021536	0.207419764885084	3.67304063546512	0.000239681350929587	0.0202218113686462
Cebpd	1783.69782887958	1.05767853151629	0.218126410183967	4.84892466998493	1.24132545850507e-06	0.00180659403917181
Cebpg	1534.61807956711	0.723584252709466	0.225910203109149	3.20297287484561	0.00136016791728499	0.0469923889048935
Cebpz	2020.81685944318	0.235487844889569	0.101511057344586	2.31982456935888	0.0203503693997791	0.167502666228248
Cebpzos	452.144671576756	-0.40047068208391	0.159737902423373	-2.50704858401417	0.0121743976676327	0.128773912299373
Cecr2	930.160417659147	-0.188562211533556	0.16728015527649	-1.12722403456579	0.259647771111851	0.572661299309582
Celf1	7560.8434235674	-0.00243532879650029	0.0871405615228322	-0.0279471322417655	0.977704317014902	0.994550658155838
Celf2	8035.00275853018	0.0612999218688786	0.0812809721480602	0.754173089332834	0.450745294277426	0.738387605902883
Celf3	162.337064766351	-0.471434435460064	0.300221243728458	-1.57029006210654	0.116347645126219	0.391656559127565
Celf5	223.483174935069	0.07732593084655	0.275085727763487	0.281097574473341	0.778635561489309	0.923370731556328
Celrr	214.222821960878	-0.295391570820955	0.270819158230495	-1.09073365692078	0.275390096280107	0.59027372809081
Celsr1	2457.99214029621	-0.312363428359072	0.144007788560422	-2.16907315556765	0.0300771303589827	0.205012790020883
Celsr2	3921.79259986805	-0.337257341711847	0.140312430835932	-2.40361698320374	0.0162337720371486	0.148934867650394
Celsr3	241.435171521243	-0.0713238323404417	0.286682235997218	-0.248790554086281	0.803522798168604	0.933860644747161
Cemip	699.391189404269	0.118957390359025	0.535364339171394	0.222198943140554	0.824159016806467	0.942161846584302
Cemip2	1420.82353501321	0.14439629454746	0.157574750536628	0.916366956353804	0.359474460474841	0.669575553083891
Cend1	301.620277607232	-0.330277580314227	0.223193454947531	-1.47978165574734	0.13893152574556	0.427931151919458
Cenpa	1778.68191598861	-0.3361139939353	0.138976741751802	-2.41849096257822	0.0155850326992789	0.146335915901375
Cenpb	8100.77624960517	-0.156476227591927	0.0758748027719809	-2.06229501593789	0.0391796572579656	0.233693006892671
Cenpc1	1567.67770179309	-0.0715467830383623	0.11080850492216	-0.645679526933622	0.518486922037905	0.784705996787642
Cenpe	3129.12537887067	-0.134288113118405	0.147898619986443	-0.907974077991497	0.363891917339312	0.672186830649152
Cenpf	6718.0499454377	-0.317454372025322	0.141604644104774	-2.24183588068225	0.0249719813231198	0.186616674290811
Cenph	441.568301305341	-0.688100687510992	0.283175865925346	-2.42994114368629	0.0151012748945389	0.143459742125549
Cenpi	812.578761119849	-0.37792914912136	0.204610692233502	-1.84706451552427	0.0647377905310896	0.292647948837003
Cenpj	667.818733524682	-0.208807602019176	0.160754455197177	-1.29892264424683	0.193970477676347	0.501198018549867
Cenpk	288.117711265886	-0.167556823774217	0.254274378348269	-0.658960705607237	0.509921001918905	0.778828574752959
Cenpl	384.221096817126	-0.604062635158181	0.233306632880225	-2.58913614114132	0.00962170464412599	0.116209032335642
Cenpm	856.792379880208	-0.668096970773821	0.18211986935669	-3.66844635422686	0.000244028882877177	0.0202944877381355
Cenpn	705.978123569262	-0.307664813190389	0.183489898816978	-1.67673978335597	0.0935933774665853	0.351405254383571
Cenpo	311.679073390421	-0.443337749189567	0.261782370363935	-1.69353554470926	0.0903535750302477	0.346732588687269
Cenpp	219.367386055906	-0.281205125461093	0.277177810424043	-1.01452971661364	0.310330057043148	0.625124405972443
Cenpq	1014.58491687153	-0.491849665765892	0.177250907966352	-2.77487811717873	0.00552223990659635	0.0905569566654949
Cenps	208.104549797729	-0.678821695245024	0.250704635060827	-2.70765514598614	0.00677603912010576	0.099799823146321
Cenpt	1053.65148818875	-0.318259596523925	0.127380795876261	-2.49848962188213	0.0124723794460629	0.129541404005807
Cenpu	236.200310381463	-0.484593200479911	0.263187542013593	-1.84124672760872	0.0655854105464339	0.294295186516668
Cenpv	985.322165650221	-0.000928981344768453	0.157276470782226	-0.00590667720446738	0.995287180857054	0.999289401548489
Cenpw	215.434764096947	-0.632350303684693	0.354368653431043	-1.78444198594372	0.0743518737753701	0.313538162392841
Cenpx	792.629233435473	-0.262475431355217	0.165535541063925	-1.58561375803796	0.112826953365219	0.384781551854495
Cep104	1533.01907856806	0.170520096439632	0.143670726849342	1.18688128179685	0.235274451595066	0.545025953028522
Cep112	381.115428737656	-0.233144464700856	0.220047802023292	-1.05951735285307	0.289364230635083	0.602479924407058
Cep120	1427.59459866854	0.00707169174247773	0.108990906323273	0.0648833189945471	0.948266902119246	0.986743367716005
Cep126	176.833906317285	0.633875585756602	0.38149428943543	1.6615598275263	0.0966010637940934	0.356909863185781
Cep128	761.690923219732	-0.286353726216631	0.163795991273779	-1.74823403179631	0.0804235109271923	0.326987627828315
Cep131	792.628468615172	-0.174736519972303	0.123096253210121	-1.41951128012023	0.155750010597063	0.451612594920385
Cep135	751.244137958118	0.0299140400332186	0.140565939569716	0.212811440131144	0.831474040201248	0.944241254767423
Cep152	396.216387189646	-0.215032776113641	0.193545750562063	-1.11101781097843	0.266560682856718	0.580589149906208
Cep162	950.941404133809	-0.0308177799324981	0.149452412369139	-0.206204633595207	0.836631068541913	0.946122237737557
Cep164	1233.88965135017	0.0160623791515717	0.119914196631294	0.133948936846565	0.893442952925902	0.969666632763693
Cep170	4956.87132731073	0.165240210387114	0.0892064602208236	1.85233457283334	0.0639777940800039	0.291443592647142
Cep170b	642.703769764246	0.317317873054109	0.228117774189526	1.39102651769026	0.164217385685208	0.461497229431059
Cep19	786.365223673707	-0.0963847837724172	0.12943775061334	-0.744641986713294	0.456488178545277	0.741670550102428
Cep192	2013.73354303272	-0.154576774040819	0.116842035980685	-1.3229551568784	0.185850290990953	0.491561776012647
Cep20	1269.18813324107	-0.334527472094408	0.136808640817426	-2.44522180832746	0.014476308075502	0.140756711288339
Cep250	2006.31638869589	-0.339569468688752	0.1374937564157	-2.4697082801498	0.0135223274300719	0.135724532989938
Cep290	633.952697622362	0.312460185479306	0.160240957161554	1.94993958482341	0.0511833203168358	0.263500665499409
Cep295	1355.5086676355	-0.0562072535259595	0.147056085660807	-0.382216439893582	0.702300828640131	0.883484135321479
Cep350	2822.72962322179	0.00253803332113633	0.0911176195258375	0.0278544735293117	0.977778219200612	0.994550658155838
Cep41	738.932124108011	-0.0703253583580902	0.19194249890396	-0.366387635670399	0.714075844596637	0.889767236583758
Cep43	780.928642324148	0.117704307648437	0.143179864823358	0.822073046329869	0.411035324753203	0.707075139365772
Cep44	390.205849246817	-0.409885030371253	0.19286767514	-2.12521372528457	0.0335687832872501	0.216292940682597
Cep55	831.949539541309	-0.24081127109189	0.179772638949682	-1.33953238100539	0.180397420227284	0.483844082862535
Cep57	915.964686657575	-0.262260240593689	0.136691609760348	-1.91862720070012	0.0550315306457011	0.271651488541246
Cep57l1	331.694259380129	-0.404295967826773	0.200681821663563	-2.01461180925776	0.0439453391449135	0.24813558858595
Cep63	845.31164085995	-0.0776263838500178	0.143765431155854	-0.539951664498985	0.589230366768131	0.826157172480894
Cep68	2506.10998408087	0.0724317671047462	0.0995844779959514	0.727339928494588	0.467017743941095	0.748140835540199
Cep70	484.62639901986	-0.143345563475936	0.196473030933601	-0.729594096425275	0.465638331873907	0.747244756252837
Cep72	244.801108836598	0.030641101007842	0.242477142229438	0.126366966907126	0.899441449091917	0.970712049660972
Cep76	604.833021749681	0.139420832184694	0.152985453430566	0.911333914815448	0.362119462008071	0.67093521581158
Cep78	564.12246721546	-0.16035102364023	0.209080913244702	-0.766932864180482	0.443121432738847	0.731795142325915
Cep83	987.318230667134	0.214167447604814	0.125542884765396	1.70593059100905	0.088021003336398	0.342294102152866
Cep83os	462.699133578006	-0.296371882930081	0.181629926147177	-1.63173486449544	0.102735352081372	0.368616046869964
Cep85	802.075113046608	-0.0903353741391084	0.165805366945234	-0.544827805054988	0.58587195332403	0.823829366250203
Cep85l	553.02299699223	-0.0322236370409897	0.161063738047517	-0.200067609454607	0.841427705112791	0.94791629370573
Cep89	929.749186092511	-0.186421229009264	0.157547415727379	-1.18327062458358	0.236701910921002	0.546375961311108
Cep95	592.58782578055	0.230626978576144	0.150845985659647	1.52889039484621	0.126291617802605	0.407994971165834
Cep97	681.863305303586	-0.0784825229601894	0.207536583006908	-0.378162354911553	0.705309988979724	0.885191786320031
Cept1	902.947965402773	0.0921082477050913	0.132766701201753	0.693760158769954	0.487832631875551	0.765241861409759
Cercam	274.899307523944	-0.065706122650733	0.257777895270855	-0.254894325138677	0.798804719420859	0.931624323497143
Cerk	2483.89732216576	0.069095053376514	0.113501525925872	0.608758805777116	0.542684322185365	0.801733971752616
Cerox1	1102.34873919972	-0.62510664758696	0.220851438131893	-2.83043956097603	0.0046484092703208	0.0836498131906415
Cers1	1423.39911212601	-0.445188189890104	0.126621105046935	-3.51590826604367	0.000438252378830533	0.0255128622336195
Cers2	3686.99783188305	0.0897297672835746	0.0917075288332752	0.978434032899346	0.327859702861859	0.641475823602449
Cers4	1615.68699334507	-0.23823807489718	0.112659779804601	-2.11466838751491	0.0344582205019896	0.218980040421219
Cers5	1129.94954439492	-0.0972468890139613	0.119316165139451	-0.815035321494817	0.415052092079664	0.710445678930245
Cers6	2117.60202971796	0.209987817855953	0.165186172811753	1.2712190995263	0.203650713639154	0.512877884047745
Cert1	1725.21656272419	0.0312149544413271	0.101854771037454	0.306465314519717	0.759250385112974	0.915172528882994
Cetn2	1645.08570082272	-0.0785318323546454	0.121845637548371	-0.644519031905997	0.519238920301924	0.78539095800645
Cetn3	2336.7494431621	-0.11848528091555	0.0902041706827107	-1.31352331071605	0.189006671290118	0.495855041422001
Cetn4	198.647055417251	0.0373544647225911	0.256889096400497	0.14541086113034	0.884386489863689	0.966203539106243
Cfap100	257.928309583348	-0.486495403314908	0.280650748315593	-1.73345485887621	0.0830148542276831	0.33251805832273
Cfap126	182.258592417453	-0.367915982734097	0.275064320168528	-1.33756345609885	0.181038783773001	0.485005651051324
Cfap20	1612.74879350518	0.0603821824532339	0.114215838077888	0.528667332564307	0.597036242471259	0.830997366538298
Cfap20dc	181.172586730357	-0.163511254489837	0.298154983463734	-0.548410268345307	0.583410227347347	0.822867198702873
Cfap298	995.101627190163	0.156756637610286	0.162017529883039	0.967528870014556	0.333279716149317	0.645202702503732
Cfap300	476.665178632924	0.293035378002335	0.159452628998278	1.83775820971569	0.066098042138216	0.29512592434392
Cfap36	2302.53946703455	0.0570040575706435	0.118665824879201	0.480374679303603	0.630960995634281	0.847345241821084
Cfap410	627.904906810785	-0.0374795865211898	0.156225804754315	-0.23990650315504	0.810402739278665	0.937086015832902
Cfap43	294.632746695334	0.344762029152726	0.207420023822676	1.66214439087841	0.0964838267834358	0.356735851139899
Cfap44	329.870370699472	-0.176079767087757	0.214094025841216	-0.822441291371422	0.410825787025003	0.707021462702486
Cfap54	434.567126583777	-0.0135195248556001	0.193114668479508	-0.0700077573705115	0.944187485300151	0.984767768244063
Cfap69	248.62966320181	0.531868419117181	0.268970673056507	1.97742160166823	0.0479939942159137	0.256830157640808
Cfap97	798.22400971057	-0.0884785344739892	0.141249632704065	-0.626398333080006	0.53105370264418	0.793513637049049
Cfdp1	3011.58553605682	-0.0766714876185569	0.108312595687932	-0.707872312832954	0.479024554861523	0.758195064199662
Cfl1	35394.0420347361	-0.0755752574550007	0.0626500187954424	-1.20630861583235	0.227698516810633	0.537323152784471
Cfl2	4022.80681479836	-0.0451189571715429	0.088602801656323	-0.50922720645508	0.610592975051236	0.837649818371808
Cflar	2613.7613848067	0.194588754099359	0.14515428502341	1.340564999979	0.18006172725034	0.483551941515298
Cgas	189.646094341962	-0.497026008337257	0.293623008822514	-1.69273521966289	0.0905058781797187	0.347088254165502
Cggbp1	5196.78669805136	-0.0399065840938592	0.0894807858112683	-0.445979365648728	0.655612151160924	0.862459198259886
Cgnl1	247.84156906669	0.0473983965513551	0.293720345873259	0.161372534171697	0.87179999769528	0.960390516904735
Cgref1	177.590748763952	0.233453505470315	0.315859498336736	0.739105541228433	0.459842912328061	0.744031940442003
Cgrrf1	641.997971082619	-0.0867978694463229	0.166718342216822	-0.520625794931669	0.602627476386003	0.834887161775611
Chac1	380.904522425748	2.20456408194675	0.894540225973717	2.46446612229993	0.0137217534496123	0.136474851524447
Chac2	250.042104984278	-0.192665245388842	0.228419793309696	-0.843470010182621	0.398965631421099	0.698204846931588
Chadl	486.658096955149	-0.49909959630412	0.162557892692357	-3.07028830183393	0.00213852230899357	0.0585854476320287
Chaf1a	1434.78395625583	-0.726608514087567	0.221808928648001	-3.27583077253241	0.00105351666613155	0.0422968777371368
Chaf1b	645.425610800877	-0.725617198199307	0.273803599502721	-2.65013754208186	0.00804590081307098	0.10742938436535
Champ1	2251.75969815302	0.123963218735456	0.0905493736978183	1.36901243678556	0.170995387363131	0.470918130177972
Chaserr	463.200535152033	0.103446494586558	0.203838613464336	0.507492142084537	0.611809548537076	0.838429681452115
Chchd1	954.918943464754	-0.151575827989109	0.145972278674276	-1.03838776352417	0.299089564060276	0.612413600985239
Chchd10	1258.46450321011	-0.20414766608787	0.128530571990461	-1.58831990651236	0.112214018347621	0.383480749732334
Chchd2	7631.27670664868	-0.247328835441596	0.0890393312041295	-2.77774812655068	0.00547370301071888	0.0900145821381354
Chchd3	3551.82855339543	-0.0429885011906691	0.091564888885529	-0.469486740102002	0.638721760650319	0.851710892252109
Chchd4	482.887200768518	0.274510257317036	0.181617683270377	1.51147318022094	0.130667936746238	0.414315573947836
Chchd5	507.43193045584	0.153541068302343	0.159678774648883	0.961562165290684	0.336269584386744	0.647995162365916
Chchd6	756.68887617636	0.125589076759075	0.136783922266077	0.918156715193283	0.358536826033453	0.668981452805688
Chchd7	275.414284864577	0.0587146687313373	0.212115292291857	0.276805449041127	0.781929496874087	0.925269722830006
Chd1	2343.88827798024	0.161944932416275	0.0980016831882642	1.65247092853675	0.098438586762972	0.360869164257331
Chd1l	909.417979906523	0.0220673575053823	0.149167147547603	0.147937115297724	0.882392396690708	0.96507961130231
Chd2	3656.19663119755	0.307373617169448	0.12826154050812	2.39645973338352	0.0165543122795434	0.15022748080337
Chd3	1269.35606276272	-0.184699748155953	0.153734796631537	-1.20141797564952	0.22958910669659	0.539476482193419
Chd4	17220.9400742246	0.0239235806384255	0.0628924693450495	0.380388636152487	0.703656948828755	0.884260966563755
Chd5	234.694300335682	0.205633499896183	0.238255025996851	0.863081477655381	0.388092670995079	0.691228846320285
Chd6	4091.77108904068	0.0515459539693701	0.102275217747266	0.503992610377482	0.614266569814922	0.839429274658999
Chd7	7800.91604890292	-0.144050383131155	0.138160337231172	-1.04263195949014	0.297118781469702	0.610662733867955
Chd8	5336.35304368185	0.0721483300261137	0.0698309965963311	1.03318488268438	0.301517386052149	0.614595050035919
Chd9	2192.76990018461	0.238370077764566	0.110322850465725	2.16065916315878	0.0307216776140082	0.207117830028893
Chek1	582.642515348118	-0.544701339052087	0.256559175255955	-2.1231021596038	0.0337452920985849	0.216756001740323
Chek2	477.939858287835	-0.343523676388815	0.205650481441696	-1.67042485862698	0.0948353347424318	0.353559975154061
Cherp	3145.28437091118	0.191950587009201	0.105216457560401	1.82433995080103	0.0681006941646367	0.299644396744924
Chfr	1243.80193328668	-0.00806716925687112	0.104588506393251	-0.0771324645036872	0.938518166982619	0.98274728106652
Chic1	805.320066385903	0.173309908487765	0.234262373072128	0.739811119536483	0.459414610955868	0.743903344737815
Chic2	883.376506571909	0.014052825102842	0.173914309516198	0.0808031561171401	0.93559849806127	0.98184058195751
Chid1	1896.1649987564	-0.35719723272192	0.0979483478316077	-3.64679181047558	0.000265534891931775	0.0207355427214544
Chka	2076.73210989773	-0.0536131328323822	0.105051114979562	-0.510352820556096	0.609804303686662	0.837649818371808
Chkb	1090.90165573333	0.0250840859998449	0.129558676346529	0.193611780447283	0.846479873274387	0.950385232514088
Chl1	7305.25103074164	-0.205049461641886	0.138770139926955	-1.47761947743095	0.139509658006694	0.428804368577597
Chm	2267.27093613099	0.260678554485482	0.087070760997915	2.99387017522133	0.00275463127995998	0.0637523013362847
Chml	808.199592329376	0.264734866756736	0.172143928736872	1.53786932074377	0.124080569922668	0.404329716095612
Chmp1a	3382.78224055274	-0.0595907931572376	0.0981473379309287	-0.607156489554253	0.543747064387679	0.802185386551666
Chmp1b	1065.19768176816	0.0165659670010135	0.13976636942793	0.118526130919897	0.905650791545097	0.97275884853828
Chmp2a	2766.4681613651	-0.0901903490994368	0.0811689096319767	-1.11114402679996	0.266506359647885	0.580589149906208
Chmp2b	2156.77987772583	-0.03590807503412	0.101201160346721	-0.354818807522532	0.722725337597639	0.894644501267563
Chmp3	2063.4200192731	0.0734272415957803	0.107566932774424	0.682619088430857	0.49484756904221	0.770255380529205
Chmp4b	5847.42159313857	0.107870111239935	0.117774985038994	0.915900020740564	0.359719335930364	0.669682492201698
Chmp5	2681.80947080459	0.0467096556880614	0.0913261667460801	0.511459720169042	0.609029186485054	0.837518216055733
Chmp6	1086.93405939182	-0.134528257111232	0.113761104370849	-1.18255055500063	0.236987318361344	0.546634586811434
Chmp7	2452.7877565833	0.0996689242064626	0.0951724346081155	1.04724571370757	0.294986266474286	0.609155526003813
Chn1	1258.17187646622	0.0908106233041704	0.116984724128283	0.77626052444753	0.437595176145322	0.728157872782618
Chn2	623.016759886585	0.172529425965637	0.209905299302248	0.821939353313835	0.411111414064387	0.707075139365772
Chordc1	1197.7280562853	0.500908631535612	0.150546045451271	3.32727857469858	0.00087698654603612	0.0384403938840152
Chp1	4473.69475225334	-0.0480940906529354	0.0739382933305709	-0.650462547707334	0.515393486283925	0.781955480949145
Chpf	3128.64766340932	-0.126111095120646	0.108689352507308	-1.16028932192016	0.245931030539066	0.558051324379324
Chpf2	2264.14087029094	0.0453582357343282	0.100516395513378	0.451252111684522	0.651807855072046	0.860040668246128
Chpt1	3462.61790374924	-0.061206307877574	0.109541252608816	-0.558751213993767	0.57633152179835	0.818190011321023
Chrac1	431.052444873167	-0.241157675101155	0.163640449356258	-1.47370455196035	0.140561156728887	0.429990979124092
Chrd	245.65315291009	-0.379085126970467	0.213059377655891	-1.77924638258693	0.0751993771183691	0.315739757587152
Chrdl1	1409.38182961632	0.365742490983463	0.150475398605648	2.4305799776744	0.0150746786464779	0.143394185850443
Chrna4	1039.84207325244	-0.312826114901301	0.180029231599624	-1.73764067158277	0.0822741486222192	0.330786646762291
Chrnb1	222.646853600172	0.207700323399062	0.236877332434774	0.876826504521083	0.380580880621809	0.684839746655962
Chst10	821.717940603426	-0.230061331955385	0.182330592711233	-1.26178129810473	0.207027493545756	0.515980006835026
Chst11	2830.43721038702	0.334433637089169	0.159530715613635	2.09635890996145	0.0360503645469312	0.224000463011685
Chst12	377.736480113333	0.0603147398061453	0.220303951668894	0.273779654650931	0.784253959690349	0.925696355705062
Chst14	319.656759759283	-0.232555034693561	0.213693468057139	-1.08826459136963	0.276478317313821	0.591751538280206
Chst15	418.163409141043	-0.250873215111991	0.240088571357043	-1.04491943824727	0.296060205009245	0.60964807864592
Chst2	9524.00286011677	-0.229863832752085	0.116548490693865	-1.97225919772623	0.0485800249266963	0.258390694482195
Chst3	1052.52128088871	-0.0640459404115682	0.120837687848137	-0.530016268534185	0.596100651287031	0.830528215302964
Chst7	2545.27191497016	-0.453148784676551	0.180365487361613	-2.51239187333016	0.0119915846522272	0.127749364309769
Chsy1	2838.16761722727	0.261705081658838	0.124673080065922	2.09913063445981	0.0358053866134026	0.223649204044982
Chtf18	631.18665427772	-0.619511538933602	0.242944529827723	-2.55001229858071	0.010771911904007	0.122518669457416
Chtop	8088.69948564916	-0.144065254124153	0.0847375846872235	-1.70013406277645	0.0891057114296287	0.344784911324416
Chuk	1630.89932587211	-0.0146670748399259	0.107326269202874	-0.136658759769254	0.891300528553971	0.968946036783743
Churc1	365.890121909592	-0.204947117904402	0.197105932821111	-1.03978157821565	0.298441389640321	0.611860028100415
Ciao1	1092.06115875391	0.128097463155803	0.114850793863886	1.11533807339299	0.264705575789837	0.578664479707299
Ciao2a	1336.77146598704	-0.090192804099725	0.135547469935644	-0.665396441132742	0.50579696061304	0.776912138841375
Ciao2b	674.644925517921	-0.0367644893506235	0.150019389463664	-0.245064917822026	0.806406166289692	0.934927077845749
Ciao3	746.872719774952	0.0417618329024682	0.147408614674781	0.283306596392653	0.776941821155198	0.922583745406423
Ciapin1	889.04961286156	-0.100444378732679	0.13321091820439	-0.754025121113303	0.450834137514414	0.738387605902883
Cib1	832.754594392049	-0.297172791254946	0.163926739051434	-1.81283903391566	0.0698566515971451	0.303033157431282
Cib2	434.042860186484	-0.277440092736635	0.212997285917843	-1.30255224399267	0.192727670767976	0.500206926159507
Cibar1	1481.19727677679	-0.0396449663874433	0.111528438326706	-0.355469573341547	0.722237835405847	0.894644501267563
Cic	9154.32855561857	-0.00187141098166013	0.0778601857400257	-0.0240355319457977	0.980824266492799	0.995090993425596
Ciita	4839.09268974472	-0.303558375442895	0.38767578110929	-0.783021251867468	0.433614632381591	0.72522783687261
Cilk1	2529.52718862765	0.093882969178131	0.101612349342093	0.92393266946383	0.355521372458584	0.665487996709853
Cinp	972.516054546634	-0.305966128496741	0.127806841376188	-2.39397300803451	0.0166669752883069	0.151014469479967
Cip2a	1669.14084526873	-0.284837371058539	0.150078580396443	-1.89792154420785	0.0577064178571633	0.27774941013268
Cipc	1909.90502869072	0.0750515980636187	0.0990437678636687	0.757761943860268	0.448593508583441	0.736194298766719
Cir1	979.593940431252	0.0347992102667861	0.134415841841398	0.25889217959775	0.795718432311253	0.9305493880474
Cirbp	1425.57461836009	-0.434799820641122	0.185352666437796	-2.34579749510666	0.0189864199237745	0.162423870075317
Cisd1	1243.17583683564	-0.248917243431149	0.119764712934464	-2.07838550548155	0.037673866642014	0.228933626990067
Cisd2	1817.8580949103	-0.152084352672237	0.110999598576882	-1.37013425834057	0.170644995496314	0.470475889785362
Cit	2491.36944295127	-0.244238040203594	0.139488158784603	-1.75095895115187	0.0799529810509631	0.326191888563601
Cited1	204.200320669994	0.086172012437929	0.232255480915023	0.371022514079904	0.71062076282906	0.887551763743697
Cited2	1323.86069984149	0.36853097615529	0.178351829529791	2.06631452633197	0.0387987906778164	0.232462516802917
Ciz1	2018.88581699833	0.160247600663181	0.114848322961712	1.39529769813534	0.162926085930432	0.460078679107327
Ckap2	3806.11892428447	-0.275922606257561	0.116108478806149	-2.37642081865728	0.0174815129393666	0.155755209439292
Ckap2l	3187.62698162689	-0.250566450255708	0.128838258060666	-1.94481401741495	0.0517973664205748	0.264855835412715
Ckap4	3054.91208909978	0.0565708840592415	0.0826985014613613	0.68406177935005	0.493936155379656	0.769391141234939
Ckap5	15739.7310478062	-0.0868478014038239	0.078303444977345	-1.10911852510386	0.26737905424415	0.581343478723556
Ckb	156964.056751044	-0.146710283344365	0.071326042136629	-2.05689645674343	0.0396961868946401	0.234848934966613
Cklf	176.729462026299	-0.695411984137362	0.29374843193829	-2.36737258322949	0.0179148875409969	0.157183900256087
Cks1b	966.583170025699	-0.358637768867755	0.185186465554313	-1.93663056203517	0.0527905193127521	0.267002613535349
Cks2	1168.14298904658	-0.458824232436562	0.158559867141024	-2.89369712973132	0.00380735214057947	0.0751338999538419
Clasp1	5013.57409999574	0.0885196535557074	0.0858431425169323	1.03117908967798	0.302456844516951	0.615647734390012
Clasp2	8473.73078294914	-0.214894701310738	0.108250835724371	-1.98515512487963	0.047127215278381	0.255239228885201
Clasrp	1981.04217589689	0.148563288727834	0.151630024955546	0.979774874873156	0.327197256949547	0.641475823602449
Clba1	522.290777446441	-0.00566600644756074	0.21067519565203	-0.026894511382912	0.978543871217458	0.994566311511332
Clcc1	1491.45358245019	-0.19695050590486	0.103842101468552	-1.89663443939936	0.0578762019483935	0.278080226182363
Clcf1	372.957031691372	0.976960118107679	0.594792121065267	1.6425236372633	0.100481531665569	0.365032453034439
Clcn2	719.666123500285	-0.161445653585633	0.14163243787754	-1.1398917931867	0.254331384550394	0.567384615888147
Clcn3	5236.2472746501	0.102472759400659	0.0864865099342315	1.1848409593425	0.236080334585969	0.546023705916654
Clcn4	3337.66700239387	-0.00232303070648091	0.0826838911386281	-0.0280953239438878	0.977586123555073	0.994550658155838
Clcn5	1087.53897195232	-0.16656911535637	0.12931904455831	-1.28804783491316	0.197729312326379	0.505969754596931
Clcn6	4151.1045743833	0.0429427745358173	0.0922237355605281	0.465636902201096	0.641475424076886	0.853467987947341
Clcn7	1746.24806551356	0.0600385441462207	0.107126413017464	0.560445761741625	0.575175425325058	0.817276968154705
Cldn10	329.267899864517	-0.864426692767285	0.258242167791194	-3.34734911870099	0.00081588388092659	0.0371933723100344
Cldn11	476.405227403366	-0.593526654890071	0.556454113062931	-1.06662281930684	0.286142191831545	0.599847594435484
Cldn12	2613.69087633971	0.476193599119601	0.18812894548189	2.53120857026991	0.0113670233902026	0.12592412305626
Cldn19	247.56290863312	-0.708616023724138	0.339677176487982	-2.08614553103249	0.0369654424335642	0.226915073565892
Cldn34c1	486.230045221875	-0.377132342402996	0.162567917656153	-2.31984482449157	0.0203492732538088	0.167502666228248
Cldnd1	3580.97767543176	-0.0117473460229162	0.0934171228390138	-0.125751528905043	0.89992861141394	0.970712049660972
Clec16a	2656.3668294284	0.15506986073583	0.0812076355213375	1.90954778747481	0.0561914632422286	0.27431329414225
Clec2d	285.498408178426	-0.088142423491889	0.278342800732071	-0.316668594481571	0.751495081235494	0.909433242991878
Clic1	3694.21953857705	-0.0180920035365513	0.0944847311361361	-0.191480711422926	0.848148991001852	0.951073745760817
Clic4	18378.2368732827	0.211410890228083	0.118308222279468	1.78695010502894	0.0739455532090065	0.312624054355625
Clic5	208.262695150781	0.820389071059752	0.279652894644429	2.93359763753869	0.00335058251771627	0.0702233340261126
Clint1	3406.72672871284	0.0661671260709592	0.0828398994824181	0.79873498741995	0.424444094878168	0.717895237197657
Clip1	1046.32560690747	0.295883467258402	0.133292566305097	2.21980471574947	0.0264320266813302	0.192104504018005
Clip2	5723.86131553969	0.13306250866458	0.0804376772857933	1.6542311159957	0.0980805628920019	0.360171552622748
Clip3	11486.5755843992	0.0769572394848124	0.111595244709092	0.689610383358411	0.490439235892256	0.767188502417511
Clip4	1372.67342264017	0.19718313534577	0.141253009033122	1.39595706098929	0.162727425940685	0.460048603153757
Clk1	1663.87769871517	0.203592352365354	0.154691867570402	1.31611542069396	0.188135305934726	0.494571995258076
Clk2	650.618602923719	-0.0313303823279515	0.13974622271841	-0.224194842039362	0.822605696787557	0.941564896549107
Clk3	1408.96548417314	0.032834622478358	0.12626312449351	0.26004918387748	0.794825835031918	0.930217739318219
Clk4	1097.94750146163	0.177069978900527	0.147041413704824	1.2042184200975	0.228505168246781	0.538341900829072
Clmn	218.905197343967	-0.163577835988089	0.317512889163317	-0.515184868302939	0.606423841883393	0.836622920708332
Cln3	939.966859985936	-0.11224229593136	0.11599507844132	-0.967647053992389	0.333220668899977	0.645202702503732
Cln5	1309.20830615373	0.187494815809578	0.116742742481053	1.60605114994629	0.108262671842295	0.376944464192535
Cln6	767.433689234294	-0.230395656469574	0.157838963439272	-1.45968809886551	0.144375814199932	0.436719545187649
Cln8	1746.01432287664	0.0982326035631918	0.128135403180645	0.766631244174601	0.443300793508948	0.731795142325915
Clns1a	2688.4737080762	0.128640827524784	0.113241603137479	1.13598557385848	0.25596260192821	0.569387194163192
Clock	2115.31264313781	0.161293117509446	0.11611563551808	1.38907320095002	0.164810491954383	0.462160057279596
Clp1	324.79520085532	-0.102676996794721	0.19134356439424	-0.536610662186511	0.591536577650617	0.827497341533839
Clpb	2658.67409651315	0.00959394422005573	0.0966491725994905	0.099265663243829	0.920927340491888	0.977802204773935
Clpp	1226.38423522352	0.0634214723669942	0.116643134091472	0.543722293309255	0.586632589055194	0.824265829146953
Clptm1	7614.87516458482	-0.0821141565671532	0.0738338184660654	-1.11214831188629	0.266074387434709	0.580406906237186
Clptm1l	4385.69276511693	0.138232469951626	0.0813643874434945	1.69893087498047	0.0893322087841532	0.34530582825967
Clpx	1837.86434320467	0.130449347214956	0.103177899039062	1.26431482352214	0.206117051121383	0.515093545011002
Clspn	1562.70925295058	-0.770312711803491	0.218586672568301	-3.52406074328613	0.000424986810252851	0.0249905122816866
Clstn1	14347.0379221565	-0.0610876773958572	0.0644613998358302	-0.947662904489118	0.343301091361811	0.653880173725238
Clstn2	168.136153248542	0.717579120543909	0.345147895317755	2.07904822911721	0.037612917799495	0.228793206769516
Clstn3	283.870475281452	-0.104253892663702	0.219338254507809	-0.475311034537252	0.63456529520688	0.848487533116999
Clta	6279.28250378879	0.0353581988755774	0.088934366271219	0.397576329129586	0.690942511847186	0.878903074747468
Cltb	2340.87309576069	-0.107215777485038	0.100019156649025	-1.07195242468667	0.283741401457527	0.597292666543136
Cltc	24597.4789531543	0.171681102023122	0.0884265967031788	1.94150977674062	0.0521964747196558	0.265613441940976
Clu	33498.7103190556	0.0881227570951497	0.123172722112282	0.715440525986093	0.474336878397546	0.754338216220575
Cluap1	563.35847367621	0.20842511659883	0.170555175038187	1.22203924068656	0.221692788016976	0.530776739694978
Cluh	6273.61300830866	-0.141583109138179	0.0989584612044266	-1.43073272780282	0.1525068296818	0.447690000356588
Clybl	485.088857275594	-0.175126044418132	0.155271858914383	-1.12786724936872	0.259375987067385	0.572604212632834
Cmas	918.924182697258	-0.0662491249751484	0.147188443709315	-0.450097326295432	0.652640264605385	0.860553861925311
Cmc1	383.078011824261	0.0448404175217181	0.251770605458217	0.178100288713647	0.858644215296899	0.954787197384705
Cmc2	380.867760145519	-0.353677930179139	0.247385413714288	-1.42966363646489	0.152813581688947	0.448163358086752
Cmip	3344.30068334658	0.602074831562885	0.162884781256578	3.69632341903378	0.000218744279505574	0.0194415240174305
Cmpk1	2394.35235471877	-0.046714849069182	0.0901179111726614	-0.518374743281374	0.604196833000288	0.835768531142016
Cmpk2	4524.21812264777	0.46962784475678	0.39216587360562	1.19752348780113	0.231102578300838	0.541176049709705
Cmss1	291.291944086033	0.077394660675988	0.21807748371097	0.354895238880156	0.722668075441984	0.894644501267563
Cmtm3	2701.12472977887	-0.0118600070887402	0.0944564404162182	-0.125560597419081	0.900079754741265	0.970712049660972
Cmtm4	4186.82408318849	0.0244297883298854	0.0867716769252762	0.281541041910752	0.77829545365045	0.923356776784026
Cmtm5	1521.44086674563	-0.820141539395414	0.225301778840155	-3.64019114104412	0.000272435725531195	0.0207355427214544
Cmtm6	3489.76729115859	-0.0249406171771918	0.0910641711724391	-0.273879582453611	0.784177162713994	0.925696355705062
Cmtr1	4413.59672268702	0.02997270486888	0.1143410807183	0.262134175054049	0.793217999845641	0.929170750358294
Cmtr2	343.48647701071	0.00995042096426414	0.177276691292707	0.0561293246828186	0.955238783037527	0.988844896947805
Cnbd2	386.272153974476	-0.291233263868181	0.173320669204759	-1.68031467455346	0.0928961073995445	0.350107544631071
Cnbp	11731.5199466807	0.096935191622487	0.112218564526184	0.863807089600304	0.387693872610607	0.690624198103625
Cndp2	1926.11513700905	-0.0514051328497414	0.096167490843446	-0.534537528211331	0.59296969233115	0.82860611231536
Cnep1r1	1338.99928804273	-0.124033662858578	0.138393851209974	-0.896236803688565	0.370126303233262	0.676457734491364
Cnih1	3023.38499818035	-0.0599223178126737	0.0979092168052809	-0.612019172126007	0.540525072968334	0.800106053754669
Cnih2	1505.5092218034	-0.269415666927599	0.13174889170732	-2.04491789977335	0.0408629528969297	0.237767101830052
Cnih4	2841.60591356921	-0.129860277089365	0.0829725784659835	-1.56509872888431	0.117559761586578	0.393771088651476
Cnksr3	719.171022610657	0.104077840833779	0.145226540949918	0.716658540188402	0.473584813771709	0.753786464353247
[truncated: 9,644 more rows]
