# Supplementary material for: NLRX1 limits inflammatory neurodegeneration in the anterior visual pathway
Source: J Neuroinflammation. 2025 Jan 28;22:21. doi: 10.1186/s12974-025-03339-0 (PMC11773851; doi:10.1186/s12974-025-03339-0)
Supplement: Supplementary file 2 — Supplementary Material 2 [file 12974_2025_3339_MOESM2_ESM.zip › Table S2- CAMERA Analysis of Genotype Treatment interaction.csv]

	NGenes	Direction	PValue	FDR
HALLMARK_E2F_TARGETS	198	Down	2.18919899413798e-18	1.09459949706899e-16
HALLMARK_OXIDATIVE_PHOSPHORYLATION	193	Down	6.03784872026761e-10	1.5094621800669e-08
HALLMARK_TNFA_SIGNALING_VIA_NFKB	175	Up	1.05422756536987e-08	1.75704594228312e-07
HALLMARK_G2M_CHECKPOINT	192	Down	2.11734035129331e-06	2.64667543911664e-05
HALLMARK_FATTY_ACID_METABOLISM	134	Down	6.08335218667026e-06	6.08335218667026e-05
HALLMARK_PEROXISOME	90	Down	1.23776584253113e-05	0.000103147153544261
HALLMARK_UNFOLDED_PROTEIN_RESPONSE	109	Up	8.49675970008249e-05	0.000606911407148749
HALLMARK_IL6_JAK_STAT3_SIGNALING	66	Up	0.000212794098509028	0.00132996311568143
HALLMARK_UV_RESPONSE_DN	143	Up	0.00150379158054631	0.00835439766970172
HALLMARK_ADIPOGENESIS	190	Down	0.00193268124822725	0.00966340624113627
HALLMARK_BILE_ACID_METABOLISM	87	Down	0.00492281129682472	0.0223764149855669
HALLMARK_HYPOXIA	180	Up	0.00700459962676198	0.0291858317781749
HALLMARK_INFLAMMATORY_RESPONSE	134	Up	0.00830024757421192	0.0319240291315843
HALLMARK_INTERFERON_GAMMA_RESPONSE	168	Up	0.00987147720852162	0.0349181234701153
HALLMARK_PROTEIN_SECRETION	92	Up	0.0104754370410346	0.0349181234701153
HALLMARK_EPITHELIAL_MESENCHYMAL_TRANSITION	179	Up	0.0111776080067944	0.0349300250212325
HALLMARK_IL2_STAT5_SIGNALING	163	Up	0.0124684500095145	0.0366719117926898
HALLMARK_INTERFERON_ALPHA_RESPONSE	90	Up	0.0142990474423702	0.0379860705628303
HALLMARK_CHOLESTEROL_HOMEOSTASIS	68	Down	0.0144347068138755	0.0379860705628303
HALLMARK_TGF_BETA_SIGNALING	53	Up	0.0163506084089642	0.0408765210224106
HALLMARK_XENOBIOTIC_METABOLISM	147	Down	0.0184637210884097	0.0430019405545836
HALLMARK_ALLOGRAFT_REJECTION	117	Up	0.0195731119541653	0.0430019405545836
HALLMARK_PI3K_AKT_MTOR_SIGNALING	97	Up	0.0203055154835492	0.0430019405545836
HALLMARK_DNA_REPAIR	144	Down	0.0206409314662001	0.0430019405545836
HALLMARK_ANGIOGENESIS	30	Up	0.0249501621054407	0.0499003242108814
HALLMARK_WNT_BETA_CATENIN_SIGNALING	39	Up	0.0312879739066223	0.0601691805896582
HALLMARK_APOPTOSIS	145	Up	0.0339194885582294	0.0613503290020406
HALLMARK_MYC_TARGETS_V2	58	Up	0.0343561842411427	0.0613503290020406
HALLMARK_KRAS_SIGNALING_DN	120	Down	0.0783162032293401	0.13502793660231
HALLMARK_P53_PATHWAY	190	Up	0.150260005527167	0.250433342545278
HALLMARK_ESTROGEN_RESPONSE_LATE	162	Down	0.157103022352373	0.252890606704765
HALLMARK_MTORC1_SIGNALING	193	Up	0.161849988291049	0.252890606704765
HALLMARK_COMPLEMENT	144	Up	0.207316379703229	0.314115726823075
HALLMARK_ANDROGEN_RESPONSE	89	Up	0.23373519175953	0.338891677629309
HALLMARK_GLYCOLYSIS	181	Down	0.237224174340517	0.338891677629309
HALLMARK_SPERMATOGENESIS	93	Down	0.285656542023087	0.396745197254287
HALLMARK_HEME_METABOLISM	165	Up	0.373677028942507	0.504968958030414
HALLMARK_APICAL_JUNCTION	166	Up	0.451823226683848	0.580118027262649
HALLMARK_MYC_TARGETS_V1	193	Down	0.452492061264866	0.580118027262649
HALLMARK_NOTCH_SIGNALING	31	Down	0.516975138103036	0.637917903332207
HALLMARK_MYOGENESIS	161	Up	0.523092680732409	0.637917903332207
HALLMARK_UV_RESPONSE_UP	143	Up	0.576802092443004	0.686669157670242
HALLMARK_HEDGEHOG_SIGNALING	34	Up	0.744517147084737	0.865717612889229
HALLMARK_COAGULATION	87	Down	0.83225698629174	0.945746575331523
HALLMARK_MITOTIC_SPINDLE	197	Up	0.878798677174655	0.976442974638505
HALLMARK_ESTROGEN_RESPONSE_EARLY	172	Up	0.931976118029013	0.980750052940291
HALLMARK_KRAS_SIGNALING_UP	160	Down	0.949074028196477	0.980750052940291
HALLMARK_REACTIVE_OXIGEN_SPECIES_PATHWAY	45	Up	0.972980437415443	0.980750052940291
HALLMARK_APICAL_SURFACE	38	Down	0.973726974064203	0.980750052940291
HALLMARK_PANCREAS_BETA_CELLS	24	Down	0.980750052940291	0.980750052940291
