# Supplementary material for: NLRX1 limits inflammatory neurodegeneration in the anterior visual pathway
Source: J Neuroinflammation. 2025 Jan 28;22:21. doi: 10.1186/s12974-025-03339-0 (PMC11773851; doi:10.1186/s12974-025-03339-0)
Supplement: Supplementary file 2 — Supplementary Material 2 [file 12974_2025_3339_MOESM2_ESM.zip › Table S3- KO vs WT Vehicle Differentially Expressed Genes.csv]

	baseMean	log2FoldChange	lfcSE	stat	pvalue	padj
0610009B22Rik	383.840833826115	0.102772297880954	0.114808738657615	0.89516093533127	0.370701063941225	0.611124746275343
0610009E02Rik	18.1512540761619	-1.12711777381024	0.63165691005705	-1.78438287599584	0.0743614716724365	0.217374445654982
0610009L18Rik	78.2326331005652	0.0674242247272016	0.318756163646771	0.211522889332793	0.832479273148673	0.928393771638098
0610010F05Rik	864.765500138421	0.049075609544574	0.106696436185869	0.459955470856428	0.645548182982626	0.820701546219776
0610010K14Rik	1097.98342456108	-0.0220933191450334	0.10848150074166	-0.203659785253589	0.838619370209778	0.931924386203227
0610012G03Rik	1523.420273071	0.161454906788308	0.0773128546911266	2.08833197834097	0.0367678987429036	0.130592984890761
0610030E20Rik	860.913018127408	0.0771996562248013	0.100597460069991	0.767411584458388	0.442836843040397	0.671442051474707
0610040B10Rik	33.8254811711436	0.0520074204844223	0.395163547843117	0.131609863228249	0.895292883665333	0.959371247113004
0610040J01Rik	82.1306738490061	-0.805026250952518	0.256598724701226	-3.13729638325311	0.00170513664177113	0.0118529981504971
0610042G04Rik	51.9847463226878	1.00089805886468	0.433650146220558	2.30807730053344	0.0209948374652551	0.0855360604985825
1110002E22Rik	8.16765104700468	-1.56944852581313	1.1398853898016	-1.37684765490879	0.168559353695587	0.376385092311969
1110002J07Rik	34.7691255723351	0.492427464911268	0.445938805070597	1.1042489671499	0.269485153570708	0.504450746247962
1110002L01Rik	84.1037640438309	0.0486885370862389	0.249615865754451	0.195053855807924	0.845350786388397	0.934153138219906
1110004F10Rik	3388.89324858316	0.132138479060723	0.062792530610713	2.10436620049485	0.0353465154009453	0.127022446014646
1110006O24Rik	32.253754399255	-0.3400986940528	0.430484588831809	-0.790036862819444	0.42950624047554	0.659646032609597
1110008P14Rik	915.036045699766	-0.222262397757772	0.14662667110739	-1.51583880394438	0.129560117419474	0.318281516474308
1110015O18Rik	59.6765724421701	0.258566082944452	0.311646243797989	0.829678162628704	0.406720771256603	0.642059489886405
1110017D15Rik	18.1549423699052	-0.730234614476927	0.721217331199811	-1.01250286548455	0.311297677301964	0.551055725155237
1110018N20Rik	58.1977635587735	-0.39095106816981	0.356705680132413	-1.09600460532247	0.273076759088001	0.50811573504985
1110019D14Rik	77.4682425265024	-0.117654711617263	0.261650778053933	-0.449663144487234	0.652953349971101	0.824799172957394
1110020A21Rik	10.8312765134626	-0.885101623698634	0.775964297017379	-1.14064735594247	0.2540167020653	0.487338374865504
1110025M09Rik	216.859151972747	0.074387010850761	0.16083628776656	0.462501416090425	0.643721787056841	0.819454007092823
1110032A03Rik	748.949444149674	-0.509446916175404	0.122138580307833	-4.17105647446873	3.03190703698947e-05	0.000419982820149029
1110032F04Rik	44.4722374125452	0.0538788196322168	0.436529022049147	0.1234255156262	0.901770152998307	0.962308487215906
1110038B12Rik	477.816254411106	0.193340024629331	0.143457254140249	1.34771870400025	0.177748873906929	0.389577507975245
1110038F14Rik	1110.22337008972	-0.00264377839637742	0.0903625302517984	-0.029257463121168	0.976659251878276	0.990469123068674
1110046J04Rik	18.7793747390836	-1.40064232952376	0.544465127277747	-2.57251063355844	0.0100963854341469	0.0487203798291796
1110051M20Rik	1354.19461795574	-0.142734413359168	0.0776465428380536	-1.83825844837506	0.0660243307973137	0.19998026327683
1110059E24Rik	935.396067331351	0.273324280748596	0.084637129757786	3.22936613671557	0.00124064947287381	0.00915027557532523
1110059G10Rik	366.006408624633	-0.127086420678611	0.126728738502428	-1.00282242355136	0.315946547673981	0.555585970968413
1110065P20Rik	749.81751205589	0.353427741388748	0.0985920700445893	3.58474815701614	0.000337403622617088	0.00315650471919414
1190005I06Rik	133.363516490526	-1.27590918500918	0.324515833665668	-3.93173168346443	8.43361646983052e-05	0.00100375259125405
1190007I07Rik	199.242104813548	0.13514843369932	0.194427996131811	0.695107887691735	0.48698769199588	0.709582349055077
1300002E11Rik	240.426890432815	0.0836353269259162	0.177002576603647	0.472509092978892	0.636563452914829	0.814998987017323
1500002F19Rik	18.5619842405938	0.195153165466411	0.609023161214366	0.320436360872194	0.748637565475704	0.882286525295025
1500004A13Rik	588.641215105626	-0.226606345223558	0.0966023974148186	-2.34576316207239	0.0189881688009388	0.0794627639433502
1500009C09Rik	2484.11113612075	-0.567247834415801	0.104487430090181	-5.42886195905306	5.6714527438998e-08	1.91207307186196e-06
1500009L16Rik	239.692307836492	-0.16099681521651	0.186850234736025	-0.861635605884895	0.388888071062671	0.62688264155914
1500011B03Rik	653.376422640034	0.123222860835505	0.0991660717390886	1.24259092524822	0.214018615646072	0.439009813378528
1500015A07Rik	25.4290722778896	0.407206727501753	0.399686027574533	1.01881651948871	0.308290081614196	0.547613545832803
1500026H17Rik	8.06400069160073	-0.214012574028199	0.867586317936579	-0.24667582879499	0.805159114414001	0.912454390224504
1600012H06Rik	1108.46452742563	0.0858314565611668	0.0907010647108485	0.946311455491666	0.343989752206669	0.583246973397937
1600014C10Rik	389.588469085598	-0.233455900502344	0.126336119776329	-1.84789513019447	0.0646175151613135	0.197068477320831
1600020E01Rik	82.8218557960471	-0.0100086665716682	0.256660584883393	-0.038995728838596	0.968893793918319	0.987336697427
1700001G11Rik	8.05568500667078	-0.14760902814662	0.778155687468651	-0.18969086845178	0.849551376813595	0.936034014798162
1700001J03Rik	25.8879391096853	-0.945352390755183	0.503396721371432	-1.87794705571325	0.0603884082394773	0.188138824687119
1700001K19Rik	11.7964894172213	1.08367584323629	0.625002266509283	1.73387506142779	0.0829402536369558	0.23495224969094
1700001L05Rik	50.3090339711793	0.79840589413903	0.396645420518445	2.01289578257441	0.0441255943542933	0.149287682787754
1700001O22Rik	79.6096473976395	0.36578002337368	0.372109566122544	0.982990110104347	0.325612306166764	0.56522675388089
1700003E16Rik	143.459809769664	-0.867641205350826	0.197757280611607	-4.38740461371364	1.14711274116012e-05	0.000184838772485663
1700003M07Rik	231.68640424832	0.346609272070023	0.168364867715787	2.05867932409229	0.0395249681765901	0.138070113754356
1700007K13Rik	160.834058327983	-0.402218774933039	0.19073427102617	-2.10879131877591	0.0349625982777999	0.125862299631197
1700007L15Rik	38.6478269502325	0.0636029471652244	0.353555678422543	0.179895136881979	0.857234893125484	0.940226227844865
1700008J07Rik	143.594078901133	0.245422390093013	0.273183039315725	0.898380773227184	0.368982583225559	0.609449789768548
1700008O03Rik	12.2348289918548	-2.04810926778871	0.777062736171297	-2.63570645258328	0.00839623320313927	0.0421447954082058
1700010I14Rik	25.3032711322666	-0.167058464273209	0.438098039670153	-0.381326664686718	0.702960870141808	0.855682243611495
1700012B09Rik	16.3848859032663	-1.66008976108699	0.588579499861753	-2.82050217766151	0.00479485480480778	0.0272922605671449
1700012D01Rik	13.9758409374306	0.263867025498726	0.717475494656799	0.367771481345082	0.713043635539361	0.861824219906029
1700016A09Rik	15.612438004257	-0.111660948637497	0.58810344285023	-0.189866170645652	0.849414002143712	0.936034014798162
1700016K19Rik	19.4232442510017	-1.77005887916482	0.551354968475291	-3.21037984668881	0.00132559674365951	0.00968661478958013
1700017B05Rik	1151.72628157902	0.23574500523678	0.102279623271007	2.30490685922977	0.0211717903782738	0.0860867766639038
1700018L02Rik	75.3328807392198	-0.100396420768198	0.308324576902783	-0.325619260639912	0.744712437868964	0.880304039141771
1700019D03Rik	372.817594743123	-0.0423113875605038	0.177441310514989	-0.238452857667153	0.811529874978086	0.916062347403873
1700022N22Rik	16.368384143242	0.53655853157834	0.605713637515595	0.885828712358363	0.375709835202177	0.614953919518686
1700025G04Rik	1700.20792298966	0.156703865278353	0.102765535825783	1.52486788512456	0.127292053505081	0.315104701903852
1700028E10Rik	9.70122491632473	-1.04882468707368	0.857383392883439	-1.22328551705021	0.221221875419659	0.448318342072493
1700028J19Rik	7.19522796637132	-0.440967730708822	0.786271484856265	-0.560833934845587	0.574910750629583	0.775391000930948
1700028K03Rik	19.4603912557262	-0.0584040365863045	0.551829764115875	-0.105837054077497	0.915711636979214	0.967663992817832
1700028P14Rik	13.9137856337514	-2.02187926100992	0.718499161266126	-2.8140314839714	0.00489244364548541	0.0276757175882572
1700029J07Rik	124.329726146945	-0.500949557092571	0.223251456567119	-2.243880352655	0.0248401005982465	0.0972575168854034
1700030C10Rik	9.08754126769604	0.0531530416708978	0.698878801175611	0.0760547344997258	0.939375552420051	0.975289198594956
1700030J22Rik	105.699689565209	-0.462081366973075	0.208950079567383	-2.21144384309297	0.0270051166080084	0.103307575346115
1700030K09Rik	355.641474565531	0.000273490740690383	0.146009955180866	0.00187309653202485	0.998505486070119	0.999200559052671
1700030L22Rik	22.8662895382908	-0.201998094849845	0.607106288908747	-0.332722784362734	0.73934354911284	0.877193340805209
1700034H15Rik	11.5935514395246	0.183945151008375	0.854779427366219	0.215196043703525	0.829614475341484	0.926839096837516
1700034P13Rik	29.5463180285712	0.161738670758636	0.54741513494058	0.295458894785932	0.767643348623771	0.892238307385065
1700037C18Rik	69.586502796732	0.0974335590451578	0.302447078454892	0.322150769459952	0.747338478184271	0.881574887246997
1700037H04Rik	1376.66808991647	0.241768126145429	0.072755426713964	3.32302533384808	0.000890468270062354	0.00701648134020452
1700040D17Rik	42.8748791207353	0.226218791468594	0.363521115042314	0.622298903991484	0.533745341743546	0.745202808717441
1700041G16Rik	27.8195044822732	-0.570386732165126	0.460144536122212	-1.23958166921194	0.215130164200111	0.440085086457512
1700048O20Rik	93.6015193664375	0.111318983033345	0.215018152456719	0.517719000751587	0.604654339266045	0.796096016650278
1700052K11Rik	213.728952798436	-0.0747594590157669	0.169389931130133	-0.441345353392541	0.658962997173231	0.828743880781532
1700055D18Rik	24.6983729636429	-0.0633296344394799	0.444108843102964	-0.14259935469197	0.886606607154164	0.955154781539066
1700056E22Rik	42.0815584213855	0.303964532556616	0.439283278262294	0.691955618613646	0.488965200699386	0.711143671107171
1700066M21Rik	1360.16837829279	0.0663858203634294	0.107104280705619	0.619824155730004	0.535373563474986	0.746182279557087
1700071M16Rik	115.021174332147	-0.439515024917605	0.217030970306269	-2.02512583479387	0.0428544447176007	0.146421012459222
1700082M22Rik	18.900126448664	0.0764506100961768	0.552179633484064	0.13845242645731	0.889882865613775	0.956412210224063
1700086L19Rik	22.0578141024195	0.424587199156212	0.479110694206036	0.886198543031525	0.375510548633455	0.614928215623668
1700086O06Rik	78.5414769056395	0.14933382377833	0.262585936859095	0.568704575593716	0.569556642133692	0.772166772445144
1700086P04Rik	20.292866112602	-1.74232626324146	0.828066884996436	-2.10408880588065	0.0353707011374362	0.127053963292547
1700088E04Rik	463.728932729597	-0.512333539871287	0.129368147603144	-3.96027576620288	7.48632610511088e-05	0.000906720055228859
1700094D03Rik	170.259469373676	-0.750126434275834	0.25005763780607	-2.99981412628391	0.00270144405095131	0.0173068805813764
1700095J03Rik	34.9234085333231	-0.925203112783918	0.391353513233981	-2.3641109163386	0.0180734006555439	0.0768434192432257
1700096K18Rik	88.1834204872904	0.130137685213873	0.255019820903834	0.510304198131122	0.609838362059383	0.79977991118797
1700102P08Rik	19.9882418771227	0.47286124991679	0.568862721303451	0.831239650988748	0.405838259297391	0.641285566976884
1700113A16Rik	41.7987191067651	-0.263350306314051	0.37115993478673	-0.709533227139329	0.477993639591055	0.702062474830166
1700120K04Rik	10.0521207248691	-0.0311306815444412	0.72805372927545	-0.0427587694323358	0.965893831135913	0.986297089292225
1700123M08Rik	35.0530191666286	-0.165593043067155	0.39133603001311	-0.423147960747716	0.672187311952721	0.837856025660379
1700123O20Rik	897.50466275302	0.0716722321228411	0.10552487075536	0.679197535233188	0.497012708817064	0.717574193721875
1810009A15Rik	760.58646638982	0.239430177700204	0.108111000956749	2.21466988170788	0.0267827315826871	0.102766887199491
1810010H24Rik	631.844982489955	0.283214358376843	0.104370102471574	2.71355830520505	0.0066564853295176	0.0352361927333873
1810013L24Rik	1999.56739418212	-0.203265416143421	0.0746934179308597	-2.72132969375661	0.00650198783145333	0.0346126472500911
1810014B01Rik	205.409515050459	0.148385699729935	0.174802617714917	0.848875730064494	0.395950444971695	0.631895356270057
1810021B22Rik	12.6567955361632	-1.07959923155058	0.90987006392444	-1.18654220460235	0.235408244626241	0.466066479031824
1810030O07Rik	1379.6801733383	-0.0426504973228548	0.0749753786487935	-0.56886004567769	0.569451121626466	0.772166772445144
1810037I17Rik	2569.21458537468	0.0290173292800397	0.0717657348788254	0.404334036696409	0.685967099573121	0.846496796332441
1810044D09Rik	55.675088210298	-0.161606004968469	0.321374690165305	-0.502858532155548	0.615063737789485	0.802240121357958
1810055G02Rik	1122.73971314339	0.123391611599553	0.0887081146447925	1.39098448990424	0.164230130078884	0.370308710102215
1810058I24Rik	1201.76438361417	-0.0740111227095575	0.0878120362993598	-0.842835741301413	0.399320315765758	0.634892593237258
1810062O18Rik	18.2847395074856	-0.0631721795151791	0.643149085152667	-0.0982232284450558	0.921755038015751	0.970256069390271
2010001A14Rik	85.4406780389552	-0.419628177361726	0.242814816174622	-1.72818192881586	0.0839556125527824	0.237054525063389
2010110K18Rik	9.10905308315268	1.41011582352888	1.05238938054914	1.33991833212254	0.180271897434397	0.392705425837002
2010204K13Rik	52.4004826227933	0.883041169985384	0.345224230680766	2.55787714623643	0.0105313290581278	0.0503621781822392
2010315B03Rik	439.929758979008	-0.245463274003932	0.11658553714666	-2.10543503089195	0.035253457140589	0.126770939682694
2010320M18Rik	211.599674577889	-0.171021761389589	0.180718949828533	-0.946341053618649	0.343974660384196	0.583246973397937
2210016F16Rik	774.142842326913	0.00504603706285919	0.107671350023047	0.0468651787293376	0.96262068093313	0.985090595015006
2210016L21Rik	1365.6364119176	-0.00882233602503328	0.0844287558762577	-0.104494445446569	0.916776976041287	0.968045075463748
2210406O10Rik	11.8235775749946	-0.60882846777016	0.783659926161615	-0.776903918964208	0.437215458947526	0.666558342246485
2210408F21Rik	83.6859427543766	-0.333283101948625	0.296082373105208	-1.12564317305778	0.260316586171614	0.494601199688814
2210408I21Rik	343.686604879482	-0.276063522683172	0.127829561574421	-2.15962191595604	0.0308019504111979	0.114433029204009
2210416O15Rik	24.3322083650502	-0.0297115416631176	0.474716102487033	-0.0625880215721757	0.950094568117103	0.979937358330768
2210418O10Rik	18.3860072125251	2.76323941216238	4.2964978956312	0.643137615631586	0.520134808551053	0.735149559278944
2300009A05Rik	142.844045563941	0.245593122274232	0.240732478828017	1.02019105801543	0.30763785765434	0.547063505936684
2310001H17Rik	17.1004841394122	-1.82532043985911	0.6680107654861	-2.7324715920272	0.00628610921696989	0.0338628184093241
2310009B15Rik	206.306535411631	0.0790714659643312	0.225016958507502	0.35140225202935	0.72528659311905	0.86912068922466
2310010J17Rik	9.42872856491063	-0.00950952202054053	0.761357643685444	-0.0124902167849902	0.990034507978802	0.995952981838581
2310011J03Rik	1075.17643901482	-0.0662658482764961	0.0972388855810343	-0.681474781210582	0.495571118782037	0.716578449298517
2310015A10Rik	336.912721227546	-0.230241197827426	0.139851021405056	-1.64633190029102	0.0996954451950894	0.266091275679381
2310015K22Rik	7.5637057895483	1.15936562443987	0.980734565552645	1.18214006639663	0.237150128804804	0.468221670046519
2310022A10Rik	739.759927045217	0.0225625635329506	0.09476426075064	0.238091484640196	0.811810139133029	0.916253223791089
2310022B05Rik	6236.98857493195	-0.713949015649405	0.105614874744397	-6.75992863104995	1.38059730520751e-11	1.09940898449472e-09
2310033P09Rik	480.343590910003	-0.0635967165490804	0.132368433825018	-0.480452285422904	0.63090582359053	0.810828137814818
2310034G01Rik	13.4881809577238	0.65251991952652	0.595061494648789	1.09655880172795	0.272834305328522	0.507951286315266
2310039H08Rik	228.707809326782	0.194719051410975	0.166290758560779	1.17095533808516	0.241616729760018	0.472873285082568
2310040G24Rik	30.4426869523268	-0.00928907534227833	0.438203924709249	-0.0211980651438521	0.983087657728265	0.993198121182131
2310043M15Rik	12.9470884020437	0.145870566815178	0.698257932731277	0.208906422651865	0.834521290233566	0.929370850288478
2310047D07Rik	22.7068483578665	-0.768283353595309	0.570913999356753	-1.34570768007253	0.178396808569418	0.390322935022337
2310057M21Rik	278.704371377291	0.199993976538619	0.14997115353933	1.33354963150411	0.18235149952395	0.395424764569476
2310061I04Rik	696.35387161724	0.178480505542661	0.115271261978103	1.54835214328238	0.121537536639234	0.304844714669488
2310067E19Rik	27.9043554566501	-0.0956305630030225	0.624576793742608	-0.153112577926538	0.878309497084111	0.950315310136822
2310068J16Rik	7.98776138667857	-1.00615370054091	1.03390220474966	-0.973161384044568	0.330473099772111	0.570181973690965
2310069G16Rik	14.2621156078823	-0.370215267462198	0.626161619907936	-0.591245543788887	0.554355911035698	0.760233181157442
2310075K07Rik	18.5966918862972	-0.126970092308572	0.528600503759062	-0.240200475416961	0.810174845139145	0.915503732522308
2310081J21Rik	13.3219124086615	-0.181510009742152	0.811581991307349	-0.223649627131036	0.823029944747787	0.923038890272317
2410002F23Rik	2047.88029741447	0.200793468051723	0.0757168251101619	2.65190025809434	0.00800401823632907	0.0406426619439103
2410004B18Rik	679.351669398027	0.0533507627274118	0.0965985922611682	0.552293376938354	0.580747367537722	0.77962697340922
2410004P03Rik	277.025551334234	-1.11711980876161	0.172964349517258	-6.45867088726369	1.05626542517833e-10	6.88200761606305e-09
2410006H16Rik	1161.31911308483	0.241782198357645	0.124423156994913	1.94322507318739	0.0519889698971444	0.168997471856543
2410022M11Rik	58.5573866417901	0.0644548709316774	0.313940427264991	0.205309241288865	0.837330524346066	0.931272619785419
2500002B13Rik	20.5208491201853	0.312521782664048	0.557350711144653	0.56072734171669	0.574983425105688	0.775425573054255
2500004C02Rik	209.291502180437	-0.103348281678905	0.163131244824313	-0.633528431602468	0.526388620277109	0.739399279972662
2510002D24Rik	174.830716041325	-0.270438484904508	0.161997664088336	-1.66939743499659	0.0950386416556057	0.257667264646547
2510003B16Rik	7.78010317888636	-0.76330010968333	0.874581082282642	-0.872760828179738	0.382793454784358	0.621120908422617
2510009E07Rik	7590.18979035751	0.0343418914324198	0.0838896813542314	0.409369673099701	0.682268391963879	0.844079268472875
2510022D24Rik	428.660181944097	0.142656426840286	0.141442788716019	1.00858041710917	0.313175902901145	0.552522383327401
2510039O18Rik	1211.27871351621	-0.0270918939668334	0.0941900128594842	-0.287630218367737	0.773629811018035	0.895242754523088
2600006K01Rik	10.5942635330353	0.0392410755652235	0.696618089750222	0.0563308305405817	0.955078258600499	0.981760414989438
2610001J05Rik	1345.56487820498	-0.0416921280946737	0.112671255770256	-0.370033402127751	0.71135760273959	0.860707941681823
2610002M06Rik	1299.94361903083	0.0217647391411045	0.0974775065580801	0.223279604799251	0.823317899623017	0.923250606097552
2610005L07Rik	2960.03586136814	0.0975792531881401	0.0632271235656008	1.54331318088348	0.12275480706424	0.306831093632622
2610008E11Rik	1121.13301254315	-0.0762119600117054	0.0910991743242198	-0.836582335427858	0.402827378247893	0.637929340286124
2610020C07Rik	43.2214007951101	0.00520288253111599	0.416602304660849	0.012488847212095	0.990035600654645	0.995952981838581
2610035D17Rik	450.401769832822	-0.669900309492329	0.120921096994542	-5.53997876419007	3.02508327462733e-08	1.11805992598558e-06
2610035F20Rik	26.3389365263376	0.757201734815257	0.587171734715058	1.289574565749	0.197198411319429	0.416479002202365
2610044O15Rik8	204.317696472721	-0.102968308558603	0.173963317516544	-0.591896671255484	0.553919782994587	0.759887957962947
2610203C22Rik	7.66736639313047	0.746196842606513	1.01417575417833	0.735766793410545	0.46187263306769	0.688382322196004
2610300M13Rik	23.376545166401	-1.69547611933647	0.508163950014871	-3.33647461471215	0.000848481769914366	0.00671775864326052
2610301B20Rik	1371.09788250046	-0.209979520580226	0.0810606879780576	-2.59039894451753	0.00958647631745762	0.0467590988672986
2610306M01Rik	175.78361370547	0.00602610218859849	0.193553646089472	0.0311340153510353	0.975162662483697	0.989967729051529
2610307P16Rik	64.1767995347022	-0.040363399986224	0.259787028181982	-0.155371114057124	0.876528755246953	0.949873485027066
2610316D01Rik	134.261459187867	-0.0874753924278542	0.286091476424467	-0.305760218798231	0.75978721952227	0.888124558687073
2610318N02Rik	50.7317167853286	0.38170244537724	0.392181193153471	0.973280850894524	0.330413736964116	0.570139227480005
2610507B11Rik	20709.6339142011	0.0985906377098013	0.061617913478681	1.60003207093198	0.109591468912566	0.284668416885399
2610507I01Rik	664.31296184766	-0.119446048407425	0.107387927025886	-1.11228563317581	0.266015359033193	0.500741941110329
2610524H06Rik	521.093697406041	0.102774305197809	0.161835387196469	0.635054588357986	0.525392813082388	0.738956922427481
2700003A03Rik	8.15751779302298	-0.430171675343209	0.962556828727844	-0.44690522419517	0.654943491820857	0.825963163019727
2700012I20Rik	10.3701192944187	0.139260495354996	0.852725561798519	0.163312209219196	0.870272621390901	0.947136034546949
2700038G22Rik	35.9412424277024	0.0813386113902878	0.385919108449978	0.210765960040122	0.833069901802688	0.928570235688303
2700046G09Rik	60.5433481420706	-0.221561497687704	0.323391005080957	-0.685119543236022	0.493268488842399	0.714628033931983
2700049A03Rik	643.525722189488	-0.167289926334638	0.0910125770885247	-1.83809679591779	0.0660481432548567	0.19998026327683
2700054A10Rik	88.6984795874626	-0.794014101670659	0.259564319616546	-3.05902638253075	0.00222057593619108	0.0147477734617944
2700062C07Rik	244.071221261272	0.00162925097590883	0.154115737453217	0.0105716067861234	0.991565235272729	0.996218768710651
2700069I18Rik	12.2332083843241	-1.04259009852086	0.764981602843311	-1.36289564957605	0.172915399996738	0.382955455266186
2700081O15Rik	2523.60133973082	0.00510434679434083	0.0740599840132679	0.0689217917387935	0.945051872463641	0.977739441338278
2700097O09Rik	243.695219226662	0.442007127083157	0.202094516072572	2.18713073304984	0.0287329816569121	0.108407981147297
2700099C18Rik	232.047408751397	0.0650775290338976	0.156565627260046	0.415656553566563	0.677661337338756	0.842112494693524
2810001G20Rik	151.894735544934	0.182260210429834	0.20929147485671	0.870843929761672	0.383839375316051	0.621961841447513
2810002D19Rik	210.784504369856	-0.201008968838657	0.169673424108731	-1.18468151329253	0.236143394461136	0.466849090225158
2810004N23Rik	904.922357630987	0.308882179686873	0.0953584173755792	3.23917057547535	0.00119877857031238	0.00889719313508749
2810006K23Rik	770.774500255883	0.0239516302341886	0.0952050615328369	0.25157937874897	0.801366199426721	0.910199161534491
2810013P06Rik	281.649486138823	-0.247571206669942	0.162972181817975	-1.51910101410102	0.128737071520523	0.317066578047616
2810021J22Rik	433.548910647472	0.120956814937209	0.137635176170722	0.878821957456385	0.37949781887732	0.618207534971217
2810025M15Rik	1016.50484379086	0.292744336933973	0.105562283868867	2.77319063404908	0.00555095921056068	0.030695072669199
2810029C07Rik	117.322019578695	-0.623968209359902	0.226201177143681	-2.75846579243734	0.00580733828816501	0.0317928144610137
2810032G03Rik	13.8641133460818	0.197030300917328	0.941311608616047	0.209314640458976	0.83420262347702	0.929184137130563
2810039B14Rik	68.1083752442293	0.0333767233035758	0.296701016804	0.112492783688788	0.910432691208185	0.96573407621225
2810047C21Rik1	81.933659795893	0.423801220375828	1.03301741862502	0.410255638225268	0.681618430547352	0.843754851513656
2810049E08Rik	46.7388286731033	-0.215505566905641	0.34132483675204	-0.631379682054013	0.52779229771273	0.74044407319432
2810403D21Rik	12.9349817050339	-1.57149436896067	0.656585454195082	-2.39343463812671	0.0166914550223425	0.0722916302123737
2810405F15Rik	9.55322002283387	0.998940120136512	0.776437994049918	1.28656779780446	0.198244973773645	0.417993111752975
2810407A14Rik	7.54063235293503	-0.37813585175271	0.95790872921567	-0.39475144157244	0.693026334489967	0.849983070997555
2810408A11Rik	132.397983757723	-0.087041545437994	0.279545288658328	-0.311368314793457	0.755520638643814	0.885949676103152
2810408B13Rik	74.845115564303	-0.74765343987879	0.297452218429165	-2.51352450429559	0.0119531473655565	0.0558174734203492
2810408I11Rik	73.6931588084043	0.736744093898608	0.262951143360024	2.80182882829257	0.00508138267449968	0.0285291253427973
2810410L24Rik	64.5785544143859	0.080347808528947	0.285146033149195	0.28177775310978	0.778113930451095	0.898246586286613
2810414N06Rik	69.5295954500002	0.165300544459324	0.28944412091496	0.571096569302543	0.56793418400737	0.77096492540373
2810429I04Rik	29.2081144226981	0.691308696932896	0.455994395995971	1.51604647557775	0.129507601006295	0.318199924726154
2810454H06Rik	28.7399141396938	0.0856561584410832	0.52732047911782	0.162436624089361	0.870962031943662	0.947290920874975
2810459M11Rik	6236.96856210255	-0.68718854260195	0.0815899414266041	-8.42246642890564	3.68640105950486e-17	7.06588779824163e-15
2900026A02Rik	1685.93473779159	-0.136060538938655	0.0898466364678064	-1.51436430218963	0.129933467982299	0.31879458652102
2900052L18Rik	226.423191824212	-0.023360192192513	0.16682525081788	-0.140027915905937	0.888637933976816	0.95634312878983
2900052N01Rik	10.7981494853181	-0.572656706379241	0.80757788000195	-0.70910400168199	0.478259939863962	0.702265887111843
2900060L22Rik	78.8312387263725	0.3264154023395	0.327265513320491	0.997402381410845	0.318569235892226	0.558589010152905
2900060N12Rik	44.8521649572631	-0.620612529475848	0.440891292048395	-1.40763163316849	0.159240175485142	0.362657509353009
2900076A07Rik	30.3957375794686	-0.566027068849474	0.445252576979505	-1.27124939442075	0.203639939275353	0.425881852196766
2900089D17Rik	210.289347043158	0.198318100219716	0.229763066016968	0.863141773208537	0.388059522869745	0.626213722465479
2900092D14Rik	1032.85531560858	0.290315904421992	0.0900279773630916	3.22472983316197	0.0012609159958436	0.00927485018986431
2900093K20Rik	25.1251016672635	0.0540517241357808	0.465679478740691	0.116070659334076	0.907596542071939	0.964413133868296
3000002C10Rik	59.7234394289052	0.305520213350015	0.412033993795959	0.741492735915644	0.458394734583429	0.685243384861997
3010001F23Rik	20.0219965176681	-0.0570669933001684	0.538283920400837	-0.106016529822539	0.915569237195932	0.967634685715421
3010003L21Rik	31.1823544775554	0.102261068977124	0.482358478983936	0.212002221237059	0.83210530141485	0.928353555906761
3110006O06Rik	9.6280095705758	-0.708621998372567	0.918601789670674	-0.771413692353695	0.440461761743577	0.669794435477963
3110009E18Rik	121.598760378093	0.36112891717879	0.244869832155309	1.47477912652688	0.140271934799928	0.334767999600696
3110039M20Rik	13.3715539936532	-0.592925449092944	0.655030559169353	-0.905187461551161	0.365366083268522	0.605965843303987
3110040N11Rik	268.836069279667	-0.114949491290388	0.148493331589312	-0.774105409718358	0.438868458649066	0.6684198163514
3110045C21Rik	36.680115332591	0.125606286424647	0.430605797977423	0.291696691067853	0.770518539400373	0.893563575811513
3110053B16Rik	748.83739663491	0.00599428168389799	0.106256322184751	0.0564134120271505	0.95501247271818	0.981754013114217
3110056K07Rik	105.679680905002	-0.157476670260727	0.235308092048279	-0.669236101869446	0.503344880190252	0.722558304019517
3110070M22Rik	38.4690341113528	0.533126765178098	0.445527876748832	1.19661819832354	0.231455403983373	0.461287737790101
3110082I17Rik	378.786742409328	0.294294354808254	0.152741757524673	1.92674458889027	0.0540114680669677	0.173857652727181
3110082J24Rik	620.352284710422	0.466629853753387	0.117658585395364	3.96596518805142	7.30995318395583e-05	0.000887314199442767
3110083C13Rik	7.56442072248928	-0.800310900111265	1.03651778927742	-0.772114968397389	0.440046337553336	0.669409729441601
3110099E03Rik	29.5029768686655	-0.498022538197741	0.389491261296015	-1.2786488111199	0.201020753125654	0.421956716480744
3300002I08Rik	1651.2078975878	-0.0599791257695501	0.119745132140078	-0.500889887527005	0.616448619828249	0.802839460318311
3300002P13Rik	13.1914513755746	0.228115624571852	0.813371508192024	0.280456866603197	0.779127013511647	0.898246586286613
3830406C13Rik	768.293044266707	-0.260534589413545	0.105959724144067	-2.45880773584604	0.0139399249087908	0.0630240598454489
3830408C21Rik	44.647480727277	0.164826142121037	0.373286553568565	0.441553922972374	0.658812033013455	0.828743880781532
3930402G23Rik	132.316180399496	0.953771065304924	0.292871828313919	3.25661594287113	0.00112748872952362	0.00850206963287616
4430402I18Rik	82.1795417248807	-0.510866999933543	0.297315646728729	-1.7182647652569	0.0857483330826046	0.241001794123385
4632404H12Rik	116.080192328542	0.0986386621795019	0.25171156987238	0.391871784954154	0.695152951374741	0.851583029909425
4632415L05Rik	1327.33806379915	0.0946274179104098	0.0859076828821254	1.10150122475366	0.27067857174438	0.505479276836338
4632427E13Rik	11.8151799782641	-0.128784596508678	0.812394269047581	-0.158524747669207	0.874043321395671	0.948559326034906
4732419C18Rik	9.90341360417578	-0.104656933411967	0.709056989793481	-0.147600171662434	0.88265831961773	0.952956493357261
4732471J01Rik	18.7549605408764	0.453998041926428	0.477828943210619	0.950126710357755	0.342047872664205	0.581689583513541
4732491K20Rik	66.6833712919771	-0.381606728797712	0.27508194673481	-1.38724744872333	0.165366321454348	0.371818563821816
4831440E17Rik	29.9600117121956	0.000668042126442632	0.547911299677013	0.00121925232576228	0.99902717763458	0.999330298933699
4833417C18Rik	8.35776845894962	0.684378755692637	1.05669914005342	0.647657152118094	0.517206723331917	0.73353361760606
4833418N02Rik	14.9753553208683	-0.219136857747611	0.607433354147153	-0.360758684473761	0.718279850750186	0.864823263386753
4833419F23Rik	8.3009910909914	-0.683696348636343	0.960229965674199	-0.712013135474589	0.476456642055972	0.700761636728252
4833420G17Rik	1129.55184286887	-0.1183463743837	0.111857600316566	-1.05800923717987	0.290051231157999	0.527319344260335
4833422C13Rik	82.3070749783115	0.317539472471078	0.320282364188975	0.99143602013541	0.321472719027477	0.560825834857116
4833438C02Rik	70.9700686993528	-0.0257966218773083	0.276909253792114	-0.0931591181011046	0.92577715212715	0.971482228171478
4833439L19Rik	7060.66606716865	-0.127611681922385	0.0596651149870493	-2.13879889362627	0.0324519591186613	0.118927988908851
4921504A21Rik	50.3118656662088	-0.668860820760392	0.352864309490793	-1.89551848336717	0.0580237453753953	0.182950156612092
4921507P07Rik	15.2180156870818	0.131144463650559	0.664031135967701	0.197497461409608	0.843438267820761	0.933482495230415
4921522P10Rik	110.812862314391	0.566420636977973	0.246857874119168	2.29452124628012	0.0217605760994166	0.0879413486012258
4921524J17Rik	326.603724951073	0.178482127446918	0.140035402121795	1.27455004050821	0.202468550166666	0.424077710412619
4921531C22Rik	88.0388813120059	-0.36162601362416	0.232581844631577	-1.55483337143962	0.119985759072271	0.302243353829287
4921536K21Rik	44.9030326765117	-0.402334096564028	0.350460036480213	-1.14801704811996	0.250961526094723	0.483955287335682
4922502B01Rik	546.585776894245	0.205766621719555	0.173063071662749	1.18896896803344	0.23445187850771	0.464729987539978
4930402H24Rik	6539.22763051406	-0.731007890705032	0.0782941403502635	-9.33668710627298	9.93954703874716e-21	3.09138666767374e-18
4930405A21Rik	9.44007812476781	-0.616514287618875	0.810378267554475	-0.760773471232596	0.446792382368563	0.675433385084683
4930412C18Rik	37.9715516076853	-0.20421180122517	0.392615239395417	-0.520132131242874	0.602971484760233	0.795214173516895
4930412M03Rik	10.85526164219	-0.971155596576504	0.748287106733306	-1.29783820653565	0.194342937698708	0.413009132355945
4930426I24Rik	12.6263231539342	-0.556878665786536	0.608329382580243	-0.915422929966859	0.359969645254892	0.600352909166625
4930426L09Rik	15.801027670353	0.0580956784064515	0.556778322331755	0.104342565211861	0.916897500090915	0.968110324846185
4930429B21Rik	102.409070927244	0.509808955494846	0.262050181335507	1.94546308991914	0.0517192678989838	0.168486247440089
4930429H19Rik	14.3396675772663	-0.608154804610991	0.566370169810804	-1.07377619272241	0.282923002660274	0.519690525501667
4930430F08Rik	634.835101436603	0.0839051067035831	0.100447220208256	0.835315367907881	0.403540166881936	0.638689977040983
4930432K21Rik	50.3557617989474	-0.112658061995676	0.30514617234786	-0.369193757630517	0.711983308423756	0.861192607576841
4930438A08Rik	11.6551644256995	-0.132878876186124	1.64733554961726	-0.0806629081834586	0.935710035638149	0.974420285708292
4930444P10Rik	11.688648186792	0.387468622338188	0.679586176618151	0.570153772500732	0.568573406676314	0.771289195753143
4930445E18Rik	9.72796294710933	-1.14789201532753	0.755745140843596	-1.51888772191932	0.128790760066142	0.317134320328027
4930445K14Rik	91.6597626998513	0.214308323232198	0.230465551637128	0.929893086883675	0.352426442694489	0.592070676862613
4930447K03Rik	9.63974347121625	-0.218029467809769	0.965156431053169	-0.225900652780044	0.821278690102052	0.922329876525564
4930451G09Rik	37.722530915884	-0.633709501230594	0.370579758408795	-1.71004888111437	0.0872568344148795	0.243869389368409
4930453N24Rik	1256.95251778284	-0.0561254337886062	0.0863764279576026	-0.649777203291563	0.515836146389027	0.732532428502475
4930467E23Rik	93.083688407742	0.295816291701146	0.332863238196398	0.888702198849026	0.374163149047642	0.613702024766302
4930480K15Rik	7.14348622382552	0.125928826009163	1.02556951454058	0.122789166627651	0.902274053118753	0.962477320003921
4930480K23Rik	138.775480974499	-0.0909659328150952	0.220462940672603	-0.412613260703003	0.679889984116135	0.843132319646179
4930481A15Rik	148.073144557381	-0.290659321223212	0.199206489563749	-1.45908560438838	0.144541547881446	0.341021180976133
4930481B07Rik	20.153518594693	0.125256526517234	0.576255748268939	0.217362736759681	0.827925668714703	0.925946585459879
4930502C15Rik	69.9681533014968	-0.150643428342023	0.386325681061832	-0.389938944591965	0.696581695214762	0.852318483944746
4930503B20Rik	13.9351290518916	1.08032198446282	0.811901290711418	1.33060754653587	0.183318178078324	0.39640782466786
4930503L19Rik	881.949757249546	-0.0110632899212261	0.104711295338733	-0.105655172017854	0.915855948742031	0.967678639600876
4930506C21Rik	12.5165498799628	-0.12865220582883	0.652365275117618	-0.197208850219127	0.843664105143819	0.93350597417843
4930507D05Rik	12.9311024440014	0.534422242726113	1.23904737964964	0.431317035573917	0.666237865199011	0.834074957844649
4930509G22Rik	10.4473642508105	0.560513771922112	0.687466372820858	0.815332638921922	0.414881930827175	0.648422655518645
4930512H18Rik	21.5197086070497	2.07493088668601	1.11870002163705	1.85476968495063	0.0636291228023842	0.195115774359152
4930513N10Rik	33.0267417885437	0.112274349998374	0.436101299646118	0.257450161440659	0.796831284234158	0.90815674206892
4930517G24Rik	15.0688182345147	0.0921661618146441	0.775760688376479	0.118807466265828	0.905427893359751	0.963405202307135
4930518C04Rik	7.05289104758302	0.556075331572865	0.900575663079656	0.617466532097127	0.536927049804691	0.747455322978565
4930520E11Rik	45.2646027594823	0.113162802118181	0.402492899466409	0.281154778800329	0.778591687474554	0.898246586286613
4930520O04Rik	9.41914315517755	0.0277891632486872	0.695510585214075	0.0399550543722262	0.968128959071348	0.986928742197409
4930522L14Rik	221.914321318541	-0.0782047131730805	0.170770169118924	-0.457953011211336	0.646986200247335	0.821386908110687
4930523C07Rik	295.747540759682	-0.321107660004205	0.166079691354158	-1.93345530321017	0.0531801341492487	0.172036355138839
4930524J08Rik	20.8252585439866	0.444579143537208	0.568533188829583	0.781975709197288	0.434228849221275	0.663684507431264
4930525G20Rik	22.5902786710641	-0.140038934769859	0.526125911201441	-0.266170001872881	0.790108284959245	0.904454511754736
4930526I15Rik	143.233516210414	0.113034182179316	0.239950890494611	0.471072151248608	0.637589211520179	0.815705434123799
4930544F09Rik	25.0909089813582	-0.769753783748235	0.486295034300201	-1.58289459989231	0.113445489780476	0.291653368733296
4930550C14Rik	31.8097587058216	0.136046876169157	0.447472288094058	0.304034193376819	0.761101840905518	0.8886218649357
4930553P18Rik	11.3440886556333	-0.449544554499211	0.759442045127237	-0.591940566608864	0.553890387738889	0.759887957962947
4930556M19Rik	14.4499557090108	0.258953155263556	0.654831820182947	0.395449865571911	0.692510914164151	0.849658327699467
4930558J18Rik	88.5950078949373	-0.162168623645004	0.230064598057851	-0.704882998140487	0.480883051544573	0.704602463257493
4930563E22Rik	39.1051260449904	0.175847345459612	0.345743379775414	0.508606543887661	0.611028041165827	0.800405915837666
4930565N06Rik	24.2960631102099	-0.314270579663113	0.41211673287287	-0.762576606565643	0.445715940367157	0.67447502101002
4930570G19Rik	124.448972244061	0.160519173882996	0.220185306366842	0.729018555014572	0.465990312440011	0.691778672358008
4930577N17Rik	34.6069110666084	-0.068127058376197	0.496702700237318	-0.137158622942148	0.890905415850671	0.95672311171034
4930578L24Rik	9.74991698912365	-0.243773292888449	0.763799961945654	-0.319158555948964	0.749606282325129	0.883066000220879
4930579G18Rik	24.6387533417568	0.470025157492651	0.548312556676008	0.857221217661051	0.391322638493928	0.628893669975032
4930579G24Rik	272.289429319908	0.514641169779348	0.228147628018607	2.25573754261156	0.0240870729083957	0.0947875451782302
4930579K19Rik	11.2925552789927	-0.44579008417838	0.771011788483974	-0.578188415322324	0.563136919203707	0.766915810984295
4930581F22Rik	24.862426315311	-0.472170685488535	0.480464750208215	-0.982737412648722	0.325736692337466	0.565240744666287
4930590J08Rik	42.1659027859736	0.142078635463158	0.364864284945466	0.389401323520588	0.696979293123146	0.852426670710931
4930594M22Rik	13.3892226015729	-1.41140134107806	0.591336033139465	-2.3868008407754	0.0169956955373744	0.0733395406382406
4930597O21Rik	37.2886715753647	0.15907333513534	0.446168080866325	0.356532306897586	0.721441962135017	0.866687747722785
4930599N23Rik	16.4279723995403	2.78963793244779	0.943005107601548	2.95824265421318	0.00309398463584409	0.0192748460836183
4931406C07Rik	1820.75368754142	-0.0335182458640124	0.0674100822504014	-0.497228971469068	0.619027593391504	0.804291861706121
4931408D14Rik	24.7650994933579	0.546934692151022	0.468428856046354	1.16759393681951	0.242970597057233	0.474790643867129
4931414P19Rik	309.773400705887	0.0564353884178063	0.153221031983481	0.368326643459043	0.712629688207334	0.861595113716422
4931422A03Rik	8.26705491925109	-0.867965364480724	0.925001987769923	-0.938338918139292	0.348070265455802	0.586965755066337
4931428F04Rik	608.478025043313	0.0324330917569308	0.121712303738028	0.266473402941574	0.789874640487489	0.904353743926266
4931440P22Rik	45.853297069311	-0.383883087409112	0.361372158539559	-1.06229292527827	0.288102725151613	0.525298962112459
4932438A13Rik	3563.00474314442	-0.0810090145690177	0.0604917973987913	-1.3391735417443	0.180514183668905	0.392870813706263
4932438H23Rik	134.734188671928	-0.94144504546908	0.393145621258798	-2.39464716014056	0.0166363659814096	0.0721098755817922
4932443L11Rik	9.60847432110395	0.305241944952341	0.759549598423571	0.401872301145131	0.687778008634991	0.847270958399162
4933402D24Rik	13.9143132745285	-0.0777435946763993	0.552975070832374	-0.140591500009891	0.888192663548151	0.956106481022558
4933403O08Rik	32.1832353906807	0.937215706151278	0.443220950963285	2.11455641732268	0.0344677715275567	0.124762131282443
4933404O12Rik	522.795464717941	0.0570408875299582	0.142588592332658	0.400038226037622	0.689128361978132	0.847968487212988
4933407K13Rik	184.44040865649	-0.164729093629387	0.183679547815757	-0.896828719300973	0.369810320608739	0.610266625779803
4933407L21Rik	157.032953348546	-0.334368687105903	0.259059401800282	-1.29070276848581	0.196806764313302	0.416185080556827
4933407O12Rik	13.5460494828078	-0.00881640966267306	0.635353365712426	-0.0138763877528014	0.988928599760786	0.995389817332649
4933409K07Rik	81.6957807247259	-0.40659950251168	0.282404338671277	-1.43977781794977	0.149930268855145	0.349371013826437
4933411K16Rik	12.4166640552787	-0.514300684472366	0.686309021148055	-0.749371884420295	0.453633092074012	0.681524598044843
4933412E12Rik	624.517399286097	-0.126979274605158	0.213759747676092	-0.594027996316541	0.552493388053855	0.758815281509728
4933421O10Rik	165.076373161581	0.194187959082887	0.210780762406561	0.921279327704164	0.356904611079373	0.597220141004201
4933426B08Rik	27.297808751486	-0.52766667637763	0.498548819134387	-1.05840522758393	0.289870737190962	0.527165625756378
4933427D14Rik	620.675234685269	-0.310976801027359	0.106706505765987	-2.91431903607966	0.00356465408890527	0.0215307079555837
4933428G20Rik	33.201457083038	-1.28069129120562	0.484073885361496	-2.64565251283743	0.00815335235169997	0.0412482065018464
4933430I17Rik	31.2771179557851	-0.0092585385951133	0.52483100574647	-0.0176409901353767	0.985925256358164	0.99441427685706
4933431E20Rik	2273.02994197117	-0.0564990482406102	0.0708008337124921	-0.797999759014723	0.424870629958082	0.656010440635914
4933432K03Rik	6.99706846699275	4.25653495395265	1.41471026798917	3.00876797904546	0.00262309355590161	0.0168968636871755
4933433H22Rik	8.64985319128524	0.59819540686174	1.01593300142987	0.588813835183829	0.555986163859528	0.761321353537307
4933434E20Rik	1672.72636319935	0.0545314167620306	0.0896097057294364	0.608543642880386	0.542826969590943	0.750919752159877
4933439C10Rik	128.151928509586	0.021160556306607	0.239995741206229	0.0881705491949698	0.929741124469407	0.972281604216228
4933440N22Rik	35.7346889508675	-0.17499242056034	0.405934956507337	-0.431084876419548	0.666406656772357	0.834222913900025
5031425E22Rik	212.907933116623	-0.142566215549082	0.194882870137594	-0.731548213798503	0.464444366413611	0.690716432331465
5031434O11Rik	55.4523238780358	-0.761207404399182	0.36468998242697	-2.08727259063557	0.0368635009588045	0.130738907027304
5031439G07Rik	3973.53954373653	-0.0201158961453718	0.0822335457153225	-0.244619102464697	0.806751371724797	0.913332948123477
5033403F01Rik	13.2505292570947	-0.620753022024593	0.671974611115805	-0.923774517304813	0.355603725345902	0.595612881845903
5033417F24Rik	11.3415167594599	-1.34663736243553	0.709907439524532	-1.89691963692823	0.0578385453153999	0.182436008606784
5033421B08Rik	28.4160699488387	-0.878071272803399	0.472046393411785	-1.86013765820137	0.0628660524640574	0.193638307210643
5033430I15Rik	7.73728881417958	-0.675218644182397	0.836161697890812	-0.807521614402587	0.419366026868906	0.652338358677648
5330413P13Rik	18.6717029137164	-0.0645853458272924	0.568910485158903	-0.113524618568514	0.909614646448727	0.965371392157431
5330416C01Rik	15.7019481696394	0.586493976036179	0.798588164474305	0.734413558986636	0.46269672550448	0.689230926891833
5330434G04Rik	73.0887367688405	0.0427659409766264	0.267231608392099	0.160033243200324	0.872854887397092	0.948340505212546
5330438D12Rik	25.7227568843237	-0.648349631703172	0.452598990862134	-1.43250348496836	0.151999781468441	0.352598423547114
5430400D12Rik	453.062846599535	0.10689878149477	0.139609084522782	0.765700755507251	0.443854377430095	0.672286645002085
5430402O13Rik	29.8661127620331	-0.47987157345062	0.435771149606018	-1.10120088005935	0.270809238779897	0.505611466102069
5430403G16Rik	72.7988068355908	-0.667665178614588	0.30983181375606	-2.1549277671668	0.0311674871185546	0.115348520624215
5430405H02Rik	93.8668339960181	-0.0801524284774262	0.245841117479305	-0.326033453228886	0.744399044776216	0.880160641581483
5430416N02Rik	104.270076348831	0.401339021191565	0.282880130582127	1.41876002519395	0.155968990665541	0.358226674394703
5530601H04Rik	227.02763794304	-0.194245240107766	0.177361173214295	-1.09519595854878	0.273430795888783	0.508394810310497
5730405A17Rik	23.3328110116403	-0.666726082025166	0.474917072529307	-1.40387895190696	0.160354898365748	0.364432657573307
5730405O15Rik	9.3070998158926	-0.405614356831812	0.87069446131956	-0.465851541328393	0.641321769366298	0.81829460842434
5730408K05Rik	11.508646547214	0.131543144926323	0.708176693843412	0.185749045499384	0.852641564800395	0.937808374762418
5730409E04Rik	571.551514237075	-0.171609552651511	0.116160387819022	-1.47735003191346	0.139581833045214	0.333911964000664
5730455P16Rik	1701.61060331467	-0.133708447280789	0.0694600689266694	-1.92496853727497	0.0542332944990057	0.174367393509189
5730480H06Rik	35.1947742003605	-0.339873874945518	0.433892502401704	-0.783313546706225	0.433443010091726	0.662728371983305
5830417I10Rik	2759.11694040085	-0.083862063858829	0.0659423253379741	-1.27174865959019	0.203462435634204	0.425618628044952
5830433I10Rik	29.4361264516114	-0.209181682528009	0.461672758265855	-0.453095138889593	0.650480235582641	0.823631529325066
5830448L01Rik	35.1588225918735	0.655426492972907	0.40076844589469	1.63542439452714	0.101960112005248	0.270645810997506
5830454E08Rik	9.51597392699916	-0.174830363525706	0.712436130723425	-0.245397946547403	0.806148318831177	0.913051318373858
5930403L14Rik	3903.06728863536	-0.38149912068489	0.0794944933552083	-4.79906348959572	1.59409259997417e-06	3.49927865489533e-05
5930403N24Rik	164.684518666107	-0.795684493218499	0.251594166581127	-3.16257131089694	0.00156382429396957	0.0110304149173275
5930430L01Rik	69.6571918323401	-0.322575550316274	0.328310266619827	-0.982532631822344	0.325837514996403	0.565240744666287
6030442K20Rik	18.348798091015	0.0510908413785116	0.531790560251897	0.0960732385966217	0.923462405476105	0.970751501298904
6030443J06Rik	38.447528788456	0.214143129200133	0.364334255686905	0.587765563785361	0.556689661154547	0.761671297675448
6030458C11Rik	913.393845877947	0.0802880719121387	0.097994323441278	0.819313497891032	0.412607573437405	0.646338804574949
6230400D17Rik	10.8551364024227	-0.226416412336896	0.785370123685555	-0.288292622177144	0.773122754184619	0.895143322327686
6330403K07Rik	4250.18785215458	-0.203766484979088	0.104832296639666	-1.94373767923336	0.0519270924137036	0.168829623539939
6330415G19Rik	14.3795399588278	0.10048599915398	0.816001581991751	0.123144368064468	0.901992777993027	0.962421448147909
6330418K02Rik	38.9071919122834	-0.27509115859263	0.361027149366254	-0.761968065491818	0.446079064047716	0.674788225361342
6330525I24Rik	36.0792659647138	-0.644041382373987	0.370388303418372	-1.73882753971988	0.0820651028649714	0.233355383064721
6330537M06Rik	35.1225540193709	0.109934398754898	0.443839183202634	0.247689710407356	0.804374493749864	0.912141379136568
6330549D23Rik	51.0714087619902	0.563463390830831	0.345506072013805	1.63083498807025	0.102925142593588	0.272461546573423
6430503K07Rik	24.5565934839654	0.223222265473829	0.538815743296431	0.414283116725903	0.67866677692137	0.84272264789242
6430548M08Rik	1199.32943733294	-0.185914548378918	0.104773857356883	-1.77443642020023	0.0759909900797461	0.220884408477259
6430550D23Rik	20.8611089004572	0.0771497506759587	0.488962121730417	0.157782673232292	0.874628052379257	0.948948121860046
6430553K19Rik	12.8140622760856	1.52699151994383	0.788469200549167	1.93665335168487	0.0527877315926745	0.171054249572173
6430562O15Rik	11.369349986689	0.82331461673176	0.685999721093083	1.20016756773586	0.230074268351194	0.459490752293918
6430571L13Rik	37.4466184951036	-0.342710105212761	0.357571929123878	-0.958436827109077	0.337842532432146	0.577535888796376
6430573P05Rik	10.9988188496774	-0.00547029987133852	1.00645464354899	-0.00543521747989456	0.995663345240142	0.997865949211366
6430584L05Rik	30.2929479423279	-0.788637726888296	0.662224985125799	-1.19089092770863	0.233696406537827	0.46398196311843
6430590A07Rik	19.3528384288417	0.13150286660515	0.552060429387778	0.23820375380098	0.811723065796511	0.916217681223616
6530402F18Rik	721.589526980078	0.131334497259922	0.107994117028624	1.21612640459953	0.223936773429554	0.451931167141622
6530409C15Rik	9.1504133716929	-0.227910074266115	0.98404788679031	-0.231604657990267	0.816845089324459	0.919731861504398
6530411M01Rik	19.13739624827	0.110958358089973	0.75791187437182	0.146400078745222	0.883605565150631	0.953354767374198
6720473M11Rik	104.559085589026	0.391782052909213	0.365274660502213	1.07256838558293	0.2834648156955	0.520337864356862
6720489N17Rik	323.169188159658	-0.162725164051961	0.167376927395402	-0.972207857941784	0.330947152122653	0.570880374172228
6820408C15Rik	37.6665143849354	-1.22145697177385	0.376236925172589	-3.2465100846057	0.00116829308904125	0.00872593714533571
6820431F20Rik	2834.32191405624	0.0324085847274577	0.0662341851485501	0.489302988400502	0.624627205683558	0.807978455637234
7530428D23Rik	46.5992736238576	0.734200829431126	0.321638205974539	2.28269159506892	0.0224485412306728	0.089908564153987
8030431J09Rik	45.0717997624646	-0.278775479041829	0.420873166599675	-0.662374085984422	0.50773150722664	0.725782433966657
8030462N17Rik	1011.99024862602	-0.0363039213870672	0.0931335613108884	-0.389804930425471	0.696680797658205	0.852318483944746
8430429K09Rik	115.842017821638	-0.111090871360021	0.205719605799738	-0.540011103599746	0.589189375012207	0.785585833349609
8430432A02Rik	7.89088766307088	-0.0312447560116131	1.07856834807796	-0.0289687306949922	0.976889529413401	0.990469123068674
9030025P20Rik	198.704580021863	-0.170652402617545	0.169784405649011	-1.00511234801109	0.314842754902501	0.554284082451266
9030607L20Rik	7.14316795599089	-0.878820373154029	0.802437363533278	-1.09518875004078	0.273433953284337	0.508394810310497
9030624G23Rik	28.3919854192487	-0.219013429771082	0.488507987498888	-0.448331317758812	0.653914101759055	0.825366965589567
9130002K18Rik	14.5988618196391	-0.69520913885716	0.660354257526902	-1.05278209526625	0.292440872814798	0.529677546146482
9130008F23Rik	22.599025344462	0.278063932892676	0.4557382534482	0.610139550035118	0.541769369460283	0.750249291961717
9130019O22Rik	244.748544581053	0.000912358886479372	0.137325948650796	0.00664374719740256	0.994699095681779	0.997435297850782
9130023H24Rik	381.251258767757	-0.10512935183239	0.143448132176105	-0.732873619457987	0.463635514339655	0.690011540120519
9130024F11Rik	11.1825457105171	0.0660690617439723	0.796172290425611	0.0829833724917174	0.933864760837435	0.974087865724802
9130213A22Rik	36.587903544444	-0.0749759300654954	0.418757796149153	-0.179043663795552	0.857903416845022	0.940469754703789
9130221H12Rik	48.9276426702387	2.51664123908178	1.19172691188389	2.11176001312536	0.0347070386538004	0.125246586768781
9130401M01Rik	539.177938612325	0.130738956368827	0.104546821138347	1.25053019255191	0.211105933138501	0.435201375919841
9230114K14Rik	83.6808661443912	0.118749067555428	0.343816297913371	0.345385219595809	0.729804787364916	0.871166617247871
9230116N13Rik	16.1761095933629	0.110098101326141	0.611461748396216	0.18005721799428	0.85710764870123	0.940226227844865
9330020H09Rik	13.0351697140635	0.647572842445051	1.30635439659736	0.495709926901745	0.620099082296267	0.805049481969888
9330102E08Rik	175.126283577014	0.0143390500838584	0.177587369734989	0.0807436368096241	0.935645832931233	0.974420285708292
9330104G04Rik	45.9659322070161	-0.173346198835935	0.315599141288964	-0.549260679632897	0.58282656739623	0.780515579291938
9330133O14Rik	87.9062301644188	-0.00976168735923151	0.253494176789177	-0.0385085270315696	0.969282232940009	0.987432688201169
9330136K24Rik	10.5503552835026	0.199055073015384	0.720021815165977	0.276457002861085	0.782197079930714	0.899943954508588
9330151L19Rik	184.583252512382	0.0365196843797126	0.187742569714903	0.194519998502043	0.845768738244137	0.934509732728727
9330154J02Rik	18.5999797633744	-0.933952872299987	0.606502072311431	-1.53990054599585	0.123584597698301	0.308474940711507
9330159F19Rik	899.831441415896	0.0388990195323759	0.122445518937045	0.317684304579374	0.750724418061392	0.883802742355451
9330159H11Rik	71.0472786812513	0.0248139650135478	0.344806099056086	0.0719649828743649	0.942629775186038	0.976576532849391
9330159M07Rik	146.001695106163	-0.278054037259829	0.220040837965846	-1.26364742031653	0.206356605128193	0.429221738666642
9330162012Rik	20.2645826826404	-0.805196584516622	0.566601485572915	-1.42109861166787	0.155288093561664	0.357160448481996
9330175E14Rik	22.6107351691532	-2.20383732484365	1.17129791588105	-1.88153440295838	0.0598992599566123	0.187089571867864
9330179D12Rik	23.3739619903346	-0.490401736124462	0.644154328601193	-0.761310938000509	0.446471368940367	0.67524765442256
9330188P03Rik	780.091546700192	0.405144616483945	0.10159119709065	3.98798939363253	6.66356420486765e-05	0.00082063347715261
9430015G10Rik	645.42648003503	0.0811866305345728	0.0958474201200912	0.847040331736115	0.396972641455454	0.63273032505818
9430037G07Rik	67.9608559479203	-0.209501314306514	0.333881416844655	-0.627472221384481	0.530349739524918	0.742003488909247
9430038I01Rik	150.178517670109	0.399258738412674	0.274694183069351	1.45346630187606	0.146094329389674	0.343393544226349
9430041J12Rik	95.2273446355139	-0.938617617574748	0.286083493212004	-3.28092196804651	0.00103468365352875	0.00792920750570334
9430053O09Rik	101.475308465108	-0.347874686425758	0.236101662916346	-1.47341057292347	0.14064036107467	0.335232668803259
9430062P05Rik	29.6126253773547	0.136411402493822	0.448759404278179	0.303974470937801	0.761147340669693	0.8886218649357
9430065F17Rik	21.4696110141238	-1.75049121609403	1.04579615258707	-1.67383596866722	0.0941628412059275	0.256136299746734
9430078G10Rik	7.37275023797891	0.893289289152809	0.868364114615221	1.02870359808527	0.303618978640571	0.54235535803112
9430091E24Rik	41.9396339175005	-0.0142307095671716	0.388365735210814	-0.0366425466434283	0.970770018977794	0.987805238787557
9530018F02Rik	21.3985656853014	0.593309346440393	0.481887911837035	1.23121857151096	0.218241127276177	0.444408491911117
9530027J09Rik	7.9323614843141	-0.152093328832413	0.925975836494924	-0.164251941398524	0.869532812981464	0.946862436159409
9530051G07Rik	75.4827481483599	0.665010300420753	0.29092045005999	2.28588365061178	0.0222610661702982	0.0893672060997284
9530052C20Rik	49.1752162270796	-0.346035846284409	0.369407954080479	-0.936730902683872	0.348896996018813	0.587818691984271
9530053A07Rik	124.870753861756	-0.108956080691098	0.357781332841647	-0.304532603268381	0.760722157691158	0.8886218649357
9530057J20Rik	59.2208053664113	-0.187414003319598	0.281608411326691	-0.665512803529795	0.505722557100403	0.724268517049787
9530062K07Rik	8.3772471080219	0.0207403619881112	0.762480767862428	0.027201160819119	0.978299289850136	0.990986936923514
9530068E07Rik	7873.64529445529	-0.0255877202658198	0.0535491661797066	-0.477836016716853	0.63276692415409	0.811950471878709
9530077C05Rik	230.996587677274	-0.131885738779718	0.176108344495534	-0.748889776674167	0.453923642682047	0.68177469940509
9530082P21Rik	112.951855038843	-0.224492446945494	0.820678527948958	-0.273544925692825	0.784434362936102	0.901413955980032
9630009A06Rik	35.6599937580587	0.0112597793593548	0.413996823273954	0.0271977433795521	0.978302015563962	0.990986936923514
9630013A20Rik	65.6064092504818	-2.39525439352811	0.390229240284956	-6.13807000156891	8.35300563133366e-10	4.52930739562184e-08
9630013D21Rik	15.0751896756787	0.333737592388638	0.562049240934195	0.593787106328842	0.552654513930614	0.758910113931376
9630028B13Rik	53.1107334487088	-0.0956898187047603	0.363328375199893	-0.263370067510181	0.792265359087063	0.905477513637325
9630028I04Rik	14.783729871599	-0.140500745547366	0.693046366978712	-0.202729214438956	0.839346687476271	0.931938511696748
9930012K11Rik	50.8101661414261	0.398795626623293	0.315571876085914	1.26372359783646	0.206329252174486	0.429219004649699
9930014A18Rik	123.043100405063	0.972761890093317	0.233267301989309	4.17015964859876	3.04386330068411e-05	0.000421284992850352
9930021J03Rik	1884.42787157284	-0.0960901126306322	0.0734546969038879	-1.30815477676481	0.190820817364694	0.40765815881799
9930104L06Rik	466.006207128544	-0.0942888216096054	0.117857719713118	-0.800022449434094	0.423697790460749	0.655427400333614
9930111J21Rik1	1019.03129606173	-0.132877465845149	1.47167871654609	-0.0902897244834809	0.928056985474077	0.971897569179488
9930111J21Rik2	236.223064953815	-0.0118892827910251	1.81480873545013	-0.00655125940204169	0.994772888659721	0.997435297850782
A030001D20Rik	121.527185621328	0.348509713887452	0.20931332809907	1.66501444056395	0.0959098748584545	0.259283207205679
A130010J15Rik	240.057817815028	0.00586982658014148	0.189956755770413	0.0309008571784407	0.975348606321348	0.989967729051529
A130051J06Rik	20.1401216836003	-0.744287187728249	0.599290449544012	-1.24194735339861	0.214255987051184	0.439182275563222
A230028O05Rik	8.30503968819222	-0.473480749677142	0.767818312925469	-0.616657276476163	0.537460806854363	0.747826786544046
A230045G11Rik	280.06187432666	0.0206978473985867	0.185365705115305	0.111659529391976	0.911093369459082	0.965802267428384
A230056J06Rik	23.5309403030416	0.640022293335153	0.49893475537304	1.28277753041402	0.19957002838921	0.419766791880533
A230056P14Rik	151.462345398034	-0.262986587129533	0.221771769532497	-1.18584339063497	0.235684152369091	0.466220756948529
A230057D06Rik	48.5198090333122	-0.0202112487761042	0.382846578157097	-0.0527920319241058	0.957897610252539	0.982670008107725
A230070E04Rik	17.1017044940255	0.144867744162481	0.668985434923926	0.216548427812864	0.8285602805914	0.926198375727782
A230072C01Rik	112.799706421947	0.182339756810244	0.201718563898419	0.903931464146585	0.366031743917823	0.606591083431575
A230087F16Rik	9.51536763054731	-0.0229308720736966	0.818438359294344	-0.0280178364238298	0.977647925321879	0.990811460252434
A230103J11Rik	18.9000168537272	0.475106742208079	0.576844065179123	0.823631152485806	0.410149169480966	0.644263284707857
A230107N01Rik	21.726835367408	-0.0759605396448631	0.544565816328929	-0.139488262698776	0.88906433027787	0.956412210224063
A2m	8363.25872937329	-0.279732950840101	0.0982779820739235	-2.84634406341076	0.00442243830956838	0.0256047917242147
A330001L22Rik	14.8319412160921	-0.268827440462148	0.570021532949289	-0.471609272497542	0.637205706978617	0.815443284384238
A330009N23Rik	11.7369392602517	-0.123317589179084	0.668102575286445	-0.184578826277106	0.853559394747251	0.938192509369453
A330023F24Rik	39.7023268551023	-0.200458614341863	0.426589859435725	-0.469909469031968	0.63841969885009	0.815894310759692
A330033J07Rik	32.6702881847505	-1.84063071855782	0.623252944984322	-2.95326437423271	0.00314432548926957	0.019514706839277
A330035P11Rik	61.9213253852114	-0.308934093202982	0.346901264986486	-0.890553377529531	0.373168820526113	0.613032768774721
A330041J22Rik	21.9499375523929	0.182954256641414	0.526249017748952	0.347657193592507	0.728097648073736	0.870338241593685
A330048O09Rik	9.95347909558597	-0.283867236298516	0.885276669141307	-0.320653696401893	0.748472840632146	0.882286525295025
A330069E16Rik	7.34609614639178	0.373323473195747	0.865332942493387	0.431421774051552	0.666161720503436	0.834042974386954
A330074K22Rik	53.342725537232	-0.0518799360353089	0.428003763908927	-0.121213737845418	0.903521743124447	0.962980325562844
A330076H08Rik	83.0487206846263	-0.0456474128478099	0.325001193491184	-0.140453062210211	0.888302035723154	0.956106481022558
A330093E20Rik	9.51129175206875	-0.433614763372512	0.817982123889659	-0.530102982337305	0.596040531433985	0.790309855225049
A330102I10Rik	26.6258844481717	-0.594111451738264	0.449940071536353	-1.32042351709113	0.18669365612786	0.401337797028123
A3galt2	33.9157821983328	0.318772386705217	0.451232488306129	0.706448216753738	0.479909444863839	0.703622457452239
A430005L14Rik	530.301406912916	0.238056886212677	0.130268974041008	1.82742581620193	0.0676357706826583	0.202968877468221
A430018G15Rik	34.4801442175082	-0.297144749617411	0.420502794854077	-0.706641556854638	0.47978925693073	0.703508816157814
A430027H14Rik	17.8428536550387	-0.380307948567436	0.530127915512854	-0.717389025249729	0.473134089462361	0.698097236904544
A430033K04Rik	454.745191241368	-0.00883040766700893	0.147133277322607	-0.0600163866916881	0.952142583523173	0.980515920959329
A430035B10Rik	56.0247076212609	-0.119129832262762	0.323327912594055	-0.368448957304631	0.712538498310792	0.861595113716422
A430046D13Rik	86.5917968511354	0.118126233393611	0.270384194478711	0.436882908859941	0.662196267418571	0.831507735079665
A430057M04Rik	11.6132546187867	-1.28682058063993	0.909066524748666	-1.41554060743321	0.156910051113791	0.35948580377132
A430105J06Rik	16.5021182991569	-0.616954313426286	0.512070908520261	-1.20482203374745	0.228272012072123	0.456932100424636
A530040E14Rik	19.2830183688822	-0.132877181388116	1.57294599561815	-0.0844766328648793	0.932677480693625	0.973907819859651
A530072M11Rik	11.4170726945442	-0.461153172258674	0.749854949255497	-0.614989835989662	0.538561432797471	0.748663067822019
A630026N12Rik	139.122982598986	-0.00751349358988043	0.23031928137128	-0.032622078121929	0.973975963403596	0.989584552560705
A630034I12Rik	190.674815495574	0.37173410030586	0.276151793050157	1.34612234887188	0.17826306220977	0.390251495644869
A630072M18Rik	356.794460796249	0.12433669156544	0.144283367461441	0.861753463015537	0.388823198611949	0.62688264155914
A630089N07Rik	102.553740747988	0.345116944275119	0.252149676807492	1.36869873737179	0.171093465167736	0.380410835495248
A730008H23Rik	704.340915092471	-0.107290560916178	0.0960403959549569	-1.11713992689594	0.263934501236477	0.499072418124796
A730009L09Rik	15.4536965354174	1.05156534742986	0.98050738005511	1.07247060942137	0.283508708061584	0.520348979870161
A730017L22Rik	134.626657718841	0.117788711427725	0.241029022594232	0.488690988993552	0.625060484275918	0.807978455637234
A730020E08Rik	11.0313399165082	1.13764151038425	0.891575257618664	1.27599044574522	0.20195889651911	0.423279141795424
A730056A06Rik	245.498642815419	-0.0997763526840339	0.195620676621116	-0.510050135841641	0.610016337887796	0.79977991118797
A730063M14Rik	35.6168675727207	0.122757248792751	0.37416876166196	0.328079897016243	0.742851253384787	0.87911264705254
A730081D07Rik	23.6371072047461	-0.0237998237754002	0.50090643744235	-0.0475135114991197	0.962103961879159	0.985044136453761
A730094K22Rik	40.0285863906957	-0.180996826725954	0.376464552193489	-0.480780529458528	0.63067248981975	0.810794362984617
A830011K09Rik	43.1330147377627	0.447512281168245	0.391036560322484	1.14442567927456	0.252447143627081	0.485846825310666
A830019P07Rik	8.79669400271832	-1.13380475087037	0.858325247482959	-1.32095001771794	0.186518030536149	0.4010648598171
A830021F12Rik	51.9584848394873	-0.415806216579111	0.358488094366286	-1.15988849591825	0.246094207120164	0.478543931835412
A830035O19Rik	25.3836432812118	-0.00296188389520731	0.491837085519013	-0.00602208329223846	0.995195101759268	0.997615912028689
A830049F12Rik	23.7776111158327	-0.368838167275128	0.455757181129741	-0.809286573084474	0.418350327617024	0.651364324402985
A830052D11Rik	8.51108006588689	0.583677698120515	0.80046599822402	0.729172381357248	0.465896223277767	0.691778672358008
A830082K12Rik	169.63148609003	-0.12364992421935	0.184941771475426	-0.668588406139388	0.503758070328265	0.722791068124389
A830082N09Rik	158.099283003779	0.12898348183354	0.181158845306683	0.711991079514693	0.476470299954517	0.700761636728252
A830092H15Rik	21.5051810307859	0.259769275092744	0.562959088716697	0.461435440512925	0.644486229617849	0.819920584164592
A930001A20Rik	7.43824244050577	-0.247121959811973	0.840724411174633	-0.293939317720896	0.768804273305901	0.892979768760561
A930003O13Rik	35.9577783334331	-0.265644046767939	0.442062376319944	-0.600919827150543	0.547893386642703	0.755328343912093
A930004D18Rik	262.094614452097	-0.524728882957484	0.211140082946686	-2.48521680788569	0.012947255496924	0.0594657452246575
A930005G22Rik	14.8933780817232	-0.940650832054482	0.706538761060021	-1.33135064047049	0.183073662638791	0.395982975323164
A930005H10Rik	128.414185655632	-0.187867224105336	0.230368610172824	-0.815507043101044	0.414782134701425	0.648395077083565
A930006K02Rik	26.429028265077	-0.123032838118028	0.532855310365101	-0.230893519731893	0.817397525232978	0.920039658992175
A930007A09Rik	292.323912936335	-0.314222624347236	0.172593363761203	-1.82059505359655	0.0686684352915735	0.205171377079264
A930007I19Rik	10.1084612088993	0.500261753751816	0.817457495312352	0.611972801791566	0.54055575260133	0.749757288949777
A930009A15Rik	33.5423394028922	0.207999852409657	0.736241113863404	0.282515942797848	0.777547923688585	0.898246586286613
A930013F10Rik	87.4490383388967	-0.00922903204179588	0.235889148359894	-0.0391244451301135	0.968791171491557	0.987298526792385
A930015D03Rik	19.957216828035	-1.78992894302919	1.63352614304435	-1.09574551386938	0.273190158779966	0.508212005115558
A930017M01Rik	26.0722467907037	-0.855565776981916	0.587858140374679	-1.45539496388807	0.145559949830868	0.342723927012144
A930024E05Rik	122.431308900428	0.504724736454717	0.224942127755638	2.24379817818304	0.0248453896872381	0.0972575168854034
A930028N01Rik	71.882522657012	-0.360461190608971	0.274365564171448	-1.3137989517654	0.188913870482808	0.404633087453041
A930033H14Rik	30.188093922672	0.517476230539419	0.465361808785357	1.11198689013627	0.266143787095393	0.500869298604916
A930037H05Rik	35.4050758805784	-0.495404170910483	0.482956537028929	-1.02577381798812	0.304998209993701	0.543778600943546
AA386476	45.8337858943568	0.0177108292750762	0.376304095611438	0.0470652046619337	0.962461259247542	0.985044136453761
AA387883	22.6520290077104	-1.02933020527884	0.561546722761047	-1.83302682316045	0.0667985822257703	0.201409882825974
AA388235	442.093152642	0.289569314911571	0.136778914557588	2.11706106784211	0.03425466530708	0.124099758883935
AA414768	110.311901283142	0.305261909671567	0.28560470071057	1.06882662964612	0.285147797593599	0.5223801173075
AA467197	53.8065728010935	-0.612746484392934	0.536550143745287	-1.14201159301864	0.253449200890794	0.486872931765977
AA543186	18.6608572715841	-0.1602343299096	0.520827234891667	-0.307653515743908	0.758345994177121	0.887226933520336
AA619741	55.7997743110246	2.27032256813381	1.32078001615277	1.71892558970336	0.0856279219240454	0.24078653445854
AA986860	74.9790422670459	-0.161189900555113	0.285103179830649	-0.565373913580549	0.571819464046306	0.773217565678729
Aaas	1155.18721221462	0.137736947192931	0.0997318104961431	1.38107336573678	0.167256403905164	0.374396328350451
Aacs	4706.8223566442	0.643396304937388	0.0912931333715387	7.04758705475621	1.82046935159302e-12	1.7446870227709e-10
Aadat	17.7370717396411	0.173673728445132	0.571368691642776	0.303960876725311	0.761157697586883	0.8886218649357
Aagab	1453.72379140249	-0.120261629181255	0.0722303032821296	-1.66497472274921	0.0959177989286721	0.259283207205679
Aak1	6802.21552015753	0.101977998090393	0.0754076238476546	1.35235660384179	0.176261264815494	0.387666846737248
Aamdc	775.856504236611	-0.0906853296443323	0.110478439326534	-0.820841878262776	0.411736341019662	0.645755824867644
Aamp	4741.10592340329	0.0785734118326444	0.0677488038664846	1.15977563216455	0.246140167734099	0.478576848894656
Aar2	1560.58837118848	-0.0500162517922294	0.0705821320150612	-0.708624836970873	0.478557319233719	0.702463475022003
Aard	598.870266835231	0.273041178766797	0.121070612433206	2.25522257862065	0.0241193613886538	0.0948886761648135
Aars	8132.75668242767	0.292723861116126	0.129472723278832	2.26089213004129	0.0237659375869082	0.0938117134057938
Aars2	681.23428956161	0.0838818380831281	0.109524258954329	0.765874509300319	0.443750974570983	0.672251263835879
Aarsd1	1241.98527189688	0.197327599362299	0.0828746980190964	2.38103551601273	0.0172640473778703	0.0742642372068929
Aasdh	439.540632560511	-0.357153811299914	0.135729493547517	-2.63136479747402	0.00850426971913136	0.0426092346657025
Aasdhppt	818.371375478911	0.127617677511579	0.0989587022351048	1.289605407399	0.19718769729551	0.416479002202365
Aass	124.146596530882	-0.632668904809464	0.211159999507434	-2.99615886666637	0.00273403954235132	0.0174817330551277
Aatf	861.738469249971	0.192796212321161	0.117736035577213	1.63752933735162	0.101519914159731	0.269656994579344
Aatk	2121.57647326124	0.3012209184984	0.0928240323690172	3.2450746946751	0.0011741981936662	0.00875813711511026
AB010352	575.551295492063	-0.0759790490077186	0.124288571885297	-0.611311626284015	0.540993295545812	0.750208924352416
AB124611	9.60082950322216	-1.4290922116861	0.754678182504967	-1.89364452930464	0.0582722087462315	0.183558014326941
Abat	11231.1123285656	-0.257779991117632	0.075693372010752	-3.40558207766216	0.00066023163814288	0.00552730234796711
Abca1	32545.2070300171	-0.469358544406618	0.0893435681521525	-5.25341167936452	1.49307290039005e-07	4.3793262793647e-06
Abca13	49.5581744081113	-0.420968071670253	0.35389715489061	-1.18952092677992	0.234234741138956	0.464524238803483
Abca2	4628.59289563072	-0.151156335732442	0.0695563759964663	-2.17314852257572	0.0297691407132911	0.111374152409871
Abca3	5124.61709702164	-0.277233711321028	0.0628735299439008	-4.40938677323177	1.03663740359253e-05	0.000170029163789247
Abca4	60.5195963197107	0.107692461680911	0.313228807011196	0.343814040312908	0.730986140583989	0.871726675049157
Abca5	527.817313844239	-0.542695955691712	0.125848837806272	-4.31228420660606	1.61576552997592e-05	0.000245930553980822
Abca6	69.2831807264886	0.410717406847467	0.314329680591309	1.3066453224361	0.191333196455412	0.408458022565742
Abca7	494.658423354012	-0.149776210478012	0.13954579829602	-1.07331221940693	0.283131054464689	0.519956807241079
Abca8a	113.621186897934	-0.560093105274948	0.259858728962836	-2.15537537457535	0.031132471785281	0.115330448749444
Abca8b	475.218192471634	-0.214143019377166	0.134737367077924	-1.58933652943744	0.111984435784865	0.289152794404405
Abca9	417.265331115231	-0.4008211424608	0.119387818785005	-3.35730350499663	0.000787066646279397	0.00630418202005324
Abcb10	846.157728421987	-0.113417911877425	0.100016378612017	-1.13399338639719	0.256797322209118	0.490560558499837
Abcb1b	273.166288661692	0.391196901168662	0.17643320471314	2.21725214255844	0.0266058662301346	0.102302565649065
Abcb4	222.674560940515	-0.217587879027935	0.174918912352004	-1.24393569627316	0.213523230320918	0.43821176900025
Abcb6	881.230567888916	0.530201702926295	0.0991581274439987	5.34703222613533	8.940810216414e-08	2.8019071408245e-06
Abcb7	1691.30385940924	0.196603543266845	0.077070815200516	2.55094672030312	0.0107430747725668	0.0511078916453076
Abcb8	1897.78699573557	0.0491608445393314	0.0767064541974475	0.640895802754592	0.521590383032713	0.73594143545197
Abcb9	248.007363050287	0.12761851068974	0.159576286336825	0.799733554523067	0.423865187626916	0.655563309517929
Abcc1	768.966940894675	-0.12543652483479	0.134770781279111	-0.930739761573474	0.351988196488674	0.59151528503612
Abcc10	422.608829794084	-0.0174328657801831	0.141980752109208	-0.12278330351972	0.902278696070165	0.962477320003921
Abcc12	379.836009093499	0.42238112886271	0.17098324272357	2.47030716071736	0.0134997081680316	0.0614551752117736
Abcc4	2335.39028512393	-0.165584740477068	0.0804759550997966	-2.05756788188136	0.0396316324394733	0.138349815572274
Abcc5	3253.23601803009	-0.183215229610517	0.108449213731276	-1.68941040056318	0.0911408092389779	0.251069043100398
Abcc8	8.63316945577888	0.693506272523497	0.897548962998548	0.772666786006435	0.439719608128325	0.669182713499926
Abcd1	1505.32591876798	-0.325642959347384	0.110204843529434	-2.95488790617819	0.00312782671909681	0.0194342614540489
Abcd2	724.947062015421	-0.478252606898747	0.146868602233515	-3.25632980518427	0.00112862570768575	0.00850675179034841
Abcd3	8329.87210830001	-0.012490778281492	0.0519894054698751	-0.240256224678886	0.810131628828362	0.915503732522308
Abcd4	744.070027162244	-0.0511721967717423	0.110782066006503	-0.46191769675733	0.64414034279744	0.819733606938393
Abce1	5046.44469237461	0.29983679404288	0.0846790536211481	3.54086141992496	0.00039882299310568	0.00362015320393944
Abcf1	4518.58120536845	0.0443253616353135	0.0550292109803303	0.805487864457245	0.42053820655177	0.653237070938501
Abcf2	3079.41117203849	0.249602206518672	0.0902425304466782	2.76590433893202	0.00567651839596121	0.0312635246371616
Abcf3	1873.22609841277	-0.0648839200551905	0.0858097071229072	-0.756137297639949	0.449566881814631	0.677690987719312
Abcg1	1131.37529482655	0.140311580126005	0.13090481646911	1.07185956873569	0.283783112537178	0.520690207820886
Abcg2	703.594879376393	0.403319630157256	0.1179956055352	3.41809026131012	0.00063062189733109	0.00532812473378046
Abcg4	600.266192194503	-0.0194156727220105	0.122085257704568	-0.159033720262885	0.873642306976014	0.948377990661351
Abhd1	45.3780943445815	-0.113039529608999	0.359285525299684	-0.314623110727079	0.753047829841256	0.88457496095655
Abhd10	881.086286637777	-0.0473981271605257	0.0865877602313076	-0.547399852287529	0.58410405674351	0.78139679202727
Abhd11	651.754157095159	0.0506844598951504	0.123077827805214	0.411808209479978	0.68048000367464	0.843132319646179
Abhd11os	8.44182169530778	-1.31431094827238	0.987918884750091	-1.33038346423032	0.183391959939943	0.396500878664373
Abhd12	3052.8081626349	-0.196323617952392	0.0875614196199392	-2.24212465723529	0.0249533168083663	0.0975410183232415
Abhd13	1669.10164870725	0.172392333566179	0.0689661154885263	2.49966715313782	0.0124310039870919	0.0576082849938778
Abhd14a	974.118208964381	-0.0188221683990542	0.0882696373304821	-0.213234912573435	0.831143738116507	0.927783123119964
Abhd14b	94.4663080860899	-0.61968523822211	0.279268563217616	-2.21895809210444	0.0264895757592989	0.101998170244401
Abhd15	137.095824899988	0.816458682943541	0.21669873502601	3.76771319336748	0.000164749826183985	0.00174533170618047
Abhd16a	2119.77064066582	0.0445972300637103	0.0731179643826955	0.609935334499888	0.541904644736731	0.750273489319693
Abhd17a	2854.83369725331	0.217836274756311	0.0733048987201955	2.97164689617526	0.0029620713591238	0.0186219619694114
Abhd17b	2476.19957818334	0.0643601211786476	0.0649526847790948	0.990876996040079	0.321745646369122	0.561055245398139
Abhd17c	2438.33296944884	0.368423136824995	0.0647718662618154	5.68801175707655	1.28526975932645e-08	5.36364220575624e-07
Abhd18	258.27003798365	-0.156695990602105	0.184042698967604	-0.851411066459566	0.394541046492652	0.630640890153546
Abhd2	8881.78792431571	-0.0601752873289496	0.056805690384277	-1.05931794723166	0.289455004082882	0.52681641683805
Abhd3	733.477216704415	-0.66040156776428	0.155107882916116	-4.25769184227363	2.06548392718473e-05	0.000301571630254323
Abhd4	19767.7189595203	-0.245097905895672	0.0547992213798033	-4.47265307287751	7.72550604737529e-06	0.000131829442738027
Abhd5	1104.100967444	-0.0336598640762378	0.0935312932428292	-0.359878099716304	0.718938295181794	0.865181146936194
Abhd6	738.600876272444	-0.0641829734562633	0.103495445559639	-0.62015263675809	0.535157300548011	0.746036683022809
Abhd8	2754.28338865894	0.150460474968959	0.0818114956029096	1.83911165368804	0.0658987652922854	0.199741713691768
Abi1	2796.51655224264	-0.223320633051298	0.0669297432096632	-3.33664260972474	0.000847969123404091	0.00671692601162568
Abi2	5500.66038436633	0.217697136600338	0.0633037917743638	3.43892728221217	0.000584024087874069	0.00500887256218322
Abi3	29.7566812290936	0.703096146832393	0.560530476672702	1.25434062212988	0.209718224813566	0.433587760921463
Abi3bp	110.7246746674	-0.0112310286862027	0.356563150370382	-0.0314980072240679	0.97487238136272	0.989946179657677
Abitram	996.999546162445	-0.0644899605731642	0.0977925510147364	-0.659456777678764	0.509602492584908	0.727423578781575
Abl1	4903.74755714767	-0.0306690071557218	0.0644925514132603	-0.475543399720669	0.634399707115601	0.813302595434249
Abl2	2898.58308027766	0.0583127082695088	0.0654002625945529	0.891628044844663	0.372592332985111	0.612283124008231
Ablim1	1676.36022161157	-0.330288762797015	0.0910910924905778	-3.62591724137219	0.000287937566343386	0.00275790984520882
Ablim2	148.623362182057	-0.878611262040502	0.19641282522817	-4.47328865118574	7.70256872490576e-06	0.000131574241307095
Abr	2534.79657112621	0.182922382794084	0.0672142017117123	2.72148412293364	0.00649895069090553	0.0346126472500911
Abracl	208.135081692775	0.753148153966731	0.182627176690924	4.12396537915794	3.72404894541294e-05	0.000499489201108112
Abraxas1	271.547091053249	0.049829692947388	0.195129219845747	0.255367663473359	0.798439143800074	0.908753079223946
Abraxas2	1172.17327311977	-0.12611910469054	0.0796510305606696	-1.58339576779834	0.113331287014972	0.291534478020412
Abt1	505.348732869333	0.100988973895949	0.122338464456177	0.82548832327485	0.409094409252783	0.643403515134326
Abtb1	408.34553372396	-0.121348224070201	0.126016318595602	-0.962956428362413	0.335569389675788	0.575102700386291
Abtb2	1936.35421385125	-0.102119888751545	0.105356435059184	-0.9692800320567	0.332405489278427	0.572154252978646
Acaa1a	3552.93954693138	0.0526998510100566	0.072290004790222	0.729006052261112	0.465997960316872	0.691778672358008
Acaa1b	7.86387580830017	0.665263009338356	0.958555855839495	0.694026336895855	0.487665692544875	0.710130854762343
Acaa2	1403.0928329358	-0.568575048937802	0.0994970941757346	-5.71448898732227	1.10034174126204e-08	4.67475084096997e-07
Acaca	8546.83979799313	0.266100723882786	0.0708331783578925	3.75672432116885	0.000172151959644777	0.0018121027476274
Acacb	128.077644707625	-0.807545258815636	0.221945964975608	-3.63847686487288	0.000274255259426988	0.0026468522812614
Acad10	264.117470305231	-0.280413768799448	0.158783096912905	-1.76601775788048	0.0773928696987646	0.223854020725467
Acad11	1407.57286602011	-0.240015548901965	0.0709864025680152	-3.38114822302758	0.000721835933809865	0.00592271952858229
Acad12	365.279752128383	-0.106992826964094	0.138933360218604	-0.770101772502633	0.441239524669832	0.670296961078012
Acad8	1038.69172920635	-0.0352662593602365	0.0858800860115886	-0.410645366091945	0.681332593308888	0.843691623475085
Acad9	2396.05630514786	0.119070576172729	0.0764120493475814	1.55826963403511	0.119169344106648	0.301183998075592
Acadl	8526.60217302865	-0.268317153086937	0.056613755529358	-4.739433916335	2.14316115529016e-06	4.50036541194942e-05
Acadm	3813.06835126924	-0.163485391121419	0.0584214939086694	-2.79837744952219	0.00513600552606768	0.0287965697590815
Acads	2679.50764210149	0.102911338647619	0.0721136575704942	1.42707140526077	0.153559313702044	0.354748415737934
Acadsb	3968.26769293499	-0.197021748518212	0.0657802723063562	-2.99514948190894	0.00274310374873506	0.0175305152033305
Acadvl	3391.98175887915	-0.160988791487846	0.0738664528027458	-2.17945745841828	0.0292977016820308	0.11002139921129
Acan	10.8573236277506	1.11172228906083	0.737801286761792	1.50680448653075	0.131860779237782	0.321434874143128
Acap2	4055.56201368724	-0.165985036705432	0.0522517850978237	-3.17663858554654	0.0014899258402223	0.0106182177043772
Acap3	2612.72064534727	0.153220889308895	0.102323744078002	1.49741285064876	0.134285866557179	0.32533336630343
Acat1	5959.39939965544	0.177398354712866	0.0737549851070518	2.40523883850537	0.0161618992002752	0.070535543134058
Acat2	4603.42838708856	0.623503868501683	0.115359484382714	5.40487738687492	6.48527411423274e-08	2.15530763102848e-06
Acat3	193.192207062738	-1.23438045386146	0.251043116956085	-4.91700576709055	8.78779637320472e-07	2.10243883041954e-05
Acbd3	2158.05706902535	-0.0144822056720045	0.0812215634265488	-0.17830493604203	0.858483502531078	0.940844495427318
Acbd4	246.171256570158	0.00573649298588493	0.153662184286715	0.0373318459093443	0.970220413819635	0.987555967333654
Acbd5	3094.78282884903	-0.30529470745858	0.0609430467148523	-5.00950844953698	5.45692310746822e-07	1.37425779319386e-05
Acbd6	1721.92753001601	0.180594615902646	0.0763298491424851	2.36597632422318	0.0179825943558156	0.0764967962222619
Accs	400.090558396145	-0.0895973500060804	0.167465079155964	-0.53502109489129	0.592635270420704	0.787949652977488
Acd	1027.88400395067	0.0220912746063562	0.108861989487299	0.202929183183204	0.839190383937293	0.931938511696748
Ace	149.999378726922	0.155829802305631	0.308334059490956	0.50539276317024	0.613283000729549	0.801121878439328
Acer2	16.88506764681	0.777888133580572	0.650543986300899	1.19575024896283	0.231794035886242	0.461739321758164
Acer3	692.427342197932	0.144051471233136	0.0975772413302466	1.47628144913013	0.139868352055014	0.334434278397861
Ache	100.360411073615	1.14988087390752	0.292168411298166	3.93567829183982	8.29620462104542e-05	0.000988826008483823
Acin1	6640.92456750426	-0.0519960885240831	0.0543939366729782	-0.955916995614581	0.33911417170908	0.57873051107283
Ackr1	12.5758354523671	-0.886865093549729	0.990517225416254	-0.895355548387393	0.370597054856668	0.611075507878096
Ackr3	1408.79993385981	0.123007342191573	0.120469788025138	1.02106382195928	0.307224202119588	0.546483885677933
Ackr4	22.5937980298964	1.73863563068151	0.616477269645554	2.82027532285358	0.00479824613594834	0.0272927154261464
Acly	14486.6763813481	0.468291212075391	0.0830908066324553	5.63589681042374	1.74149641298429e-08	7.00166509064221e-07
Aco1	5234.01592011254	0.17143342023852	0.0643265574005444	2.66504888752323	0.00769771314570713	0.0394720410082026
Aco2	21175.7273019974	-0.0588849812107924	0.0471886111527525	-1.24786425733485	0.212080771974281	0.436457454174832
Acod1	87.8843294325272	0.589146738851306	1.479724844313	0.398146142585605	0.69052246304862	0.84868567558108
Acot1	8602.2927490166	-0.201934618186781	0.063996613091541	-3.15539539409583	0.00160280730012903	0.0112428406533306
Acot11	1620.44406653575	0.239453208596823	0.134416979143124	1.78142084521821	0.0748437253642518	0.218551633109712
Acot12	12.2305010842701	-0.764928194709789	0.925628933274875	-0.82638751578721	0.408584302988531	0.643092108322634
Acot13	689.472538231095	-0.0914481069235917	0.120513933640504	-0.758817708136418	0.447961611136478	0.676299156576678
Acot2	856.397079690179	-0.133596103407345	0.117489448476572	-1.137090225034	0.255500569837261	0.489274093075906
Acot6	318.946598677262	-0.130962553789512	0.149819198365474	-0.874137328315143	0.382043471134995	0.620603054630201
Acot7	605.952621739897	-0.2544839807481	0.176743468842471	-1.43984941799981	0.149910006336785	0.349371013826437
Acot8	272.029887729465	-0.0474843539253187	0.137235959250452	-0.3460051883243	0.729338815579916	0.871026950653856
Acot9	212.52610744013	-0.194007148140502	0.159556011825445	-1.21591876057134	0.224015870702503	0.452024687531428
Acox1	13213.2946196123	-0.448660085934361	0.061557587423042	-7.28846117459146	3.13515211467628e-13	3.45902332071169e-11
Acox3	1133.3438259182	-0.209927941597613	0.0804217260367457	-2.61033867268274	0.00904526244003242	0.0446938930993349
Acp1	2309.87752684254	0.0469560327313602	0.0608934304825508	0.771118203708618	0.440636871590649	0.669859337678432
Acp2	2737.10696784037	-0.101836613498024	0.0726195751386437	-1.40233006463616	0.160816706576166	0.365140197837878
Acp6	681.891202988729	0.273244591036815	0.1083038863035	2.52294354674497	0.0116377082137884	0.0546074529450864
Acpp	9.22642020499357	0.191519853818004	0.854759636887187	0.224062819011283	0.822708423084784	0.922905864214454
Acr	12.8788119942897	1.38508303719656	0.838135435523607	1.65257663438518	0.0984170566739578	0.263789717433093
Acrbp	76.1779383107935	-0.514130541856986	0.264320945978469	-1.94509950754665	0.0517630031693032	0.168547214534753
Acsbg1	15223.1004627974	0.394436981210207	0.0703245561306889	5.60880868522224	2.03724073447574e-08	7.9766927000233e-07
Acsf2	4775.86067116351	-0.714708432903034	0.0551636083582956	-12.9561581298471	2.1683861460935e-38	2.97863976935044e-35
Acsf3	836.630423772208	-0.197785604211497	0.103515502582335	-1.91068583233879	0.056044966569861	0.178531054572745
Acsl1	205.156519966807	0.0631074538840444	0.172558772661014	0.3657157089777	0.714577222925726	0.862555560567349
Acsl3	5968.3867041539	0.293201611449781	0.0761516461378023	3.85023340032873	0.000118005317349378	0.00132597113237024
Acsl4	1712.56263588863	0.444288892849068	0.0949509339358755	4.67914189395036	2.88078033107236e-06	5.77935986139405e-05
Acsl5	1880.4264708726	0.547942637637524	0.142665429077449	3.84075274003529	0.00012265761423367	0.00136798925103371
Acsl6	2150.52672206341	-0.428874647246232	0.0810418147019177	-5.29201682888874	1.20974756927447e-07	3.65228551866672e-06
Acss1	5312.9820953831	-0.289982285644941	0.111707800437472	-2.5959000580918	0.00943435025793018	0.0461334410120798
Acss2	5385.05443707797	0.863987534263159	0.0926610916346611	9.32416744742918	1.11858304053194e-20	3.4145783037275e-18
Acss3	414.126504952012	0.109189715707678	0.172223340527536	0.634000684072323	0.526080375678	0.739399279972662
Acta2	5371.60316963117	-0.694519806919351	0.130695172744972	-5.31404329886445	1.07219124199027e-07	3.26691320387572e-06
Actb	64691.3468090657	-0.0311684053333159	0.0633984053862801	-0.491627591315742	0.622982634598928	0.806831953540201
Actc1	153.575555417332	-0.329082248237077	0.276847911967975	-1.18867520400567	0.234567501691871	0.464792727237505
Actg1	75846.0405470858	0.00981096526694704	0.0676857049784811	0.144948852495016	0.884751254978483	0.954028892985236
Actl6a	1291.83549454506	0.318289322030818	0.0949827546215239	3.35102222818342	0.000805138393350854	0.00643018472674199
Actl6b	11.7863056951273	0.230682975477508	0.690413604706622	0.33412287055892	0.738286842621736	0.876353446660668
Actn1	2121.53652473765	-0.908638021010471	0.121587550912465	-7.47311722451449	7.83170208151788e-14	9.35491138490875e-12
Actn2	29.1488617188384	0.191185820589416	0.401124110253408	0.476625103558684	0.633629104206663	0.812757151485692
Actn3	20.5146969590521	-0.317294489755469	0.515585821753397	-0.615405770229326	0.53828678167562	0.748470629197885
Actn4	9424.48148892025	-0.023766837436322	0.0839844157570919	-0.282991043303353	0.777183702901393	0.897890114846269
Actr10	2537.77933126986	0.0520665484009748	0.0582655287649445	0.893608099070418	0.371531611488206	0.611515435224322
Actr1a	7161.16933334333	-0.0623678449307106	0.0585928970361495	-1.06442671527629	0.287135436804972	0.524167402358926
Actr1b	4012.23157363602	0.101877315890755	0.054841056024427	1.85768333573624	0.0632139963315019	0.194406626031432
Actr2	7558.03322788427	0.0403863463916436	0.0642789575198948	0.628298092406737	0.52980868105042	0.741769515717802
Actr3	10246.6994715465	0.0956661282658872	0.0742503797140628	1.28842611491411	0.197597672966134	0.417051556261213
Actr3b	298.152004810864	0.88535785259186	0.177848918705889	4.97814582756045	6.41962826917638e-07	1.58652402382464e-05
Actr5	329.474750704942	0.0832464991925909	0.145825490214915	0.570863839167651	0.568091944657521	0.770986577737429
Actr6	455.698849886914	0.0892933978210969	0.136177563124318	0.655712995389554	0.51200880578111	0.729153620258818
Actr8	1062.76757430366	0.0665227284912705	0.0826734315863159	0.804644578250231	0.421024809863911	0.653661978476968
Acvr1	861.865691371506	0.0131059516756275	0.116457754605414	0.112538248054271	0.91039664478576	0.96573407621225
Acvr1b	1462.76976885116	-0.253845042207969	0.0882246077853195	-2.87725894827053	0.00401146262067759	0.0235152737692921
Acvr2a	1048.15221390806	0.0233153078307195	0.0793244085109571	0.293923500576736	0.768816360000599	0.892979768760561
Acvr2b	950.052185882176	0.0134216226619103	0.139643963407588	0.0961131604574685	0.923430699164651	0.970751501298904
Acy1	449.458161595071	0.129046284383274	0.109389059732863	1.17970009705189	0.238119515288251	0.469213276194575
Acy3	163.919914983786	0.116804083579557	0.230940712190441	0.505775194298513	0.613014474219411	0.801121878439328
Acyp1	280.492247032324	0.0712087953498378	0.138222945690102	0.515173475679565	0.606431802209214	0.797799028540836
Acyp2	231.366933077866	-0.420623732871948	0.184190024442032	-2.28364013820046	0.0223926888092855	0.0898104823192852
Ada	67.5995797986477	-0.0589591413576053	0.336530282894845	-0.175197134862387	0.86092473556436	0.942001281240772
Adal	662.117208472031	0.00508388353076128	0.117335948247106	0.0433275872118472	0.965440400451412	0.986297089292225
Adam10	6320.39154959318	-0.0128500407921444	0.0580024172174043	-0.221543194380676	0.824669507788429	0.923800445232244
Adam11	156.196543973254	-0.299311875982744	0.255620039194255	-1.17092492797595	0.24162895415254	0.472873285082568
Adam12	4617.1915944827	1.39748808316888	0.106116560814449	13.1693684043574	1.31694746961208e-39	2.41206245434284e-36
Adam15	4604.84302754552	0.187914914572964	0.0832076086516056	2.25838619350032	0.0239215927337795	0.0943132108642961
Adam17	3554.72526859731	0.0972341337953465	0.0629605296995115	1.54436651437672	0.122499567354073	0.306462720938616
Adam19	524.787933456906	0.235693696757456	0.150103649366329	1.57020630579237	0.116367123026992	0.296567046378622
Adam1a	87.5851145751811	0.173194945395138	0.274954875190324	0.62990316238347	0.52875794371951	0.741159957386765
Adam21	7.41050773950053	-0.00968932980454599	0.739735203030882	-0.0130983759659488	0.989549306879166	0.995892958947199
Adam22	1504.94435997215	-0.11051558403953	0.0872169154542594	-1.26713474632669	0.205107113324659	0.427756282394191
Adam23	235.308644969132	-0.817370409139509	0.195446497307696	-4.1820673196957	2.88870402980258e-05	0.000404268073676531
Adam5	53.2552571248532	-0.0268780378246642	0.345317596861423	-0.0778357027529369	0.937958745897026	0.974698024596157
Adam8	61.2303754035175	0.287784695580605	0.342248827998176	0.840863933015832	0.400424165754869	0.635527820941966
Adam9	6859.38311240576	0.0792427634169102	0.0596663465857722	1.32809813154885	0.18414569064659	0.397623469297666
Adamts1	1172.14490444039	-0.102036297725002	0.30141559797593	-0.338523614604545	0.734968634556441	0.874366553985882
Adamts10	697.182002535076	0.280697002007355	0.144313327705977	1.9450525219628	0.0517686573155456	0.168547214534753
Adamts12	1022.5578638427	0.763760653341757	0.117715267200959	6.48820387960291	8.68656824704003e-11	5.79714133539303e-09
Adamts14	1419.62275592733	1.3933453867905	0.255956097047084	5.44368898754615	5.21883081821364e-08	1.78850742634997e-06
Adamts15	43.9345905306974	-0.202582411554627	0.407324900248466	-0.497348459254647	0.618943344554325	0.804291861706121
Adamts16	17.7319017299394	-0.252643999823198	0.798596202161634	-0.31636013186557	0.751729174272141	0.883946151069422
Adamts17	90.6986424437604	1.5331728475308	0.312685751819553	4.90323859852614	9.42693638025588e-07	2.22308468229096e-05
Adamts19	18.6556431309486	0.803488746515131	0.524490157504748	1.53194246835386	0.125536632397233	0.312110918785243
Adamts2	47.1210966426524	0.443721656646797	0.382217577152962	1.16091379143775	0.245676959684327	0.478129728913813
Adamts20	113.012052412572	-0.405241967386692	0.305468504483689	-1.3266243866013	0.184632964739465	0.398310403188764
Adamts3	1490.7783475368	-0.0453394737985329	0.143635958824215	-0.315655454035855	0.752264041682654	0.884095284692491
Adamts4	818.892574576759	-0.37350695380602	0.109266716765227	-3.4183049043978	0.000630124741668944	0.00532665448290814
Adamts5	120.362084143111	0.40016233232841	0.282855826762034	1.41472189881761	0.157150051056208	0.359786311334797
Adamts6	1018.25878908608	0.135543069213134	0.0864757050815733	1.56741213136423	0.11701839016478	0.297300021312288
Adamts7	945.891738724154	0.246180717241951	0.128768562173124	1.91180761116965	0.0559008751847741	0.178303023712426
Adamts8	174.296283120371	0.403518904452331	0.267200233817469	1.51017421911384	0.130998975247744	0.320478941523273
Adamts9	782.956598867323	-0.459768058432045	0.153170115071731	-3.00168252936763	0.00268492021523665	0.0172144009443644
Adamtsl1	165.252475402042	-0.275175331919675	0.205931483887829	-1.33624702121586	0.181468546565499	0.39427971284203
Adamtsl2	11.3475342528076	0.852558563467225	0.750530595400206	1.1359411177803	0.255981208297934	0.489862196618658
Adamtsl3	290.497710196936	-0.166376713297633	0.185536181145356	-0.896734600607564	0.369860552828868	0.610271536399576
Adamtsl4	215.903941537507	-1.21112759495955	0.213715867705572	-5.66699893630768	1.45320244569802e-08	5.95004173484095e-07
Adamtsl5	63.7458603628022	-0.0659928806937303	0.326830541509957	-0.201917728951655	0.839981041839253	0.931976701434911
Adap1	82.6482200851127	-0.477025082070236	0.291705538398595	-1.63529662374259	0.10198688100692	0.27067328071455
Adap2	9.94301851598119	-0.41378347257355	0.937381335588711	-0.441424910934117	0.658905411213521	0.828743880781532
Adar	5288.19458571979	-0.0863031893904294	0.109338723620018	-0.789319524986927	0.429925277684011	0.659982145403542
Adarb1	449.66834073571	0.157826281843712	0.122651941700435	1.28678176354669	0.198170364965476	0.417942719561274
Adarb2	54.2675473604657	0.150472372078593	0.523067721718443	0.287672830554796	0.773597189333368	0.895242754523088
Adat1	260.568423592842	0.226258143848761	0.179791465060649	1.25844763416572	0.208229914115816	0.431756214375485
Adat2	172.393865340643	-0.0598914787879788	0.234050244870353	-0.255891545087485	0.798034583369558	0.908589201225065
Adat3	87.6131726435193	0.423851445900653	0.241765420834203	1.75315164773427	0.0795759801575082	0.228604122850534
Adck1	736.10939275891	0.122255237860027	0.0970548230762911	1.25965133916041	0.207795166594168	0.431139444982428
Adck2	657.371213465114	-0.250385456184956	0.105668376948518	-2.3695400971943	0.017810223775004	0.0759595675827077
Adck5	384.219145024073	0.229040769014045	0.130912379361847	1.7495730360302	0.0801920158697048	0.229708812089748
Adcy1	1354.56260847207	0.357559536696541	0.123031432093072	2.90624542536456	0.00365794416057005	0.0219263823792133
Adcy2	309.261519809642	-0.118352784874081	0.177018898279909	-0.668588416401379	0.503758063780326	0.722791068124389
Adcy3	1082.44705716221	0.112850730932547	0.0955738686297546	1.18076972869772	0.237694212629695	0.468950620366237
Adcy5	351.636327678274	-0.0578649348607582	0.148011443665948	-0.390949060610176	0.695834888932038	0.85182718616102
Adcy6	2174.89037792856	0.0921158741364094	0.0758610604049758	1.21427084784551	0.224644313972298	0.452856451571896
Adcy7	34.5556139769918	0.167107751965901	0.432977990343898	0.385949761171865	0.699533876237593	0.853800790307636
Adcy8	545.82831539918	-0.520497298265936	0.232421070349682	-2.23945831366682	0.0251261107785018	0.0980536955664827
Adcy9	492.594859315366	-0.0970512287845298	0.123548287822645	-0.785532770181712	0.432141264571714	0.661535717422004
Adcyap1r1	26934.09085556	-0.250947812965157	0.0954838627622427	-2.6281698886651	0.00858456307278713	0.0429202116141411
Add1	10655.1919396296	-0.110994609792669	0.0527310883458187	-2.10491786296443	0.0352984584857806	0.126905079537537
Add2	878.694062494583	0.2876372528585	0.106981585734283	2.6886613325486	0.00717391603535201	0.0373987450748712
Add3	5887.02032537689	-0.48564031671199	0.0613236400275633	-7.91930023223845	2.38850977229267e-15	3.64557361911782e-13
Adgb	38.9552292824243	-0.459183135426685	0.402511621896321	-1.14079472603393	0.253955355851609	0.487328854889339
Adgra1	610.021452647199	-0.54901222263677	0.117529315916015	-4.67127897714547	2.99330069962349e-06	5.9591266585258e-05
Adgra2	115.461453818967	0.19088998782705	0.240871265197126	0.792497966375639	0.428070377074147	0.658729657924779
Adgra3	5326.18989924619	0.00636597876534287	0.0560679251039361	0.113540473515685	0.909602077298666	0.965371392157431
Adgrb1	5117.2180131569	0.185668405090695	0.0812059853391748	2.28638818081216	0.0222315591656863	0.0892945958302077
Adgrb2	9994.19305242407	0.224304639834764	0.0676918231117577	3.31361499105205	0.000920982279278125	0.00721210066110243
Adgrb3	3159.81370020787	0.146196685406798	0.0786038439777291	1.8599177598518	0.0628971622523353	0.193649014300989
Adgrd1	33.5847102676802	-0.236554726410602	1.01962729000202	-0.232001172124506	0.816537103415007	0.919592423342836
Adgre5	431.531217866864	-0.305924447104452	0.155838035796194	-1.96309229349208	0.0496354508607796	0.163246363126315
Adgrf2	19.4608198482	0.567076653544372	0.489526330747313	1.15841910419542	0.246693046678065	0.479222758472822
Adgrf4	12.3350906432624	-0.205272393573493	0.695130795364532	-0.295300387987913	0.767764420157921	0.892260906788153
Adgrg1	19524.5959062414	0.0944832769972136	0.097096278385987	0.973088552597393	0.330509292940192	0.570184739385257
Adgrg2	7.70837632679823	-1.28915800114966	0.809914184501994	-1.59172172289135	0.111447245128017	0.288036435981535
Adgrg3	11.8543445374567	0.114746931211132	0.617905263606971	0.185703113356417	0.852677586686945	0.937808374762418
Adgrg6	1614.26437549914	0.140357248355103	0.113913092742574	1.23214325040133	0.217895577651536	0.443994069426179
Adgrl1	4862.10195028664	0.143024817980541	0.0791211814077025	1.80766787648873	0.0706582070968901	0.209446122241528
Adgrl2	3860.91671377534	1.07175148563442	0.134271283997484	7.98198582546138	1.43997568852937e-15	2.28236146631905e-13
Adgrl3	5774.96489995644	0.113379676077974	0.0655559592799047	1.72950983134693	0.0837178884695465	0.236545367420638
Adgrv1	1889.0562343402	-0.012927468563017	0.085329417775595	-0.151500723900572	0.879580739838831	0.950945280151043
Adh5	3729.24050991879	0.0610794069262698	0.0587342265562244	1.0399286839642	0.298373034893692	0.536589690943446
Adhfe1	1981.38267733862	-0.348703443464694	0.106115920538382	-3.28606152305459	0.00101598816626882	0.00780771512017495
Adi1	818.726329943469	-0.282537756627379	0.0906418491866201	-3.11707847051608	0.00182652947292324	0.0125672741495801
Adipor1	3491.0807604094	-0.00824303264883183	0.0575042958069654	-0.143346380181798	0.886016627936697	0.954866948254648
Adipor2	3907.79388204277	0.0803527602764631	0.0583936902311617	1.37605210354702	0.168805502671806	0.376636424748518
Adk	1654.36032671559	0.0166237027050584	0.0727160888268982	0.22861106769138	0.819171221587546	0.921029835389748
Adm	312.974774029971	0.151307878424729	0.179723698807877	0.841891633815508	0.399848613685947	0.635287185349315
Adm2	14.3282331284549	1.44373800633647	1.42807886387565	1.01096518046512	0.312033095352188	0.551646669217661
Adnp	4368.20831340762	-0.0920790547770298	0.0884933542275202	-1.04051943313495	0.298098640321533	0.536271743649476
Adnp2	1408.39516520181	0.126698405019545	0.0780372636420949	1.62356288657976	0.104469131706689	0.275251660748696
Ado	2478.19420353278	0.12765169087436	0.0748198085009412	1.70612159309061	0.0879854430144917	0.245281928403667
Adora1	3299.86257707064	-0.2879193291587	0.110303621071204	-2.6102436743472	0.00904777488913374	0.0446938930993349
Adora2a	19.2935472252314	0.523549142171714	0.617320643867139	0.8480991967027	0.396382728962569	0.632340356548824
Adora2b	104.022183555296	-0.375215777467509	0.227593163207452	-1.64862499461593	0.0992244848848052	0.265255222387432
Adpgk	849.417823585897	0.450102667989717	0.106297685413911	4.23436000734229	2.29203512971537e-05	0.000331118708039548
Adprh	3534.19664585143	0.133896825360651	0.0584056212846713	2.29253319142061	0.0218748945270334	0.0882490850180174
Adprhl2	877.032184231854	0.262879987217328	0.0883180218860515	2.97651579602289	0.00291544062956364	0.018406021960064
Adprm	349.12429559138	-0.253095294355831	0.148537657769362	-1.70391332512337	0.08839728120426	0.2461386458397
Adra1a	339.221348352938	-1.21082702348298	0.218176405800206	-5.5497615291719	2.8605952626857e-08	1.06442556004765e-06
Adra1b	187.172270200037	0.267921484799457	0.263619395469029	1.01631932021835	0.309477351232927	0.548894411203311
Adra1d	202.346226886458	-1.49747270106173	0.254354003323647	-5.88735652474204	3.9242157975601e-09	1.84292801159489e-07
Adra2a	385.54223837342	-1.17700442702639	0.24474166143358	-4.80917069914482	1.51557744665503e-06	3.35339310478679e-05
Adra2c	8.98110093852742	-0.491723562107321	0.834539056880035	-0.589215756954088	0.555716548352428	0.761182611421274
Adrb1	1328.54860410356	-0.024018004948971	0.137443780104872	-0.174747849125255	0.861277768030105	0.942038130716045
Adrb2	38.1178800884343	0.133935694532516	0.371785721492081	0.360249699732937	0.71866041120189	0.865142643558895
Adrm1	2944.0062867121	0.124863943534818	0.0913803129020502	1.36642061697314	0.171806981334903	0.381525835959118
Adsl	2202.69328037986	0.18783367467155	0.072724315418026	2.5828180518698	0.00979969892963416	0.0475582151227708
Adss	2318.95775765766	0.088657237366996	0.0727347315841229	1.21891200305672	0.222877593419182	0.450491279963398
Adssl1	22.1446478107777	-0.191780911560591	0.472176034931188	-0.406164009548981	0.684622096527505	0.845594982703387
Aebp1	976.886020070356	0.105663284614261	0.167589121756989	0.630490114790841	0.528373968324182	0.740937175147241
Aebp2	2911.66428175934	0.0419457423437601	0.0660888263860427	0.634687353937012	0.525632343032666	0.739167679794443
Aen	2426.81526623922	0.402577452705445	0.0884703348182547	4.55042307155798	5.35381586685754e-06	9.77323374853595e-05
Afap1	2422.42889949748	-0.17294425483688	0.0717733762448651	-2.40958784280756	0.0159705509376764	0.0698669218834016
Afap1l1	82.6011742461754	-0.482115607774631	0.261694924557572	-1.84228107820474	0.0654340460695963	0.198823007449074
Afap1l2	2365.74985398749	-0.442484064534559	0.122955417080965	-3.5987358266874	0.00031976780587313	0.00301030982981877
Afdn	3576.68419845231	-0.140512235536849	0.0682098758537888	-2.05999840606724	0.0393986931976208	0.137740839590579
Aff1	2945.34390708532	-0.0622474254022794	0.0642967452598051	-0.968127160259125	0.332980866946435	0.572737305294694
Aff2	1177.7784749268	0.0484147831973954	0.0918324418455189	0.527207838803187	0.598049265717359	0.791826835026903
Aff3	144.971872352704	-0.14699381698183	0.212017117120748	-0.69331108251092	0.488114349582314	0.710595861389637
Aff4	10238.7329832104	-0.14225668778907	0.0541334570800402	-2.6278884716107	0.00859166792335512	0.0429300765341152
Afg1l	364.634907131964	-0.275413385580913	0.134270448099306	-2.0511839312342	0.0402490381378907	0.139911002369691
Afg3l1	3425.1522512757	0.0304551238918367	0.0718463900074952	0.423892194008071	0.671644437269071	0.837472534337623
Afg3l2	2075.45937294669	0.192023881346318	0.0845204932758062	2.27192097329234	0.0230912838903807	0.0919412375963852
Afmid	222.840981199174	0.143517599318277	0.177351331341603	0.809227640033006	0.418384219047489	0.651364324402985
Aftph	1595.67981122621	-0.0687620284184505	0.110546338328159	-0.62201995523659	0.533928746511706	0.7452124519284
Aga	668.288866222302	-0.12113089296266	0.119781558518996	-1.01126495981808	0.311889632157567	0.551544174665085
Agap1	4526.21038347524	0.18672374886676	0.0745442011599242	2.50487289368317	0.0122495405472763	0.0568953018825873
Agap2	4610.13409199803	0.433266253745403	0.099808972766379	4.34095494359551	1.41864814176224e-05	0.000220533724685393
Agap3	2689.23143470706	0.169317116414769	0.0822392822975302	2.05883504433081	0.0395100433038395	0.138070113754356
Agbl2	185.678679799433	-0.105456143112949	0.170927488427524	-0.616964211450777	0.537258331775006	0.747734409066126
Agbl3	329.43223698679	-0.218587152029087	0.195801666341366	-1.11637023378543	0.264263689420894	0.499454343198539
Agbl4	11.4127881428373	-0.184544074329024	0.713576880361137	-0.258618348503146	0.795929724715099	0.907828238270273
Agbl5	489.066082721571	-0.138813744138774	0.138008804424557	-1.00583252436374	0.314496138966647	0.553981016747833
Ager	19.5114103639714	-0.150687879047697	0.551703563751315	-0.273131966056361	0.784751775230938	0.901515664011902
Agfg1	3085.34366849504	0.0170775791001561	0.0569332062201135	0.299958148046876	0.764209079472446	0.890200160131707
Agfg2	876.886217610369	0.18355806584132	0.10446531999186	1.75711964368292	0.0788974181309854	0.227050460976111
Aggf1	4093.96909085057	-0.082445397155622	0.0543769531759446	-1.51618272706192	0.12947315444302	0.318199924726154
Agk	896.050896537426	0.240755486635235	0.0829627770713781	2.90196995729901	0.00370824100963527	0.0221633955050137
Agl	4183.9889581563	-0.133618913941387	0.0589793878679354	-2.2655188324535	0.0234808596886472	0.0929981958451852
Agmo	85.947980781338	0.160010098819183	0.29694117509058	0.538861270318517	0.58998258274575	0.786040198563956
Ago1	6629.30443538352	-0.0318880060180905	0.0701884880005883	-0.454319603206486	0.649598808619258	0.823121436027354
Ago2	3000.45403208529	-0.0404428652116602	0.0694104815256569	-0.582662219346668	0.560120711307931	0.76429921993801
Ago3	1957.12576620484	-0.152485981551418	0.0825690376189637	-1.84676951492525	0.0647805518877277	0.19745610527317
Ago4	690.434788054827	-0.157204276145208	0.11928595834228	-1.31787746294601	0.18754467123892	0.402454398188056
Agpat1	3287.87893183683	-0.0752423558697309	0.0632749016931854	-1.18913429900808	0.234386823308646	0.464658135348132
Agpat2	76.285083165928	-0.334675336984984	0.272562233279562	-1.22788595088195	0.219489784150219	0.445849612068047
Agpat3	12753.4721598236	-0.186933757692186	0.0467320654545282	-4.0001176039197	6.33110131507556e-05	0.000787042790932922
Agpat4	1289.65931276162	0.0104545137484831	0.102258433480179	0.102236200894956	0.91856919412654	0.968882428716527
Agpat5	2238.59694115389	0.183360511325751	0.0752372403313625	2.43709777921397	0.0148056752703561	0.0659791162899569
Agps	2679.43441727488	0.13303877361039	0.0785793715915627	1.69304959960604	0.0904460265558337	0.249734053893863
Agrn	15881.3482189779	0.0357771286769007	0.0665048937698628	0.537962346059913	0.590603044376089	0.786309646271614
Agt	1821.58502619368	-1.02951559097514	0.158955900777628	-6.47673717011227	9.37272448917775e-11	6.22983832579057e-09
Agtpbp1	1140.19222414124	-0.107574783639647	0.0908662348223243	-1.18388072148025	0.236460282581551	0.467307432930618
Agtrap	2024.62274739191	-0.184107880512849	0.0729329553210381	-2.52434416927763	0.0115914382968339	0.054452342229983
Ahctf1	2647.47253215342	0.199643429966398	0.0635227497479458	3.14286504848373	0.00167302953780515	0.011651098630863
Ahcy	3057.97018430321	0.305455567664843	0.0820493709828026	3.72282643981349	0.000197004950858234	0.00202363272560725
Ahcyl1	12799.4343371519	0.199019471978972	0.0605147588363013	3.28877575993222	0.00100624157985771	0.00775088140297871
Ahcyl2	3697.98697385641	-0.0821255539047701	0.0633792053197599	-1.29578074528438	0.195051033543583	0.41373869663172
Ahdc1	2919.49722917021	0.188554815322755	0.0755176924222679	2.49682967361375	0.0125309129383421	0.0579572303242511
Ahi1	2817.62756303107	-0.0870798925826293	0.0598080131845697	-1.45599039235591	0.145395275571377	0.342434022362992
Ahnak	3479.08470610788	-1.61060241715942	0.231195657871406	-6.96640426549557	3.25143970372672e-12	2.99423084224756e-10
Ahnak2	344.727558826369	-0.665709325408888	0.196636174981443	-3.38548756591564	0.000710519284138623	0.00586196190177231
Ahr	114.360000933696	-0.868907215344363	0.248827136288669	-3.49201147553428	0.000479397650682249	0.00423948008253551
Ahrr	55.7889585075706	0.655413109764113	0.30108774368517	2.17681763376407	0.0294941768250702	0.110596453772624
Ahsa1	3402.74349062762	0.120757102094884	0.0722235348495297	1.67199102545271	0.0945260917848167	0.256742148126696
Ahsa2	1073.37439765526	-0.122942609090297	0.111132658763273	-1.10626894432698	0.26861012941083	0.503212793863861
AI182371	17.0211594607925	-0.0646794890992603	0.559621696832735	-0.115577164833536	0.907987661424554	0.964561921207111
AI225912	131.453155838839	-0.0235321867351105	0.231155184316644	-0.10180254794924	0.918913403189237	0.969021499895835
AI413582	531.5605529169	-0.123104374182711	0.137889502481723	-0.892775533794011	0.371977390999251	0.611767852975896
AI429214	100.126404316682	-0.0554980643227986	0.221472784187505	-0.2505863848075	0.802133909278719	0.910882843796528
AI504432	159.841217451508	0.408635962059956	0.21737304978737	1.87988328111363	0.0601239869500683	0.187598675162772
AI506816	17.9042260481728	0.633887051389852	0.546025612504761	1.16091083801371	0.245678160877214	0.478129728913813
AI593442	41.3256376736927	0.26521189051694	0.385529725446216	0.687915543243731	0.491505967907339	0.713267926142617
AI597479	1279.1408410505	-0.0142718034087685	0.0715573289878417	-0.199445725694895	0.84191409496265	0.932794188826746
AI837181	1429.80945636569	-0.0578884248348034	0.0682678589305031	-0.847960163709456	0.396460156519065	0.632370700541037
AI854703	78.6098313293133	0.185091356562764	0.259962847725313	0.711991571804673	0.476469995107289	0.700761636728252
AI987944	555.833945896979	-0.256739014462069	0.110631749899906	-2.32066305282484	0.0203050362763515	0.0834475736672595
Aida	4826.65428616784	-0.0349179388317696	0.0786962139233497	-0.443705447707812	0.65725555631057	0.827576635331254
Aif1l	3049.55130416755	-0.165168835504863	0.148252408400693	-1.11410558038591	0.265233894922569	0.500413817546483
Aifm1	1632.34340115097	0.0834037198764257	0.0734619507437664	1.13533222344362	0.256236145711411	0.490170201451421
Aifm2	408.278429938397	-0.287108724136803	0.136012768290416	-2.11089537949677	0.0347813053265218	0.125428798294112
Aifm3	97.7365956280285	0.0704834267195817	0.217623458204902	0.32387789120242	0.746030482834869	0.880662165500571
Aig1	1361.11221958958	-0.295390903584042	0.13619231642728	-2.16892488014745	0.0300883874897365	0.112389837315038
Aim2	7.25216076160149	0.186669789196137	0.936812789829516	0.199260504577556	0.842058972404147	0.932829307870293
Aimp1	1736.58898054058	0.106238656986806	0.0857401737967304	1.23907676276319	0.215317071610451	0.440303511776041
Aimp2	630.052527078499	0.242636528585323	0.11628752353161	2.0865224507027	0.0369313237208113	0.130863271757062
Aip	1147.92266045007	0.0230656018133347	0.0865115710750667	0.266618690733526	0.789762763292497	0.904353743926266
Aipl1	10.6236594952815	-0.0637284377115117	0.794260061355608	-0.0802362359788592	0.936049370909842	0.974536590038391
Airn	17.0639218537629	-0.784982607827795	0.625371064071523	-1.25522694113333	0.209396388062831	0.433140458672108
Ajap1	8.84674110705368	-0.100386746625605	0.85264415772202	-0.11773580539601	0.906276995468956	0.963873152675029
Ajm1	92.0378038342442	0.229346971368304	0.365250895166967	0.627916247168849	0.530058807034039	0.741769515717802
Ajuba	1693.8687663241	-0.313751637938124	0.134992615479662	-2.32421334176902	0.0201140625926969	0.0828178503390318
Ak1	2184.3872579554	0.139958835085843	0.0878776468006595	1.59265570007039	0.111237450673996	0.287719776700164
Ak2	2836.27701680319	0.396444432955115	0.086258398916312	4.59600964005541	4.30658782619134e-06	8.11311928307864e-05
Ak3	6986.79508839951	-0.263039591021381	0.0666146859889814	-3.948672685553	7.8585716331602e-05	0.000944862835893601
Ak4	1812.38912032169	0.0698128543742038	0.0713673071035086	0.97821898019705	0.327966031046816	0.567460066734094
Ak5	717.812307760248	-0.432476553634742	0.165769757092367	-2.60889900076143	0.009083404760794	0.0448295940350085
Ak6	450.785451740981	0.170969690732365	0.120657611925529	1.41698221938861	0.156488126052303	0.358968865828857
Ak7	73.9113247186889	-1.19657804256367	0.279780686223313	-4.27684290404735	1.89562473222614e-05	0.000280750027727005
Ak8	20.2224870399078	-1.64072611125807	0.59637555243327	-2.75116259304015	0.00593841601434613	0.0323526698042795
Ak9	77.3143574209371	-1.69998789261227	0.286194522610015	-5.9399735435495	2.85068077941792e-09	1.38207711670368e-07
Akap1	1345.79100993054	0.493656491408679	0.088120196153123	5.60208116821337	2.11793330252486e-08	8.23396522613675e-07
Akap10	1222.50527124648	-0.00931179839206683	0.0841870525889906	-0.110608438063843	0.911926855941529	0.965802267428384
Akap11	5130.52711962675	-0.11067321983812	0.0543968043047296	-2.03455370683417	0.0418957994125603	0.143967137276765
Akap12	6054.65021412607	0.444090585907298	0.224675882261352	1.9765832515602	0.0480887568558763	0.15930367122433
Akap13	1945.26563812798	0.0104904273985071	0.0677481750075221	0.154844427873405	0.876943965207005	0.949873485027066
Akap14	13.1717120703528	-2.06483352636328	0.686156779603573	-3.00927366418538	0.00261873116707564	0.0168819571990906
Akap17a	2260.09412376441	0.0205013789976702	0.0713383207268579	0.287382416473839	0.77381952324247	0.895242754523088
Akap17b	1129.59759053091	0.17523441851859	0.100094059165921	1.7506974937255	0.0799980313844116	0.229398872620154
Akap5	456.233622189255	0.0489707988814791	0.189122148791152	0.258937407355484	0.795683535298898	0.907737198445778
Akap6	1781.81894756028	-0.231017803872249	0.0771699397737226	-2.99362426029667	0.00275685222568385	0.0175887711768018
Akap7	771.224193471795	0.212263645880904	0.109969859323457	1.93019839423972	0.0535822604515408	0.172813535762708
Akap8	2211.32139866439	0.110016007786846	0.0685507510645054	1.60488406149368	0.108519321779582	0.282819367622867
Akap8l	1604.55857260212	-0.226024785124349	0.125255287057375	-1.80451293062636	0.0711509339293385	0.210603698130942
Akap9	4400.59821343093	-0.0738095316535392	0.0580890114253824	-1.27062812470738	0.203860976538905	0.426235963631063
Akip1	253.205756028975	-0.154112666723186	0.194049237765487	-0.794193620638877	0.427082721754361	0.657888952115782
Akirin1	2584.53691972946	0.0547794540363113	0.0845981338463368	0.64752556050246	0.517291857177371	0.733552674736803
Akirin2	2898.51012746599	-0.00423781668446945	0.079640744045473	-0.0532116661548234	0.957563260538029	0.982599152559068
Akna	614.306268840674	0.0763567947940715	0.11796721243384	0.647271332590783	0.517456351725282	0.733552674736803
Akr1a1	10910.0493772107	-0.0220896760650006	0.0622393039933861	-0.354915216714955	0.722653108361037	0.866927825964758
Akr1b10	1562.38691315186	0.217336400416406	0.0741958804303088	2.9292246302077	0.00339808753381349	0.0207305976711257
Akr1b3	1947.01929300636	0.349165794870508	0.0825673619390713	4.22885976577727	2.34878686987562e-05	0.000338143255572313
Akr1b8	45.5566685871626	-0.626150817403273	0.385327889251404	-1.62498182682735	0.104166431164297	0.274776676478201
Akr1c13	103.057043404951	0.0854922869606465	0.265140498738638	0.32244145035316	0.747118286748289	0.881489752734303
Akr1c14	882.520224497807	-0.49769658681308	0.357551440094826	-1.39195799821443	0.163935117223199	0.369925595113924
Akr1e1	1359.45249334691	-0.156213436537475	0.0734709521104436	-2.12619316954884	0.0334871786125468	0.121962583351573
Akr7a5	1084.72450986978	0.0284767781098557	0.0944839582100466	0.301392730039413	0.763115037333038	0.889473544209667
Akt1	7668.95086475905	0.0299746339885414	0.068186297400779	0.439599085610403	0.66022750309657	0.829873487059077
Akt1s1	3335.79877645599	0.021406286720162	0.0644030748999158	0.332379886417348	0.739602424370557	0.877273697523346
Akt2	6353.88956487095	0.149629057173812	0.064736544086554	2.31135380000754	0.0208133206087425	0.0849434951509064
Akt3	5325.39138151412	-0.107954979968534	0.0735354302385237	-1.46806756441575	0.142085871091401	0.337727973910692
Aktip	2787.85010840591	-0.214170576419133	0.0604591719551617	-3.54240009403318	0.000396503585217412	0.00360505521165131
Alad	759.81504225782	0.404583404909546	0.0908159542902834	4.45498159515386	8.39003919511561e-06	0.000140980026597641
Alas1	1891.54967981973	-0.12336146839297	0.0691822302702339	-1.78313806755153	0.0745638310098172	0.217850086913475
Alcam	2644.72900459856	-0.224206653240385	0.104257246693954	-2.15051385251464	0.0315145914514319	0.116216224940806
Aldh16a1	595.384148497054	0.14682758296516	0.113317536858819	1.29571809479136	0.195072624983119	0.41373869663172
Aldh18a1	3972.86273760583	0.323151038439298	0.239264688480814	1.35060062766099	0.17682339964921	0.388478864429904
Aldh1a1	342.978125553894	-1.0373485976566	0.136502429177512	-7.59948818425498	2.97304225175101e-14	3.85886838408375e-12
Aldh1a2	22.7046957361598	-0.0371288334876843	0.584397137140188	-0.0635335649818176	0.949341632232694	0.979467200708751
Aldh1a3	61.5167669643214	0.226489627674738	0.358005670024558	0.632642571440843	0.526967080108641	0.739782434722435
Aldh1a7	7.01980765345174	-0.745816705913555	1.13944219170347	-0.654545453331471	0.512760453291276	0.729721289306319
Aldh1b1	134.054072543418	0.014088340333673	0.212543456153777	0.0662845170047484	0.947151309754105	0.978677502036398
Aldh1l1	32318.4882886344	0.157727460776292	0.0551227878248222	2.86138395753029	0.00421795882614867	0.0245684923287048
Aldh1l2	2418.40243026565	-0.111227355680778	0.329032956792514	-0.338043206264341	0.735330628418833	0.874544738734203
Aldh2	6685.39361253423	-0.0354665236830384	0.0630437854219728	-0.562569703669431	0.573727926941489	0.774541150978136
Aldh3a2	2436.12320428314	-0.286009041056067	0.0849972259386908	-3.36492206536679	0.000765652822688897	0.00617164847393828
Aldh3b1	315.927929472408	0.165834103917228	0.134662293159941	1.23148135996959	0.218142884016117	0.444342745571384
Aldh4a1	3541.68204562962	0.024067161099632	0.064827047011327	0.371251849485398	0.710449957782688	0.860348009410067
Aldh5a1	3315.34628711871	-0.234107573080734	0.10351596964191	-2.26155996886835	0.0237246036463401	0.0936936265515746
Aldh6a1	4890.21702447306	-0.248183895776969	0.0815735326891206	-3.04245614472535	0.0023465600746781	0.0153861162573563
Aldh7a1	7698.95226019863	-0.134424836770055	0.0510882045421378	-2.631230397991	0.00850763382330681	0.0426131376309296
Aldh9a1	2226.23676225506	-0.459071719251607	0.0750885552269648	-6.11373754447671	9.73243212538345e-10	5.19189032863498e-08
Aldoa	22495.0484712839	-0.0276236021849189	0.0550279738391947	-0.501991991666673	0.615673154255997	0.802457909155338
Aldoc	18077.2158619386	-0.14371024394887	0.0936344997385432	-1.53480014684923	0.124832926729643	0.310837758944325
Alg1	773.48562534369	0.149071504481163	0.0901471252304153	1.65364679239785	0.0981992993709841	0.263377359393313
Alg10b	2188.07781108381	0.0483956061381846	0.0821406857107943	0.589179475669081	0.555740883793681	0.761182611421274
Alg11	1223.76696451063	0.107737120992508	0.0806605998611468	1.3356845991472	0.181652385297099	0.394513559846821
Alg12	434.635937463461	0.214563943130365	0.132433326724789	1.6201657727458	0.105196671689829	0.276476711756242
Alg13	849.178244693738	0.161791165654307	0.116844150996423	1.38467492189027	0.166151890690102	0.372632349134101
Alg14	926.722122713515	-0.0120180830166139	0.0827055142461051	-0.145311750082974	0.884464737968107	0.953844732788111
Alg2	2694.06537217866	0.0966619518553214	0.0653500211243873	1.47914186089297	0.139102404233212	0.333231220953389
Alg3	518.276048758863	0.253117032789128	0.124294780058074	2.03642528407761	0.0417076686694699	0.143500148267072
Alg5	942.337020998479	0.164231045823146	0.0945531664711041	1.73691746085877	0.0824017409257445	0.234070359713936
Alg6	346.626098153468	0.0495530730303265	0.142274192879706	0.348292772057571	0.727620321503123	0.870209198262894
Alg8	448.371156883156	0.51354102421267	0.142288745056888	3.60914718874885	0.000307205275652515	0.00290365353432113
Alg9	1173.030768828	0.0680741758256672	0.0900063412221023	0.756326442130176	0.449453498238701	0.677644403893213
Alk	19.4631558510507	-0.255093972648916	0.697794402876691	-0.365571824017617	0.71468460304509	0.862555560567349
Alkbh1	357.602667860873	0.317564369891017	0.142801266466485	2.22382040264011	0.026160530123478	0.101037998724323
Alkbh2	97.1830810122799	0.577689549581123	0.290508644207308	1.98854512972386	0.0467514329830453	0.156033735835699
Alkbh3	652.935069277901	-0.0840796503400047	0.111502387973154	-0.754061431942141	0.450812334809783	0.678461656806761
Alkbh3os1	7.6297761114667	0.772818748240426	0.973090933095812	0.794189650685332	0.427085032552231	0.657888952115782
Alkbh4	311.282380085076	0.0412393203888921	0.139710470114555	0.295177021128611	0.767858654832827	0.89230751260235
Alkbh5	4245.26777448318	0.0208636921146239	0.0673793807234606	0.309645055959373	0.75683088935816	0.886617893552691
Alkbh6	427.228770574425	0.060714953716276	0.111500599194394	0.544525806631976	0.586079694722336	0.783149942266779
Alkbh7	212.930293274944	0.207165003890105	0.163931688620001	1.26372762724551	0.206327805413632	0.429219004649699
Alkbh8	1375.89096439989	0.0491883564229291	0.0715795699933792	0.687184296126378	0.491966599071966	0.713368879231376
Alms1	1059.46116291588	-0.0883246313913943	0.0995292450571623	-0.887423905814489	0.374850717602456	0.614524040672191
Alox15	97.2355100810521	-0.130209031087072	0.226479592735096	-0.574926109300151	0.565341271068971	0.769110003012314
Alox5	8.99249135335306	-0.958768439817187	0.752395804394465	-1.27428732884657	0.202561605494984	0.424164825327656
Alpk1	484.507714074882	-0.555720278519976	0.158515324080798	-3.50578268531765	0.000455266766167875	0.00405435838655389
Alpl	1107.35408226487	1.03307517861397	0.171126705876474	6.0369021499174	1.57100919097093e-09	8.01749706005102e-08
Als2	2903.40186824908	-0.0561801524166346	0.0628618940327194	-0.893707599510015	0.371478358254283	0.611515435224322
Als2cl	2101.54695888849	-0.341731796496079	0.255600176891992	-1.33697793425426	0.181229839603987	0.393959208233168
Alx4	11.6579677992564	1.40735176787543	0.854390514551078	1.6471996632768	0.0995170130212438	0.265765896415475
Alyref	2259.03073107819	0.303387286882898	0.0724631195934354	4.18678202905279	2.82937304093933e-05	0.000398286807914978
Alyref2	120.070451520242	0.0520990660498519	0.225096634777255	0.23145199883333	0.816963672387253	0.919771998932686
Amacr	298.329836846877	0.00947506455243098	0.156262296928066	0.0606356410900113	0.9516493882494	0.980481746480333
Ambra1	1983.49302507286	-0.0983643976589651	0.0662610913181439	-1.48449709629263	0.137677092921152	0.330874646407971
Amd1	3674.60848414761	0.122398956250253	0.0634308393651553	1.92964427832387	0.053650928527208	0.17293349742716
Amd2	22.3235786039874	-0.2013549228368	0.501737043203848	-0.401315640461876	0.688187749796062	0.847364577459536
Amdhd2	907.874616142	-0.199989565114887	0.104310625319416	-1.91725017947584	0.0552061559153147	0.176736895340464
Amer1	898.453990051438	-0.157588998237249	0.112651119016541	-1.39891196477249	0.161839384194159	0.366652062817004
Amer2	2333.31977859183	0.117177275030092	0.104713228146379	1.11903029926926	0.263127213112005	0.498035248701147
Amfr	9184.70818790662	-0.0182181293343232	0.0611517675885948	-0.297916643340348	0.7657667848758	0.890973419240982
Amh	11.1085085741996	-0.784066130728905	0.938118167292892	-0.835786106766772	0.403275243773306	0.638515908016441
Amhr2	8.8764059927948	-0.00261678082651908	0.907116421329384	-0.00288472434738219	0.997698326173333	0.998970977868021
Amigo1	1009.63150663264	-0.00614028803782483	0.109669197093384	-0.0559891765469598	0.955350429501063	0.981787802306279
Amigo2	602.568925273298	-0.500507923869709	0.133774349755027	-3.74143417468489	0.000182973104697653	0.00189721274617653
Amigo3	147.236256170478	-0.0987285533425513	0.219344761635986	-0.450106729726221	0.65263348453604	0.824707615063075
Ammecr1	385.974934693569	0.0808932586738071	0.143463469858168	0.563859627498071	0.572849667827706	0.77394098225325
Ammecr1l	3771.07206159026	-0.0689705295233118	0.0618585982182399	-1.11497078029445	0.264862943333814	0.49997150325013
Amn	8.8220865204577	0.651435414960056	0.949564568172856	0.686035933515866	0.492690449140475	0.714029371580938
Amn1	286.375438532742	0.163158281618002	0.164378330650173	0.99257779886591	0.320915748454332	0.560626266952861
Amot	3003.60916262326	-0.272714181970934	0.0626703768219673	-4.3515644200713	1.35169593633103e-05	0.000211799960213695
Amotl1	5892.34302835785	0.208235444582144	0.0695604938319481	2.99358778396862	0.00275718179573258	0.0175887711768018
Amotl2	3772.47106953047	-0.359888310348866	0.12374947313062	-2.9082007482084	0.00363514901972062	0.0218214845014839
Ampd2	1894.67707085145	0.0614641094591011	0.0874906371917155	0.702522137590753	0.482353600941542	0.705449095725346
Ampd3	2251.61524418266	-0.889153142901306	0.118934462231971	-7.47599246017603	7.6623349992592e-14	9.21941095823274e-12
Amph	2165.17929762652	-0.0345331258754719	0.0996333189894932	-0.346602183142304	0.728890205565205	0.870654068734553
Amt	1963.97316860345	-0.0866052169260851	0.0714436966500825	-1.21221634639457	0.225429575808864	0.453430935889524
Amy1	27.8902342674709	-0.353858140271633	0.554129148526476	-0.638584238372232	0.523093437555376	0.737106533139239
Amz1	95.5049402929145	-0.770571404805378	0.278920836349936	-2.76268856385692	0.00573274374815967	0.031520529668
Amz2	2144.1679759048	0.0901794695995893	0.0646357153854144	1.39519566019902	0.162956845362118	0.368554073973809
Anapc1	10261.7660475201	0.0321281456670686	0.0539974197668291	0.594994090565881	0.551847421112641	0.758370395133037
Anapc10	584.76023583585	-7.55392810500306e-07	0.112818783844343	-6.69562979461409e-06	0.999994657660362	0.999994657660362
Anapc11	2512.59347919144	0.192959263404201	0.0794211147508729	2.42957133011131	0.015116690032594	0.0671472698726163
Anapc13	936.925596739699	0.0833132307648019	0.0948351039976466	0.878506241389996	0.379669052122191	0.618364257996463
Anapc15	664.878347500508	0.182120757948966	0.130243423459263	1.39831058729755	0.162019819938346	0.366909563382841
Anapc16	1471.93611438822	-0.0302305210038076	0.0696267804768684	-0.434179503874244	0.664158095570391	0.832351675133313
Anapc2	5066.88081268885	-0.0863345261253285	0.0520062637805135	-1.66007937985496	0.0968984845228681	0.26099258478349
Anapc4	2548.08973767342	-0.0136175324881736	0.0606498044275426	-0.224527228351449	0.822347082532438	0.922900960543621
Anapc5	7904.62277392656	0.136147363786993	0.0564300491241002	2.41267491168721	0.015835937043626	0.0693885130853619
Anapc7	2049.62205653239	0.00645373916892635	0.0732782349108336	0.0880717061045396	0.929819684230897	0.972287977344716
Angel1	473.305563502866	-0.0546459729871596	0.117626380020571	-0.464572428205329	0.642237680864856	0.818565039555846
Angel2	1888.71345244121	-0.0459135726183154	0.0621250615325648	-0.739050738714333	0.459876187997067	0.686282792503552
Angpt1	2112.97894707215	-0.682975680547866	0.104684867997023	-6.52411082533235	6.84061175556521e-11	4.73784219238391e-09
Angpt2	246.221718134166	1.71956366315038	0.262912583305497	6.54043880871345	6.13385907972294e-11	4.30257587532566e-09
Angptl1	7.62293890670176	1.04324570799646	0.845266750310294	1.23422068549779	0.217120681406495	0.443002514210257
Angptl2	65.6141577756099	0.122556561366187	0.301241402840953	0.406838370192072	0.684126703189413	0.845363161572285
Angptl4	193.381964161363	-1.83686968291424	0.20429627723445	-8.99120487059222	2.44534750586818e-19	6.83205225198831e-17
Angptl6	151.829197445243	0.0889894110829428	0.202958536960261	0.438461039460325	0.661052106933567	0.830610788222647
Ank	3775.79566973154	-0.170725925866963	0.0846145977291049	-2.01768879660156	0.0436236823584401	0.148056776086233
Ank1	344.618649826549	-0.3703742778654	0.155061891414858	-2.38855772031367	0.0169146511008439	0.0730632905219307
Ank2	16530.7914331091	0.420682536990309	0.0709724449764226	5.9274065749047	3.07756334558693e-09	1.48066741169271e-07
Ank3	2186.84044165968	0.844649766856463	0.098310301646228	8.59167099187587	8.57135304941401e-18	1.78848333755115e-15
Ankef1	27.4229378669839	0.198854320278504	0.604278086591274	0.329077497084562	0.742097112580894	0.878899385864698
Ankfn1	19.9822902561127	-0.581535954661818	0.566951016647305	-1.0257252171462	0.305021124460866	0.543778600943546
Ankfy1	7420.17381554863	-0.105577888325066	0.077282044573256	-1.36613735969406	0.171895854044016	0.381568981694257
Ankhd1	3261.35342951841	-0.069048266832628	0.0633218356920736	-1.09043375129555	0.275522121119597	0.511108107645221
Ankib1	3875.33356692221	0.208485276731366	0.0697653948155618	2.98837664837326	0.00280463686745725	0.0178431625330626
Ankle1	510.732407468966	-0.0168155265083675	0.172069334018484	-0.0977252954704942	0.92215042881376	0.970447778427228
Ankle2	2157.69845749569	-0.0745422938467414	0.0726289681962381	-1.02634383632346	0.304729541348723	0.543632225064107
Ankmy1	18.0646324964362	-0.021667601868287	0.513693592097969	-0.042180011979115	0.966355196507557	0.986475899910562
Ankmy2	1026.82569992625	-0.0812405156787651	0.0807954087874174	-1.00550906169085	0.314651788281884	0.55407756415325
Ankra2	1144.77359619762	-0.0695084356388999	0.0763476661360449	-0.910419914015995	0.362601099486174	0.603261659661898
Ankrd10	2075.60803483344	0.0825518239840027	0.0856998760914288	0.963266550069832	0.335413775205872	0.575102700386291
Ankrd11	8831.39439385139	-0.0480121757283424	0.0776700077930399	-0.618155927784583	0.536472558548217	0.747208589362806
Ankrd12	1723.81407902748	-0.447688705683345	0.0878321808822136	-5.09709199050531	3.44910747874028e-07	9.22972202590174e-06
Ankrd13a	2669.91658209164	-0.00136138990890037	0.0644064749185081	-0.0211374696507285	0.983135995106092	0.993198121182131
Ankrd13b	2126.89985229974	-0.090450874806584	0.0812862986337147	-1.11274441482649	0.265818214289122	0.500730010921961
Ankrd13c	2746.75615893497	0.00533450213599401	0.0658990802652295	0.0809495688638416	0.935482059027724	0.974420285708292
Ankrd13d	311.5707571007	0.0942719999098258	0.156329497222065	0.603033986451788	0.54648608003485	0.754146215428586
Ankrd16	600.739095925145	-0.00754639517637186	0.138146595461376	-0.0546259945905198	0.956436428985178	0.982298946753375
Ankrd17	8708.62474818436	-0.00226629301538671	0.0517751702838999	-0.043771811912156	0.965086296376385	0.986205598504019
Ankrd23	98.8423311920151	-0.247189733632211	0.259653222162099	-0.951999484442727	0.341097243347153	0.580731972664168
Ankrd24	378.900273850964	-0.018297813159372	0.132814825878081	-0.137769356985558	0.890422702963014	0.956515336307743
Ankrd26	765.255241065415	0.103664812790368	0.106453074762501	0.973807595709618	0.330152080960225	0.570041754485581
Ankrd27	1156.70228694143	0.110097677740223	0.089258735756138	1.2334666944087	0.217401695292321	0.443301527115119
Ankrd28	4008.30836468064	-0.301651304293419	0.0773382452473527	-3.90041567827975	9.60276683073539e-05	0.00112184272457719
Ankrd29	220.72325754493	0.290030286416457	0.175686407881215	1.65084077882993	0.09877109094696	0.264351788142505
Ankrd33b	90.3773468771185	0.250530446589832	0.394039737260291	0.635799953405051	0.524906817847208	0.738481670537342
Ankrd34a	26.8530060402752	0.491923941968913	0.463709092174402	1.06084601374152	0.288759887029931	0.526157222789866
Ankrd34b	16.1286223740449	-0.815919074505077	0.706521864692101	-1.15483910021759	0.248156322007222	0.480682586600122
Ankrd34c	7.14470286641677	4.35001783858648	1.30869261531608	3.32394160987592	0.000887547768222084	0.00699751983394905
Ankrd35	12.2959515034904	-0.773205460924903	0.697080971706669	-1.1092046581502	0.26734190356395	0.501920721907535
Ankrd39	171.277930012792	0.115074697215926	0.181655249497479	0.633478512370339	0.526421208522897	0.739399279972662
Ankrd40	5287.93930237437	-0.111678672271911	0.0601451329903579	-1.85681977442488	0.0633367993937671	0.19460275884564
Ankrd42	401.015387288011	-0.436095433309829	0.132917655529505	-3.28094436794383	0.00103460148609217	0.00792920750570334
Ankrd44	450.216660236908	-0.303672303379829	0.14727285679232	-2.06197061694851	0.03921053349908	0.137170295882605
Ankrd45	225.599336291186	-0.755093067967259	0.173295809595769	-4.35724943221994	1.31707142940804e-05	0.000207360128389322
Ankrd46	3149.71793289787	-0.0159763617072489	0.0584533206514101	-0.273318291060398	0.784608556200042	0.901413955980032
Ankrd49	731.281267195579	0.199579228005296	0.0937856470299868	2.12803594500429	0.0333341034452942	0.121539341117503
Ankrd50	2150.70764334857	-0.128493147190925	0.0764525521545979	-1.68069140361847	0.0928228712097717	0.253915069535658
Ankrd52	3131.37114365638	0.0200386139480326	0.0638034115312039	0.314068064185447	0.753469344279226	0.884817886378767
Ankrd54	884.752053008698	0.0618894969610618	0.0790979729583678	0.78244099875526	0.433955447120967	0.663388814832794
Ankrd6	782.72465068309	-0.291344739640622	0.109178242357434	-2.66852381344262	0.00761853776170898	0.0391349256665662
Ankrd61	9.10409550330402	-0.0143518665730871	0.837878578309712	-0.0171288142991312	0.986333851795304	0.994478390910379
Ankrd66	29.9735675799902	-0.850090389814356	0.463919857664396	-1.83240785185212	0.0668906791167217	0.201613815059433
Ankrd7	21.8022735057777	-0.261616260553357	0.466655601492468	-0.560619565513946	0.575056910610003	0.775461233188423
Ankrd9	181.772275039526	0.137645417000318	0.191235722523807	0.719768331898254	0.47166764608829	0.696828327734162
Anks1	1836.29009347525	-0.513881789045954	0.0950642845597261	-5.40562411452323	6.45831106306226e-08	2.15068281946501e-06
Anks1b	1258.63145896695	-0.132636153099086	0.103272656288963	-1.28432983003712	0.199026573650535	0.419158558841883
Anks3	821.587168562632	-0.0539947950350201	0.107274194394402	-0.503334425766033	0.614729166516991	0.801930641094182
Anks6	455.912048723709	-0.327251295864339	0.135125032952534	-2.42184063688106	0.0154421208407745	0.0681990181043957
Ankub1	21.9722738164032	-0.0409355273994017	0.512792444180886	-0.0798286477578478	0.936373539411397	0.974689405383775
Ankzf1	369.412514654054	0.242447987860501	0.17024565375603	1.42410676872809	0.154415567325116	0.355963535766601
Anln	2001.40527739002	0.0734730867572254	0.0917991306089956	0.800368002069353	0.423497614372048	0.655352476122811
Ano1	6.98138329624947	1.73122047840763	1.09746973990763	1.5774653418265	0.114688490764596	0.293879229249744
Ano10	1614.96023773649	-0.171736088319815	0.0740214580979717	-2.32008518519741	0.0203362695973742	0.0835551017056622
Ano3	348.715533226921	0.312125009489877	0.17136926569486	1.82135932148794	0.0685522544314594	0.204861378181323
Ano4	35.1395858404763	0.144105060856974	0.363223051514508	0.396739855182948	0.69155930685096	0.849118020197116
Ano6	4002.88488997913	0.177088351714018	0.066150504778446	2.67705216017821	0.00742730711784848	0.0383437928376493
Ano8	1978.04958345449	0.326092748496625	0.0892464833615192	3.65384423244657	0.00025834303259616	0.00253031880529715
Anp32a	8226.85246707872	0.0256308950392958	0.053376552356052	0.480190156687587	0.631092185428005	0.810954442204181
Anp32b	6468.03605504602	0.422135226059714	0.0783300519248026	5.38918608741594	7.07774902949539e-08	2.31397018051881e-06
Anp32e	11039.77712206	0.167350462251698	0.0616935394187488	2.71260919422691	0.00667557835105169	0.0353032510550966
Antkmt	678.95105321839	0.275034523171021	0.112759443387362	2.439126293185	0.0147228218427247	0.0657164893732668
Antxr1	4705.7061862418	-0.311297135422775	0.0595819870397432	-5.22468536027724	1.74451493929641e-07	5.02737487051783e-06
Antxr2	564.224037706629	0.195127017062816	0.111806383546346	1.74522250763913	0.0809461448133167	0.231290735153876
Anxa1	63.9650096936625	-0.225242300785968	0.318427545444208	-0.707358091372887	0.479343973642085	0.703153966451022
Anxa11	332.105521738723	-0.69351538410084	0.170540925671178	-4.06656279934831	4.77116323478359e-05	0.000619274446946242
Anxa2	4572.63177239896	-0.655383668357567	0.102958883942872	-6.36548924443678	1.94668216232462e-10	1.17542522944173e-08
Anxa3	1021.86043469352	0.229674131078718	0.190901803484848	1.2031008973519	0.228937278194286	0.457666272023165
Anxa4	582.31746031661	-0.651062328439674	0.138232379031444	-4.70991191066439	2.47823878626551e-06	5.07469418047213e-05
Anxa5	4144.46840344129	-0.796998925928612	0.0990698527312101	-8.04481791338661	8.63737529043558e-16	1.39586759105431e-13
Anxa6	4351.76656753541	-0.0505983702762733	0.111679844293945	-0.453066268100237	0.650501024040465	0.823631529325066
Anxa7	2238.35254111749	-0.544981085290749	0.121793933060806	-4.4746160304936	7.65487487864044e-06	0.000130895184128121
Anxa9	96.8238380910769	0.262328340558804	0.285583780171229	0.91856876606059	0.358321175242548	0.598557585397057
Aoc2	102.422448006054	0.042059563124874	0.231239570869743	0.181887394820353	0.855671096966854	0.939323545711349
Aopep	171.696145325822	-0.151465410838491	0.287843397535652	-0.526207695348407	0.598743907856167	0.792308368948819
Aox1	1030.20632238529	-0.416016408356162	0.147661617286331	-2.81736321192706	0.00484197347753323	0.0274750742869734
Aox3	12.4432164246902	-1.23785084334876	0.914179013439567	-1.35405738389398	0.175718070863341	0.387185761276742
Ap1ar	1045.92614917533	0.286868915067785	0.0883308105378839	3.24766537656474	0.00116356023608609	0.00870241693813206
Ap1b1	3185.14138014384	-0.141464163859937	0.0581804307005881	-2.43147330049771	0.0150375565802272	0.0668317828709801
Ap1g1	5593.7776974459	-0.0144880963697876	0.0513712459246992	-0.282027350300681	0.777922538676592	0.898246586286613
Ap1g2	70.9681669409712	0.147261611346092	0.275540078665482	0.53444715577974	0.593032201101713	0.78822309328823
Ap1m1	3387.01281353868	0.0567501041838225	0.0554749922189916	1.02298534733989	0.306314773831658	0.545397789138156
Ap1s1	2668.11892114825	0.108861515948805	0.0700583477208589	1.55386930309224	0.12021559526605	0.302539522498559
Ap1s2	705.154568803632	-0.13051805922281	0.0980162441460228	-1.33159620999522	0.182992911019757	0.395982975323164
Ap1s3	13.464785779926	1.59918595701714	1.00260867289476	1.59502505838088	0.110706632323724	0.286616636912873
Ap2a1	4964.57335351237	-0.00418381719032867	0.0562854181228065	-0.0743321686124849	0.94074608097361	0.975824952560571
Ap2a2	4634.02601056879	0.0886812015064846	0.0573693349890989	1.54579448277264	0.122154209926517	0.305965644828977
Ap2b1	12436.0078498874	-0.0738680932548066	0.0502678386641636	-1.46949013957642	0.141699894359139	0.337004913954125
Ap2m1	15606.2486023379	-0.105938008282024	0.0567237206439024	-1.8676138849755	0.0618159096314872	0.191428415248062
Ap2s1	3204.34895578651	-0.00181572293267363	0.0645624017392703	-0.0281235344993248	0.977563623679221	0.990786938805231
Ap3b1	2899.53683719225	-0.123981106478514	0.0717056929188372	-1.72902738167312	0.083804194573261	0.236748644960692
Ap3b2	1469.65080310799	-0.392482574195852	0.0893074150085816	-4.39473669860602	1.10907099208199e-05	0.000179760150689049
Ap3d1	6057.51349205858	-0.155658841272695	0.0644958477274406	-2.4134707389305	0.0158013966083146	0.0693477693534232
Ap3m1	3520.19396146955	-0.0312338726572271	0.0578197680218665	-0.540193669497515	0.589063477957873	0.785481505473028
Ap3m2	6294.91445849396	-0.0746786375191827	0.0492913072762411	-1.51504680329666	0.1297605519065	0.318497434766456
Ap3s1	1718.97947608757	-0.0434698021933516	0.0801284177308361	-0.542501691963685	0.58747294219482	0.783994816964007
Ap3s2	2523.3783934366	0.0271874905583844	0.0603793618960876	0.450277871521297	0.652510092753589	0.824707615063075
Ap4b1	623.258440587273	0.0522838678419418	0.0932984545955583	0.560393717865836	0.575210915668114	0.775605458803533
Ap4e1	890.199444243746	-0.0772281243134702	0.100423567475518	-0.769023907981533	0.441879117782353	0.670712281539992
Ap4m1	1055.49914055853	0.0397195240991326	0.103684136918416	0.383081976468454	0.701658982867787	0.854978317089932
Ap4s1	751.003051512265	0.301420709832144	0.104110035176501	2.89521283247225	0.00378901535834831	0.0225317926287928
Ap5b1	227.234305305146	-0.287029771995572	0.181597021597992	-1.58058634150388	0.113972650829229	0.292454105894927
Ap5m1	1164.7654993585	-0.0563046680580753	0.0918975209666637	-0.612689738154091	0.540081509091621	0.749555227723991
Ap5s1	466.535678942043	0.0304399142493791	0.122914419018921	0.247651288533474	0.804404224005599	0.912141379136568
Ap5z1	690.120081838083	-0.157356557011737	0.106326734646183	-1.47993406865511	0.138890842663222	0.332821144128587
Apaf1	1593.27218966198	0.0756514229884636	0.0934278147693123	0.809731268736817	0.418094642565688	0.651353353943525
Apba1	731.958674384756	-0.826438540168806	0.143753036251446	-5.74901624146037	8.97641960452205e-09	3.88365618795122e-07
Apba2	2522.75693381631	0.220927503533534	0.119064454366913	1.85552862697978	0.0635207751666556	0.194950001461022
Apba3	1294.68158949197	-0.0884313808923106	0.10054014973628	-0.879562852494941	0.379096170120847	0.617837322548521
Apbb1	3217.85639751777	-0.242983065295477	0.0592880210229465	-4.09835007313592	4.16105626258979e-05	0.000550046924078028
Apbb1ip	39.5741518387125	0.665151098472701	0.373798247542628	1.77943878240587	0.0751678529584031	0.219174009158179
Apbb2	1092.31748632718	-0.117004061893379	0.0924448077494871	-1.26566396471335	0.205633414847673	0.42852859802137
Apbb3	244.482719897513	-0.23568845212128	0.173104943828027	-1.36153507178528	0.173344657982494	0.383545415058178
Apc	14829.1712336538	0.030653775586493	0.0606935586380212	0.505058135894014	0.613518004032837	0.801301860270762
Apc2	2675.36656036207	-0.514839040764734	0.09924046041341	-5.18779375488634	2.12800088704619e-07	6.02714203128341e-06
Apcdd1	1025.85841486168	-0.786696058998105	0.177631016216126	-4.42882147361541	9.47494101696642e-06	0.000156969776606708
Apeh	1553.12493611393	-0.179761484858815	0.0822192544289785	-2.18636724581459	0.0287887479473939	0.108568684778047
Apex1	1903.31396532263	0.354900073961922	0.0822636870039029	4.31417660559128	1.60198848500032e-05	0.00024405894812149
Apex2	386.234263277799	0.192739543103003	0.165200601611729	1.16670000727963	0.243331539890737	0.474964725110588
Aph1a	5047.77006113696	0.0883721719838906	0.0536329897839696	1.64772041125897	0.0994100575506882	0.265587583252114
Aph1b	1171.07171731604	-0.0920778095082735	0.0952040786185095	-0.967162445605264	0.333462832562093	0.573120772802997
Aph1c	154.89297203861	-0.288934467037647	0.192536232487666	-1.50067581205089	0.133439432147439	0.324140229814086
Api5	6293.12542210152	0.11771378515142	0.0499560523561445	2.35634682084605	0.0184556775555289	0.078005997134702
Apip	649.989251768517	-0.244881180303175	0.121522181355303	-2.01511508081969	0.0438925924435227	0.148751129489932
Aplf	347.055852866545	0.122602527429257	0.187854165066238	0.652647373487975	0.513983637165205	0.73101866048587
Apln	1450.30393032166	2.07599433504564	0.307748227844452	6.74575561193785	1.52232671480066e-11	1.20067146252507e-09
Aplp1	1479.63694093042	-0.355252921308942	0.0747018938882013	-4.75560796143419	1.9785009092667e-06	4.19737567417662e-05
Aplp2	19858.959721533	0.0311182933023933	0.0542811942830646	0.573279451813794	0.566455496004062	0.769845197141641
Apmap	1272.52367138362	0.199699398494195	0.0777619558728148	2.56808610653797	0.0102261750796771	0.0492026474061287
Apoa2	18.0365803282094	0.285138817414087	0.615924193281889	0.462944661898656	0.643404033271316	0.819112765249025
Apobec1	801.451433243841	-0.0609195606997275	0.133344193022936	-0.456859495105639	0.647772039246929	0.821943983907811
Apobec3	2030.51517376233	-0.0543589957014403	0.126331445382435	-0.430288718195875	0.666985632761222	0.834440738496963
Apobr	34.3359884146068	-0.159776813566899	0.443134017083871	-0.36056093056981	0.718427700158722	0.864925665309406
Apoc1	54.473528778686	-0.0515964265053532	0.321220124907743	-0.160626382049295	0.872387674831391	0.948014927280681
Apod	232.364697855812	0.805006753176835	0.309965441266584	2.59708550052357	0.00940185178988714	0.0460121246446581
Apoe	150576.011541076	-0.569928220125971	0.0895684941338841	-6.36304345224405	1.97794704232289e-10	1.18561741984184e-08
Apof	10.8346289408725	2.95732525084357	1.21962138990885	2.42478959069798	0.0153172614674475	0.06786770803006
Apoh	7.43897304271463	-0.92245423612265	0.749115143314912	-1.23139178850489	0.218176366667121	0.444342745571384
Apol10b	270.992574860301	1.72437894901194	1.47705366981016	1.16744501859135	0.243030699779328	0.474790643867129
Apol6	2136.43756215704	-0.132875189133261	1.47525040190486	-0.0900695834155961	0.928231919869244	0.971913728367869
Apol7e	24.5250601200804	-0.181617501230837	1.53836887783737	-0.118058486392519	0.906021316409785	0.963787776180878
Apol8	11.7522580608613	-1.52604138237115	0.811975263253623	-1.8794185628959	0.0601873636391901	0.187687017742288
Apol9a	422.350877492801	1.2951020786632	0.9300747822758	1.39247091023608	0.16377984459755	0.369682118243631
Apol9b	370.21294959294	1.41548830151211	1.27789826204993	1.10766900898783	0.268004788245351	0.502478495158822
Apold1	34.7431625997577	0.395889567151616	0.41487179402541	0.954245559357957	0.339959358015082	0.5793930994128
Apoo	648.006798898477	0.299460189628114	0.127771732719425	2.3437123630913	0.0190928894784149	0.0797383304185941
Apoo-ps	85.625903144564	0.0404429553864441	1.82338724133634	0.0221801241500428	0.982304272321411	0.992844663985906
Apool	702.607407804626	0.0289378974122391	0.100718790332194	0.287313790374121	0.773872064415249	0.895242754523088
App	13451.3315122597	0.0345695095946235	0.0683712957995088	0.505614369164433	0.613127392309728	0.801121878439328
Appbp2	2406.33219385881	0.00358579064978394	0.0744577677084595	0.0481587181585158	0.961589750126512	0.985044136453761
Appl1	3106.13387458576	0.182964932822502	0.071280789711754	2.56681966575255	0.010263597409248	0.0493394983068076
Appl2	4169.28111887093	-0.408249484400978	0.0861710493412679	-4.73766407072712	2.16195803792719e-06	4.53160183765734e-05
Aprt	1108.45563772137	0.146779587484743	0.0845697758214779	1.73560336490174	0.0826339905836362	0.234542687065358
Aptx	812.43367438493	-0.224630957863393	0.0917451837339134	-2.44842234459833	0.0143483355881455	0.064411210194714
Aqp1	12.352435792369	-0.821024171824591	0.908970205121618	-0.903246516990884	0.366395074749832	0.606836330105495
Aqp11	125.797785221642	-0.329646049992893	0.22292680365801	-1.47871877487913	0.139215492282714	0.333424452736902
Aqp4	22695.2712104406	-0.90824195026499	0.0945559925099137	-9.60533463989357	7.59109413402296e-22	2.78070212678299e-19
Aqp9	119.235066704488	-0.485157913677079	0.23721110031989	-2.04525805505232	0.0408294236379095	0.141294002005378
Aqr	4059.13505651489	0.0578275385550009	0.0643513289007749	0.898622290212013	0.368853881702744	0.609375053521489
Ar	414.118311432164	0.00161242213814631	0.167083277728508	0.00965041002347533	0.992300206351199	0.99645473791664
Araf	2003.22450230937	-0.0594390018340053	0.0718772941504648	-0.826951021689524	0.40826482275308	0.642957613285733
Arap1	2044.16505111439	-0.00289226152623983	0.0774600948544944	-0.037338729466738	0.970214925362046	0.987555967333654
Arap2	6912.44034202887	-0.104852395519247	0.0781648303812537	-1.34142676454133	0.179781932640491	0.392156328919658
Arc	462.14173175191	0.177249822205623	0.20680292100967	0.857095351169314	0.391392190185567	0.628944127804531
Arcn1	6968.3911709387	0.0162165312372097	0.072370650059887	0.224076075367437	0.822698108259215	0.922905864214454
Areg	8.67957056009214	2.09269802897695	1.19895488272724	1.74543517785817	0.0809091467723261	0.231265194276925
Arel1	7041.7876424221	-0.102109907844691	0.061967165938025	-1.64780664564866	0.0993923548824617	0.265583332449749
Arf1	9893.1899313621	0.151555482310074	0.0565582977265097	2.67963302295496	0.00737029123511703	0.0381569977134639
Arf2	2253.70995765134	0.0734732253170933	0.0589608137764727	1.24613655428229	0.212714266779977	0.437368338979811
Arf3	11386.4101648008	0.0370461807990029	0.0455403347548217	0.813480643004728	0.415942540008585	0.649612094883556
Arf4	9376.47701361948	0.103052177075055	0.0676177117343323	1.52404117844069	0.127498424982352	0.315426089960842
Arf5	4290.15540238738	0.0797812840189157	0.0712373351463254	1.11993639086921	0.262740869337473	0.497646844784431
Arf6	4931.86813970126	0.159825744993611	0.0771615282310576	2.07131388734316	0.0383294723209691	0.134688655273292
Arfgap1	1576.78198237382	0.0634048059319832	0.0878999282141548	0.721329439285855	0.470706848306046	0.696073534356945
Arfgap2	2944.08551744691	0.0436632977679034	0.0574428336892831	0.760117406534726	0.447184408859299	0.675592319277489
Arfgap3	638.359608259511	-0.0387664254953389	0.107759184103696	-0.359750547647373	0.719033687698868	0.865212884738167
Arfgef1	3475.68577347301	0.0062647087530824	0.0640633131839806	0.0977893343588251	0.922099576738663	0.970447778427228
Arfgef2	1670.90019966965	-0.156800304681089	0.0703187501607097	-2.22985056365095	0.0257573652869832	0.0999257259097745
Arfgef3	72.8656212947847	-0.535082577657893	0.315661417823803	-1.69511554927048	0.0900535030664493	0.249062356241364
Arfip1	2633.63819912465	0.0897228733013139	0.0681360799474861	1.3168188332887	0.187899358407126	0.40303617748641
Arfip2	1436.75152708028	-0.0271637664557094	0.0856361504582574	-0.317199760969523	0.751092031281733	0.883946151069422
Arfrp1	800.321930549246	-0.117626756715734	0.096006583789303	-1.22519469054205	0.220501874486665	0.447244112100183
Arg2	7.18212150544193	0.0606730776730309	0.742102683551565	0.0817583321254962	0.934838891242756	0.974239591257794
Arglu1	1352.81877775814	0.233387326170697	0.0935122764465406	2.49579344059836	0.0125675760274363	0.058045369357316
Arhgap1	3459.20737989942	-0.0367571004216215	0.058822746040846	-0.624879028872567	0.532050457103418	0.743687575929137
Arhgap10	275.098804586014	-0.236183855757484	0.167591982287193	-1.40927896749111	0.158752695472204	0.362047514134451
Arhgap11a	3036.29823761098	0.0407807326656585	0.0856029727101786	0.476393884167173	0.633793790926808	0.81280704285745
Arhgap12	3554.62368468017	-0.199968326863797	0.0588417025344057	-3.39841164090846	0.000677783531530926	0.00563702509271231
Arhgap15	21.6613748159172	-0.247876365657923	0.596942540008524	-0.415243258847633	0.677963834009863	0.842293928234744
Arhgap17	1010.6642455314	-0.136285511030999	0.0966220378572092	-1.41050131060582	0.158391709720588	0.361572651311247
Arhgap18	3037.42841492735	0.357280427966263	0.0684289054330386	5.22119162516608	1.77775466807779e-07	5.11422477287858e-06
Arhgap19	1074.41938599043	0.0936078706085635	0.107318892694265	0.872240369412288	0.383077260715899	0.621397910415358
Arhgap20	272.415961767242	0.388572635611907	0.163497238085127	2.37663119061126	0.0174715472522532	0.0748902081505862
Arhgap21	9593.31645546867	0.00802641047497874	0.0721664449081309	0.111220810242163	0.911441249824175	0.965802267428384
Arhgap22	119.149021950332	-0.240631220261817	0.247979224612439	-0.970368467914574	0.331862860162747	0.571622506470503
Arhgap23	1696.58433640867	-0.428834218207935	0.115332696789672	-3.71823628636712	0.000200618577372837	0.00205276016723392
Arhgap24	115.380459778109	0.30445597609249	0.232423987121352	1.30991632947734	0.190224142337527	0.4066469669682
Arhgap26	456.998868852751	0.421326960408041	0.156228004846566	2.69687218256313	0.00699941310529837	0.0366047987397647
Arhgap27	50.3506935061964	0.262743500762175	0.417540900683099	0.62926410402508	0.529176167495852	0.741431359541149
Arhgap28	100.135024671841	0.383386624491623	0.370031741669823	1.03609118169575	0.3001596058015	0.538803325931822
Arhgap29	1788.12724296877	0.147801196265975	0.111188058627505	1.32929019618131	0.183752247462987	0.397100069018395
Arhgap31	5676.64763414432	0.37569311930407	0.0841264969251638	4.46581199783315	7.97656338920634e-06	0.000134857098366848
Arhgap32	3685.30252488838	-0.0495583488315531	0.0588607543579638	-0.841959118127542	0.399810837283473	0.635287185349315
Arhgap33	2066.57142264857	-0.0211074396833175	0.106826950144046	-0.197585343912339	0.843369502602386	0.933482495230415
Arhgap35	11193.5840947046	-0.0292135803519043	0.0500036627477256	-0.584228809383229	0.559066381247082	0.763569747418909
Arhgap39	1268.99186150194	-0.0549637846033054	0.0703141782111696	-0.781688501545686	0.43439766083887	0.663719161407324
Arhgap4	24.4784522945965	0.45637628491495	0.468075183549572	0.975006368536982	0.329557100937589	0.5693762972283
Arhgap42	1955.82552121286	0.14533332267908	0.113432143926504	1.28123579126958	0.200110858144804	0.420421537810215
Arhgap44	538.116403432714	-0.159576705145584	0.114630078275042	-1.39210151076315	0.163891660841807	0.369878167759632
Arhgap5	13083.956468675	-0.507095503716156	0.0696215571072742	-7.28359899987319	3.2503020145731e-13	3.52486700054098e-11
Arhgap6	303.32148250144	0.308045080415407	0.239366209496422	1.2869196578058	0.198122292795391	0.417894801591712
Arhgap8	11.2551035058041	-0.113913798801205	1.00348090255583	-0.113518651437282	0.909619376950821	0.965371392157431
Arhgdia	18253.9193009426	0.115067122145169	0.0489849966423693	2.3490278663333	0.0188224980717633	0.078929040502403
Arhgdig	156.951089075643	0.016185099777503	0.192010149137668	0.0842929389419854	0.932823526331332	0.973907819859651
Arhgef1	1934.30146451784	0.044969286817035	0.0699472601267488	0.642902763246878	0.520287196311895	0.735251803421105
Arhgef10	2750.68839686184	-0.323039601419378	0.0742532145946089	-4.35051335060761	1.35819185075764e-05	0.000212011690036827
Arhgef10l	2579.26954902286	-0.167742726144429	0.0650951346074652	-2.57688577120158	0.00996948903740164	0.0482351210133633
Arhgef11	2462.20865416734	-0.189345453244788	0.0628493860354645	-3.0126858063171	0.00258946861415213	0.0167063798965494
Arhgef12	10043.4715604843	-0.289572461789285	0.0658069001192506	-4.40033585026102	1.08083463175827e-05	0.000175878361993123
Arhgef15	28.9585906141565	0.669112038055756	0.49248985655583	1.35863110508531	0.174263513461633	0.385010019555228
Arhgef16	17.1368135314368	-1.4059205681117	0.59146252852718	-2.37702390312473	0.0174529571015244	0.0748424934603349
Arhgef17	2936.81427480848	0.17474756616286	0.068123197925941	2.56516974368751	0.0103125341373706	0.0495314139628256
Arhgef18	2026.90276150706	-0.219252055637403	0.0708262752747331	-3.09563159698757	0.00196394203010343	0.0133224775408333
Arhgef19	368.337455920857	-0.339237829654554	0.162515745054863	-2.08741515808227	0.0368506229434272	0.130738907027304
Arhgef2	4953.64295084885	-0.00515861748818216	0.131285308073223	-0.0392931818791558	0.968656642492373	0.98724320387263
Arhgef25	1451.94976909054	-0.215579977120842	0.0764310471822065	-2.8205812306472	0.00479367352406002	0.0272922605671449
Arhgef26	5232.32096962912	-0.513798933098527	0.0616184589578101	-8.33839310149452	7.53068652330478e-17	1.37928707389062e-14
Arhgef28	95.3298271078334	0.0368220856233679	0.27540446706561	0.13370184592756	0.893638345432376	0.95853295719074
Arhgef3	376.496659517974	0.286459702660526	0.192991629342209	1.48431154054139	0.137726290083278	0.330896394947202
Arhgef33	79.3334939708805	-0.0513632671202502	0.293180484778813	-0.175193335801326	0.860927720612605	0.942001281240772
Arhgef37	78.2355658388618	-0.981724794003478	0.290139908955791	-3.38362549825252	0.000715355059568533	0.00588659259579162
Arhgef39	256.329783839818	0.0391458475560662	0.179855116777122	0.217652120537533	0.827700171532863	0.9258828466034
Arhgef4	7773.41494487901	0.0305446755879299	0.0649274398554565	0.470443246429082	0.638038372859692	0.815718044833315
Arhgef40	4990.53263029382	0.0458659089681215	0.0601854980713317	0.762075756418289	0.446014791327507	0.674752920360006
Arhgef5	82.5609264349215	-0.508576149189785	0.334079050707161	-1.52232277993265	0.127928222915361	0.316010120541763
Arhgef6	214.026607956966	-0.936868687343455	0.23003974863369	-4.07263828493963	4.64835848694772e-05	0.0006066788701413
Arhgef7	4637.94940218904	-0.0536103009023339	0.0554107532112144	-0.967507167751039	0.333290559799299	0.572938614744497
Arhgef9	3857.43183114019	0.0604781051666673	0.0614044854367681	0.984913475562713	0.324666573580595	0.564119721608783
Arid1a	7871.69210049329	-0.0249760183644495	0.0494776312115605	-0.504794141369764	0.613703431131172	0.801353561372484
Arid1b	3382.75307077271	-0.0303219498003631	0.0755442507339044	-0.40137997936029	0.68814038719002	0.847364577459536
Arid2	3942.20375957753	-0.0449720382508715	0.0635301550422296	-0.707884912621067	0.479016729714074	0.702876248229197
Arid3a	35.2725710952335	0.134901458973227	0.457616889445316	0.294791258986841	0.768153344193467	0.89246121551206
Arid3b	82.1731801934424	0.321681542536289	0.310537229788554	1.03588720346132	0.300254768223607	0.538902368449063
Arid4a	1282.52282691857	0.0703311602372808	0.0840677089852915	0.836601366757668	0.402816677086861	0.637929340286124
Arid4b	2047.40857356674	-0.166530473108602	0.076772051559766	-2.16915491673373	0.0300709245661355	0.112350208646459
Arid5a	1040.59946347524	-0.0574810051532197	0.11837322534818	-0.485591272723597	0.627256985370602	0.809053532617293
Arid5b	1760.96392914446	-0.260847573397467	0.0836115069360513	-3.11975687266313	0.00181000367699178	0.0124837241052437
Arih1	4436.53540062155	-0.0449409915088221	0.0616974363303994	-0.728409382654996	0.466363021406442	0.692061161946629
Arih2	1838.82918077563	-0.0416321410537743	0.0627342228126201	-0.663627270527041	0.506928898857213	0.725303009179958
Arl1	3649.95521283727	0.100059373908645	0.0719143755792888	1.39136818059868	0.164113808382204	0.370126148224415
Arl10	1292.51164703369	0.277017791648218	0.0978350538762078	2.83147788724819	0.00463334372069292	0.0266025906972839
Arl13b	869.025614994108	-0.149501023373179	0.0832373759455936	-1.79608044673221	0.0724817237039049	0.213461411101379
Arl14ep	2315.14423908652	-0.0401023933722084	0.110019428610773	-0.364502832623161	0.715482558952025	0.862784079648935
Arl15	715.679828264732	0.137211214111393	0.10139091144214	1.35328908833899	0.175963293752608	0.387518895687107
Arl16	392.311485395272	0.234117943855084	0.135944915795441	1.72215299472742	0.0850418072468619	0.239383393213332
Arl2	1231.85877687345	0.015132348242679	0.084319689256585	0.179463994425207	0.857573386604682	0.940362077242429
Arl2bp	7596.57329364073	-0.0764076629747762	0.062443728201469	-1.22362429623442	0.221093989806576	0.448169371368864
Arl3	2429.49775014955	-0.000396347413446862	0.0626435529902601	-0.00632702639820712	0.994951797002091	0.997493335469071
Arl4a	1707.69481338068	0.108526554175191	0.0716174434267098	1.5153648187156	0.129680041681355	0.318433756453964
Arl4c	4397.64458789418	-0.400368116054538	0.234388257475098	-1.70814067380092	0.0876102433916038	0.244525440580291
Arl4d	60.1943630437775	0.446551808039031	0.372924116450105	1.19743344112415	0.231137655786135	0.460821615623929
Arl5a	3906.65290847843	-0.0165574207865222	0.0624139434529975	-0.265284003389262	0.790790686624254	0.904848026690763
Arl5b	1258.58912622672	-0.095345571097812	0.0801241447991587	-1.18997302669261	0.234056993832012	0.464447616215565
Arl5c	32.4093255821888	0.810122461418339	0.42895156849665	1.88861055866419	0.0589440311444793	0.185108289080891
Arl6	790.968088628717	-0.050210223412775	0.111997251342597	-0.448316568584198	0.653924744718528	0.825366965589567
Arl6ip1	15854.3528095913	-0.152246843443472	0.0679537498637733	-2.24044800689705	0.0250618526160444	0.0978492606638741
Arl6ip4	826.265666269186	0.0973934630504006	0.130794522815168	0.744629522354174	0.456495715669791	0.683913266077377
Arl6ip5	2708.47032880226	-0.086485262098822	0.076186250579313	-1.13518202354357	0.256299059877429	0.490194937226158
Arl6ip6	895.14589773588	0.424797080371154	0.10003214095878	4.24660590385842	2.17033217575428e-05	0.000315482853484423
Arl8a	7060.57934283558	-0.164174086249135	0.07615721154075	-2.15572606884758	0.0311050613433347	0.115325198196925
Arl8b	5421.56211958483	-0.118202695917727	0.0530557794269754	-2.22789481550107	0.0258875299947241	0.100241964865641
Arl9	14.2271154862649	0.938118146105113	0.78516782753665	1.19479952336855	0.232165366613359	0.462088131279234
Armc1	2361.43127955951	0.0963382988345262	0.0621670834499484	1.54966733982445	0.121221381021485	0.304327329387475
Armc10	1509.45002542817	-0.00970046279074436	0.0733955502035772	-0.132166906084064	0.894852276569559	0.95921088093202
Armc2	172.312981239654	-1.33407371686535	0.211512957380514	-6.30729073711234	2.83962120619365e-10	1.65986936038639e-08
Armc3	150.545754696358	-1.28341709747707	0.195252700322429	-6.57310805616367	4.92756705329796e-11	3.53156588289407e-09
Armc4	58.2377542331423	0.586627624016643	0.375760362576569	1.56117484024703	0.11848250362161	0.299733822851231
Armc5	1053.18799138381	-0.00756607083962473	0.0832159465782368	-0.0909209250238038	0.927555423290938	0.971897569179488
Armc6	494.420286673239	0.091459232981043	0.150020498530223	0.609644907709845	0.542097056597003	0.750476852351138
Armc7	256.410839421746	-0.383251856035486	0.186021924560772	-2.06025099966257	0.0393745516671141	0.137685640577155
Armc8	1407.77233903818	-0.0381448224566025	0.089532910339374	-0.426042472114609	0.670076897979917	0.836467064468077
Armc9	840.36829615154	-0.159545859505488	0.113837672140683	-1.40152074884593	0.161058407337579	0.365538178393423
Armcx1	595.891219358203	-0.236063239120792	0.108331754199014	-2.17907704777977	0.0293259450053414	0.110051197405014
Armcx2	2345.32350478179	-0.060461488025296	0.0789352687388332	-0.765962908485686	0.443698372490745	0.672251263835879
Armcx3	3067.27737428736	0.0933775885162872	0.0554434445422675	1.68419529643582	0.0921439319733699	0.252585723455451
Armcx4	2504.82889792406	0.105524674820612	0.0650890397152987	1.62123569931558	0.104967099258235	0.276181590450559
Armcx5	244.488332834722	-0.117508725837572	0.172158819490837	-0.68256001165149	0.494884909684663	0.71583738603387
Armcx6	454.829222148166	-0.0181549242693039	0.149466580168882	-0.121464773254267	0.903322914943868	0.962968048239974
Armh1	47.988158455789	-1.22762755453686	0.313869298695279	-3.91126994465525	9.18120845028932e-05	0.00108326844529912
Armh3	939.828081141842	-0.0328707194623614	0.0888363374404042	-0.370014347838379	0.711371799901134	0.860707941681823
Armh4	494.068019543795	0.0855586638985402	0.179632137501664	0.476299314190078	0.633861153910564	0.81280704285745
Armt1	423.484528732491	-0.00151753696724994	0.123312390151164	-0.0123064435405854	0.990181126543562	0.995952981838581
Arnt	1512.22583854113	0.0806979577489107	0.0818621086673529	0.985779123731436	0.324241512220303	0.56367824166204
Arnt2	10109.2393316579	-0.128644020610183	0.0616633206254902	-2.08623245237631	0.0369575719460247	0.130900003428937
Arntl	928.392926697495	0.622588094769948	0.093351806986852	6.66926666837457	2.57084755217538e-11	1.94393812156234e-09
Arntl2	88.6747717472924	-0.0220860205874561	0.301919175227045	-0.0731520963212996	0.94168508579885	0.976334169086625
Arpc1a	3303.5341290363	-0.0115324962920719	0.0583414163442562	-0.197672545761006	0.843301271154032	0.933482495230415
Arpc1b	2562.07319215489	0.49710999047106	0.0940341689132554	5.28648252242899	1.24690723492871e-07	3.75759028529521e-06
Arpc2	6900.54823515478	0.0526489799645629	0.0579216182395436	0.908969423934689	0.36336626579111	0.603981047397088
Arpc3	3112.24570870532	0.0220678804320113	0.0628409548749023	0.351170355000842	0.725460548883984	0.869139595014433
Arpc4	4706.0195295264	-0.00886375388847977	0.0727441955140569	-0.121848263299124	0.903019190107218	0.962893352074997
Arpc5	3454.44347546542	0.0663630822029434	0.0749376313623531	0.885577526223796	0.375845226335776	0.615114447072968
Arpc5l	1472.84340580356	0.210155242723514	0.0716594716509004	2.93269316507546	0.00336035812073723	0.0205689354854187
Arpin	1592.99744138293	-0.185311325511873	0.0833196005029936	-2.22410242479758	0.0261415537991149	0.101021415874471
Arpp19	3164.14959624141	0.074871217743004	0.114112721082057	0.656116312301108	0.511749289546733	0.729056986016298
Arpp21	290.160134517977	-0.0752803669725739	0.201540943966488	-0.373523937573159	0.708758532795073	0.859246573111273
Arrb1	1399.36101778769	-0.580736755119336	0.0986139114837435	-5.8889942238532	3.88553025691164e-09	1.82997373585519e-07
Arrb2	756.590880118444	-0.00692546217392101	0.108482355649808	-0.0638395260910181	0.949098005162515	0.979452900458061
Arrdc1	143.335137371675	-0.481412251291937	0.215273390288316	-2.23628313117185	0.0253332307161317	0.0986517777284938
Arrdc2	205.100170808753	0.0445076196508071	0.185856046562372	0.23947361667284	0.810738352209851	0.915727732853365
Arrdc3	2979.17767281866	-0.0759639805829507	0.0705265724403384	-1.07709729757833	0.281436800265038	0.518231033910733
Arrdc4	1304.18116213249	-0.0153070808712984	0.15405760353034	-0.0993594637364574	0.920852866701079	0.969757295707969
Arsa	1408.90001334692	-0.349393051753226	0.0710557171473563	-4.9171701557617	8.7804227765117e-07	2.10243883041954e-05
Arsb	2155.08686835449	-0.375955431170989	0.0696743746368085	-5.39589243722288	6.8183786770114e-08	2.25238785795302e-06
Arsg	379.150161477611	-0.388134567801692	0.157679473325657	-2.46154150324992	0.0138341390786749	0.0626144834082583
Arsi	115.577499515211	-0.410063684445486	0.293701300647487	-1.3961929468527	0.162656400083268	0.368071802556762
Arsj	14.6052096306184	-0.685244357511797	0.653206771528885	-1.04904662256934	0.294156661041605	0.531917316748058
Arsk	1420.34154302881	-0.280320642105913	0.106092376562646	-2.64223171530509	0.00823616871086471	0.0415844543282758
Art3	24.4194464820886	0.750885573083898	0.605200166141925	1.24072268167191	0.214708212337691	0.43976766552864
Artn	7.33579285858889	1.09252559172768	1.25627019877712	0.869658129908013	0.384487260187815	0.622521166578523
Arv1	624.796998112941	-0.059059418710766	0.10898819800264	-0.541888202512856	0.587895524412032	0.784431748778367
Arvcf	3353.00092564223	-0.274066189753125	0.0826361419455801	-3.31654144664221	0.00091139067954999	0.00714717600461562
Arx	853.245101845341	0.103261838199608	0.0984415507807943	1.04896598418636	0.294193774374669	0.531917316748058
Arxes1	936.77450886416	0.256230765726988	0.0925387387874174	2.76890272208711	0.005624542583503	0.0310187219626843
Arxes2	2308.61997312937	0.00577401252637037	0.0626937781840129	0.092098653066067	0.926619658603178	0.971822398833915
As3mt	266.106206098596	0.447641881001224	0.164216737526783	2.72592116822572	0.00641223109994422	0.0343290735470869
Asah1	4904.6626502172	-0.0255819732309607	0.0576600234148773	-0.443669143990671	0.657281807192233	0.827576635331254
Asah2	297.582385479918	-0.428717672618029	0.161532770714393	-2.6540600444231	0.00795296736802322	0.0404744409059879
Asap1	3053.08936930425	-0.207606990333221	0.0729030022101351	-2.84771523859629	0.00440343061759527	0.0255405173470937
Asap2	2805.18777196599	-0.0625300355084263	0.0691506922716813	-0.904257549046024	0.365858850904464	0.60653700171532
Asap3	2579.07251511374	-0.528368935794143	0.128040618469813	-4.12657281813045	3.68209449210604e-05	0.000495515346279202
Asb1	878.222516178475	0.225958231583752	0.09332161183653	2.42128513574711	0.0154657408914	0.0682359066721384
Asb13	1980.1244122795	0.154092595966488	0.0756589185760993	2.03667457672553	0.041682663855999	0.143444056576678
Asb14	13.056282207482	0.138576369602369	0.628602506576338	0.220451506560355	0.825519535475749	0.924384486297279
Asb3	579.071824125645	0.175350465206978	0.131184569418057	1.33666989940085	0.181330411463814	0.394073896185828
Asb4	55.0719213473371	0.263704542452006	0.311949337729844	0.84534413302836	0.397918726948647	0.63381837668124
Asb5	29.6195065371696	-0.14922582333703	0.493714476144369	-0.302251261705752	0.762460529255926	0.88910488000244
Asb6	895.702226432204	0.0949255786778533	0.0967790954117526	0.980847963849905	0.32666772152295	0.56614497110354
Asb7	1373.54387612547	-0.0239703007707131	0.0757022215185402	-0.316639330919008	0.751517288443583	0.883946151069422
Asb8	1318.83997316516	-0.152952525738536	0.0894816048341606	-1.70931808858377	0.0873920444634451	0.24416448490431
Ascc1	752.381368512855	0.142437716598244	0.100904577889437	1.4116080714823	0.158065394474601	0.361279806228414
Ascc2	2147.55573325489	-0.00543283431875565	0.0708903875100337	-0.0766371084935414	0.938912237439732	0.975046902737163
Ascc3	2077.79084507533	0.11281975722523	0.101933270651543	1.10680013016458	0.268380351957656	0.502953811012962
Ascl1	6574.64566340793	0.134503802950563	0.106228341266106	1.26617625152995	0.205449987905899	0.428323198176649
Asdurf	148.048171910801	-0.162126435250973	0.305709410948443	-0.530328571658904	0.595884140251913	0.790229619301089
Asf1a	1175.23286274887	0.0906951723491675	0.0851755560448368	1.06480282091056	0.286965168340867	0.524042001082578
Asf1b	382.729934869655	0.524370521651146	0.19646093447526	2.66908290470938	0.00760586739711463	0.0390820193809344
Asgr1	9.70999040098416	-0.99913824586967	1.03030481221131	-0.969750149691382	0.332171046430098	0.571854572256265
Ash1l	6073.03696293106	-0.0964606302828861	0.0619324576703175	-1.55751336070613	0.119348650955874	0.301508530629369
Ash2l	3005.86573781538	0.0354816023455618	0.0558080802143177	0.635778944720963	0.52492051284191	0.738481670537342
Asic1	1292.72450213279	0.170001344192346	0.117929280774188	1.44155330276174	0.149428430052257	0.348447905075881
Asic2	113.198036982573	-0.970251161486725	0.25984369390149	-3.73398002052172	0.000188477452360386	0.00194543664665536
Asic4	35.6541236341339	0.342571396774343	0.484472498117454	0.707101843975654	0.479503190141194	0.703214464972192
Asl	518.638619775704	0.0359891997962841	0.131129872571102	0.274454623425107	0.783735270440396	0.900940030506798
Asns	2481.06644557546	0.695538566349113	0.323696755424743	2.14873505740412	0.0316554080023469	0.116579031615435
Asnsd1	1746.29158862746	0.0789807334022936	0.0672943514679268	1.17366066660047	0.240530970970566	0.4716584724405
Aspa	239.726332611072	0.0253933745752011	0.167116571437514	0.151950069085135	0.879226317333706	0.950808017773982
Aspdh	9.36305272801475	0.0594014938014434	0.909820658192991	0.0652892339457554	0.947943714122653	0.978814909168449
Aspg	17.3819535526092	-2.8854715750357	0.948657581619841	-3.04163655141904	0.00235295813030413	0.0154158035850291
Asph	2952.58809991439	0.0926729704799386	0.0775435280463976	1.19510902862826	0.232044434919288	0.462070604639955
Asphd2	892.856187942957	-0.221213548185922	0.0921453656000578	-2.40070183394859	0.0163636638278092	0.0712275243035665
Aspm	4951.11901024941	-0.096308137703798	0.106224016397844	-0.906651254299146	0.364591248496889	0.60535073934556
Asprv1	9.87270187128846	-1.26779421166706	0.825515717286982	-1.53576023462474	0.124597195857849	0.310344541632032
Aspscr1	1588.70058001663	0.235100777864793	0.0807611799774945	2.91106169982049	0.00360202880397161	0.0217016969315307
Asrgl1	9636.148977655	-0.511828917398461	0.106747289511155	-4.79477202411751	1.62859933040945e-06	3.5699243833071e-05
Ass1	223.88626241435	-0.107788037172725	0.251598067842186	-0.428413612620964	0.668350015718794	0.835260171274344
Aste1	395.136311541125	0.0825506169334199	0.163023028606181	0.506373962250692	0.612594149721141	0.800896158037629
Astn1	8851.85125170752	-0.201034978656781	0.0717374398407845	-2.80237180338414	0.00507283730900553	0.0284908518574607
Astn2	1250.1272689429	0.556621374818022	0.127129969154364	4.37836474373842	1.19573113105358e-05	0.000192484687151243
Asxl1	4190.71546246687	0.0407166163707678	0.0555457229110492	0.733028831688288	0.463540844704574	0.689995239670417
Asxl2	2306.84208146818	0.063878137472158	0.0609641576479967	1.04779824632346	0.294731570655855	0.532480842907837
Asxl3	178.292284074988	-0.0201981817293529	0.194646020315238	-0.10376878857652	0.917352835825649	0.968291302265084
Atad1	5351.80672066006	0.068396108716421	0.0508044540254368	1.34626205572796	0.178218018278346	0.390251495644869
Atad2	2311.22197660089	0.523986183458938	0.148496096555734	3.52861924058909	0.000417733702822315	0.00376485640094206
Atad2b	1539.53690725111	-0.118230102098857	0.0722533464030783	-1.6363270074619	0.101771166646229	0.270187777580358
Atad3a	2279.54529386274	0.433126401599781	0.0847625828736801	5.10987734110534	3.22368032991507e-07	8.71133550136392e-06
Atad3aos	16.5065860043246	-0.484222622763144	0.575257683256449	-0.841749074991977	0.399928422392549	0.635291521125449
Atad5	977.812566779037	0.457492423739029	0.166461679032246	2.74833479031776	0.00598988128199748	0.0325343644982323
Atat1	2755.54832734065	-0.182474621204745	0.0652137694009081	-2.79809958665269	0.00514042608871652	0.0288115551330851
Atcay	618.871436880685	-0.354991642911833	0.108038422890974	-3.28579067902602	0.00101696552318162	0.00781158419577159
Ate1	1279.42108123201	-0.0162790735975518	0.0885017820321993	-0.183940630614975	0.854060029963188	0.938617610101553
Atf1	899.463424337544	0.0919399469326322	0.0878519921281919	1.04653229489065	0.295315342565626	0.533068123833966
Atf2	2539.61024872627	-0.0166611856470565	0.0666560865638982	-0.249957453339009	0.802620251683695	0.911184037792977
Atf3	377.278887928835	-0.23312846557734	0.600887620659112	-0.387973487158252	0.698035654025889	0.853402041160183
Atf4	5757.05351154676	0.277410687899762	0.128898870159461	2.15215763766258	0.0313849408448915	0.11587055924192
Atf5	3292.10168103696	0.324275841758571	0.326888283517542	0.99200815113084	0.321193549205461	0.560626266952861
Atf6	2202.03334034337	-0.0604205125067502	0.0941818812439894	-0.641530108643971	0.521178325524087	0.735881999547266
Atf6b	3184.71007269155	0.016711641212779	0.0641893340672725	0.26034919127319	0.794594431295423	0.907249057724295
Atf7	2687.11830300202	0.000191838226757029	0.0789703051570844	0.00242924509884357	0.998061744747576	0.9990314428236
Atf7ip	5516.44863738846	-0.212045227821018	0.0591336732415847	-3.58586260918932	0.000335965814009156	0.00314483843164505
Atf7ip2	9.54555334523185	-0.530091581651939	0.732165494453681	-0.72400514046005	0.469062579211412	0.69438954249851
Atg10	228.888904699007	-0.116144488324175	0.211899422134553	-0.548111397162871	0.583615415284747	0.781067290716767
Atg101	600.251671868654	-0.047475899607401	0.14646190637312	-0.324151861620957	0.745823064859207	0.880662165500571
Atg12	2093.20106403773	-0.15489671133296	0.0713756206627632	-2.1701627235554	0.0299945208839284	0.112115574206502
Atg13	1187.59099037753	-0.169558877395805	0.0997132473673521	-1.70046490183131	0.0890435128907216	0.247166374321131
Atg14	740.8935017787	-0.151925150425085	0.0893259710032323	-1.70079483848642	0.088981518843981	0.247123981726533
Atg16l1	775.903644111884	-0.0278321133769463	0.0943854488392525	-0.294877162944334	0.768087717997831	0.892447870830778
Atg16l2	506.037260569134	0.0538014095038554	0.117742164257789	0.456942590133308	0.647712310452055	0.821931464625995
Atg2a	1913.19633683693	-0.144879464770459	0.091278690875683	-1.58722110692602	0.112462575972777	0.29011472650004
Atg2b	1982.62908836802	-0.0723612626373176	0.0756603680200045	-0.956395858637449	0.338872276241256	0.578417989131151
Atg3	1842.63220494384	0.117344515632138	0.0746182894180479	1.57259723517269	0.115812108289968	0.295794901137553
Atg4a	412.00582980959	-0.320734152998464	0.122562478503229	-2.61690328814634	0.00887314775740229	0.0439498099858832
Atg4b	1659.73547598822	-0.0357060936913653	0.0782750414873292	-0.456161926112109	0.648273541971943	0.822349121642573
Atg4c	437.548981084245	0.0445392933632839	0.117019928340896	0.380612892135213	0.70349051356805	0.856000579697229
Atg4d	711.821522837781	0.351225297976976	0.10767020944563	3.26204713249243	0.00110610751071795	0.00837917105086156
Atg5	960.42659304453	-0.063638511556507	0.102069067831786	-0.623484792291684	0.532965992804643	0.744463301872023
Atg7	1093.40184794914	0.0161601593932844	0.0964300215863835	0.16758431790672	0.866910309208175	0.945428351768942
Atg9a	2430.3481561387	-0.0596338029041877	0.0696101580598854	-0.856682480923042	0.391620387965361	0.62906121211315
Atg9b	9.6879607823424	0.359196980381093	0.796017633009126	0.451242491982555	0.651814787498346	0.824394042095555
Atic	2369.64248540187	0.336729427866462	0.0832556279476457	4.04452451044163	5.24294233620876e-05	0.000670478366718892
Atl1	333.560555053158	-0.570537809894428	0.131244862351371	-4.34712490586471	1.37933677344572e-05	0.000214905362698292
Atl2	1471.45676712683	-0.229892871561792	0.0878388325420394	-2.61721228423393	0.00886511890537066	0.0439232401671566
Atl3	2530.26547435723	-0.0794720500792651	0.0705280593464748	-1.12681464392565	0.259820857732105	0.494214299745056
Atm	4946.23553709389	0.0955724650876172	0.0707288529306591	1.35125145011632	0.176614898415229	0.388140023761266
Atmin	1493.73739765205	-0.0289354865552039	0.0694696959829812	-0.416519550658356	0.677029864260576	0.841700394112698
Atn1	7594.74857458164	-0.115759539110414	0.0785667118546564	-1.47339167412991	0.140645453994465	0.335232668803259
Atoh8	247.024712799266	-0.194232992698634	0.175438165141342	-1.10713078047841	0.268237389258384	0.502800218846395
Atox1	893.999835103152	0.115151638695592	0.0948763281552952	1.21370252131922	0.224861341226777	0.452965214320199
Atp10a	875.435793760491	0.269299600917431	0.17537166121719	1.53559360188711	0.124638084366646	0.310399483713521
Atp10b	13.7703982277268	-0.224270292036766	0.694396058257633	-0.322971723945988	0.746716656472924	0.88130616362579
Atp10d	62.3551063930951	0.0314003671218004	0.298323996444931	0.105255921400868	0.916172738248882	0.967779007836884
Atp11a	5968.31814820729	0.110286179622566	0.062024300496609	1.7781124291534	0.0753853914957336	0.219609096766573
Atp11b	2067.93494547539	-0.0153140843045817	0.0780822233793468	-0.196127666987418	0.844510241652087	0.933787686033875
Atp11c	1073.03328285553	0.16131094823565	0.130765374710786	1.23359068554976	0.21735546560136	0.443262092660252
Atp13a1	3023.6904568517	0.110628577609377	0.0705443635004036	1.56821285386953	0.116831465601226	0.297178491215477
Atp13a2	3356.10192738453	0.00483247677257632	0.0850462399481219	0.0568217569115827	0.954687182426993	0.981664494736857
Atp13a3	5695.88283256092	0.498763806829788	0.079164612965746	6.30033784218209	2.96997580440729e-10	1.7238408859102e-08
Atp13a4	170.042656795027	-0.9655675466236	0.246090180162427	-3.92363297871657	8.72235843421237e-05	0.00103289767549969
Atp13a5	13.6370757786215	-1.11543779000686	0.897670302224855	-1.24259183716145	0.214018279435783	0.439009813378528
Atp1a1	11439.0082892532	-0.20999886520265	0.102480662337926	-2.04915601062556	0.0404468619818475	0.140392940178727
Atp1a2	42237.0839187436	-0.116347967246625	0.200481908217306	-0.580341479593824	0.561684360464004	0.76576006929854
Atp1a3	292.382371608139	0.278163623192172	0.170846171376011	1.62815251258964	0.103492551112617	0.273480476521382
Atp1b1	3024.6460303283	-0.425637871850769	0.0882327807543667	-4.82403329252097	1.40683919075093e-06	3.1756633942959e-05
Atp1b2	21725.5798895561	-0.332488013143185	0.0643532301731567	-5.16660954311932	2.38378517198479e-07	6.63755317145225e-06
Atp1b3	3090.07289919593	0.22471532472218	0.0757984517095138	2.96464267612441	0.00303034685885316	0.0189572059284005
Atp23	298.230412520983	0.0867502696703377	0.171252130019733	0.506564617096101	0.612460340136834	0.800896158037629
Atp2a2	16958.2163454183	-0.07107310504081	0.0613497882253534	-1.15848981873809	0.2466642041339	0.479222758472822
Atp2b1	3481.15789040005	0.253324061216061	0.0607808156833588	4.16782924625046	3.07514150170666e-05	0.000424544660922383
Atp2b2	159.058020351047	-0.494064316659022	0.233290359733485	-2.11780854221087	0.0341912856041526	0.123924615632993
Atp2b3	11.2096075066255	0.450095844968237	0.756581421319498	0.594907345442421	0.551905407000737	0.758386856368802
Atp2b4	2385.25590964444	-0.203180810340898	0.0934547081976303	-2.17410994330246	0.0296968794011759	0.111129026117817
Atp2c1	4493.95738659843	0.0234197651325748	0.0567976410329774	0.412336933482448	0.680092481412879	0.843132319646179
Atp4a	54.8262724814571	0.172426752573455	0.290126386507272	0.594315996725563	0.552300781338666	0.758716695556445
Atp5a1	34190.2187370875	0.161385426499801	0.0461384668383763	3.49784978909543	0.000469025216034457	0.00415443936652981
Atp5b	46298.9059961888	0.185644735391586	0.0483809786329943	3.83714303920635	0.000124473976654198	0.00138356644043682
Atp5c1	8125.14932052669	0.115081817272251	0.0568137056483656	2.0255995619177	0.0428058364751521	0.146331689849939
Atp5d	6827.81560832378	0.108955578125627	0.0547080735054335	1.99158133606744	0.0464170128617306	0.155074592625206
Atp5e	2830.10076923278	0.40224234672105	0.0825875852834844	4.87049409836043	1.11319526385069e-06	2.56642108102305e-05
Atp5g1	2366.29408603272	0.334101716618141	0.086042747576911	3.8829735919288	0.000103186778505411	0.00118697198665959
Atp5g2	8595.8561078353	0.261661921113162	0.0593786655444445	4.40666557111005	1.04974073063703e-05	0.000171627117406854
Atp5g3	7281.86722425007	0.306771028718613	0.0774860718511714	3.95904736670395	7.52493131646352e-05	0.000908725038978642
Atp5h	5315.01867000975	0.0853871750042686	0.0579053898227189	1.47459805150586	0.140320639077326	0.3347725944835
Atp5j	4393.37446476456	0.182460776933502	0.0825988326115612	2.20899946360698	0.0271746782138102	0.103746894844048
Atp5j2	3911.77613904654	0.124306695403967	0.073585734486185	1.68927708980475	0.0911663416952129	0.25109205956623
Atp5k	573.240728737845	0.311657489504183	0.173404897580288	1.79728193293896	0.0722908729541855	0.212983634351244
Atp5l	2849.05787547137	0.16143437225861	0.0577377849485922	2.79599178254493	0.00517407159845331	0.0289705829581876
Atp5md	1965.71083176358	0.363024155837667	0.0834296599979379	4.35126016151377	1.35357328837811e-05	0.000211892707365856
Atp5mpl	1853.37796201655	0.224813308507987	0.104270800285299	2.15605239331497	0.0310795742632528	0.115282561241102
Atp5o	7225.6269018061	0.267590375736712	0.0624351060897836	4.28589606866222	1.82004067845049e-05	0.000271753175213568
Atp5pb	7942.40946646798	0.18528625453085	0.0513844943737879	3.60587871475422	0.000311098421894284	0.00293540148054114
Atp6ap1	5122.68737284269	-0.0833500374303464	0.0642667847858568	-1.29693803273459	0.194652509037017	0.413379536068821
Atp6ap2	2237.88824427184	-0.109589881885449	0.0655729736019844	-1.67126600892982	0.0946691472154128	0.256919035676468
Atp6v0a1	3958.61638587222	-0.0671269638599739	0.083288810167897	-0.805954169889768	0.420269275154204	0.653106900526343
Atp6v0a2	5499.88304532812	-0.453197752812718	0.0747280498197508	-6.06462705645152	1.32260188265641e-09	6.83441048078627e-08
Atp6v0b	2939.17729764751	-0.0578543168154992	0.0589521403793619	-0.981377714926072	0.326406511524985	0.565772746396424
Atp6v0c	7223.53676124927	-0.0449361326403469	0.0545575466046675	-0.823646506063792	0.410140442960423	0.644263284707857
Atp6v0d1	3954.78025132507	-0.125112582491899	0.0709474074370243	-1.76345531163988	0.0778237280355809	0.224745328125178
Atp6v0e	1916.94350003038	-0.0315887286590412	0.0781668327199756	-0.404119337573833	0.686124965586487	0.846499807853278
Atp6v0e2	6634.86686366627	-0.0692841393260356	0.0620629040939055	-1.11635348583115	0.264270855458484	0.499454343198539
Atp6v1a	5431.76391285082	-0.176125500467062	0.0633336223806011	-2.7809162629076	0.00542057169366992	0.0301155051562032
Atp6v1b2	4786.02805686268	-0.0679600387972209	0.0625340242588824	-1.08676899660056	0.277138912695169	0.513041714695879
Atp6v1c1	1652.91241791005	-0.0532588855462966	0.0776562539761531	-0.685828672120232	0.492821153485175	0.714105475918567
Atp6v1d	2733.6583942042	-0.169531759200628	0.0751382896963805	-2.25626321660598	0.0240541515685126	0.0947451934182463
Atp6v1e1	2869.50809701323	-0.0448439346454418	0.0628981659228107	-0.712960926404035	0.475869936149199	0.700261856628774
Atp6v1f	1405.83195953671	0.0221663843027569	0.0975815074746221	0.227157633412475	0.820301170192712	0.921495024891231
Atp6v1g1	2969.86683964262	0.051536176596005	0.0866062408792326	0.595063081745682	0.55180130521206	0.758370244715325
Atp6v1g2	198.912858410626	-0.141077236039466	0.181135972552137	-0.778847150302293	0.436069759138584	0.66538682862542
Atp6v1h	2057.39812199225	-0.116025309249161	0.0780431455372831	-1.4866816099017	0.137098922019517	0.330027424054115
Atp7a	848.382587347123	-0.181246275397678	0.110060992898404	-1.64678030448975	0.0996032110667594	0.265888150805581
Atp7b	1463.61325474895	-0.531837343103422	0.121689936155708	-4.37042996244907	1.24002123995705e-05	0.000197365848278946
Atp8a1	5833.87597072198	-0.164883719569745	0.0871701878626029	-1.89151501921315	0.0585556279997295	0.184134103767177
Atp8a2	39.9403062906572	0.22985292800833	0.403355438602374	0.569852061012913	0.568778041737757	0.771475128775215
Atp8b1	33.4485873952907	0.0120426592813936	0.437950770357373	0.0274977465425317	0.978062737167713	0.990986936923514
Atp8b2	1273.0654010984	-0.0588737343654063	0.0988524879184057	-0.595571599715341	0.551461454028719	0.758098504748455
Atp8b4	9.8567508003643	-0.132872047196185	1.68385493333648	-0.0789094384353557	0.937104655867924	0.974698024596157
Atp9a	3978.69416526433	-0.0667913520482871	0.0714395250203263	-0.934935556042448	0.349821511791409	0.588930283507364
Atp9b	2431.38715649778	-0.0556565292206716	0.0682739938086633	-0.815193694053523	0.414961446874624	0.648485446556816
Atpaf1	894.285043002668	0.0441645040993195	0.0907560021244786	0.486629016984955	0.626521256452085	0.808620778042746
Atpaf2	746.019416207795	-0.02078458047596	0.104847915592916	-0.198235514348788	0.842860802374456	0.933373048538925
Atpif1	3343.63482463936	0.0795453517315673	0.0830857045683692	0.95738914588022	0.338370874878657	0.577880802061727
Atpsckmt	599.379744249253	-0.0662093301994296	0.139539545663898	-0.474484346959998	0.63515455759327	0.813764008034157
Atr	1248.42853829601	0.134008167192444	0.0941358229550503	1.42356185972297	0.154573343182318	0.355963535766601
Atraid	2171.53124568637	-0.162727597779911	0.0808673414828478	-2.01227831651206	0.0441906068496092	0.149453829156536
Atrip	420.576983969549	0.263600906667018	0.134853679569557	1.95471793953574	0.0506163714667547	0.16574498753635
Atrip-trex1	293.131882899624	-0.0941690156933652	0.167031882980948	-0.563778687115119	0.572904758229058	0.773951977925568
Atrn	4980.28953716653	-0.279048534913757	0.0609489795469451	-4.57839552012227	4.68556098363099e-06	8.72732059369189e-05
Atrnl1	3027.49457403601	0.335192785092664	0.084584640154886	3.96280913980222	7.4072998143784e-05	0.000898468948787443
Atrx	9260.01520827811	0.0196708794779323	0.0487298576537902	0.403672007779862	0.686453926486866	0.846652190363599
Atxn1	533.660113428514	-0.766085441429509	0.158821696225232	-4.82355660238692	1.41020723406006e-06	3.1756633942959e-05
Atxn10	9698.59633581982	-0.00512992709857512	0.0467254353113792	-0.109788749198144	0.912576913942298	0.966271701530372
Atxn1l	2775.93567344272	0.00350745406864369	0.0600032454581595	0.0584544059552488	0.953386679133677	0.981152790015185
Atxn2	3730.20138454116	0.0102931190565263	0.0676451234508711	0.15216350464645	0.879057977799153	0.950689943870729
Atxn2l	6461.14797274355	0.0847207474098807	0.0830458367450324	1.02016850850682	0.307648550111203	0.547063505936684
Atxn3	1040.43811094718	0.173686893937147	0.0933687667234343	1.86022478428596	0.0628537299515086	0.193638307210643
Atxn7	1441.96969026413	0.0618852642225957	0.0760962273522405	0.813250096304198	0.416074682455177	0.649670840730429
Atxn7l1	257.091860999641	-0.399215660406015	0.220429550958857	-1.81108049564792	0.0701283922312284	0.208197055418471
Atxn7l2	415.041755877445	0.00695341197901121	0.142491300576051	0.0487988526380248	0.961079596549125	0.984797418382282
Atxn7l3	2681.26806653053	0.0577829302991784	0.0700442195411151	0.824949305991774	0.409400371963141	0.643577697066604
Atxn7l3b	9900.64291680354	0.0157301188343795	0.0585995313823859	0.268434208658327	0.788365110707657	0.903919660939679
AU020206	256.018224100177	-0.48602100873024	0.161541469216311	-3.00864546477187	0.00262415144777115	0.0168970751816639
AU022252	1144.05275470442	0.025900211306084	0.0881444149565343	0.293838371028453	0.768881412839026	0.892992405357465
AU022754	62.6411304229368	-0.453319817145121	0.407171932970574	-1.11333758650276	0.26556346945898	0.500691779773742
AU040320	2892.11527949815	-0.0827795418220747	0.0750715657263962	-1.1026750410904	0.270168309356648	0.504984058445966
AU041133	213.63598283159	-0.0663152656688628	0.199755216183002	-0.331982648243385	0.739902361378635	0.877361179578877
Auh	745.290424292284	-0.135999898781737	0.0955311768942812	-1.42361795597097	0.154557095123175	0.355963535766601
Aunip	117.839197578687	0.688487359733084	0.260632312272203	2.64160400424192	0.00825144686122562	0.0416463104900316
Aup1	2431.23230714017	0.12525528148785	0.0688706587077676	1.81870311447629	0.0689567363192281	0.205734450947721
Aurka	1160.35745099852	0.0462149671289028	0.119232789497543	0.387602834116827	0.698309971264129	0.853444779823869
Aurkaip1	1771.61723646838	0.101201327129101	0.0739684866471389	1.3681681445218	0.171259450360262	0.380566295462195
Aurkb	1895.41276405349	0.25636386796315	0.118962825689172	2.15499141414967	0.0311625060962538	0.115348520624215
Auts2	465.347570201716	0.109131261061867	0.123767746707323	0.881742327586625	0.377916165711818	0.616911277044327
AV039307	12.1205946298983	-0.914662279910194	0.640211227911474	-1.42868828291882	0.153093847013847	0.354239047469996
AV099323	26.7917586567283	0.160258334769094	0.506107816941784	0.316648606096374	0.751510249777487	0.883946151069422
Aven	273.551049653896	0.374486010318904	0.161316438115443	2.32143738538852	0.0202632497836037	0.0832966108311528
Avil	51.8353058223601	-1.55717992474935	0.37961627503871	-4.10198410115731	4.09622425522689e-05	0.000543483033218442
Avl9	2434.33986640087	-0.190463998743658	0.07999082200053	-2.38107315289741	0.0172622835553844	0.0742642372068929
Avpi1	202.238252469655	0.040779345387599	0.201970320568307	0.201907613320875	0.839988950086051	0.931976701434911
AW011738	209.003529055673	-0.417824420734929	0.225970348922938	-1.84902321356072	0.0644544608316599	0.196753209694274
AW046200	7.54873497354444	-1.07529937140909	0.896440373315584	-1.19952135514823	0.230325286143385	0.459869430327949
AW047730	308.3455487917	0.216865189147869	0.163620436731694	1.32541627121731	0.185033123203049	0.398756177654473
AW112010	176.869992348063	-0.13287783537212	1.4618377285265	-0.0908978012943052	0.927573797274597	0.971897569179488
AW146154	192.926432057668	-0.214697424228058	0.184704710987027	-1.16238196135202	0.245080347239013	0.477417211520669
AW209491	392.337513412603	0.0673576075232472	0.172205036651165	0.391147720375293	0.695688049034249	0.85182718616102
AW549877	3891.08757999019	-0.0299197627867705	0.0697750848195993	-0.428802958307065	0.668066625811629	0.835260171274344
AW551984	140.55314978037	-0.017654631059625	0.198913453359894	-0.0887553393770834	0.929276351565869	0.971997795390889
AW554918	577.300392571169	-0.0526900952413513	0.115847239535331	-0.454823916846822	0.649235922424075	0.822938572592292
Awat2	9.7409961722094	0.30523855307376	0.763380666394364	0.399851039607116	0.689266235377232	0.848026916253045
Axdnd1	22.1015323757933	-1.13917370726818	0.507656540569009	-2.24398508879908	0.0248333607602023	0.0972566212333512
Axin1	2044.58385043544	0.0485398090169367	0.0785790083300672	0.617719796272404	0.536760060276919	0.747356434969569
Axin2	1393.22344770935	0.285838027875677	0.129926791238299	2.19999297413127	0.0278073935105149	0.105689895002842
Axl	6771.28735355439	-0.173747275445965	0.0749561097938775	-2.31798683154388	0.0204500367442471	0.0838761895228091
AY036118	3631.82564209802	-0.643902866425571	0.416570074738703	-1.54572521040899	0.122170946024286	0.305965644828977
Azi2	2896.54287876389	0.0718880111111392	0.103147574911102	0.696943298696999	0.485838279200452	0.708471177843264
Azin1	6765.05198372177	0.138535830747484	0.0699037880005343	1.98180720544679	0.0475008227176204	0.157878300046145
Azin2	1585.30360559326	-0.578896459381984	0.110361154397851	-5.2454730338817	1.55881859394206e-07	4.55595136569875e-06
B130034C11Rik	23.1389718289584	0.118096906284546	0.497841401518092	0.237217929092331	0.812487727826698	0.916829662205318
B230118I11Rik	11.7577888638874	1.0113559704219	0.848449362810763	1.19200510337053	0.233259244214245	0.463537719304112
B230206L02Rik	45.1202871642126	0.369540616887299	0.348594841608879	1.06008630300365	0.289105338498669	0.526408551964695
B230208H11Rik	16.8189632582197	2.32330744266861	0.600069448189379	3.87173092994293	0.00010806520732659	0.00123447462063168
B230217C12Rik	215.041164449181	0.155435805488246	0.180392764825112	0.861652104722373	0.388878989161932	0.62688264155914
B230217O12Rik	39.3857818141558	-0.0229388744833796	0.381532090120679	-0.0601230540689881	0.95205762868238	0.980513922727458
B230219D22Rik	3602.65518366478	0.0962043663663233	0.0788209300502243	1.22054340522273	0.222258945690103	0.449756501443119
B230220B15Rik	11.4480642004	-0.280049137292258	0.64204486812745	-0.436183125501856	0.662703870035838	0.831608601832426
B230307C23Rik	390.007592895125	0.287901109143754	0.120503397902594	2.38915345255635	0.0168872472233053	0.072967072930266
B230311B06Rik	114.509675067039	0.0329287085351463	0.234387265625635	0.140488470852936	0.888274061078152	0.956106481022558
B230323A14Rik	55.4213609355124	-0.10717404701119	0.342369199451936	-0.313036474024983	0.754252951444813	0.885296614327563
B230354K17Rik	1508.85718035225	-0.119599785678832	0.100098338950787	-1.19482288050386	0.232156238817379	0.462088131279234
B230369F24Rik	29.9510492882484	0.241967343620446	0.398668329453828	0.606938965911688	0.543891417536593	0.751635322491046
B230398E01Rik	89.0810583002403	-0.123587235238729	0.287566654072881	-0.429769006553197	0.667363680451115	0.83464534935487
B2m	46094.2835658411	0.00571394023703667	0.075354681615344	0.0758272759508705	0.939556515520585	0.975292796085726
B330016D10Rik	70.2406673743043	0.249072914548748	0.266755485970656	0.933712435725304	0.350452248480717	0.589715686398136
B3galnt1	398.199842370484	0.199937278674416	0.128999109578635	1.54991208332752	0.12116261902594	0.304327329387475
B3galnt2	421.336518690761	0.136023033238732	0.112159680852193	1.21276230642976	0.225220710571372	0.453356721584869
B3galt1	977.192112137155	0.0132696131623025	0.0926448203811448	0.143231031240718	0.886107723092171	0.954866948254648
B3galt2	113.466637245079	0.358871594024542	0.283658803960269	1.26515232037292	0.205816730493273	0.42879922504947
B3galt4	98.1998681107824	0.0503864331611819	0.298174372685521	0.168983111148601	0.865809925704579	0.944665793971027
B3galt5	183.252152598425	-0.836009391929163	0.226089797887225	-3.6976873779425	0.000217572607394304	0.0022029894719212
B3galt6	452.881000344083	0.517989608364528	0.113284800071094	4.57245462797703	4.82043626792392e-06	8.918077602745e-05
B3gat1	4188.85716462878	0.11414340791377	0.124735003928358	0.915087219457085	0.360145843883663	0.600449488275341
B3gat2	522.160353847652	-0.161536254855175	0.162664500370277	-0.993063972086514	0.32067878001301	0.56061820020516
B3gat3	1725.09542006413	0.00070316177909631	0.0816914966569022	0.00860752719526653	0.993132271748764	0.996797333702064
B3glct	1001.79831677586	0.113732443305452	0.091074728772364	1.24878157572908	0.211744974494377	0.436082478706311
B3gnt2	251.943979670989	-0.205412631830217	0.248445872995388	-0.826790275699327	0.408355942681232	0.642973619532812
B3gnt4	32.2533519604837	-0.680549304367156	0.406667053563527	-1.67348030385954	0.0942327807780732	0.256241035688842
B3gnt5	1880.81193749671	-0.274459530617508	0.0923113155509245	-2.97319487843394	0.00294717265768644	0.0185424404921005
B3gnt6	9.95915706163291	0.107650657574983	0.675616123159227	0.15933701681304	0.873403358082809	0.948377990661351
B3gnt7	34.522691644867	0.0649578458268445	0.548098843575035	0.118514838314837	0.905659738678463	0.963527503057686
B3gnt9	40.1357910479372	-0.91425395302915	0.416545642470464	-2.19484699829497	0.0281745748617631	0.106642868431987
B3gntl1	347.825544157028	0.0140648464683685	0.134403048841737	0.104646781375699	0.916656092298281	0.968041452075396
B430209F14Rik	11.131606295902	-0.822754884407032	0.60320919070292	-1.36396277955957	0.172579280365514	0.382519483177033
B430212C06Rik	8.24321789591041	-0.0318997216963981	0.7495774958089	-0.0425569362404267	0.9660547242687	0.986339180851363
B430319F04Rik	24.0636444732078	-2.04633235350612	0.759771602374394	-2.69335198513742	0.00707375462914703	0.0369639176212351
B430319G15Rik	19.2062178701272	-0.188034824080363	0.572634474415481	-0.328367977272587	0.742633452281303	0.878970673500618
B4galnt1	310.505636588918	-0.140001313012497	0.1598284239845	-0.875947528745413	0.381058559582631	0.61956218814012
B4galnt3	7.47948046621743	-0.140523289155866	0.855080224701508	-0.164339304192095	0.869464042018192	0.946862436159409
B4galnt4	1104.12322752761	-0.0644534295890009	0.103063913513828	-0.62537339590111	0.531726018775798	0.743298142257484
B4galt1	359.676256825944	-0.348997285677061	0.171067973147835	-2.04010884828489	0.0413394856274563	0.142560686419035
B4galt2	2430.99257731918	0.211858106181038	0.0778179854758448	2.72248253261195	0.00647934586047108	0.0345794714249313
B4galt3	1170.59698754822	-0.0314591758890548	0.0839098334118221	-0.374916438394722	0.707722613245325	0.858569067606106
B4galt4	1353.61937382796	-0.147139908668478	0.071542425158548	-2.05668047095686	0.0397169719006887	0.138559696256286
B4galt5	1694.54789107603	0.0705426464144323	0.0799063891899271	0.882816094302067	0.37733564331972	0.616422466389164
B4galt6	2054.92127494206	0.113671807539753	0.0849029201614939	1.33884449820498	0.180621301146485	0.393051026811704
B4galt7	589.604794010245	0.0623978224604995	0.105339300098555	0.592350835843034	0.553615681036991	0.75986644003387
B4gat1	2049.91978884621	-0.0377876559081382	0.0723758696629654	-0.522102961720598	0.601598644471666	0.794420576421609
B630019K06Rik	287.610467054012	0.266366299065758	0.139637273533861	1.90755872214281	0.0564482745090399	0.179216748267915
B930095G15Rik	604.120819102383	-0.452851600875171	0.123870525702704	-3.65584628228702	0.000256334929308715	0.00251363770060967
B9d1	591.251288996207	-0.14055878995711	0.116120465066174	-1.21045665703293	0.226103712718864	0.454301999080663
B9d1os	19.8515738528085	0.0400048004570623	0.472400771984257	0.0846840285400623	0.93251259372963	0.973892051738048
B9d2	394.391779414583	-0.0955163119706896	0.136485515465526	-0.699827462605843	0.484035061912705	0.706976879455011
Baalc	179.987681073501	-1.39972504148129	0.245692630948831	-5.69705748225229	1.21892839812856e-08	5.11267575438961e-07
Babam1	2100.81227905541	0.00737998900119436	0.0675055232045641	0.109324224905724	0.912945333054298	0.966438050634633
Babam2	1068.64726551793	-0.0381878475636415	0.106562023633441	-0.358362634844495	0.720071950359397	0.865767033532043
Bace1	1891.79820356502	-0.0111241952807031	0.0714176280783738	-0.155762597835025	0.876220153316137	0.949873485027066
Bace2	749.032168740594	0.0554791230600701	0.147311995005359	0.376609678377187	0.706463694203204	0.857919305335647
Bach1	2660.38986960978	-0.138186777874137	0.0772287914708328	-1.78931684987361	0.0735638019277336	0.215731313107412
Bach2	1116.6038423844	0.255947295431963	0.11036553119061	2.31908724282695	0.0203903063412123	0.0837145229709947
Bad	663.182342644489	-0.318925155486147	0.119154166507384	-2.67657577434679	0.00743787448090123	0.0383863252796418
Bag1	2905.86424806554	-0.0435093491105558	0.081267393927841	-0.535385066601111	0.592383614283964	0.787778486758189
Bag2	556.392927547241	0.208967878109127	0.10693529881497	1.95415246812658	0.0506831886270162	0.165930820521894
Bag3	2409.92465522636	-0.350533040040371	0.115859759960303	-3.02549427135422	0.00248227106903429	0.0161347619487229
Bag4	967.583654646271	0.0743103398415026	0.110183556887794	0.674423134816541	0.500042338565124	0.720290254364891
Bag5	1096.68313347017	0.157126142817748	0.0834746576897935	1.88232149931847	0.0597923771480674	0.186897699536653
Bag6	10189.2359670922	-0.00529767021050032	0.0443906193364906	-0.119342110781172	0.905004322295725	0.963265399930441
Bahcc1	3118.58456046145	0.105871526360645	0.0906884488958409	1.16742019132163	0.2430407209692	0.474790643867129
Bahd1	1574.92734075463	-0.0891079105720488	0.0794689441110456	-1.12129224276007	0.26216348642035	0.497067277450317
Baiap2	1833.33361157955	0.50725824741731	0.0970079100975922	5.22904005361003	1.70392450596162e-07	4.92763009759146e-06
Baiap2l1	8.14724107676252	-0.44320381917007	0.961228441137634	-0.461080634115995	0.644740755221504	0.820117802999558
Baiap2l2	47.1506865216074	-0.0206321142558952	0.310104095406398	-0.0665328660972902	0.946953592307286	0.97855431108187
Baiap3	22.7163745756875	-0.00631429802175468	0.498126417924468	-0.0126760954539699	0.98988620999976	0.995952981838581
Bak1	3109.80093285686	0.121494022057953	0.0696248231914551	1.7449814087695	0.0809881051717955	0.231330432447042
Bambi	252.938859214825	-0.259631632245721	0.194681574259382	-1.33362200934231	0.182327766126587	0.395424764569476
Bambi-ps1	19.2444416742666	-0.0889043607091653	0.501404980759825	-0.177310485776269	0.859264514835312	0.941405904285722
Banf1	2856.8815425323	0.369166445425902	0.0818248684545852	4.51166561460222	6.43205327500375e-06	0.000113247781334406
Banp	571.535293029454	-0.181147659327114	0.11919485928501	-1.51976067100316	0.128571136962301	0.317033152084753
Bap1	4411.87549683971	-0.0111370308124464	0.067850980000739	-0.164139571931387	0.869621270354862	0.94686935391669
Bard1	615.713804930314	0.352918658394965	0.169036679459917	2.08782294779193	0.0368138087434541	0.130643449586027
Barhl2	91.9697460609726	-0.563290200747049	0.317985888048752	-1.77143144371453	0.0764889836232531	0.221875399037344
Barx2	15.6629064923156	0.0428845390850777	0.619805656554038	0.0691902996231188	0.944838144383502	0.977739441338278
Basp1	5277.18627947759	-0.172691417565904	0.0728850949908935	-2.36936533577243	0.017818642659237	0.0759758162428513
Batf2	1059.87159266942	0.659777797403562	1.62643413402683	0.40565909408827	0.684993102275325	0.845799722689623
Batf3	35.4818471756056	0.850259064541256	0.640805537916866	1.32685973236948	0.184555086841486	0.398283207131229
Bax	3476.82728917764	0.287005026730261	0.0826679237352033	3.47178220720261	0.000517015598023961	0.0045260144013951
Baz1a	761.89392098234	0.306490820293607	0.13718850598933	2.23408526890325	0.0254774630917447	0.0990262913473993
Baz1b	6855.63072473674	0.151651684213716	0.0731378107420786	2.07350592908117	0.0381252199009178	0.134142182464617
Baz2a	3284.38770922939	-0.0580272874764544	0.0684172170255374	-0.848138670340759	0.396360747733989	0.632340356548824
Baz2b	1771.01940979746	-0.195827712081275	0.0720568938591669	-2.71768184268413	0.00657410195458791	0.0349046661136625
BB218582	16.1696568131101	-0.964153752793612	0.593280034176383	-1.62512422001878	0.104136093130411	0.274740614462499
BB557941	7.14960829316973	-1.54329777547796	0.980069434785111	-1.57468207935323	0.115329846341895	0.295201426568292
Bbc3	832.523161945712	0.148541000791935	0.151617829324299	0.97970668392975	0.327230925844454	0.566663996388273
Bbip1	1462.47480579216	0.0468024921443045	0.0843051951488976	0.555155492631779	0.578788308764528	0.778137711579356
Bbof1	176.303922507597	-0.447116917917906	0.179403767343135	-2.49223817615118	0.0126940882212424	0.0585312867801285
Bbox1	31.7097377986287	-0.946480482312976	0.461771361212082	-2.04967341376175	0.0403963110852108	0.140247007567105
Bbs1	1191.07405942793	-0.333317715453219	0.0738343532281413	-4.51439879785089	6.34966341744033e-06	0.000112273981557831
Bbs10	124.546290467151	0.0744977398306133	0.217542389813009	0.342451601706907	0.732011060726096	0.871980801055714
Bbs12	215.983519794441	0.288680861220338	0.231244341581155	1.2483802165556	0.211891850428504	0.43622146402691
Bbs2	676.762923737635	-0.233489596442073	0.0995368749768467	-2.34575976487493	0.0189883418571255	0.0794627639433502
Bbs4	538.971045029886	-0.42985441192519	0.123909832017417	-3.46909042588944	0.000522223652263947	0.00456191557176412
Bbs5	134.914399959017	0.0322879472171442	0.225575197061556	0.143136070089893	0.886182718415177	0.954885339936971
Bbs7	627.214032856055	0.0395186455747778	0.113077575938867	0.349482602953415	0.726727029286171	0.869708752051201
Bbs9	772.247572369247	-0.132397324875627	0.125513334452449	-1.05484668583788	0.291495448821096	0.528487789085673
Bbx	1740.67635455742	-0.184281984022116	0.0780340226317585	-2.36155945582532	0.0181982535321166	0.077214932103838
BC002059	239.082499672074	0.0860191431837931	0.15625465163764	0.550506127544124	0.581972275242435	0.780282649319339
BC003965	679.061920977932	0.314757880918565	0.0987869757310786	3.18622853457333	0.00144140687755551	0.0103349938971836
BC004004	1949.2281711884	-0.0512020383525715	0.0661004497073032	-0.774609531089383	0.438570423642371	0.668027616274334
BC005537	6208.57994058832	-0.0526943453973082	0.054448039449141	-0.967791419680576	0.333148549868537	0.57284166051768
BC005624	1558.92423312299	-0.0504257564051519	0.0722364900453512	-0.698064875155116	0.485136623259478	0.707761049456522
BC006965	33.517926185632	-0.453250478291245	0.428302241928159	-1.05824913792366	0.289941874434733	0.527178673966704
BC024063	241.726471440319	0.0700922662416386	0.153789295505965	0.455768173012537	0.648556693061649	0.822559708273311
BC024139	11.0673337670745	-0.0150683893068407	0.741766059466492	-0.0203142070394519	0.983792722547382	0.993497655826347
BC024978	522.368549718802	-0.0370335217944467	0.124484794315028	-0.2974943405596	0.766089128105085	0.891193591226833
BC025920	40.3100217217245	0.328388570213407	0.40220922480066	0.816462054981858	0.414235917324055	0.64795444318738
BC028528	13.3764080518429	1.38017597671576	0.600382046422259	2.29882952853166	0.0215146213459704	0.0872011355463429
BC029722	907.1496123864	-0.0930155015513164	0.0970543492369108	-0.958385711538434	0.337868297554402	0.577535888796376
BC031181	2349.96964033555	-0.106800179485786	0.0644516019612377	-1.65706012319162	0.0975073202224883	0.26211850400318
BC031361	80.8651016316118	-0.274347141196986	0.282319020694624	-0.971762867843536	0.331168532614758	0.570963507124952
BC034090	1227.11673136674	-0.292293411278697	0.0967639731985478	-3.02068426519596	0.00252204198040023	0.0163610153502233
BC037032	72.2871340967286	-0.125598238592876	0.295349140335978	-0.425253442248047	0.670651929414539	0.836677999278684
BC037704	20.4502137336998	0.33113666953397	0.533599237883031	0.620571856226221	0.534881361898261	0.745874661156495
BC048403	244.443193681852	0.437161490260815	0.165418985483298	2.64275281935491	0.00822350455339235	0.041543441329488
BC049715	7.60479258175865	-1.82191832259991	0.920807005401455	-1.97861040577725	0.0478598871750124	0.158643076959403
BC051142	56.3765632864911	-0.770970665808618	0.342695608677304	-2.24972438014108	0.0244664468927862	0.0960249787096874
BC051226	65.5356257899275	-0.210781900306021	0.273988021370348	-0.76931064085137	0.441708921816554	0.670577442183098
BC055324	579.504948197418	0.427640621697183	0.158232978184934	2.70260110504512	0.00687992569440395	0.036151958924627
BC064078	1784.75801256197	0.138229010867883	0.119772454200696	1.15409683963109	0.248460468930361	0.481102122618122
BC065397	77.9515414598311	-0.0912325146052961	0.293155699560315	-0.311208394522534	0.755642201785302	0.885949676103152
Bc1	12.4778724213387	-0.858980131641563	0.674013305134731	-1.27442607601026	0.202512455858234	0.424115782285241
BC106179	7.85417346576546	0.226315388341119	0.876960582475063	0.258067914184221	0.796354493797692	0.908010477675947
Bcam	330.509529215488	0.176471542031226	0.150322362962334	1.17395401824174	0.240413443882892	0.471558211442836
Bcan	25815.0153907868	0.196356334979265	0.0612284476838398	3.20694615668151	0.001341521021461	0.00975997895733708
Bcap29	809.213897139984	0.0541870930938398	0.0900565521853249	0.601700728918976	0.54737336471925	0.754928258369487
Bcap31	3118.97454091583	0.086217914846137	0.0637762929119773	1.35188031334987	0.176413606273764	0.38783700797769
Bcar1	2333.25199183477	-0.350375779250042	0.0936452303198591	-3.74152295907951	0.000182908464020129	0.00189721274617653
Bcar3	712.540890413582	-0.624119177476217	0.136299618152689	-4.57902366811511	4.67151341573906e-06	8.7109985458193e-05
Bcas1	3676.57511266375	-0.720577110207486	0.0921059374539903	-7.82335135090978	5.14352849069421e-15	7.37268901222638e-13
Bcas2	1843.72242424589	0.12418502997755	0.0871886565366511	1.42432553626224	0.154352258641413	0.355951683190409
Bcas3	1211.79899081892	-0.329526730724352	0.0912995181879869	-3.60929320619033	0.00030703242035795	0.00290365353432113
Bcat1	973.104705967008	0.201588843527068	0.305885284400054	0.659034134062558	0.509873849685185	0.727621897516283
Bcat2	492.352456015804	0.00495356134392807	0.108502450707603	0.0456539120694808	0.963586098317955	0.985711384179792
Bccip	1141.13816736203	0.168409591991919	0.10007534165284	1.68282804945228	0.0924083833781966	0.253075227048711
Bcdin3d	119.951614663996	0.093873683054152	0.209888660405308	0.447254667655108	0.65469119401004	0.825765524681422
Bche	843.708310070729	0.33178103565699	0.137652573732747	2.41027847616671	0.015940348310455	0.069753305428601
Bckdha	2792.44300965598	-0.23054234863837	0.0784160957783333	-2.93998759247167	0.00328225389978427	0.0201807807847982
Bckdhb	748.519677300508	0.370563288519387	0.117191592480476	3.16202963605195	0.00156673618444902	0.0110462272303069
Bckdk	2136.93507495256	0.0105486508382917	0.0759575690510625	0.138875571849862	0.889548474728023	0.956412210224063
Bcl10	1550.24634493869	-0.0485922459655493	0.0884368362224766	-0.54945708192577	0.58269180999598	0.780515579291938
Bcl11a	190.715282821108	-0.014078480984065	0.251326745353181	-0.0560166446443295	0.955328547471765	0.981787802306279
Bcl11b	111.085331001803	0.182235807653197	0.27619422924275	0.659810337648396	0.50937554852715	0.727365431529814
Bcl2	4249.42900371387	-0.23439307388086	0.0959134289769623	-2.44379829165694	0.0145335496231838	0.0650301389762653
Bcl2l1	2449.97710230371	-0.115432312850487	0.11643886835516	-0.991355502514826	0.321512020104328	0.560825834857116
Bcl2l11	657.292352459704	-0.203362584794233	0.103671791728191	-1.96159998206083	0.0498090743713695	0.163655358787744
Bcl2l12	415.078353083532	0.0677953906965488	0.149120446883415	0.454635109493417	0.649371771751118	0.822960274125119
Bcl2l13	3704.59854689339	0.206837894773264	0.0673022115782853	3.07327040111709	0.00211726543404589	0.0141816348698953
Bcl2l2	1241.16393683241	0.42755971266978	0.182792422391622	2.33904506037871	0.0193331015550555	0.0804561590592111
Bcl3	78.4102479989853	-2.94324299531247	0.87326012218869	-3.37040810696323	0.00075056934724876	0.0060887722047483
Bcl6	801.691503084176	-0.181701828351911	0.116224569871414	-1.56336847323193	0.11796595112782	0.298885757514755
Bcl6b	163.956198255881	1.06692437684251	0.328131948713131	3.25151019590374	0.00114793658220484	0.00861292062861385
Bcl7a	1794.36219399355	0.105676947124873	0.101520323831363	1.04094375526633	0.297901652790402	0.536223844361311
Bcl7b	928.914163309316	-0.045203365624025	0.0894260561361101	-0.505483162035276	0.613219521891424	0.801121878439328
Bcl7c	2656.7461594832	0.28767378981334	0.074744234669242	3.84877564251415	0.000118709668771304	0.00133295820760002
Bcl9	1863.30414019061	-0.134652411839567	0.0732223059130719	-1.83895344677378	0.0659220335953203	0.199753456210526
Bcl9l	3265.11176589397	-0.10010437159622	0.0605987419728606	-1.65192161317561	0.0985505314759495	0.26396062265782
Bclaf1	6819.96957979537	0.0614360080157494	0.0540136056461558	1.13741727257051	0.255363890013748	0.489126000811832
Bclaf3	567.610824336466	0.0687031702024821	0.108472344778695	0.633370379728123	0.526491803149053	0.739430082909516
Bco2	92.4563629248036	-0.314850826956641	0.260669423510027	-1.20785484817144	0.227103099786527	0.455414629747999
Bcor	1567.76875884975	0.103075319550206	0.0709975018539866	1.45181614646373	0.146552733101162	0.344225598808713
Bcorl1	873.087893663205	-0.0695782736775472	0.107954312030634	-0.644515928718099	0.519240931915539	0.73456638531546
Bcr	4177.10836920579	-0.205190674155083	0.0668526872467825	-3.06929582946508	0.00214564009342856	0.0143135294617873
Bcs1l	532.9400011467	0.218863102861852	0.110984516092145	1.97201475095986	0.0486079226223549	0.16044313105865
Bdh1	2833.81930666877	-0.150631798868793	0.0821020568079791	-1.8346897108935	0.0665516776778995	0.200885891749221
Bdh2	512.615395843512	-0.588559146782093	0.119799334763139	-4.91287491659081	8.97505389633687e-07	2.1379304686014e-05
Bdkrb2	121.941694731499	-0.324468296546856	0.385727926006519	-0.841184354750018	0.400244663837743	0.635433628989914
Bdnf	175.360713493873	0.180832303097546	0.199661830262001	0.905692905149937	0.36509841881961	0.605704743943483
Bdp1	1589.65210448205	0.207068912679334	0.0673809407043322	3.07310807054405	0.00211841754681509	0.0141835884816003
Bean1	15.1241777305374	-0.600988518860701	0.693780096151776	-0.866252177302626	0.386351885486928	0.624445903949755
Becn1	2062.42719536622	-0.00429493580022214	0.0840298733380846	-0.0511120108790591	0.959236265206238	0.983642338765762
Begain	182.115785197593	0.0867669716704306	0.172934058259662	0.501734433018099	0.615854340007958	0.802509323374797
Bend3	935.103983986264	0.245758871380934	0.112326329895417	2.18790083865244	0.0286768262070256	0.108312858934415
Bend4	367.671292230126	0.540873358098093	0.152357241644245	3.5500338038479	0.000385181688090789	0.00351568933914095
Bend5	287.650223875757	-0.042246984958763	0.141368392000981	-0.298843216370954	0.765059674911496	0.890868695751004
Bend6	249.123639054414	-0.546981684068804	0.174946312166364	-3.12656881585852	0.00176859107626779	0.0122236709858274
Bend7	354.785758858545	0.1400138467072	0.137074879057397	1.02144059998457	0.3070457381321	0.546286232851541
Best3	13.2405381720793	-0.14773716950096	0.80532651439887	-0.183450025374164	0.854444927232267	0.938712895436993
Bet1	1148.55467709792	-0.00532254963767974	0.0795753882269714	-0.0668868824428268	0.946671755945716	0.978544746525364
Bet1l	616.364245393088	0.0790069350075046	0.121339596118661	0.651122449181731	0.514967446069642	0.731786498363102
Bex1	383.363995269869	0.373649307306081	0.139674545052105	2.67514246899241	0.00746974994769151	0.0385193812367684
Bex2	1684.95932302989	0.304121910942685	0.105975035910141	2.86975048728039	0.00410795816249048	0.0240041057605434
Bex3	2720.79008734391	0.256082930897538	0.0684028926955876	3.74374417229956	0.000181298249940424	0.00188431295839719
Bex4	711.549639884282	0.0830240203834974	0.103964237459847	0.798582497328113	0.424532539832716	0.655857018425725
Bfar	1973.88395037912	-0.133176296937405	0.0689782404868683	-1.93070011640494	0.0535201485250805	0.172694842927482
Bfsp1	32.505402441338	0.105405843200812	0.366056570577221	0.28794960034347	0.773385318445557	0.895242754523088
Bfsp2	115.769907954108	-0.481059307267504	0.249886177941474	-1.92511371069181	0.0542151340519355	0.174343010088198
Bgn	354.251774280265	-0.251058186730095	0.212673439708572	-1.18048679268141	0.237806660291504	0.468950620366237
Bhlhb9	3213.53292346008	0.0831450489387553	0.0559577565067893	1.48585386779521	0.137317778117364	0.330238954634679
Bhlhe22	59.6563209716094	-0.0529264995880354	0.326392057320533	-0.162156211834711	0.871182841244948	0.947381781304337
Bhlhe40	3786.31947298424	0.0171024818036373	0.133134340833465	0.128460333348782	0.897784687487358	0.960805620708246
Bhlhe41	1140.72582089123	-0.359158607226206	0.100104049683264	-3.58785292266007	0.000333412266129188	0.00312448424950172
Bicc1	750.494948571094	-0.283554088973229	0.121336541328917	-2.33692246266172	0.0194432161292116	0.0807463987032978
Bicd1	1086.34249697109	-0.00841128411816558	0.0984104248287014	-0.0854714745191552	0.93188657250219	0.973522926746061
Bicd2	2679.30007057791	-0.0445240798022534	0.0663403040609226	-0.671146755091225	0.502127044239666	0.721576073473123
Bicdl1	375.309398689389	-0.53922368203762	0.143425679076206	-3.75960347903332	0.0001701828758565	0.001794814155866
Bicra	1176.90365601263	-0.119212656170763	0.0940563222538415	-1.267460318606	0.204990743690611	0.427621794355357
Bicral	1095.705296334	-0.111089516844408	0.105885955620029	-1.04914307278911	0.294112274528443	0.531917316748058
Bid	523.79090383357	0.0164558102025374	0.138228815268988	0.119047610807595	0.905237635984005	0.963375997844023
Bin1	2065.44449086397	0.0322881547214794	0.106244090322814	0.303905418394326	0.761199949638594	0.8886218649357
Bin3	632.186689535376	-0.125535625716389	0.106345297261087	-1.18045300497104	0.237820091099794	0.468950620366237
Birc2	1218.95252468765	-0.204183169384925	0.102238064398445	-1.99713453679226	0.0458105700500787	0.153583182691911
Birc3	166.90565640805	-0.00889483518425096	0.269643619901325	-0.032987374919184	0.973684655518254	0.989410545035317
Birc5	1424.36567536163	0.0882687599933759	0.113184582320887	0.779865580482748	0.435469999999222	0.664779355435005
Birc6	6960.59583873127	0.0374399479333181	0.0522326958525609	0.716791414308792	0.473502810141485	0.698453720122796
Bivm	808.833502051607	-0.0790075474413449	0.08399544790901	-0.940617014471208	0.346901159461318	0.585773275205938
Blcap	1948.93969822831	-0.107957019640872	0.0779428960685902	-1.38507837258022	0.16602850424454	0.3725548530003
Blm	781.104999075968	0.550118338226346	0.150565750437586	3.65367513280775	0.000258513317365922	0.00253048308994054
Blmh	3424.40708247527	0.123453295101215	0.0611141999150706	2.02004272775846	0.0433789556977991	0.147556480751655
Bloc1s1	1547.83168226628	-0.218998164460624	0.0829929229240651	-2.6387570981323	0.00832105782637798	0.0419019697114476
Bloc1s2	828.960093768884	0.205490545569068	0.100352196306072	2.04769355463158	0.0405900357960652	0.140751545503654
Bloc1s3	430.649450546652	-0.099825652606334	0.116730691407141	-0.855179142717104	0.392451981041409	0.629513038088332
Bloc1s4	485.982340847482	0.296405569072613	0.108315978046375	2.73648979973857	0.00620985201171414	0.033530597024997
Bloc1s5	917.633496416723	0.130107916029782	0.0867875225852289	1.49915462677265	0.133833522826777	0.324714717438414
Bloc1s6	1385.25348426436	-0.103426559926646	0.0784032121111624	-1.31916227845365	0.187114866166207	0.401842159063351
Blvra	407.534640272306	-0.127083626855797	0.151092866475827	-0.841096140539034	0.400294077070676	0.635433628989914
Blvrb	998.604626599833	0.256508012243081	0.1207377750793	2.12450504471039	0.033627934666788	0.122278841681965
Blzf1	796.336079536687	0.0941215906961024	0.100946876289561	0.932387352196215	0.351136378757645	0.590565459385881
Bmerb1	1998.37835288943	-1.04574466482665	0.117100078608657	-8.93034981062213	4.24663831069587e-19	1.09798714380885e-16
Bmf	492.905201832377	-0.0950882209434792	0.134925902113797	-0.704744007294323	0.480969559439981	0.70461271043447
Bmi1	2895.96498004248	0.0931347249267347	0.0676550186844908	1.37661221203808	0.16863217323308	0.376402538060134
Bmp1	4977.33194966226	0.157228164369721	0.0661745860781864	2.37595992189439	0.0175033638462759	0.0749222149161288
Bmp2	23.7069232682007	-0.697129751985398	0.627758726681796	-1.110505871691	0.266781099316217	0.501267484455547
Bmp2k	2245.02487422654	-0.191219451142076	0.0945809935646555	-2.02175346161233	0.0432018277782922	0.147105748625773
Bmp3	263.600251655085	-0.0883707746383943	0.250544309734703	-0.352715153387313	0.724301997848763	0.868232698230592
Bmp4	141.571190769632	-1.22073778777965	0.232221043356856	-5.25679227917228	1.46589724044037e-07	4.32269232762417e-06
Bmp6	162.88223674959	-1.92827936595771	0.33265859215399	-5.79657165465635	6.76842730838895e-09	3.01542583112117e-07
Bmp7	1305.51503932225	1.22121507069189	0.183082240242955	6.67030875890151	2.55265810895296e-11	1.9437621608726e-09
Bmper	304.382796112733	0.4890752896822	0.150759300444281	3.24408038668869	0.00117830487128037	0.00878082165379099
Bmpr1a	8808.32340878864	-0.14432417920276	0.0512735139913641	-2.81479009273809	0.00488091031719556	0.0276518475393774
Bmpr1b	2717.54841937865	-0.286978869312015	0.135423888895911	-2.11911555377494	0.0340807025640793	0.12357815685576
Bmpr2	7792.95831485893	0.0354828191565929	0.048453366325661	0.732308647413856	0.463980202459355	0.690280947897515
Bms1	2131.88009832416	0.172985755755494	0.0684463535882857	2.52731879328485	0.0114937119473333	0.0540548780998122
Bmt2	1914.46847918071	0.0926712695356873	0.0768874064133476	1.20528541485046	0.228093138144216	0.456684961638437
Bmyc	491.832516013357	-0.126614822992743	0.106348689178508	-1.19056308047406	0.233825152477395	0.46410280715682
Bnc2	18.5378135317508	0.063468965761052	0.630513947033821	0.10066227092935	0.919818562629389	0.969455830331384
Bnip1	480.939729775329	-0.0585494918260099	0.10636844778092	-0.550440408292882	0.582017339532479	0.780282649319339
Bnip2	2519.50123038763	0.0977991950475209	0.0685017097629797	1.42768983994578	0.153381151830631	0.354555448993988
Bnip3	1474.84181408284	-0.353660655488198	0.0964950940711609	-3.66506358579628	0.000247277139054779	0.00244811793404143
Bnip3l	3823.45742893012	-0.144461099515855	0.070758738005107	-2.04160084801722	0.0411911411252152	0.142138323279893
Boc	1424.98815266898	-0.163109085306915	0.0818651568185764	-1.99241156611213	0.0463259193457779	0.154833019970763
Bod1	2026.716514754	0.0827907431999572	0.0654039605549154	1.26583684684421	0.205571500208985	0.428507917228744
Bod1l	2823.37250382337	-0.0655282933624284	0.0725492226330258	-0.903225299792512	0.366406333022324	0.606836330105495
Bok	308.996739068698	0.62620593749504	0.182368071388796	3.43374765509261	0.000595298113676762	0.00508176805067206
Bola1	392.543143716226	0.51213585636953	0.153106813862016	3.34495796399422	0.000822950421041547	0.00655338876350186
Bola2	976.657298261217	0.409702413015618	0.104768882819887	3.91053528479401	9.20918053790669e-05	0.00108509029297251
Bola3	757.409620067301	0.200399305348839	0.170155329339913	1.17774333678675	0.238898944385582	0.469713519793263
Boll	88.7949623146497	0.250179483939406	0.279962239903369	0.89361866809523	0.371525954657761	0.611515435224322
Bop1	1500.19233265176	0.386716759489808	0.112560761803824	3.43562670767806	0.000591184938811057	0.00505713156790943
Bora	659.104211600623	-0.0539688649098997	0.126371042830418	-0.427066705323645	0.669330742701999	0.83588576279292
Borcs5	404.519966515072	0.0703802654452059	0.140049060960174	0.502540073904672	0.615287670752662	0.802328081185175
Borcs6	558.541463579472	-0.122542354267878	0.111146792318401	-1.10252713291836	0.270232569249806	0.505046901532178
Borcs7	367.291606671775	-0.0405079107580635	0.1455867986295	-0.27823890036315	0.780828975176462	0.899136440369441
Borcs8	1098.83885422138	-0.284092722457699	0.111225571366011	-2.5542033092627	0.010643109077603	0.0507641811444468
Bpgm	1341.4644442813	-0.264310308486871	0.0829701800870306	-3.18560606002815	0.00144451145314127	0.0103502824755723
Bphl	1387.11333364744	-0.218129752443908	0.0841635326827996	-2.59173712759905	0.00954927067780011	0.0465986316911951
Bpnt1	1595.93996780655	0.230536044984524	0.0925702232435625	2.49039093681299	0.0127602652120662	0.0587214438178947
Bpnt2	9675.76470503013	0.117680397517594	0.0491262319889737	2.39546964530085	0.0165990885963204	0.0720050990583541
Bptf	6570.01074008318	-0.0160405548780285	0.0652737568951043	-0.245742786090985	0.805881349053956	0.91287250276151
Braf	2287.19553413617	-0.125657672576737	0.0685951198649879	-1.83187481593534	0.066970073414521	0.201742450688042
Brap	2005.13689448938	-0.0599481140631476	0.0751040964234312	-0.798200323523829	0.424754249719997	0.655953630540044
Brat1	1031.53409534766	-0.0538608898515092	0.106972658349786	-0.503501461797758	0.614611752842147	0.801930641094182
Brca1	1559.91813923275	0.403170964721104	0.152666575164301	2.64085943034491	0.00826960226777062	0.0417124001780694
Brca2	1105.2174292911	0.21645426923981	0.144318043452958	1.49984204373146	0.133655323617404	0.324473395362193
Brcc3	676.136286334525	0.0419711612317944	0.128428635864354	0.326805318372487	0.743815136640982	0.879811187743251
Brd1	2882.36554577991	-0.0462217569888152	0.0656183194372029	-0.704403242650091	0.48118168719147	0.704735578113211
Brd2	12808.4603097777	0.0609616862820011	0.0490987807078659	1.24161303810615	0.214379368918667	0.439308562813653
Brd3	4087.7767149325	0.0193891116516831	0.0687723717227825	0.281931699692422	0.777995882219967	0.898246586286613
Brd3os	361.648250983017	0.0672285950917304	0.226357486295477	0.29700186281435	0.766465086954158	0.89150511525207
Brd4	5290.96349697896	-0.0760470761701549	0.0669469912406378	-1.13592970738307	0.255985984085969	0.489862196618658
Brd7	2583.68452500709	0.105927011709058	0.0599477222224359	1.76698976678407	0.0772299420997737	0.22346118405699
Brd8	3146.61888209858	-0.0614946549954429	0.0669512675262827	-0.918498741958877	0.358357817275093	0.598558137598808
Brd8dc	19.5251218642604	0.376318955406091	0.574434268929848	0.655112300502477	0.512395453077814	0.729515170887432
Brd9	2044.27439377101	0.0560720925955438	0.0782192471260167	0.716857994109912	0.473461723170481	0.698453720122796
Brdt	326.692987183655	-0.2201055579079	0.178086468593823	-1.23594768117905	0.216478011761958	0.442019515159683
Brf1	2391.43163929652	-0.0587046644719748	0.0716094866053632	-0.819788930976334	0.412336442275819	0.646221136572979
Brf2	428.768762133445	-0.0939877825465906	0.110566525048593	-0.850056402742907	0.395293728776954	0.631397463678227
Bri3	1649.16023017284	0.0569950964245095	0.100489699172422	0.567173520210426	0.570596296679758	0.772921245890888
Bri3bp	2958.14717695663	0.297823701926775	0.0806684559489619	3.69194747095699	0.000222543435264385	0.00224230194798174
Bricd5	9.14664169075912	0.826614756674757	0.811322904040437	1.01884804750139	0.308275111205806	0.547613545832803
Brinp1	243.420987172072	-0.450642301511011	0.173485038864387	-2.59758596165331	0.00938816183710501	0.0459786223979929
Brinp2	1178.55255284758	-0.147214750913251	0.144103006362841	-1.02159389057141	0.306973150446568	0.546216041878371
Brinp3	498.271948330569	0.082530846000135	0.213982772088504	0.385689208503196	0.699726856001127	0.853847251942346
Brip1	724.680505985332	0.556260110660806	0.188035480978439	2.95827206528426	0.00309368942441918	0.0192748460836183
Brip1os	4393.4068316347	0.148181207884635	0.0822159596923496	1.80234115662125	0.0714917470063017	0.211233188322616
Brix1	1271.77685604226	0.296016992253395	0.0781888024324689	3.78592564464794	0.000153137463584577	0.00164343616518761
Brk1	3406.7628670644	-0.0256906526268347	0.0655729031510252	-0.391787634713456	0.695215132230511	0.851595915857007
Brms1	709.263394996227	0.00928482411064836	0.0974137950529079	0.0953132367505602	0.924066029114179	0.970766963477033
Brms1l	1291.88262789582	0.0892476025657498	0.0773853580637945	1.15328797073183	0.248792205909885	0.481405179272044
Brox	3942.6251002978	-0.102824991512155	0.063650810454555	-1.61545455239049	0.106212294728393	0.278479953285006
Brpf1	1480.66879386262	0.0561120602882393	0.0837798678368712	0.669755894071064	0.503013414165502	0.722411627715676
Brpf3	1455.75328726655	0.0185278741678182	0.140369463849832	0.131993623539372	0.894989335299069	0.95929541602639
Brsk1	1262.20487781086	-0.0659767091164457	0.0821182457649677	-0.803435442414089	0.421723096488308	0.654323506366868
Brsk2	775.425350286485	-0.372229618441216	0.13126630021658	-2.8356830186199	0.00457278063572586	0.0263098485163368
Brwd1	3854.68463833624	0.0410187011145181	0.0621588875399515	0.659900824128393	0.509317475320366	0.727365431529814
Brwd3	1321.40592494272	0.0216090406877006	0.0902602124874211	0.239408262978686	0.81078902335567	0.915727732853365
Bscl2	1294.46481323843	0.0133907342160735	0.09263162550458	0.144558989903631	0.885059078346979	0.954191277974811
Bsdc1	1599.90831948844	-0.136588060571152	0.0882254941573432	-1.54816996918779	0.121581379648998	0.304906049312961
Bsg	10968.8219207842	-0.0667834204666344	0.0525799461439459	-1.27013101694331	0.204037964791066	0.426526002726454
Bsn	769.942911260603	-0.235334341524867	0.0980941665102399	-2.39906561110645	0.0164369692044161	0.0714334300990234
Bst2	9051.73935012239	0.305698078645484	0.104348689564991	2.92958234473168	0.00339417869035013	0.0207264720136282
Btaf1	2893.02046096866	0.241774063673816	0.0636908196876352	3.79605828374594	0.000147014948955167	0.00159300366279895
Btbd1	4914.62616311222	0.0703475617569443	0.0614923802647166	1.14400453282354	0.252621757166025	0.485849614411943
Btbd10	909.265075013539	-0.0097243937739618	0.0875935914519192	-0.111017183024167	0.911602720877361	0.965802267428384
Btbd11	297.419911466321	0.0906559257985542	0.16695321302409	0.543001983348911	0.587128436865352	0.783853545691766
Btbd17	2766.12069905509	0.239595671382852	0.118702077136029	2.01846233160927	0.0435431334014799	0.147992785771133
Btbd19	113.308814691571	0.127317837651705	0.249784194784805	0.509711344072	0.610253704332955	0.799890431156522
Btbd2	2479.61804095706	-0.00849130735333615	0.0612696881178897	-0.138589041566491	0.889774903302162	0.956412210224063
Btbd3	1164.53882499164	0.116132306767789	0.0844059934478388	1.37587749428666	0.168859564035392	0.376706056781621
Btbd6	570.627887221091	-0.144391364668674	0.129262678549475	-1.11703831522731	0.263977943073896	0.499072418124796
Btbd7	4570.28225764265	-0.135731949537367	0.0811904734955984	-1.67177186797322	0.0945693161964963	0.256817233638064
Btbd8	500.153978989916	-0.269038469120135	0.104975443941182	-2.56287050589542	0.010381075899613	0.0498025771621716
Btbd9	2316.11773331831	-0.158872034353034	0.0753112111616049	-2.10954029157919	0.0348979719936608	0.125712012749892
Btc	80.459289967444	0.357794383649165	0.30374857100703	1.17792943836066	0.238824737867512	0.469713519793263
Btd	1376.32503952379	-0.225697597296857	0.0727659150452386	-3.10169393398737	0.001924167888189	0.0130849766785922
Btf3	9432.80850099977	0.211383196969779	0.0603214471968483	3.50427927035582	0.000457844944490546	0.00406852618058338
Btf3l4	3491.07262071536	0.11963977429311	0.0558669269751266	2.14151342790658	0.0322326567991565	0.118255756660872
Btg1	2735.94552287173	0.0534050517843409	0.10945412744495	0.487921771713915	0.625605252564625	0.807997883199504
Btg2	2145.73356814708	-0.119821828338487	0.120771309370178	-0.992138190463923	0.321130118946002	0.560626266952861
Btg3	508.174568944212	0.235889399113517	0.157005157622106	1.50243089262887	0.132985863050501	0.323308756660033
Btla	9.4138916640506	1.65041847580482	0.875339390861928	1.88546121999569	0.0593675954074546	0.186013199524137
Btn2a2	13.1832763779497	-0.185265929837702	1.50340564346382	-0.12323083303775	0.901924310405851	0.962410689586357
Btrc	1953.0219218879	-0.0815817053770679	0.0673854828506489	-1.21067182315638	0.226021205469915	0.454191582465692
Bub1	1586.99970492577	0.112791816538437	0.101373106280543	1.11264042976342	0.26586288927293	0.500730010921961
Bub1b	2790.3170144761	0.00118300608720082	0.0825168554253195	0.0143365386514453	0.988561488994283	0.995202612958456
Bub3	3163.0595632196	0.11224306153807	0.0671569430502712	1.67135453819047	0.0946516699178095	0.256919035676468
Bud13	509.042383798976	0.05174361845078	0.104883617925085	0.493343188139626	0.621770117255895	0.80639328189191
Bud23	1111.61191176377	0.0921066952998566	0.0908572485812433	1.01375175605825	0.310701220946998	0.550448954920609
Bud31	1810.93769240308	0.0567817569828755	0.0857196528374531	0.662412353565507	0.507706988691952	0.725782433966657
Bves	214.411875647255	0.639520761829822	0.16289253771685	3.92602860016509	8.63598917049154e-05	0.00102487865720938
Bysl	1229.68290031054	0.516085464785265	0.113692919458973	4.53929292379108	5.6443180209127e-06	0.000101849134169977
Bzw1	13389.9056785249	0.234471069388042	0.0610256709977261	3.84217109872956	0.000121950773144088	0.00136287223356416
Bzw2	2530.99495455154	0.274319231421594	0.0801609789368043	3.42210430885401	0.000621384700346504	0.00526898425952251
C030005K06Rik	30.480406666096	-0.0251026252175621	0.500565147756801	-0.0501485677340009	0.960003996944533	0.984245918996994
C030006K11Rik	585.789113356765	0.049617844638338	0.128957891581966	0.384760048645806	0.700415201168023	0.854166295560746
C030010L15Rik	7.62482552576256	-0.261123662419714	0.874171072114306	-0.298710024558636	0.765161307597836	0.890868695751004
C030023E24Rik	10.1041518869103	-1.55062514598058	0.77662396662079	-1.99662283502219	0.045866170339788	0.153670315422981
C030034I22Rik	30.0953728773864	0.304580710003411	0.423514557928925	0.719174121175136	0.472033642389193	0.696972640733022
C030034L19Rik	11.4872268664299	4.32836305466492	1.29310049129814	3.34727508325334	0.000816101829422749	0.0065051366325941
C030037D09Rik	149.326806052566	-0.152692742733319	0.198775262982254	-0.768167730946236	0.442387541932122	0.671174987686066
C130036L24Rik	14.6942887184247	0.03697405833377	0.53880723177731	0.0686220528477454	0.945290464608537	0.977849761888229
C130046K22Rik	197.582342644738	-0.0360322013176198	0.17088779174212	-0.210852986923692	0.833001990301294	0.928570235688303
C130050O18Rik	9.7518575639977	2.09330318436877	0.777276928449134	2.69312404337724	0.00707859278351327	0.0369719656031156
C130060C02Rik	9.83124107438221	-1.44961963242162	0.818107317739324	-1.77191867251273	0.076408058345099	0.221767565211887
C130071C03Rik	3039.63768950656	-0.0769838220501709	0.0740369551943228	-1.03980264785489	0.29843159869576	0.53661030817388
C130074G19Rik	15.4560420207999	0.514812850248548	0.836781790845876	0.615229508911924	0.538403162571794	0.748563872894408
C130083M11Rik	41.4668793395128	0.122364375417333	0.42483381889744	0.288028800849477	0.773324692530368	0.895242754523088
C1d	1069.42618267385	0.0841570373208759	0.0883943209241867	0.952063848005066	0.341064602183801	0.580731972664168
C1galt1	649.719973717853	-0.0476165589148227	0.111131464891176	-0.428470541276952	0.668308576565107	0.835260171274344
C1galt1c1	392.208345028336	0.103642755702567	0.12910816124762	0.802759133900047	0.422113966622468	0.654328251439228
C1qbp	3367.480987645	0.408292066510436	0.0859546541717394	4.7500867805792	2.0332937379163e-06	4.30141911541012e-05
C1ql1	255.788363562366	-0.522033338178517	0.146148518000815	-3.57193726846826	0.000354350300836081	0.00328891349041777
C1ql3	164.240915718865	0.0388240815513695	0.2000465119123	0.194075273696299	0.846116942249576	0.934561221927232
C1qtnf1	59.4078664340482	-0.644773713085037	0.315783648075468	-2.04182109179682	0.0411692812705689	0.142092636613078
C1qtnf12	229.772270741265	-0.473112899677938	0.143887087897723	-3.28808447366891	0.00100871567947335	0.00776630979002274
C1qtnf3	11.2613531935344	-1.65012420802775	0.835325923952903	-1.97542559222763	0.0482198708987393	0.159618662499083
C1qtnf4	51.5759537757632	0.840164689481763	0.348146041206443	2.41325360636103	0.0158108140009018	0.0693521708331203
C1qtnf5	330.223642469409	0.0186055184547869	0.1522150126984	0.122231822768047	0.902715424482434	0.962693993476641
C1qtnf6	1517.1543623579	0.366115029434656	0.0746967944611261	4.90134860640091	9.51809846803908e-07	2.23672315379694e-05
C1ra	2680.9869256755	-0.456357003174144	0.167043508792669	-2.73196490227325	0.00629578474034068	0.0339038600652649
C1rl	74.0197046772104	0.00373871039654296	0.305012083822586	0.0122575812396915	0.990220110078646	0.995952981838581
C1s1	3210.92110049513	-0.706818859087583	0.147565831547729	-4.78985447833137	1.66902309204795e-06	3.64291311770879e-05
C1s2	20.6781044643466	0.147787818660765	0.488414239983606	0.302587038956371	0.762204593114099	0.888933105482723
C2	682.521521693519	1.0867577087809	0.382708793599298	2.83964655883699	0.00451635433153833	0.0260412189357221
C230012O17Rik	7.28564456314817	0.360339550565616	0.871624251136957	0.413411570519733	0.679305098815203	0.842875863189352
C230034O21Rik	53.4516441471815	0.0706492069256653	0.467659630241837	0.151069714717798	0.87992072243434	0.951122176302141
C230035I16Rik	48.6541812139032	0.0695975776873147	0.344238452463266	0.202178394625282	0.839777262940332	0.931976701434911
C230037L18Rik	14.2040125879113	0.0107467735717963	0.592390532058122	0.0181413661937829	0.985526077923204	0.994272101627156
C230062I16Rik	23.6035742841084	0.16082918558843	0.520078191135452	0.309240395636091	0.757138667513371	0.886663384149645
C230072F16Rik	17.5745688364747	-0.928579617040671	0.596528671843609	-1.55663870132317	0.119556289820621	0.301755608850576
C2cd2	914.921741317088	0.140643113211685	0.104620187524611	1.3443209818239	0.178844613527745	0.391095066249847
C2cd2l	604.066640142365	0.187797271108847	0.133300450397621	1.40882698106922	0.158886334942377	0.362159538114231
C2cd3	3241.91953132526	-0.0976021882212462	0.0648310991641214	-1.50548408834106	0.13219966465948	0.321745057175089
C2cd4c	22.3403045725361	0.0639695444457709	0.554482446788223	0.115368024391588	0.90815342253909	0.964561921207111
C2cd4d	17.3198001664263	0.285647204270759	0.638190888981886	0.447588972519578	0.654449863152315	0.825587475641139
C2cd5	1106.90508960335	-0.200533866355269	0.0919353463348321	-2.18124882702804	0.0291650171423254	0.10971157977501
C3	2849.568922709	0.393136093547165	0.290116855859743	1.35509566440782	0.175387079865973	0.386766638730529
C330007P06Rik	3071.47284589412	-0.0924722369784493	0.0621095352797743	-1.48885733183971	0.136524941360052	0.329257810296868
C330013E15Rik	25.0312051796061	-0.0296923653077718	0.49349759599379	-0.0601671934145458	0.95202247422208	0.980513922727458
C330018D20Rik	543.175990152179	-0.11220391416659	0.122510870555323	-0.915869046215955	0.359735583632436	0.600129679242696
[truncated: 14,485 more rows]
