# Supplementary material for: NLRX1 limits inflammatory neurodegeneration in the anterior visual pathway
Source: J Neuroinflammation. 2025 Jan 28;22:21. doi: 10.1186/s12974-025-03339-0 (PMC11773851; doi:10.1186/s12974-025-03339-0)
Supplement: Supplementary file 2 — Supplementary Material 2 [file 12974_2025_3339_MOESM2_ESM.zip › Table S4- KO vs WT IFNg Differentially Expressed Genes.csv]

	baseMean	log2FoldChange	lfcSE	stat	pvalue	padj
0610009B22Rik	383.840833826115	-0.127205337199828	0.117799033792097	-1.07985042920074	0.280208790480674	0.471647726158904
0610009E02Rik	18.1512540761619	-1.08220440670974	0.673994226243627	-1.60565827505851	0.108349013758892	0.243371440606721
0610009L18Rik	78.2326331005652	-0.23538790865902	0.339110565551987	-0.694133219576534	0.487598667452087	0.673308039566693
0610010F05Rik	864.765500138421	0.191639783615491	0.10725054321614	1.78684207901196	0.0739630161664957	0.182971928606663
0610010K14Rik	1097.98342456108	0.0682411030697901	0.107834810709032	0.632829998226855	0.526844664811617	0.706568153060663
0610012G03Rik	1523.420273071	-0.0231573809560741	0.077891405691733	-0.297303415574793	0.766234874224631	0.872686309948078
0610030E20Rik	860.913018127408	0.304797890087489	0.102047774079839	2.98681566389705	0.00281899642902497	0.0135273561673347
0610040B10Rik	33.8254811711436	-0.620774618521129	0.414654807693636	-1.49708771489702	0.134370435935352	0.284324424111617
0610040J01Rik	82.1306738490061	-1.04104716722526	0.285279254278234	-3.64922142642004	0.000263036308343084	0.00181357175130656
0610042G04Rik	51.9847463226878	0.270014474170408	0.420772746545089	0.641710938713264	0.521060885479452	0.701472636053264
1110002E22Rik	8.16765104700468	0.730301246413168	0.967545049843142	0.754798183848457	0.450370083772205	0.641420142810708
1110002J07Rik	34.7691255723351	0.0339602992281124	0.482730282339718	0.0703504637486428	0.943914717706086	0.97346045888512
1110002L01Rik	84.1037640438309	0.301488095721796	0.262386501730975	1.14902288697348	0.250546543426791	0.437371109828779
1110004F10Rik	3388.89324858316	0.101726192887432	0.0627986741264668	1.61987803568228	0.10525847891422	0.238591302555025
1110006O24Rik	32.253754399255	0.359691366479954	0.45319177730133	0.793684670586583	0.427379026610155	0.621381945500177
1110008P14Rik	915.036045699766	0.207694443193656	0.144115120561769	1.4411703809014	0.14953655393398	0.306997731052847
1110015O18Rik	59.6765724421701	-0.31916025455521	0.333965588725481	-0.95566808476654	0.339239951633666	0.53676086342037
1110017D15Rik	18.1549423699052	-1.35797247967962	0.765545890190401	-1.77386162878084	0.0760860410733595	0.187173237376822
1110018N20Rik	58.1977635587735	-0.302086249582061	0.358080040625666	-0.843627723718506	0.398877467164666	0.594490667133141
1110019D14Rik	77.4682425265024	-0.871726160040546	0.278096092243591	-3.13462211211864	0.00172075619009376	0.00894540166467858
1110020A21Rik	10.8312765134626	-0.530524005380068	0.872712358533551	-0.607902478053051	0.543252155946174	0.719708351530118
1110025M09Rik	216.859151972747	-0.066582816954183	0.163344048312325	-0.407623158860811	0.683550359222121	0.822113826822243
1110032A03Rik	748.949444149674	-0.494628400654214	0.125431128875066	-3.94342620600093	8.0325715810887e-05	0.000654643009548094
1110032F04Rik	44.4722374125452	0.00199623213145769	0.399862169621797	0.00499230055532833	0.996016737009876	0.998960396830807
1110038B12Rik	477.816254411106	0.21728081347549	0.145341767405967	1.49496471216415	0.134923651875077	0.285174953290521
1110038F14Rik	1110.22337008972	-0.0762578054679623	0.0884453683044513	-0.862202362089371	0.388576170099019	0.585740143200827
1110046J04Rik	18.7793747390836	-1.4637697545072	0.573428820733527	-2.55266164095964	0.0106903292373294	0.0404896219863852
1110051M20Rik	1354.19461795574	-0.236131026452768	0.0793063375841719	-2.97745468578913	0.00290652606460489	0.0138728366425361
1110059E24Rik	935.396067331351	0.00326190001384545	0.0846980566606896	0.0385120998338014	0.969279384369331	0.986913764053159
1110059G10Rik	366.006408624633	0.0344735342770308	0.128183189392313	0.268939589040199	0.787976171252262	0.885889746549552
1110065P20Rik	749.81751205589	-0.00732491838229832	0.0992780553301177	-0.0737818479415377	0.941183970896408	0.97213514786896
1190005I06Rik	133.363516490526	-2.29692150469936	0.382166547798728	-6.0102631115402	1.8522247237648e-09	4.8726432733087e-08
1190007I07Rik	199.242104813548	-0.163328071813252	0.196387630059429	-0.831661707836828	0.405599920412984	0.60096222926716
1300002E11Rik	240.426890432815	0.0767404957267685	0.182001892383077	0.421646691262118	0.673282920427436	0.815029221218001
1500002F19Rik	18.5619842405938	-0.0162220789164162	0.610411596306875	-0.0265756401329256	0.978798202753837	0.991182137999947
1500004A13Rik	588.641215105626	-0.049211058938003	0.0996412306631963	-0.493882488307922	0.621389172588148	0.778247886284091
1500009C09Rik	2484.11113612075	-1.33235934373717	0.103981379986279	-12.8134416365024	1.37880669032921e-37	8.9983045851946e-35
1500009L16Rik	239.692307836492	-0.0115779865514521	0.189835473990654	-0.060989583812044	0.951367504527247	0.977012245718133
1500011B03Rik	653.376422640034	0.132073620159878	0.0999627317689004	1.32122860012682	0.186425152788505	0.357991723085022
1500015A07Rik	25.4290722778896	0.589387322830172	0.432881490843869	1.36154429167486	0.173341746458783	0.340305768125955
1500026H17Rik	8.06400069160073	-1.65171888653579	1.04353603848414	-1.58280962575581	0.113464862099176	0.251735326895767
1600012H06Rik	1108.46452742563	-0.11607313495002	0.0916271243583588	-1.26679884109482	0.205227226604263	0.382585759285995
1600014C10Rik	389.588469085598	-0.528264596934846	0.123630614924238	-4.27292703557747	1.9292360057767e-05	0.000187487265441117
1600020E01Rik	82.8218557960471	-0.215090423311401	0.263032737404368	-0.817732520422872	0.41350993676412	0.608163132903297
1700001G11Rik	8.05568500667078	0.111858569027637	0.789615427339156	0.141662086573686	0.88734692338018	0.944339721391215
1700001G17Rik	6.39876969209468	-0.350920978144721	1.23327991162233	-0.284542847765272	0.775994402616616	0.87897071468158
1700001J03Rik	25.8879391096853	0.0379471984605931	0.527875845103972	0.0718865976015989	0.942692156018106	0.972813680801099
1700001K19Rik	11.7964894172213	0.447202118092392	0.599336091178754	0.746162503267323	0.455569256084414	0.645845048076686
1700001L05Rik	50.3090339711793	0.595287880200623	0.392628817651141	1.51615941937698	0.129479046495573	0.277324935705433
1700001L19Rik	6.83325815077884	-1.79741515521289	1.114282856252	-1.61306902024739	0.106729513515028	0.240829408901751
1700001O22Rik	79.6096473976395	0.717789682801693	0.374316011011436	1.91760347323151	0.0551613094074038	0.147189353361351
1700003E16Rik	143.459809769664	-1.0547445264277	0.214687032705829	-4.91294007436837	8.97207059454925e-07	1.24174627935001e-05
1700003M07Rik	231.68640424832	0.732868549290273	0.158657529577982	4.61918543191523	3.85249454197141e-06	4.49581343797599e-05
1700007K13Rik	160.834058327983	0.16601380764891	0.194109453889456	0.85525874357183	0.392407921860208	0.589184817106805
1700007L15Rik	38.6478269502325	-1.02430298755045	0.390611704489904	-2.62230490222527	0.00873372565243736	0.0344143321260855
1700008J07Rik	143.594078901133	0.0540687817496884	0.279451474523713	0.193481826645722	0.846581637383458	0.921937546751074
1700008O03Rik	12.2348289918548	-0.670675694212481	0.659707296925868	-1.01662615729388	0.309331305890029	0.505297959764095
1700010I14Rik	25.3032711322666	0.145475362988075	0.425167464045011	0.342160149330415	0.732230373435138	0.851575392491255
1700012B09Rik	16.3848859032663	-2.21484797733729	0.685672555965643	-3.23018320926975	0.001237109161836	0.00677574830795136
1700012D01Rik	13.9758409374306	0.133163997943154	0.759509946917065	0.175328839975937	0.860821251718226	0.930388651706414
1700016A09Rik	15.612438004257	0.215053454135964	0.614810685827139	0.349788087769882	0.726497739583003	0.848105513948702
1700016K19Rik	19.4232442510017	-1.53198273476718	0.604481154661588	-2.53437633738118	0.0112647679148923	0.0422690362626918
1700017B05Rik	1151.72628157902	0.675596777834056	0.100823112373961	6.70081256099507	2.07263761047348e-11	8.15974825394757e-10
1700018L02Rik	75.3328807392198	0.200378300977185	0.312707416724582	0.640785252476658	0.521662215802635	0.70217075025695
1700019D03Rik	372.817594743123	-0.0951089471920213	0.15213117079543	-0.625177251280831	0.531854730637638	0.710871293380027
1700020L24Rik	5.84766096286825	1.83366469997137	1.20823307357253	1.51764153794396	0.129104789377488	0.276702041954935
1700022N22Rik	16.368384143242	1.14952618570932	0.652596940644728	1.76146425782146	0.0781598573947558	0.19087744102968
1700025G04Rik	1700.20792298966	-0.325788062811289	0.104033858715245	-3.13155800269809	0.00173881435052803	0.00901442160090423
1700028E10Rik	9.70122491632473	-1.24350294145344	0.922899164766243	-1.34738765504073	0.177855414401506	0.34679966347561
1700028J19Rik	7.19522796637132	-0.0210088821061087	0.794354783165504	-0.0264477316072653	0.978900223131781	0.991226292659787
1700028K03Rik	19.4603912557262	-0.505181678074671	0.592225029738973	-0.853023179883722	0.393646449894655	0.589843956359281
1700028P14Rik	13.9137856337514	-2.50589855175941	0.803073638717326	-3.12038452135205	0.00180615099775869	0.00929690796697199
1700029J07Rik	124.329726146945	-0.775392312562235	0.24222188447496	-3.20116538702922	0.00136872945454711	0.00735594155586114
1700030C10Rik	9.08754126769604	-0.851648450063479	0.717954727302409	-1.18621469805401	0.235537523228641	0.418886981882778
1700030J22Rik	105.699689565209	-0.628309878702365	0.218416671588962	-2.87665714403331	0.00401912020952706	0.0181470015208236
1700030K09Rik	355.641474565531	0.0030480288070106	0.149288478168035	0.0204170398440249	0.983710690853746	0.993074904950402
1700030L22Rik	22.8662895382908	0.635371458137059	0.611894916111253	1.0383669506114	0.299099249933738	0.493928571569408
1700034H15Rik	11.5935514395246	0.901158450429393	0.901875496486186	0.999204938974851	0.317695423802509	0.514228365074975
1700034P13Rik	29.5463180285712	-0.0078414743689028	0.560523571960179	-0.0139895532697773	0.988838315505785	0.995682501007824
1700037C18Rik	69.586502796732	-0.102655963530676	0.296767277226236	-0.345914025596623	0.729407327705678	0.849806614701314
1700037H04Rik	1376.66808991647	0.169560209096688	0.0734939843353488	2.30713044924868	0.0210475489326659	0.0695924616911834
1700040D17Rik	42.8748791207353	-0.187483139604692	0.39381532737232	-0.476068671211067	0.634025455552368	0.787219664116244
1700041B01Rik	5.79306716462606	0.390092265354843	0.889807763439921	0.438400608966121	0.661095905088946	0.806371366684509
1700041G16Rik	27.8195044822732	0.044709410062122	0.45535216800225	0.0981864438205575	0.921784246712468	0.961787429912492
1700048O20Rik	93.6015193664375	-0.000342350319907479	0.222619733995004	-0.00153782557262045	0.998772993202025	0.999817278531115
1700052K11Rik	213.728952798436	0.0740717886967762	0.172859231671379	0.428509301936465	0.668280362724957	0.811821857041925
1700054O19Rik	6.08081358872456	-0.413643536738496	1.26544018436842	-0.326877194076894	0.74376077089189	0.859389360605624
1700055D18Rik	24.6983729636429	-0.266681502653658	0.42811540386314	-0.622919661958509	0.533337316625348	0.71195559660915
1700056E22Rik	42.0815584213855	-0.174433600966637	0.438913902124032	-0.397420997882507	0.691057033735302	0.826929178308929
1700066M21Rik	1360.16837829279	-0.125097267471344	0.109830855325546	-1.1389993012487	0.254703445640043	0.442672136189721
1700067K01Rik	5.70998818266799	1.34528280025095	1.15632878673032	1.16340855273086	0.244663781108514	0.429935277324903
1700071M16Rik	115.021174332147	-0.336595819158302	0.231845206749929	-1.45181271537504	0.146553687382917	0.302410673417649
1700082M22Rik	18.900126448664	0.0748210886186968	0.58151983516419	0.12866472318622	0.897622950153743	0.949135797435574
1700086L19Rik	22.0578141024195	0.185124527021439	0.500689329998686	0.369739309247763	0.711576739567995	0.839842697013454
1700086O06Rik	78.5414769056395	0.0729285282852003	0.272197613737018	0.267924936166632	0.788757098899402	0.886459175346154
1700086P04Rik	20.292866112602	-0.166872485993796	0.840197920192117	-0.198610924858799	0.842567107062732	0.920070072336894
1700088E04Rik	463.728932729597	-0.603825453041227	0.133322448613648	-4.52906062947461	5.92464980242639e-06	6.64437923645545e-05
1700094D03Rik	170.259469373676	-0.657327886078057	0.258768365980994	-2.54021732365206	0.0110783606794944	0.041690411831887
1700095J03Rik	34.9234085333231	-0.0420213438034914	0.417273918651783	-0.100704457971548	0.91978507241815	0.961253579009065
1700096K18Rik	88.1834204872904	-0.336921501391805	0.276523313734416	-1.21841987513356	0.223064456097363	0.40375110498516
1700101I11Rik	6.37967565237764	-0.547969929951718	0.949996341001649	-0.576812674219307	0.564066006780288	0.737086792687557
1700102H20Rik	5.47899138482796	-0.533565091514612	1.2071020104992	-0.442021541571249	0.658473617847352	0.804835960871719
1700102P08Rik	19.9882418771227	0.32446449080009	0.571189845552196	0.568050173382222	0.57000089964737	0.741359440841375
1700109K24Rik	6.80031376804023	0.457657368321182	0.822471391119873	0.556441686923649	0.577908947736488	0.747576353220456
1700113A16Rik	41.7987191067651	-0.626955701753525	0.38922339836185	-1.61078625897681	0.1072263170815	0.241622330443412
1700120K04Rik	10.0521207248691	-0.382610244420297	0.761827234146053	-0.502227050007174	0.615507817324491	0.774830228085315
1700123M08Rik	35.0530191666286	0.135997183265951	0.394353064379357	0.344861484669801	0.730198507076069	0.850302145987825
1700123O20Rik	897.50466275302	0.0134152665656067	0.106017464186787	0.12653827054353	0.899305856987454	0.94979595302895
1700125H20Rik	6.27904774449951	-0.579010000808835	1.01963868480126	-0.567858016216491	0.570131381783319	0.741415487898479
1810009A15Rik	760.58646638982	-0.0169737898242641	0.107425376441913	-0.158005402321697	0.874452541756611	0.937844411742861
1810010H24Rik	631.844982489955	0.676715022784667	0.102649238726778	6.59249918633961	4.32483555826951e-11	1.54818164035268e-09
1810013L24Rik	1999.56739418212	-0.158038822087315	0.0753251569000005	-2.09808818980785	0.0358973556470641	0.105290636234984
1810014B01Rik	205.409515050459	0.0608067844854549	0.191807042827092	0.317020603567046	0.751227968612343	0.864062896969666
1810020O05Rik	6.90069097969058	-2.84864198101311	1.19354829704768	-2.3867002182144	0.0170003475321017	0.0588337542167453
1810021B22Rik	12.6567955361632	-1.32317697697884	0.917834202682085	-1.44162962451417	0.149406886562701	0.306917197481344
1810030O07Rik	1379.6801733383	-0.0865706832422963	0.0757851151652174	-1.14231776323841	0.253321960289363	0.44090337698122
1810037I17Rik	2569.21458537468	-0.359465668023021	0.072037175693141	-4.99000223931944	6.03785925563416e-07	8.73404909203755e-06
1810044D09Rik	55.675088210298	-0.496434522683764	0.335659103458776	-1.47898423599506	0.139144528039234	0.291302202562581
1810055G02Rik	1122.73971314339	0.256250412129235	0.0877822096591054	2.91916110478833	0.00350974784965522	0.0162094179403783
1810058I24Rik	1201.76438361417	-0.154277643919818	0.0905401551504547	-1.7039692903491	0.088386824626968	0.209270116045324
1810062G17Rik	5.68508531925731	-1.80014919884326	1.0769872862985	-1.67146745532177	0.0946293817602417	0.219934979230121
1810062O18Rik	18.2847395074856	0.307394698237965	0.648820331710448	0.473774762001675	0.63566053369948	0.788211629334462
2010001A14Rik	85.4406780389552	-0.730664601457327	0.267265803721957	-2.73384993995512	0.00625985658681321	0.0262783885613673
2010110K18Rik	9.10905308315268	-0.0809808089389859	1.14997979008161	-0.0704193322677777	0.943859904519441	0.97346045888512
2010204K13Rik	52.4004826227933	0.337541698303964	0.339354128474081	0.994659177484399	0.319902055283462	0.516469845294937
2010315B03Rik	439.929758979008	-0.256114711849239	0.114334270598535	-2.24005200285523	0.0250875470155292	0.0798959267566627
2010320M18Rik	211.599674577889	-0.0995334433424143	0.185910384387914	-0.535383989819156	0.592384358716738	0.757905769889282
2200002D01Rik	6.47591613372992	0.17492893309256	0.875242859606759	0.199863307849382	0.841587487516426	0.919632695014086
2210016F16Rik	774.142842326913	-0.15353181191423	0.107583944394122	-1.42708851937779	0.153554381262423	0.312876643734491
2210016L21Rik	1365.6364119176	-0.0789268678109522	0.0852298121054673	-0.926047657048504	0.354421214067059	0.552818136779919
2210406O10Rik	11.8235775749946	-1.14176571246006	0.919160270524176	-1.2421834897291	0.214168869819459	0.393846036967224
2210408F21Rik	83.6859427543766	0.390197447475858	0.286975137905073	1.35969077434481	0.1739277988006	0.341101119977876
2210408I21Rik	343.686604879482	-0.234781643403619	0.12928753373765	-1.81596505568771	0.0693757326887394	0.174240294887882
2210416O15Rik	24.3322083650502	0.594457414493407	0.490008834832927	1.2131565233841	0.225069982888714	0.406232046554164
2210418O10Rik	18.3860072125251	1.70299305073889	4.29671621698516	0.396347574458575	0.691848635402859	0.827346078739308
2300009A05Rik	142.844045563941	-0.147863054049854	0.245661417969209	-0.601897747200934	0.547242203924532	0.723178015279708
2310001H17Rik	17.1004841394122	-1.17897178460521	0.562197741572924	-2.09707669992887	0.0359867862006401	0.10546179417141
2310009B15Rik	206.306535411631	0.208338326524244	0.224640629077275	0.927429411945676	0.353703625688778	0.552332332108153
2310010J17Rik	9.42872856491063	0.539881170644462	0.814423850355873	0.662899509154298	0.507394916122128	0.690692092800663
2310011J03Rik	1075.17643901482	-0.190219328485472	0.096447320915186	-1.97226140322496	0.0485797732834887	0.13335337359631
2310015A10Rik	336.912721227546	-0.0363243379949782	0.148056779571838	-0.245340592305356	0.806192723846313	0.897132616620163
2310015K22Rik	7.5637057895483	-0.30943850153066	1.10434443314694	-0.280201078796479	0.779323239049132	0.881027636200318
2310022A10Rik	739.759927045217	0.0501759914097829	0.0948555100396088	0.528972870303801	0.596824269960671	0.761622149355868
2310022B05Rik	6236.98857493195	-0.976328793972202	0.106272161103823	-9.18706069238933	4.03721996120431e-20	5.75660069762309e-18
2310030G06Rik	6.31681591373794	0.469995158026784	1.07221952341555	0.438338556389662	0.661140880086922	0.806371366684509
2310033P09Rik	480.343590910003	-0.228128942694281	0.134123027362318	-1.70089318128808	0.0889630472733723	0.210382293536771
2310034G01Rik	13.4881809577238	-2.30117686101263	0.783948021729536	-2.93536917911446	0.00333151056905502	0.0155001566590967
2310039H08Rik	228.707809326782	0.412448234961747	0.165212063949391	2.49647770932813	0.0125433551960169	0.0460777158049591
2310040G24Rik	30.4426869523268	0.197006633111228	0.463112386649042	0.425397028433455	0.670547271893078	0.813400493957803
2310043M15Rik	12.9470884020437	-0.739834366476135	0.753456943525281	-0.981919899781654	0.326139311252438	0.523600324849217
2310047D07Rik	22.7068483578665	-2.45185486482423	0.64305175625516	-3.81284218723344	0.00013737783605459	0.00103647270883694
2310057M21Rik	278.704371377291	0.348154311807006	0.15120459777045	2.30253786551884	0.0213048585867567	0.0703035473551317
2310061I04Rik	696.35387161724	0.194921300306013	0.113533196097886	1.71686614140552	0.0860036325739666	0.205103251934654
2310067E19Rik	27.9043554566501	-0.0195986881656236	0.623387478684815	-0.0314390147953753	0.974919427211024	0.989498315642819
2310068J16Rik	7.98776138667857	0.0201546957093584	0.972196817769617	0.0207310858675681	0.983460171408266	0.992971417668055
2310069G16Rik	14.2621156078823	-0.962669163652931	0.667886217930468	-1.44136701403405	0.149481024087997	0.306992590147469
2310075K07Rik	18.5966918862972	0.445234344871491	0.536705952403324	0.829568486948522	0.40678280006108	0.602160395634463
2310081J21Rik	13.3219124086615	-0.209016307644512	0.848308279419167	-0.246391922271022	0.805378858629108	0.896533149470758
2410002F23Rik	2047.88029741447	0.343288842424874	0.076504220705612	4.48718827874672	7.21692929884976e-06	7.95691074352715e-05
2410004B18Rik	679.351669398027	0.000679877304884762	0.0977832168108955	0.00695290385260681	0.994452430060871	0.998458551325293
2410004P03Rik	277.025551334234	-1.90035151898346	0.196005202898234	-9.69541364659656	3.15357200458226e-22	5.460184670791e-20
2410006H16Rik	1161.31911308483	0.485071488759042	0.125148279387113	3.87597409356784	0.000106198983730802	0.000833012078473143
2410018L13Rik	6.37524944428597	-1.76212757902214	1.45625952797634	-1.21003677240886	0.226264782881764	0.407678193963662
2410022M11Rik	58.5573866417901	-0.721025632700995	0.331099397204696	-2.17767123343699	0.0294305220453548	0.0905981672833057
2500002B13Rik	20.5208491201853	-0.240924886971381	0.589139698702064	-0.408943562116359	0.68258107934492	0.821188014345193
2500004C02Rik	209.291502180437	-0.227018091672584	0.177231377086025	-1.2809136587727	0.200223994680124	0.376440024487876
2510002D24Rik	174.830716041325	-0.138958466859687	0.166670333687848	-0.83373245727064	0.404431763797518	0.599912419627265
2510003B16Rik	7.78010317888636	-3.04957731508804	1.04008487054085	-2.93204660644879	0.0033673620833997	0.0156455092637257
2510009E07Rik	7590.18979035751	-0.230867177991093	0.0839242123783385	-2.75090074066256	0.00594316486181654	0.0252109053438257
2510022D24Rik	428.660181944097	-0.00554073194039803	0.143118229245012	-0.0387143690194248	0.969118117177324	0.986913764053159
2510039O18Rik	1211.27871351621	0.114923036576954	0.0943342444265944	1.21825363923258	0.223127601768073	0.403755217836818
2600006K01Rik	10.5942635330353	0.104716236479857	0.732827895337982	0.142893354832735	0.886374406791979	0.944011969989733
2610001J05Rik	1345.56487820498	-0.191886873938647	0.113530810759225	-1.6901744350756	0.09099458776077	0.213879507566802
2610002M06Rik	1299.94361903083	-0.00290318240815468	0.0958822502522408	-0.0302786219609696	0.975844845958537	0.98989415831504
2610005L07Rik	2960.03586136814	0.206273167837347	0.0639269770240816	3.22669986036791	0.00125226742001149	0.00684771949170319
2610008E11Rik	1121.13301254315	-0.198435112458935	0.0942300500920395	-2.10585808099553	0.0352166818714905	0.103809886027152
2610020C07Rik	43.2214007951101	-0.224228800374706	0.433156062161053	-0.5176628470949	0.604693524441712	0.76696365097376
2610035D17Rik	450.401769832822	-0.958181056300901	0.131630252185273	-7.2793376932245	3.35462997595802e-13	1.81278221121196e-11
2610035F20Rik	26.3389365263376	-0.318260093044437	0.595278913840202	-0.534640293222064	0.592898615535038	0.758352458043007
2610044O15Rik8	204.317696472721	-0.136690512287902	0.179681825732051	-0.760736439152953	0.446814505398638	0.63833868212546
2610203C22Rik	7.66736639313047	-1.4157277057089	1.03684502002932	-1.36541882186874	0.172121451471895	0.338615279834796
2610300M13Rik	23.376545166401	-0.266028093866698	0.441682982461341	-0.602305509676236	0.546970794005615	0.722931954563583
2610301B20Rik	1371.09788250046	-0.00529197933944725	0.0831550633043592	-0.0636398931004101	0.949256966005958	0.97594475273807
2610306M01Rik	175.78361370547	-0.179005623962046	0.19580259969731	-0.914214746069613	0.360604017223689	0.558839068796378
2610307P16Rik	64.1767995347022	-0.312506481050641	0.298592485617086	-1.04659861216802	0.295284742275807	0.489535076398231
2610316D01Rik	134.261459187867	-0.739839543825402	0.297307345560865	-2.488467085903	0.0128295111985294	0.0468757851026372
2610318N02Rik	50.7317167853286	0.979528687580506	0.395564848931935	2.47627839082601	0.0132760014485788	0.0481701413334903
2610507B11Rik	20709.6339142011	-0.067498483975689	0.0613577469337194	-1.10008087566519	0.271296885580735	0.461490281156281
2610507I01Rik	664.31296184766	-0.248011383725065	0.111374410429836	-2.22682555865297	0.0259589345228338	0.0822081375482351
2610524H06Rik	521.093697406041	-0.000560141429366961	0.160776874418054	-0.00348396765016388	0.997220201625145	0.999241229800699
2700003A03Rik	8.15751779302298	0.625089244518391	1.03619588358534	0.603253935303739	0.546339772273799	0.722498492940351
2700012I20Rik	10.3701192944187	-1.45287673163243	0.990654968393686	-1.46658198665093	0.142489803192692	0.296252078642223
2700038G22Rik	35.9412424277024	0.491547735376385	0.398726191380558	1.2327952013246	0.217652182137923	0.397665793745696
2700046G09Rik	60.5433481420706	-0.380799234557644	0.330149168863769	-1.15341569954027	0.248739800608796	0.434840974366976
2700049A03Rik	643.525722189488	-0.284244402045926	0.0952852487660378	-2.98308925806403	0.00285354762243789	0.0136661010605493
2700054A10Rik	88.6984795874626	-0.368151866170356	0.274496787087525	-1.34118825242559	0.179859339534141	0.349342178710543
2700062C07Rik	244.071221261272	0.10739106685386	0.155020886783233	0.692752241857742	0.488465047974934	0.67373202970662
2700069I18Rik	12.2332083843241	-1.69327014069699	0.776825057762452	-2.17973161882065	0.0292773613476936	0.0903611477639002
2700081O15Rik	2523.60133973082	0.0254868935464154	0.0756514924447232	0.336898754046896	0.73619322459956	0.854213865861586
2700097O09Rik	243.695219226662	0.174027128677609	0.205674411678687	0.846129215867072	0.397480664000173	0.593293126489686
2700099C18Rik	232.047408751397	-0.0910745111395708	0.160901033620541	-0.566028129777932	0.571374658289136	0.742349556037524
2810001G20Rik	151.894735544934	-0.30583736381165	0.224184890718794	-1.36421934070158	0.17249854284171	0.339160518532807
2810002D19Rik	210.784504369856	-0.00996799347041374	0.176125323859923	-0.0565960263519036	0.954866999985	0.97919577868334
2810004N23Rik	904.922357630987	0.290268753998209	0.0946830968129438	3.06568715820168	0.00217170412049975	0.010816230220511
2810006K23Rik	770.774500255883	-0.301478956730541	0.0972189636381779	-3.10103034889944	0.00192848524051075	0.0098147983086342
2810013P06Rik	281.649486138823	-0.527069909529995	0.173310181706577	-3.04119414300973	0.00235641837225951	0.0115827656258689
2810021J22Rik	433.548910647472	-0.0309347716915105	0.141397612643402	-0.218778599674992	0.82682251803602	0.910117979453445
2810025M15Rik	1016.50484379086	0.11396830806042	0.107203061432585	1.06310684170236	0.287733502144297	0.480289134303655
2810029C07Rik	117.322019578695	-0.392000043170002	0.236945736478842	-1.65438740951984	0.0980488229818296	0.226066159292396
2810032G03Rik	13.8641133460818	-0.426826269561316	0.942952115258854	-0.45264893376282	0.65080155666247	0.799797263232331
2810039B14Rik	68.1083752442293	-0.429214396884884	0.299462050001232	-1.433284774759	0.151776471229151	0.310095504372815
2810047C21Rik1	81.933659795893	0.251412628782529	1.01049186883984	0.248802228434732	0.803513767261472	0.89526703019848
2810049E08Rik	46.7388286731033	0.160852683770896	0.345687760702154	0.465312059195198	0.641708000158597	0.792698117842972
2810403D21Rik	12.9349817050339	-1.25774955035851	0.779339696405558	-1.61386563030147	0.106556575095129	0.240688493904971
2810405F15Rik	9.55322002283387	-0.711870997832523	0.748163576343821	-0.951491118174108	0.341355125130558	0.538851406011286
2810407A14Rik	7.54063235293503	0.424171776542111	1.28446526414827	0.330232189520033	0.741224526126027	0.857509903818533
2810408A11Rik	132.397983757723	-0.631684395815638	0.291739009952229	-2.16523801845723	0.0303694622322501	0.092815027946113
2810408B13Rik	74.845115564303	-0.613586418930073	0.331619259076068	-1.85027377673902	0.0642741002102743	0.164967922003923
2810408I11Rik	73.6931588084043	-0.0236627830612196	0.26751457277041	-0.0884541833222963	0.929515697954282	0.965890278822233
2810410L24Rik	64.5785544143859	-0.669396099073113	0.30378178507704	-2.20354258206546	0.027556529142062	0.086301068010799
2810414N06Rik	69.5295954500002	-0.100682414239993	0.306500006243778	-0.328490741236443	0.742540643687281	0.858622709696456
2810429I04Rik	29.2081144226981	-0.00249792605673305	0.469046708032297	-0.00532553797725631	0.995750855555236	0.998860114637292
2810454H06Rik	28.7399141396938	-0.828061082864437	0.558948965938821	-1.48146098002634	0.138483775396482	0.290384663980167
2810459M11Rik	6236.96856210255	-1.07422138299235	0.0831861279349897	-12.9134677819343	3.77891505792028e-38	2.56482522811165e-35
2900005J15Rik	5.57589919655969	-0.771949133465444	1.80772140189433	-0.427028817967477	0.669358337884158	0.812655429108356
2900026A02Rik	1685.93473779159	-0.0811697981877708	0.0910365421308203	-0.891617764557985	0.372597845059844	0.571114745706905
2900052L18Rik	226.423191824212	0.178613616121919	0.176572421658061	1.01156009780401	0.311748432628249	0.50784825315247
2900052N01Rik	10.7981494853181	-0.879349953872857	1.16172563014898	-0.756934280394664	0.449089236481202	0.640395634357499
2900060L22Rik	78.8312387263725	0.663650734652411	0.343232846790294	1.93352920869454	0.0531710384696203	0.142954033881086
2900060N12Rik	44.8521649572631	-1.64520620523938	0.497889439339482	-3.30436051710992	0.000951933317898552	0.00545873759314046
2900076A07Rik	30.3957375794686	-0.398265042447184	0.468083565391177	-0.850841755391166	0.39485726312934	0.590979838790914
2900089D17Rik	210.289347043158	-0.0764036299304548	0.235467158448978	-0.324476799370772	0.745577084331807	0.860257851689249
2900092D14Rik	1032.85531560858	0.296767157928927	0.0890098640041843	3.33409292609385	0.000855780622415875	0.00497972757241172
2900093K20Rik	25.1251016672635	-0.679341841627407	0.524341255476815	-1.29561012896008	0.195109837705501	0.369435577135279
3000002C10Rik	59.7234394289052	0.140450736633127	0.42466718010197	0.330731319051786	0.740847443176737	0.857249005443459
3010001F23Rik	20.0219965176681	0.124839624044791	0.571185712381721	0.218562231755127	0.826991076146812	0.91018904975411
3010003L21Rik	31.1823544775554	-0.20605340768779	0.494085896879082	-0.417039646323315	0.676649408924997	0.817451877132223
3110006O06Rik	9.6280095705758	-0.335556566875242	0.953329548562941	-0.351983810195607	0.724850404118966	0.847062352931428
3110009E18Rik	121.598760378093	-0.0225784134075561	0.246194175632938	-0.0917097788747822	0.92692862771935	0.964337380143426
3110039M20Rik	13.3715539936532	-0.142195124624029	0.627281974261236	-0.226684538148087	0.820669050937201	0.90658284220719
3110040N11Rik	268.836069279667	-0.0888888990200317	0.14751283097206	-0.602584184943666	0.546785343888363	0.722855762765699
3110045C21Rik	36.680115332591	-0.129607442942842	0.433201451749925	-0.299185153741499	0.76479877639795	0.871765795910279
3110053B16Rik	748.83739663491	-0.118692793610643	0.108315099851261	-1.09581022196935	0.273161834186172	0.463668437975621
3110056K07Rik	105.679680905002	0.359585993700469	0.247750025943238	1.45140648252789	0.1466667057054	0.302607084436919
3110070M22Rik	38.4690341113528	0.305573492942671	0.440339084918002	0.693950420048617	0.487713302283751	0.673308039566693
3110082I17Rik	378.786742409328	0.245565787769309	0.15077262099211	1.6287160503906	0.103373143377948	0.235535852939038
3110082J24Rik	620.352284710422	0.200359801380085	0.123238343484137	1.62579109484602	0.103994103398753	0.23656950616303
3110083C13Rik	7.56442072248928	-0.222197821133739	1.11833836974178	-0.198685681494629	0.842508625235818	0.920070072336894
3110099E03Rik	29.5029768686655	-0.787873773416135	0.425925678844755	-1.84979167152612	0.0643435817085246	0.165096309455655
3300002I08Rik	1651.2078975878	-0.0040681631378606	0.121413673395808	-0.0335066308767252	0.973270578127485	0.988830319721404
3300002P13Rik	13.1914513755746	0.237892659953656	0.790187932327176	0.301058330836615	0.763370014941221	0.870839210267758
3830406C13Rik	768.293044266707	-0.103432442310233	0.108240014048411	-0.95558415452507	0.339282370108824	0.536772418121846
3830408C21Rik	44.647480727277	-0.396955071839955	0.393374219903109	-1.00910291461837	0.312925280328974	0.509374151632965
3830432H09Rik	6.72545618083284	0.53997226082252	1.08060383160845	0.499694934468985	0.617289899823673	0.776079320609095
3930402G23Rik	132.316180399496	1.05175126107915	0.279915886075186	3.75738324761122	0.000171699431706893	0.00125903023215322
4430402I18Rik	82.1795417248807	-0.379494721714798	0.319226836458111	-1.18879329170872	0.234521018457979	0.417795774464342
4632404H12Rik	116.080192328542	0.164172641929329	0.260199191688484	0.630949853702389	0.528073313291242	0.707656608744731
4632415L05Rik	1327.33806379915	0.249767251297546	0.0868234253017654	2.87672653352997	0.00401823659450605	0.0181470015208236
4632427E13Rik	11.8151799782641	0.693376101479253	0.865398453119482	0.801221794399859	0.42300325615336	0.617102506268611
4632428C04Rik	5.52915312494309	1.13542456091334	1.17480799464933	0.966476706052937	0.333805697462866	0.531882343370262
4732419C18Rik	9.90341360417578	0.984458713187299	0.730470674063893	1.34770463502713	0.177753400715404	0.346680425671146
4732471J01Rik	18.7549605408764	0.248782832605816	0.521780759417928	0.476795719495953	0.633507594118704	0.78686456752845
4732491K20Rik	66.6833712919771	-0.0288294960558541	0.273640354553379	-0.10535542574818	0.916093784254022	0.95928655462986
4831440E17Rik	29.9600117121956	-0.807645052580102	0.614505316070419	-1.31430116462581	0.188744875516079	0.360962294544754
4833417C18Rik	8.35776845894962	0.146161518888443	1.05141354293481	0.139014301147826	0.889438848096152	0.945199372110948
4833418N02Rik	14.9753553208683	0.591111415450776	0.624957127854994	0.945843145240403	0.344228595706157	0.541817393822421
4833419F23Rik	8.3009910909914	0.929503643727299	0.990732436057868	0.938198457926543	0.348142430721612	0.546203242093689
4833420G17Rik	1129.55184286887	-0.183490182614503	0.115020965274249	-1.59527597579277	0.110650535459544	0.247269628036026
4833422C13Rik	82.3070749783115	-0.0418008633122959	0.321141295684973	-0.130163463478397	0.896437100527779	0.94861069104603
4833438C02Rik	70.9700686993528	-0.514857727043872	0.282275130663241	-1.82395709403853	0.0681585590469008	0.171970040467732
4833439L19Rik	7060.66606716865	-0.0681415832852589	0.05993959965136	-1.13683747775437	0.255606232896315	0.443968324269083
4921504A21Rik	50.3118656662088	-1.00662215014909	0.355611330748911	-2.83068075482623	0.00464490572912064	0.020481981743136
4921507P07Rik	15.2180156870818	0.206701885879181	0.694002164244466	0.297840405302207	0.76582497428501	0.872583814374701
4921522P10Rik	110.812862314391	0.443258331357148	0.247598487953168	1.79023036457714	0.0734168855724862	0.182018953009051
4921524J17Rik	326.603724951073	0.301194855102338	0.14212926311429	2.119161448548	0.0340768250824123	0.101314721335458
4921531C22Rik	88.0388813120059	-0.468911436768897	0.244873520060258	-1.91491279519937	0.0555036257652078	0.147777423816734
4921536K21Rik	44.9030326765117	-0.341871422839894	0.355793153464556	-0.960871280155063	0.336616892886259	0.534604589900228
4922502B01Rik	546.585776894245	0.139778904087078	0.161645352132979	0.864725785447192	0.387189313243722	0.584608317059928
4930402H24Rik	6539.22763051406	-0.899114512167242	0.0790282979356112	-11.3771210522565	5.43648912956241e-30	2.19634160834321e-27
4930404I05Rik	6.30175328018229	-0.388721957659434	1.04063003548088	-0.373544818432809	0.708742994966329	0.837964104017625
4930405A21Rik	9.44007812476781	-0.840836434203005	0.812021210277593	-1.03548580204643	0.300442093648243	0.4955191917791
4930412C18Rik	37.9715516076853	-1.23774900237736	0.434442273909729	-2.84905285859578	0.00438495945887507	0.0195286068499192
4930412M03Rik	10.85526164219	0.51506302990513	0.73446427700736	0.701277170353063	0.483130058160151	0.669481346310856
4930426I24Rik	12.6263231539342	-0.124147792831535	0.638242384058888	-0.194515118287852	0.845772559118233	0.921417152632894
4930426L09Rik	15.801027670353	0.161147653033591	0.557601900913804	0.289001261956784	0.772580411842916	0.876564245612534
4930429B21Rik	102.409070927244	0.632985230561853	0.263753143274822	2.39991540082729	0.0163988613513535	0.0570614298666936
4930429H19Rik	14.3396675772663	-1.38333501220392	0.630821198682315	-2.19291142259246	0.0283137615801515	0.0882328570233262
4930430F08Rik	634.835101436603	0.256203977258577	0.102990789413556	2.48763970756451	0.0128593934891017	0.0469748522546993
4930432K21Rik	50.3557617989474	-0.56567387930834	0.308459659322294	-1.83386664094476	0.0666737924906415	0.169410139410183
4930438A08Rik	11.6551644256995	0.534404507117715	0.827845289407406	0.645536688987209	0.518579450331839	0.699599987922342
4930444P10Rik	11.688648186792	1.87748379106689	0.754332065706239	2.48893541242888	0.0128126239721851	0.0468443446584867
4930445E18Rik	9.72796294710933	-1.55701342500364	1.02868308185132	-1.51359874821844	0.130127638817752	0.278226534206101
4930445K14Rik	91.6597626998513	-0.0342354965673044	0.239705634678003	-0.14282307803608	0.886429910292693	0.944011969989733
4930447K03Rik	9.63974347121625	-0.381463900095107	0.948271645538821	-0.40227281063366	0.687483262351715	0.824396890147272
4930451G09Rik	37.722530915884	0.389277806950121	0.381990492536487	1.01907721410877	0.308166310751706	0.504045301796312
4930452G13Rik	6.07971368289274	-2.45321504460879	1.33668073416576	-1.83530366070539	0.0664607089815398	0.169020580035786
4930453N24Rik	1256.95251778284	0.101838190121842	0.0844641241186969	1.20569758088925	0.227934118133194	0.410005948954101
4930455C13Rik	5.52394200121775	0.454075825911555	1.09415418387417	0.415001681302143	0.678140672323647	0.818285077346111
4930467E23Rik	93.083688407742	0.0701168921899845	0.33879948564847	0.206956902711287	0.836043516428976	0.91646659259428
4930480K15Rik	7.14348622382552	0.623707281841824	1.01876171607177	0.612220965906306	0.540391571904957	0.717365372561673
4930480K23Rik	138.775480974499	-0.329948112751599	0.231358075489274	-1.42613614006698	0.153829048606623	0.313233084934258
4930481A15Rik	148.073144557381	-0.352683572045097	0.212184904969025	-1.66215203714224	0.0964822940427272	0.223415732316899
4930481B07Rik	20.153518594693	-0.670865982048305	0.589244249915685	-1.13851935278842	0.254903682501179	0.442838710420805
4930502C15Rik	69.9681533014968	-0.474954476870702	0.38510051701844	-1.23332599121896	0.217454164580583	0.397540077162891
4930503B20Rik	13.9351290518916	0.839226541214914	0.83815274388362	1.00128114754635	0.316690904618788	0.513287923351953
4930503L19Rik	881.949757249546	-0.0971075031037721	0.106580967182289	-0.911114861039735	0.362234856999963	0.56054729170774
4930506C21Rik	12.5165498799628	0.463849136637724	0.757047319944221	0.612708247447333	0.540069268206812	0.717105825411471
4930507D05Rik	12.9311024440014	-0.825475156537292	1.22688374788031	-0.672822635366607	0.501060135506605	0.685257385288633
4930509G22Rik	10.4473642508105	0.00753632956324226	0.681552936342315	0.0110575850552232	0.991177503393091	0.997112698024188
4930512H18Rik	21.5197086070497	0.182492687817314	0.788096392156256	0.231561379589631	0.816878706831695	0.904279612312122
4930513N10Rik	33.0267417885437	-0.301195016105828	0.432151530286674	-0.696966214387868	0.485823937698796	0.671619730721294
4930517G24Rik	15.0688182345147	-1.32858269284089	0.909277610254052	-1.4611408857518	0.143976781853001	0.298509046246544
4930518C04Rik	7.05289104758302	0.705878367955581	0.98955994150173	0.71332552819828	0.475644344208152	0.662512989043172
4930520E11Rik	45.2646027594823	-0.115145875551145	0.412802915112591	-0.278936682217321	0.780293416972963	0.881662609044234
4930520O04Rik	9.41914315517755	-0.374926233082978	0.72309223985808	-0.518504019842011	0.604106656132355	0.766572189050477
4930522L14Rik	221.914321318541	-0.371781450949134	0.175285347401051	-2.12100701206075	0.0339212123387789	0.101019090810808
4930523C07Rik	295.747540759682	-0.139672121169131	0.168218939200374	-0.83029961925251	0.406369403301831	0.601892112013396
4930524J08Rik	20.8252585439866	-0.501803335393042	0.56386571090267	-0.889934120288543	0.373501261538919	0.571982798356713
4930525G20Rik	22.5902786710641	-0.113017823787806	0.595368940397365	-0.189828215950223	0.849443744759483	0.923429073282318
4930526I15Rik	143.233516210414	0.128337056292747	0.238938743725438	0.537112794232391	0.591189703683445	0.757074890177232
4930544F09Rik	25.0909089813582	-0.190763217186121	0.498382353245558	-0.382764790815396	0.701894169821056	0.833023730399642
4930550C14Rik	31.8097587058216	-0.553006968731271	0.459963211717776	-1.20228521465013	0.229253043362807	0.41181088712472
4930552P12Rik	5.95249467027856	-0.105348422378242	0.906777543147325	-0.11617890537142	0.907510754604899	0.953948859133684
4930553P18Rik	11.3440886556333	-0.00516422408738499	0.757025189142578	-0.00682173349242724	0.994557086383795	0.998499771715296
4930556M19Rik	14.4499557090108	-0.767543518646397	0.62587444395268	-1.2263538255357	0.220065554137017	0.4003079248067
4930558J18Rik	88.5950078949373	-0.496030652246139	0.251265031557204	-1.97413324556947	0.0483665939686834	0.132903353360193
4930563E22Rik	39.1051260449904	0.127256739233337	0.365963826290059	0.347730376861002	0.728042681239724	0.848857844793213
4930565N06Rik	24.2960631102099	-0.254574632212236	0.415383188473237	-0.612866960619997	0.539964310975062	0.717078690508324
4930570G19Rik	124.448972244061	-0.523616367061866	0.21521176123056	-2.43302858574215	0.0149731187386681	0.0531403218485087
4930577N17Rik	34.6069110666084	-0.467227872292499	0.501506007681871	-0.93164960167114	0.351517640127197	0.55013386069713
4930578L24Rik	9.74991698912365	0.586662836747539	0.831645581982618	0.70542410067153	0.480546350085595	0.666986541370337
4930579G18Rik	24.6387533417568	0.70792798356852	0.568723819432353	1.2447658413096	0.213217835732363	0.392650340428342
4930579G24Rik	272.289429319908	-0.21688653829163	0.231537908598951	-0.93672150536395	0.348901831135153	0.546948103353776
4930579K19Rik	11.2925552789927	-1.11118554160098	0.842951055878324	-1.31820884955553	0.187433743890505	0.359486353151813
4930581F22Rik	24.862426315311	0.0016672041160566	0.498556386130194	0.00334406330444882	0.997331828491954	0.999241229800699
4930590J08Rik	42.1659027859736	0.0452070097417148	0.384214778638568	0.117660777916722	0.906336445529417	0.9534640882859
4930594M22Rik	13.3892226015729	-0.572377331514177	0.566705295155349	-1.01000879364869	0.312491077004826	0.508862629042024
4930597O21Rik	37.2886715753647	0.225811982039562	0.448723606253539	0.503231786544284	0.614801319010342	0.774280501296132
4930599N23Rik	16.4279723995403	0.0717152585436809	0.653374882618484	0.109761272512149	0.912598705469503	0.957044180124013
4931406C07Rik	1820.75368754142	-0.110096813522939	0.0682646501461684	-1.61279393195746	0.106789284884776	0.240925486760387
4931408D14Rik	24.7650994933579	0.0131903977070044	0.471967107133974	0.0279477054812215	0.977703859814576	0.99058267788119
4931414P19Rik	309.773400705887	-0.0238216942589899	0.154591393049391	-0.15409457013806	0.877535169548866	0.939416353529919
4931415C17Rik	6.24304153102531	-0.318443414012271	1.07329304171638	-0.296697548232519	0.766697429028715	0.872717572701311
4931422A03Rik	8.26705491925109	-0.475973603834768	0.918506166388386	-0.518204037438661	0.604315918123388	0.766656635418142
4931428F04Rik	608.478025043313	-0.245075954098449	0.124860571297352	-1.96279699469585	0.0496697671632569	0.135699208687856
4931440P22Rik	45.853297069311	-0.23041846218462	0.367961593274397	-0.626202479813679	0.531182140899369	0.710420002110861
4932438A13Rik	3563.00474314442	-0.0740151135593335	0.060959314429902	-1.21417234185671	0.224681919797095	0.405704247644686
4932438H23Rik	134.734188671928	-0.298991990020176	0.404120362740124	-0.739858758892701	0.459385700884936	0.649074943127877
4932443L11Rik	9.60847432110395	-1.44338149519666	0.848809889205846	-1.70047676582456	0.0890412830812232	0.210395835026068
4933402D24Rik	13.9143132745285	-0.155478556073881	0.567286344598919	-0.274074208826245	0.784027593589216	0.883651956693578
4933403O08Rik	32.1832353906807	1.47480876900338	0.449147382415187	3.28357422695628	0.0010249964847862	0.00580749028948634
4933404O12Rik	522.795464717941	-0.445193715983734	0.146520575198589	-3.038438221938	0.00237807858441995	0.0116689524061416
4933405L10Rik	6.10462051901533	-3.32444661596913	1.29427723174645	-2.56857382207308	0.010211795895521	0.0389817216547131
4933407K13Rik	184.44040865649	0.276479589199173	0.191153919068322	1.44637154470453	0.148073018582835	0.304825949332381
4933407L21Rik	157.032953348546	-1.24958016414103	0.282705105514776	-4.4200834713108	9.86627839775585e-06	0.000104501255838403
4933407O12Rik	13.5460494828078	0.214553545521332	0.715342361012579	0.299931273771664	0.764229578854659	0.871351128477749
4933409K07Rik	81.6957807247259	-0.993808450677338	0.291332680833006	-3.41124946173476	0.00064665898792865	0.00394100855382951
4933411K16Rik	12.4166640552787	1.59659894942562	0.766119100728939	2.08400880216471	0.0371593666141488	0.108299576212449
4933412E12Rik	624.517399286097	-0.00637911109352562	0.185485647168591	-0.03439140004039	0.97256504119033	0.988685562764973
4933417D19Rik	6.80039476856898	-0.186980160140927	0.902220051838613	-0.207244518407549	0.835818901279046	0.916366580711747
4933421O10Rik	165.076373161581	-0.208368531444457	0.218672237226516	-0.952880594661928	0.34065057321852	0.538039553790548
4933426B08Rik	27.297808751486	-0.729154210266481	0.530771702657571	-1.37376240409127	0.169515456338306	0.335354816736432
4933427D14Rik	620.675234685269	-0.0377511627116127	0.109088990539356	-0.346058410889716	0.729298817873517	0.849751596388581
4933427E11Rik	5.85691713607518	-1.89711058753481	0.968174900009259	-1.95947094633074	0.0500576591573901	0.136577964396623
4933428G20Rik	33.201457083038	-0.129757292250004	0.482526147335032	-0.268912457836011	0.787997050016053	0.885889746549552
4933430I17Rik	31.2771179557851	-0.664448305472814	0.547822150180623	-1.21289054349799	0.225171671599536	0.40637235946617
4933431E20Rik	2273.02994197117	-0.0518552587920406	0.0719061049489778	-0.721152380995124	0.470815766101333	0.658164600363109
4933432K03Rik	6.99706846699275	1.14611258618075	1.04461302510335	1.097164747747	0.272569380351945	0.463139372887918
4933433H22Rik	8.64985319128524	0.903853118549511	0.853854399832517	1.05855649244977	0.289801810040214	0.482756441464986
4933434E20Rik	1672.72636319935	-0.210213450273235	0.0898069791060185	-2.34072510138744	0.0192463323689516	0.0650099824367382
4933439C10Rik	128.151928509586	-0.367532766471372	0.252819598570417	-1.4537352663702	0.146019716713867	0.301418802092565
4933440N22Rik	35.7346889508675	-0.436263326261003	0.411306297700845	-1.06067747734393	0.288836498947235	0.481579841570392
5031425E22Rik	212.907933116623	0.0668996889150314	0.203392042127875	0.328919893891281	0.742216237063035	0.85838657521729
5031434O11Rik	55.4523238780358	-0.419696289765703	0.37355689522838	-1.12351370066162	0.261219385132295	0.450439625417984
5031439G07Rik	3973.53954373653	-0.149456422426525	0.0828942463385371	-1.80297703433059	0.0713918214929507	0.178143592219469
5033403F01Rik	13.2505292570947	0.356701642963113	0.678908993257935	0.525404209555952	0.599302227803861	0.763646871883462
5033417F24Rik	11.3415167594599	-0.278800967945526	0.767422757705017	-0.363295152699514	0.716384413936207	0.842968844359886
5033421B08Rik	28.4160699488387	-0.285843077119559	0.449352818351008	-0.636121696462299	0.52469710507827	0.704626050231434
5033430I15Rik	7.73728881417958	-1.47278157625813	0.971107579695724	-1.51659981556276	0.129367751996836	0.277160608065948
5330413P13Rik	18.6717029137164	-1.38505152488275	0.639770961752733	-2.16491777164788	0.0303939829772753	0.0928398025487683
5330416C01Rik	15.7019481696394	1.90890043706752	0.996467238312677	1.91566803570971	0.0554073635113126	0.147604241857446
5330434G04Rik	73.0887367688405	-0.416354382840279	0.27124774228097	-1.53495980957881	0.124793700563595	0.270089223362639
5330438D12Rik	25.7227568843237	0.354638005907815	0.482585728500467	0.734870479924422	0.462418378217372	0.651308628006339
5430400D12Rik	453.062846599535	-0.294178058537066	0.141555503101524	-2.07818171735847	0.0376926253507431	0.109276462968538
5430402O13Rik	29.8661127620331	-1.00394660645378	0.468390518625056	-2.14339651750602	0.0320812724996385	0.0970848995494677
5430403G16Rik	72.7988068355908	-0.358390565823293	0.318149700216409	-1.12648405948367	0.259960684095594	0.449278787275702
5430405H02Rik	93.8668339960181	-0.223439277584377	0.239975702241508	-0.931091254228359	0.351806362227409	0.550433412104627
5430416N02Rik	104.270076348831	0.370270171674837	0.284155600419679	1.30305428127397	0.192556230508175	0.366124397048712
5530601H04Rik	227.02763794304	-0.0420618440963217	0.184452257923087	-0.228036482556157	0.819617878621201	0.905952456807018
5730405A17Rik	23.3328110116403	-0.215088299787095	0.505491214344591	-0.425503537318594	0.670469643512799	0.813400493957803
5730405O15Rik	9.3070998158926	0.190845307352302	0.90787232629948	0.210211614368944	0.833502515128788	0.914567426067335
5730408K05Rik	11.508646547214	1.04813599881642	0.740908836381519	1.414662570277	0.157167453698846	0.318502012941839
5730409E04Rik	571.551514237075	-0.107462529010253	0.11704261762192	-0.918148715345613	0.358541013638335	0.556647776499524
5730455P16Rik	1701.61060331467	-0.0260540585494309	0.0706905200784691	-0.36856509925956	0.712451913610909	0.840322818723058
5730480H06Rik	35.1947742003605	0.625737381779608	0.463014063324781	1.35144357665155	0.17655338269287	0.344934691713601
5830417I10Rik	2759.11694040085	0.00748798470496551	0.066092845081378	0.113294936777889	0.909796731262507	0.955375275229218
5830433I10Rik	29.4361264516114	0.120032356343289	0.458281421783311	0.261918442768654	0.793384320565512	0.889361806381856
5830444B04Rik	6.57817014264919	-0.567922792982989	1.27148465615013	-0.446661145485292	0.655119739767784	0.802778345084117
5830448L01Rik	35.1588225918735	-0.195089116354271	0.405699750954691	-0.480870683048703	0.630608410173097	0.784872258770418
5830454E08Rik	9.51597392699916	-0.137523339973422	0.835003575813013	-0.164697905442525	0.86918176568259	0.934677495411761
5930403L14Rik	3903.06728863536	-0.243881873803902	0.079240521447945	-3.07774190966315	0.00208575471574739	0.01045835875201
5930403N24Rik	164.684518666107	-0.788171084331703	0.267204972507553	-2.94968718933337	0.00318095812547438	0.0149596722486279
5930430L01Rik	69.6571918323401	-0.320382589456381	0.337043464492158	-0.95056757720883	0.341823934109565	0.539329647276096
6030407O03Rik	5.50745782225639	-1.47018436626025	1.16806139977017	-1.25865332640008	0.208155576652885	0.386558369776311
6030442K20Rik	18.348798091015	0.483343916359838	0.537638360446123	0.899013076296801	0.368645695612407	0.567414746294568
6030443J06Rik	38.447528788456	0.229312035647093	0.38832538213235	0.590515187000931	0.554845307044238	0.729755915451236
6030458C11Rik	913.393845877947	0.303918347688322	0.098548957751724	3.08393264243331	0.00204283841241031	0.0102846483341735
6230400D17Rik	10.8551364024227	-0.507096390784942	0.844744919288987	-0.600295283470612	0.548309461500284	0.723913385527918
6330403K07Rik	4250.18785215458	-0.688315445259019	0.106349609753655	-6.47219530803555	9.65891576306039e-11	3.21357809152174e-09
6330415G19Rik	14.3795399588278	-0.65042649639946	0.884447420555301	-0.735404368064174	0.462093262404316	0.651197078172624
6330418K02Rik	38.9071919122834	-0.243767753491436	0.357837452119219	-0.681224818832606	0.495729246063785	0.68070884035786
6330525I24Rik	36.0792659647138	-0.538278107631671	0.374974600734574	-1.43550551577943	0.151143097688045	0.30921649071
6330537M06Rik	35.1225540193709	0.486381068916921	0.472679554926272	1.02898689788431	0.303485831734859	0.49927104571533
6330549D23Rik	51.0714087619902	0.164299339249341	0.353758355295316	0.464439459280571	0.642332924788039	0.793157284110464
6430503K07Rik	24.5565934839654	0.0989959830751941	0.527787762845261	0.187567787743912	0.85121547966873	0.924497488255713
6430548M08Rik	1199.32943733294	-0.0856530425484017	0.107636503876987	-0.795762027409314	0.426170366610429	0.620068290948673
6430550D23Rik	20.8611089004572	-0.640759120990912	0.52873978267771	-1.21186099851594	0.225565593781332	0.406780422497784
6430553K19Rik	12.8140622760856	2.1303428369381	0.66681716352375	3.19479304593849	0.00139931143384583	0.00749006826797981
6430562O15Rik	11.369349986689	1.74756781235221	0.71472097208579	2.44510498586915	0.0144809981663968	0.0517074025436491
6430571L13Rik	37.4466184951036	0.727824729837413	0.364688898129062	1.99574139375046	0.0459620789348939	0.127854069193219
6430573P05Rik	10.9988188496774	0.380603391073658	1.04017991516305	0.365901499851589	0.714438577138713	0.842080701367719
6430584L05Rik	30.2929479423279	-1.36426421664756	0.797490406576583	-1.71069671233287	0.0871371149364623	0.207049792219842
6430590A07Rik	19.3528384288417	0.0693677951429059	0.582175140356213	0.11915279498273	0.905154304279734	0.952949729030926
6430590A10Rik	5.85390357335825	1.05678326523226	1.22809356878905	0.860507124285558	0.38950955805202	0.586482122348678
6530402F18Rik	721.589526980078	0.3017751941882	0.103780999587326	2.90780774311461	0.00363972027077911	0.0167277284817389
6530409C15Rik	9.1504133716929	0.464417248075126	1.01877051312236	0.455860512346166	0.648490286525333	0.79806971620281
6530411M01Rik	19.13739624827	-1.64505231232321	0.790126907471317	-2.08201024008656	0.0373415343905026	0.108601745676367
6720473M11Rik	104.559085589026	-0.0394143842691384	0.379324625362433	-0.103906737485021	0.917243360313116	0.959779559558026
6720489N17Rik	323.169188159658	-0.664133489817893	0.177523943083498	-3.74109248748221	0.000183222075104107	0.00132859494460107
6820408C15Rik	37.6665143849354	-2.57189382818132	0.434584192112897	-5.9180565581023	3.25767953734899e-09	8.14084041085974e-08
6820431F20Rik	2834.32191405624	0.259155106022968	0.0668263046129492	3.87804035437791	0.000105301253334963	0.000827582985913688
7530428D23Rik	46.5992736238576	0.304886776677906	0.33005307935577	0.923750741162646	0.355616107083315	0.553891509545593
8030431J09Rik	45.0717997624646	0.0278815147901514	0.407829975085297	0.0683655358690102	0.945494656010935	0.974320012340189
8030462N17Rik	1011.99024862602	0.245551080361627	0.0932410177184913	2.63350922555332	0.00845075398857085	0.033589223161881
8430429K09Rik	115.842017821638	0.0426642303852019	0.211139885463356	0.202066181345004	0.839864985866921	0.918756307149114
8430432A02Rik	7.89088766307088	-0.614180003054193	1.08489817079797	-0.566117650103926	0.571313805655801	0.742349556037524
9030025P20Rik	198.704580021863	0.0868251915137501	0.172736359986382	0.502645716979303	0.615213380850994	0.774519843726388
9030607L20Rik	7.14316795599089	-0.512542959906937	0.742180039876652	-0.690591140112203	0.489822516845113	0.675112376397358
9030624G23Rik	28.3919854192487	-0.357825129253131	0.508673315936456	-0.703447808333297	0.481776721505504	0.668147724601994
9130002K18Rik	14.5988618196391	1.02287294740676	0.650839516995852	1.57162083846437	0.116038510761123	0.25560709471566
9130008F23Rik	22.599025344462	-0.39938182042721	0.434967573267567	-0.91818757298842	0.358520673482331	0.556647776499524
9130015G15Rik	5.89759280960452	-0.47829827988726	1.0166370566996	-0.470471026739869	0.63801852946455	0.789750394510832
9130019O22Rik	244.748544581053	0.180043449765277	0.139771778989292	1.2881244773959	0.197702635981778	0.373066984801914
9130023H24Rik	381.251258767757	-0.0113607474507976	0.144187422004096	-0.0787915290591355	0.937198441932403	0.970367534946853
9130024F11Rik	11.1825457105171	0.932585956643183	0.949928383759402	0.981743437281466	0.32622626012941	0.523690367254099
9130213A22Rik	36.587903544444	-0.792315870836661	0.428252020499719	-1.85011589650441	0.0642968472478393	0.165001346657794
9130221H12Rik	48.9276426702387	-1.10279666051434	1.15282768817709	-0.956601469433947	0.338768446874815	0.536262901321847
9130401M01Rik	539.177938612325	0.298664866376687	0.100674357978231	2.96664287088147	0.00301070444402223	0.01428169779317
9230114K14Rik	83.6808661443912	0.275456344269367	0.338614145300516	0.813481504220396	0.415942046432077	0.610475274099082
9230116N13Rik	16.1761095933629	-0.830297859704512	0.635687421210632	-1.30614171682563	0.191504368658192	0.36494228744297
9330020H09Rik	13.0351697140635	2.22983651293104	1.39116346340983	1.60285730008001	0.108966162754945	0.244406853883134
9330102E08Rik	175.126283577014	-0.0224752894764457	0.188251327809374	-0.119389805840863	0.904966537289873	0.952949729030926
9330104G04Rik	45.9659322070161	-0.33252816441828	0.345494645532248	-0.962469805880806	0.335813663299194	0.533775775548819
9330133O14Rik	87.9062301644188	0.176678082078418	0.264138848548152	0.668883365887052	0.5035698819071	0.687635759110034
9330136K24Rik	10.5503552835026	0.322825955619611	0.770117653917939	0.419190436652437	0.675076960731277	0.816327385240044
9330151L19Rik	184.583252512382	-0.0325385772634869	0.197041190087455	-0.165135915231962	0.868837004791873	0.934484425539332
9330154J02Rik	18.5999797633744	-0.710936955712102	0.626340476926851	-1.13506468430769	0.256348217175669	0.444938272200978
9330159F19Rik	899.831441415896	-0.108279834263317	0.124561440449106	-0.869288552483933	0.384689322667775	0.582498712520987
9330159H11Rik	71.0472786812513	0.252256212167598	0.347842789769805	0.725201785365555	0.468328247728975	0.656206905924545
9330159M07Rik	146.001695106163	0.150476134099568	0.220111657782381	0.683635458546862	0.494205388143484	0.67916716822051
9330162012Rik	20.2645826826404	-1.60633773072338	0.571817497662263	-2.80917904277239	0.00496680159152923	0.0216593907491822
9330175E14Rik	22.6107351691532	0.308739747808241	0.647420014674068	0.476877051698302	0.633449674034098	0.78686456752845
9330179D12Rik	23.3739619903346	-0.191348760470084	0.655537670361975	-0.291895903349727	0.770366215815554	0.875032280755132
9330188P03Rik	780.091546700192	0.458577740483642	0.0998213046673064	4.59398664455481	4.34857222134785e-06	5.01267482689065e-05
9430015G10Rik	645.42648003503	0.0238978996102174	0.1001801526143	0.238549243403789	0.811455126750415	0.900920669417067
9430021M05Rik	5.45873423445485	-0.0652984912853021	1.12721534499259	-0.0579290297771199	0.953805159524785	0.978640223527868
9430037G07Rik	67.9608559479203	-0.0803023826748874	0.337351820578812	-0.238037496098608	0.811852012212583	0.901125462368228
9430038I01Rik	150.178517670109	0.462742918808022	0.27040747140977	1.7112800781558	0.0870294221608068	0.206938794173847
9430041J12Rik	95.2273446355139	-1.16761901010109	0.318379613666342	-3.66737994513914	0.000245048541707579	0.0017054896044685
9430053O09Rik	101.475308465108	-0.475707087969644	0.250937270375177	-1.8957211388265	0.0579969285712841	0.152501454206965
9430062P05Rik	29.6126253773547	-0.080662506530823	0.520651292138205	-0.154926162191126	0.87687952821495	0.939127994188883
9430065F17Rik	21.4696110141238	-2.874222387285	1.0605305697155	-2.71017401040693	0.00672479173065246	0.0278988425637435
9430078G10Rik	7.37275023797891	0.0350038542854899	0.884307051178929	0.0395833712270234	0.968425284887017	0.986625051573875
9430083A17Rik	5.77056881552151	1.68436866768537	4.298567024315	0.39184422579843	0.695173315343679	0.829106685510055
9430091E24Rik	41.9396339175005	-0.347031024850564	0.408401086995876	-0.849730904007287	0.395474712592849	0.591538692108203
9530018F02Rik	21.3985656853014	0.584411743063759	0.487494596704485	1.19880660629768	0.230603153191015	0.413183198117926
9530026P05Rik	6.34014631382478	-0.787250507272502	0.888559423263484	-0.885985210061814	0.37562549704395	0.573940876527847
9530027J09Rik	7.9323614843141	0.520075008356081	0.964390751193656	0.539278303646492	0.589694837171656	0.755964188359675
9530051G07Rik	75.4827481483599	0.256269851447228	0.286803308134723	0.893538687241528	0.371568763920488	0.570413352592313
9530052C20Rik	49.1752162270796	-0.250523888381	0.377168232213278	-0.664223195338826	0.506547469834301	0.690167281605794
9530053A07Rik	124.870753861756	0.470198765084458	0.332981652188233	1.4120861074311	0.157924608828788	0.319578385522585
9530057J20Rik	59.2208053664113	0.161344808372643	0.298115294345887	0.541216138295284	0.58835861521577	0.754764419972873
9530062K07Rik	8.3772471080219	-1.16834052787816	0.8415066873756	-1.38839125749773	0.165017937070281	0.329375880038646
9530068E07Rik	7873.64529445529	0.0689785008221135	0.0535943698295995	1.2870475208763	0.198077725281845	0.373525543741092
9530077C05Rik	230.996587677274	-1.11223235410303	0.182536418604371	-6.09320793410369	1.10670157424549e-09	3.07340627034329e-08
9530082P21Rik	112.951855038843	0.226792472160677	0.792969965625892	0.286003861422002	0.774875164050434	0.878174375375727
9530091C08Rik	5.60821442661608	-0.494748538294708	1.40257023679889	-0.352744215807602	0.724280207972448	0.847023560179207
9630009A06Rik	35.6599937580587	-0.782614229345928	0.40996147685466	-1.90899456053863	0.0562627933682709	0.149330060671488
9630013A20Rik	65.6064092504818	-3.28724932615198	0.500365143984212	-6.56970087879603	5.04164374242568e-11	1.78222106294748e-09
9630013D21Rik	15.0751896756787	0.0763846569255004	0.596735302921249	0.12800425339605	0.898145607011036	0.949274278575238
9630028B13Rik	53.1107334487088	-1.53737061053084	0.454231408453105	-3.38455373609323	0.000712940623499896	0.0042716018713087
9630028I04Rik	14.783729871599	1.13491449862633	0.834895797378717	1.35934867822975	0.174036125693764	0.341274122358925
9930012K11Rik	50.8101661414261	-0.394094033947118	0.35399646994258	-1.11327108434455	0.265592021253149	0.455468626620264
9930014A18Rik	123.043100405063	0.709346508390152	0.233596078771687	3.03663705367014	0.00239233323314605	0.0117321128034746
9930021J03Rik	1884.42787157284	0.253046827479965	0.0742591228745621	3.40761939657448	0.000655322314633772	0.00398263217575424
9930104L06Rik	466.006207128544	-0.0744346790282155	0.119087033935692	-0.625044360987367	0.531941943411863	0.710875867985548
9930111J21Rik1	1019.03129606173	-0.410328357077481	0.291649042863438	-1.40692509410913	0.159449601590414	0.321490934902489
9930111J21Rik2	236.223064953815	-0.343990337513786	1.32817361550107	-0.258995009010182	0.795639091377844	0.890792464793649
a	5.60841280060073	0.117336306260513	1.2044980558066	0.0974151063962805	0.922396748615741	0.961968532914068
A030001D20Rik	121.527185621328	-0.113645913586107	0.218192641933799	-0.520851265097143	0.6024703874394	0.765363225481725
A130010J15Rik	240.057817815028	0.206233774868227	0.19305331488754	1.06827367863828	0.285397077986142	0.477528608546381
A130051J06Rik	20.1401216836003	0.129990813496386	0.59979187008371	0.216726534619824	0.828421467806175	0.911091276657496
A230028O05Rik	8.30503968819222	-1.01752357262139	0.823964597225652	-1.2349117620435	0.216863345471795	0.396779948885639
A230045G11Rik	280.06187432666	-0.271051134814198	0.188923583049367	-1.43471307519808	0.151368876735927	0.309449048247615
A230056J06Rik	23.5309403030416	-0.169902058426104	0.530130033664741	-0.320491290130436	0.748595931928766	0.862099618091984
A230056P14Rik	151.462345398034	-0.227380353759735	0.232077920043701	-0.9797586677652	0.327205258914198	0.524634394604645
A230057D06Rik	48.5198090333122	0.0612772300778301	0.396023504145063	0.154731296088387	0.877033156407362	0.939192085700229
A230070E04Rik	17.1017044940255	1.00602606230238	0.745283973811115	1.34985602488931	0.177062169777703	0.345610364291736
A230072C01Rik	112.799706421947	-0.305505269559961	0.2157739135363	-1.41585822193731	0.1568170190104	0.318019741671861
A230083G16Rik	5.61682415893599	-1.50999434797226	1.05685415692023	-1.42876321967879	0.15307230027299	0.31214166458744
A230087F16Rik	9.51536763054731	-0.443227994449516	0.812592469810118	-0.545449300746151	0.585444540822315	0.752448338787535
A230103J11Rik	18.9000168537272	-0.115753756195971	0.587495188919171	-0.197029283608136	0.843804621924031	0.920640441542735
A230107N01Rik	21.726835367408	0.215386524705862	0.605243196875593	0.355867733528832	0.721939620928283	0.845927179608529
A2m	8363.25872937329	-0.00391985152998469	0.0980960816366424	-0.0399593079008416	0.968125567954706	0.986506621411055
A330001L22Rik	14.8319412160921	-1.5312381932036	0.639311953788535	-2.39513461953832	0.0166142640608603	0.0576740655860633
A330009N23Rik	11.7369392602517	-0.30689672003706	0.688204185497601	-0.445938467833003	0.655641694125377	0.803012001293446
A330023F24Rik	39.7023268551023	0.82727183335031	0.438849146970692	1.88509386211832	0.0594171665803895	0.155145742764847
A330032P22Rik	5.83623421612219	-0.555018158518897	1.02843169760835	-0.539674301958615	0.589421665276121	0.755728186217714
A330033J07Rik	32.6702881847505	-2.95617118151652	0.818397208421628	-3.61214719588039	0.0003036721019521	0.00204472548647747
A330035P11Rik	61.9213253852114	-0.0545867667202541	0.364688948008845	-0.149680342709289	0.881016817689866	0.941378675224286
A330041J22Rik	21.9499375523929	0.294223868482828	0.563092734324164	0.522514055941356	0.601312462466863	0.764675849744265
A330048O09Rik	9.95347909558597	-2.95502941591976	1.1774270334044	-2.50973464349262	0.0120821915467853	0.0447328444612377
A330069E16Rik	7.34609614639178	-0.873694738284317	0.919527507601005	-0.950156173754646	0.342032903790227	0.539519783537471
A330074K22Rik	53.342725537232	0.221555456684264	0.410134394844803	0.540202088557099	0.589057672491761	0.755432740294777
A330076H08Rik	83.0487206846263	-0.650446974522834	0.33133734710827	-1.96309586045635	0.0496350364699176	0.135642985798287
A330093E20Rik	9.51129175206875	-3.29453977138445	1.19400144153649	-2.75924270840486	0.00579354885452388	0.0246873272133504
A330102I10Rik	26.6258844481717	-0.0997814815437478	0.477827957846907	-0.208823029094746	0.834586393027367	0.915469660677508
A3galt2	33.9157821983328	-0.753158858613906	0.473359319194121	-1.59109333665625	0.1115885718958	0.249070624563002
A430005L14Rik	530.301406912916	0.218357851772674	0.13062383233255	1.67165399968334	0.0945925698996652	0.219929669232327
A430018G15Rik	34.4801442175082	-1.08969871197345	0.468023133357274	-2.32830096272529	0.0198961282241138	0.0666267029221951
A430027H14Rik	17.8428536550387	-0.975877085457202	0.588798486126152	-1.65740420271413	0.0974377823010657	0.225096965215554
A430033K04Rik	454.745191241368	-0.0436693680507087	0.150493124843349	-0.290175169770479	0.77168223102758	0.876080830729023
A430035B10Rik	56.0247076212609	-0.361494754976871	0.342944987411115	-1.05408963025174	0.29184188332613	0.485439964344454
A430046D13Rik	86.5917968511354	0.0264949194120702	0.288344586211702	0.0918863078380036	0.926788370198695	0.964296361634257
A430057M04Rik	11.6132546187867	1.92190796165414	0.916311747629652	2.09743896291388	0.0359547350242931	0.105404275033208
A430105J06Rik	16.5021182991569	-1.21419330928062	0.597443275399999	-2.03231563443022	0.0421217127046157	0.119418750404665
A530040E14Rik	19.2830183688822	0.297854004175599	0.652563380441264	0.456436896557373	0.648075838619236	0.797776467621241
A530072M11Rik	11.4170726945442	-0.791209316528298	0.716031027204362	-1.10499306100946	0.269162595868353	0.459515603188133
A630026N12Rik	139.122982598986	0.0613370045982459	0.236813207558625	0.259010066332814	0.795627473653222	0.890792464793649
A630034I12Rik	190.674815495574	0.34867747844016	0.278903800062034	1.25017112840559	0.211237041126091	0.390038280658863
A630072M18Rik	356.794460796249	-0.276513527869767	0.138621952544521	-1.99473115761344	0.0460722092401291	0.12805130980942
A630089N07Rik	102.553740747988	0.449983332580432	0.2562382833355	1.75611281313205	0.0790691477153698	0.192433347451864
A730008H23Rik	704.340915092471	-0.236157942307336	0.0980436930574341	-2.40870100812089	0.0160094075772424	0.0560444868517948
A730009L09Rik	15.4536965354174	3.28577483639073	0.896716216296358	3.66423041836104	0.00024808337794269	0.00172096433235141
A730017L22Rik	134.626657718841	-0.452320292498322	0.25236087406002	-1.79235507161362	0.0730761068126688	0.181359570044956
A730020E08Rik	11.0313399165082	-0.531974189808686	0.885701084668987	-0.600624972710178	0.548089801043855	0.72384189762916
A730056A06Rik	245.498642815419	-0.501176391210402	0.204772289880517	-2.44748150007423	0.0143858510223192	0.0514001095276296
A730063M14Rik	35.6168675727207	-0.330276441500012	0.423811304006541	-0.779300689664743	0.435802608518262	0.628489607417214
A730081D07Rik	23.6371072047461	-0.573007830167201	0.535607899947846	-1.06982706980796	0.284697155229103	0.476767075555757
A730094K22Rik	40.0285863906957	-0.858935582928103	0.386985123541069	-2.21955711131347	0.0264488463580616	0.083494702326249
A830005F24Rik	6.83774868285933	-0.835063508689703	1.07488312949851	-0.776887724602494	0.437225014173504	0.629728719166117
A830011K09Rik	43.1330147377627	-0.0466785874326858	0.416146996432467	-0.112168507361222	0.910689799038789	0.955810262268212
A830018L16Rik	5.8004185789514	0.809840165489998	1.13241433580008	0.715144748602841	0.474519605528951	0.661083506005258
A830019P07Rik	8.79669400271832	-0.953095575959357	1.08218812251095	-0.880711547404471	0.378473965130304	0.577253594636494
A830021F12Rik	51.9584848394873	-1.13402316975063	0.395751671751539	-2.86549179876262	0.0041636205766273	0.0186801464685912
A830035O19Rik	25.3836432812118	-0.0854781172635505	0.469056472075067	-0.182234170835342	0.855398957505688	0.926884448197732
A830049F12Rik	23.7776111158327	-0.50872766579995	0.506294140685645	-1.00480654409907	0.314990012142508	0.511369888799364
A830052D11Rik	8.51108006588689	1.23373748519522	0.859450251937912	1.43549610045881	0.151145778756998	0.30921649071
A830082K12Rik	169.63148609003	0.623246930917602	0.194976835819187	3.19651782376639	0.00139097232393104	0.00745013206832761
A830082N09Rik	158.099283003779	0.0464171710143137	0.203378582811925	0.228230378895098	0.819467145645936	0.905903871738891
A830092H15Rik	21.5051810307859	-0.657835852934827	0.614082794729608	-1.07124944483176	0.284057284682551	0.476153916485647
A930001A20Rik	7.43824244050577	-0.366759787654401	0.902953524072235	-0.406177923754424	0.684611873615126	0.822568428379487
A930001C03Rik	5.61743998300391	-0.689932071821544	1.04869606207471	-0.657895167887444	0.510605495863722	0.693574129317411
A930003A15Rik	6.27501083159375	0.780208965336504	1.10837037500614	0.703924412750729	0.481479847327858	0.667899775135636
A930003O13Rik	35.9577783334331	-0.513547882604074	0.465310667138744	-1.10366668738103	0.269737751305679	0.459898529356387
A930004D18Rik	262.094614452097	-0.186898624090772	0.212818902739626	-0.878204998168955	0.379832480090241	0.578701402727055
A930005G22Rik	14.8933780817232	-1.37238774617947	0.879789609196952	-1.55990447242511	0.118782457431404	0.259896935873123
A930005H10Rik	128.414185655632	-0.408302774012431	0.239925948039919	-1.7017866443712	0.0887953710333309	0.210078061306966
A930006K02Rik	26.429028265077	-0.228908199063289	0.576971105273715	-0.396741183346946	0.691558327333617	0.827120723070192
A930007A09Rik	292.323912936335	0.226221217943688	0.174305747615183	1.29784141394533	0.194341835311277	0.368446062744329
A930007I19Rik	10.1084612088993	0.431460423972906	0.828612458080349	0.520702313567035	0.602574162467661	0.765419852429351
A930009A15Rik	33.5423394028922	0.0420721560193695	0.762290777479189	0.055191742130867	0.955985707734461	0.979775639577092
A930011G23Rik	6.63545473380361	1.00006435459589	1.12005912836461	0.892867465002568	0.371928152092595	0.570719886930863
A930012L18Rik	5.91316136264278	1.38757067771888	1.44587424373604	0.959675908005312	0.337218352140723	0.534982809743174
A930013F10Rik	87.4490383388967	0.173622050918736	0.254662949727077	0.681771930721791	0.495383175756251	0.680344939395554
A930015D03Rik	19.957216828035	0.377979510220757	1.61300286424341	0.234332820232189	0.814726608269401	0.902898640788661
A930017M01Rik	26.0722467907037	-0.267635271716181	0.624603075058569	-0.428488559219924	0.668295461266544	0.811821857041925
A930024E05Rik	122.431308900428	0.236480800366571	0.216000992238838	1.0948134909727	0.273598354776206	0.464195268857381
A930028N01Rik	71.882522657012	0.0221476902075395	0.273976951324618	0.0808377861731079	0.935570957368512	0.969355404643783
A930033H14Rik	30.188093922672	-0.0878590348423967	0.477950991330998	-0.183824359476119	0.854151245672035	0.92611185802082
A930037H05Rik	35.4050758805784	-0.187462153905611	0.489209787508355	-0.383193792708838	0.701576080125538	0.832762709168949
AA386476	45.8337858943568	-0.252033124100697	0.394266543821175	-0.639245525775603	0.522663219980191	0.703127687039077
AA387883	22.6520290077104	-0.728388353391605	0.625234748998205	-1.16498379937884	0.24402555063822	0.42930280385996
AA388235	442.093152642	-0.079097084156037	0.14455742938389	-0.547167201942871	0.584263866754119	0.75184637444029
AA414768	110.311901283142	0.497870557199354	0.287990400033787	1.72877483812288	0.0838494011617284	0.201267030543529
AA467197	53.8065728010935	-0.32789486951464	0.401080119142017	-0.817529600360313	0.413625840558977	0.608180525355695
AA543186	18.6608572715841	0.160162254473383	0.560124365238858	0.285940523949684	0.774923675300611	0.878174375375727
AA619741	55.7997743110246	0.00256313260670764	0.430519243805522	0.00595358429056771	0.995249755075337	0.998663385222846
AA986860	74.9790422670459	-0.0654034303533737	0.284125585321562	-0.230191977534698	0.817942595490373	0.904866994411309
Aaas	1155.18721221462	0.00856024580893872	0.0997629878792767	0.0858058283027517	0.93162077325391	0.967388664448671
Aacs	4706.8223566442	0.0918028863152444	0.0901672595266214	1.01813991904833	0.308611466881689	0.504481634879431
Aadat	17.7370717396411	0.96397645504537	0.634164710961539	1.52007268519209	0.128492708730457	0.275738495224282
Aagab	1453.72379140249	-0.250111488361859	0.0729715431298938	-3.42752088874762	0.000609119439138703	0.00375564630934067
Aak1	6802.21552015753	0.36555110974242	0.0753174232022185	4.85347339567045	1.21317623615628e-06	1.62087987205509e-05
Aamdc	775.856504236611	-0.583077762771129	0.112958554390669	-5.16187344921698	2.4449055847593e-07	3.93013736724359e-06
Aamp	4741.10592340329	0.0301946494561893	0.0676673534419477	0.446221817764656	0.655437024409216	0.802839815149028
Aar2	1560.58837118848	-0.12836703045918	0.0700967977956045	-1.83128237659994	0.0670584067078904	0.170030939184023
Aard	598.870266835231	-0.157633423170468	0.128642697368641	-1.22535850378472	0.220440174464333	0.400774550552962
Aars	8132.75668242767	0.747432573170492	0.129058639561805	5.79141834834352	6.97944880255072e-09	1.62451697231386e-07
Aars2	681.23428956161	-0.0290064610206054	0.110748149777637	-0.261913730196354	0.793387953869864	0.889361806381856
Aarsd1	1241.98527189688	0.00629554703128144	0.0822532431273534	0.0765385873178763	0.938990615755473	0.971119371374502
Aasdh	439.540632560511	-0.075290446508804	0.140666082394351	-0.535242364237674	0.592482275245963	0.757934201324903
Aasdhppt	818.371375478911	0.200058213843532	0.0983914777764475	2.03328802823837	0.0420234319719166	0.119179942119251
Aass	124.146596530882	-0.712267125842937	0.222519835702517	-3.20091520647694	0.00136991839442016	0.00735594155586114
Aatf	861.738469249971	0.55709690841092	0.117800007437334	4.72917549438422	2.25433460569452e-06	2.79004738070201e-05
Aatk	2121.57647326124	0.0346861230718233	0.0937552913141874	0.369964431720287	0.711408992378946	0.839793222671904
AB010352	575.551295492063	-0.146590036080511	0.126163251988401	-1.1619075584227	0.245273016578299	0.430649063048487
AB124611	9.60082950322216	-0.370334103856175	0.725771438060317	-0.510262714176137	0.609867420842142	0.770703090552578
Abat	11231.1123285656	-0.468559705569148	0.076084197628542	-6.15843657649843	7.34665951506137e-10	2.11643664943228e-08
Abca1	32545.2070300171	-0.217937921734499	0.0893938378485778	-2.4379524023083	0.0147707187483776	0.0525649235995117
Abca13	49.5581744081113	-0.589107763175036	0.338098875295753	-1.74241266747697	0.081436260916506	0.196728900491505
Abca2	4628.59289563072	-0.265158607348175	0.069530832743724	-3.81353993451356	0.000136990377788729	0.00103400922167222
Abca3	5124.61709702164	-0.44103738165672	0.0632051636669137	-6.97786946618717	2.99689901503638e-12	1.36697264750369e-10
Abca4	60.5195963197107	-0.299235950064769	0.321251575002948	-0.931469207775941	0.35161090559801	0.550229073705343
Abca5	527.817313844239	-0.558044683904085	0.130895850359346	-4.2632725359291	2.01454562153308e-05	0.00019499606449614
Abca6	69.2831807264886	-0.218390304485909	0.335726890882361	-0.650499886714267	0.515369374895375	0.6970313977593
Abca7	494.658423354012	-0.453257581387196	0.143376203764365	-3.16131665846108	0.00157057656046805	0.00826855199442191
Abca8a	113.621186897934	-0.383687753466662	0.309987749221213	-1.23775134478897	0.215808274442822	0.395702917737821
Abca8b	475.218192471634	0.00579161251462683	0.13051172680002	0.0443761848580945	0.964604544673997	0.985039113747495
Abca9	417.265331115231	-0.420464930173659	0.120700967603236	-3.48352576224408	0.000494855492158879	0.00312261360764293
Abcb10	846.157728421987	-0.323175969881876	0.100963522400996	-3.20091813554525	0.00136990446901963	0.00735594155586114
Abcb1b	273.166288661692	0.249547846704418	0.17006006138685	1.46741007070879	0.142264536573565	0.295988859675183
Abcb4	222.674560940515	-0.44508962257325	0.179188614244667	-2.48391687412414	0.0129946137643755	0.047350998634927
Abcb6	881.230567888916	0.773428370868891	0.0982146823580088	7.87487524573583	3.41083021227285e-15	2.51630291486286e-13
Abcb7	1691.30385940924	0.245705106698417	0.0775932956187849	3.16657650302114	0.00154244768050337	0.00813055366349213
Abcb8	1897.78699573557	-0.050273211302305	0.0767254376439903	-0.655235249821254	0.512316302306032	0.694660621506213
Abcb9	248.007363050287	-0.243223305570023	0.150601678512583	-1.61501058933882	0.106308401701433	0.240383923250256
Abcc1	768.966940894675	0.246819893889812	0.134527447320681	1.83471773831739	0.0665475226330423	0.16913995866349
Abcc10	422.608829794084	-0.113602136413777	0.146148295547521	-0.777307295909159	0.436977491579729	0.629479079474051
Abcc12	379.836009093499	0.847852270866346	0.161953889673196	5.23514608125322	1.64854427107659e-07	2.7805665200425e-06
Abcc4	2335.39028512393	0.0491158503546985	0.0810830176313757	0.605747686623996	0.544682312789729	0.720918056428714
Abcc5	3253.23601803009	-0.0963397850145076	0.109014624271906	-0.883732670345358	0.376840539806826	0.575310783048233
Abcc8	8.63316945577888	-1.46173508779862	1.10762752748308	-1.3196991330833	0.186935489601036	0.358692908238198
Abcd1	1505.32591876798	-0.49714353823106	0.108854625134403	-4.56704102023444	4.94657238682912e-06	5.63689995028318e-05
Abcd2	724.947062015421	-1.00541813702392	0.150487175034812	-6.6810885166217	2.37173908818482e-11	9.12554849168256e-10
Abcd3	8329.87210830001	-0.0854377708257254	0.0521548237793464	-1.63815663891782	0.10138902233196	0.232137219124098
Abcd4	744.070027162244	-0.158736909213727	0.112539672496976	-1.41049734455192	0.158392879980759	0.320272057174299
Abce1	5046.44469237461	0.597402087978528	0.0845970130061148	7.06173973229229	1.64430757327308e-12	7.75016969536045e-11
Abcf1	4518.58120536845	0.16538859536517	0.0551204871987259	3.0004922628658	0.00269543601486353	0.0130006135020478
Abcf2	3079.41117203849	0.354418030715288	0.089724012179513	3.95009119750681	7.81214214033858e-05	0.0006397510996007
Abcf3	1873.22609841277	-0.0255727470182588	0.086046424741941	-0.297197089768148	0.766316043583188	0.872686309948078
Abcg1	1131.37529482655	0.0996124928248009	0.131360899981232	0.758311589209827	0.448264470985547	0.639751419493533
Abcg2	703.594879376393	0.553896001812741	0.118014083811454	4.69347372723476	2.68604500921404e-06	3.27890731772258e-05
Abcg4	600.266192194503	-0.553638602760767	0.125144255605313	-4.424003323867	9.68885282385834e-06	0.000102750284197018
Abhd1	45.3780943445815	0.264027861301698	0.356908408180633	0.739763634730825	0.459443428251355	0.649074943127877
Abhd10	881.086286637777	-0.172742703512329	0.0879103830836808	-1.96498635829965	0.0494158164646684	0.135196319537648
Abhd11	651.754157095159	0.169163651612972	0.120953059858473	1.39858926934887	0.161936186026629	0.325175527159744
Abhd11os	8.44182169530778	-0.0745292383628513	0.8966008054082	-0.0831242152731728	0.933752771471102	0.968397686793503
Abhd12	3052.8081626349	-0.512365294887416	0.0885250905162104	-5.78779746961787	7.13153221211546e-09	1.65537398871649e-07
Abhd13	1669.10164870725	0.0293974539107367	0.0694821722137992	0.423093478141121	0.67222706055117	0.814506481250518
Abhd14a	974.118208964381	-0.100010490137447	0.0884157813914081	-1.13113845247502	0.257996822038038	0.44691661676768
Abhd14b	94.4663080860899	-0.662460757386143	0.281192611757199	-2.35589674012544	0.0184780533710049	0.0629969076952404
Abhd15	137.095824899988	0.586081635124743	0.218753151073491	2.67919173848996	0.00738001208506005	0.0300946996056955
Abhd16a	2119.77064066582	-0.00248689084680966	0.0707382939465516	-0.0351562174893376	0.971955174013444	0.988440838637107
Abhd17a	2854.83369725331	-0.0263079836070592	0.0732859266582175	-0.358977293549843	0.719612075813884	0.844658114444521
Abhd17b	2476.19957818334	-0.0196498234090643	0.0655039555307016	-0.299979188277485	0.764193030346422	0.871351128477749
Abhd17c	2438.33296944884	0.437884214846466	0.0654145706006632	6.6939859243229	2.17172316223215e-11	8.47121807281726e-10
Abhd18	258.27003798365	-0.431808778714005	0.192914634151991	-2.23834122596318	0.0251988116287291	0.080211015654518
Abhd2	8881.78792431571	-0.0146331443791913	0.0565415827648275	-0.258803232305235	0.79578706380727	0.890792464793649
Abhd3	733.477216704415	-1.31010412854056	0.158914144487397	-8.24410018860509	1.66407684660528e-16	1.44061509863258e-14
Abhd4	19767.7189595203	-0.26962033422831	0.0548070711832976	-4.91944430539971	8.67902587989757e-07	1.20808622748238e-05
Abhd5	1104.100967444	0.0445419672697469	0.0944843111903324	0.471421834044174	0.637339526994301	0.789200972936832
Abhd6	738.600876272444	-0.0941313135853521	0.10503116099663	-0.896222727542475	0.370133819550951	0.568931121491126
Abhd8	2754.28338865894	-0.333619547868637	0.0818880194973459	-4.0740947200396	4.61936793748862e-05	0.00040361192154123
Abi1	2796.51655224264	-0.121571647158723	0.0673385409259452	-1.80537988330367	0.0710152568907664	0.177464930621874
Abi2	5500.66038436633	0.22201315538047	0.0636606268012473	3.48744846753723	0.000487652889782994	0.00308749784844695
Abi3	29.7566812290936	1.0297875771974	0.553336657621537	1.86105070577439	0.0627370164733285	0.162027655330204
Abi3bp	110.7246746674	0.899121167225539	0.338011724549994	2.66002952537391	0.00781338017995054	0.0315660559270002
Abitram	996.999546162445	0.393101754428351	0.0990338579122607	3.96936727211638	7.20637344203764e-05	0.000595605185409132
Abl1	4903.74755714767	-0.106828093960138	0.0649097254799882	-1.64579488158633	0.0998059964490459	0.229049902643583
Abl2	2898.58308027766	0.0737283865502165	0.065382915492625	1.12763993460238	0.259472014149655	0.448936589792122
Ablim1	1676.36022161157	-0.458070139316874	0.0920991292275868	-4.97366417205677	6.56990844774839e-07	9.44730563910125e-06
Ablim2	148.623362182057	-0.988190472414769	0.230493084921217	-4.28728902106774	1.80866903066191e-05	0.000176782811706632
Ablim3	5.82875750947497	0.575366978248487	1.26584200099836	0.454533012646681	0.649445236607935	0.798708905904431
Abr	2534.79657112621	0.160342516233557	0.0671933205339537	2.38628653799798	0.0170194845890587	0.0588879719631214
Abracl	208.135081692775	0.0179856391273901	0.184356242175245	0.0975591545758095	0.922282359652414	0.961939180127346
Abraxas1	271.547091053249	-0.0303678389258265	0.196525375156401	-0.154523755019722	0.877196782360793	0.939269398090822
Abraxas2	1172.17327311977	0.0135772055276547	0.0801323654289333	0.16943472784035	0.865454709510033	0.932752245454467
Abt1	505.348732869333	0.336340461132564	0.122648834988465	2.74230457357543	0.00610097417292329	0.0257488775002036
Abtb1	408.34553372396	-0.118519239468208	0.130804349940104	-0.906080260499583	0.364893372503958	0.563428041190932
Abtb2	1936.35421385125	-0.124314904665455	0.104188218451748	-1.19317622004476	0.232800365735261	0.415630955997044
Acaa1a	3552.93954693138	-0.119516349537022	0.0720883156487789	-1.65791568940683	0.0973344849237454	0.225030425559838
Acaa1b	7.86387580830017	0.0554894870036508	0.962215704871702	0.0576684486884877	0.95401272615361	0.978640223527868
Acaa2	1403.0928329358	-0.71444157128555	0.103192952752979	-6.92335621983572	4.41066791257984e-12	1.95405256241918e-10
Acaca	8546.83979799313	0.119305610579373	0.0705119975103511	1.69199022566137	0.090647837290605	0.213330444264492
Acacb	128.077644707625	-1.15293222331633	0.223932944797634	-5.14856009399696	2.62493691238154e-07	4.19791984253439e-06
Acad10	264.117470305231	-0.311654042819067	0.16119331453109	-1.93341791950655	0.0531847355232725	0.142954033881086
Acad11	1407.57286602011	-0.359513464750601	0.0730901848646141	-4.91876529545702	8.7091820399785e-07	1.21129017093734e-05
Acad12	365.279752128383	-0.771011574437752	0.142227947527976	-5.4209569064202	5.92808505531785e-08	1.10779457289244e-06
Acad8	1038.69172920635	-0.0230586738398542	0.0873673522415492	-0.263927808823858	0.791835546825074	0.888217476283546
Acad9	2396.05630514786	-0.0838568766992881	0.0768645602156647	-1.09096931621029	0.275286384341158	0.466127070102861
Acadl	8526.60217302865	-0.336509261810833	0.0568083091940661	-5.92359228051067	3.14983840577967e-09	7.91799378803992e-08
Acadm	3813.06835126924	-0.308549958472275	0.0593660318498456	-5.19741591037598	2.02077901221919e-07	3.31290611394543e-06
Acads	2679.50764210149	-0.220702360117301	0.0723266772487444	-3.05146549672489	0.0022772721966982	0.0112491279864848
Acadsb	3968.26769293499	-0.336839336022437	0.0664659747230949	-5.06784617882683	4.02342328388744e-07	6.11185732148631e-06
Acadvl	3391.98175887915	-0.318229302611547	0.0736662168382362	-4.31988116493544	1.5611324490995e-05	0.00015563628317462
Acan	10.8573236277506	0.40811526031561	0.734482731352065	0.555649905565968	0.578450208115814	0.748048405709102
Acap2	4055.56201368724	0.030023798919402	0.0527961981099793	0.568673502907533	0.569577732876425	0.74110499035299
Acap3	2612.72064534727	-0.0040650522177979	0.103845569078348	-0.0391451677127502	0.968774649919324	0.986791054745556
Acat1	5959.39939965544	-0.140415587281887	0.0739571358903525	-1.89860769473366	0.0576160759496615	0.151805834893456
Acat2	4603.42838708856	0.192556163515615	0.114282148548682	1.6849190005698	0.092004200162566	0.215417037168266
Acat3	193.192207062738	-2.7265697584789	0.300107848568888	-9.08529973968017	1.03413342653052e-19	1.36024620010619e-17
Acbd3	2158.05706902535	0.0636173998199293	0.0810558431596749	0.78485889900136	0.432536302332138	0.625876495135691
Acbd4	246.171256570158	0.128439026870949	0.153119919162619	0.838813314253008	0.401574078104758	0.596983977144991
Acbd5	3094.78282884903	-0.217745802348731	0.0619650878611468	-3.51400780446986	0.000441399844030842	0.00283270520178341
Acbd6	1721.92753001601	0.11300444336249	0.0765658661198592	1.47591151369709	0.139967648197969	0.292448104251095
Accs	400.090558396145	-0.330296789004081	0.173485054621836	-1.90389189272854	0.0569242651993706	0.150450300919458
Acd	1027.88400395067	-0.0130608461841628	0.110007779973636	-0.118726568132662	0.905491987092933	0.95306668550294
Ace	149.999378726922	0.32476075234478	0.311158793531966	1.04371388209351	0.296617785174585	0.491196122113717
Acer2	16.88506764681	0.0536814931387639	0.640656651477675	0.0837913615896246	0.933222316319525	0.968161478560399
Acer3	692.427342197932	0.123028290201437	0.0960732266088706	1.28056790163096	0.200345480409675	0.376588247656073
Ache	100.360411073615	1.32208133251507	0.304338291868159	4.34411760807214	1.398365899e-05	0.000141848725680603
Acin1	6640.92456750426	0.0892195312480239	0.0548316838200618	1.62715286185284	0.103704636303064	0.236037594740494
Ackr1	12.5758354523671	-6.38186635996782	1.37900998203938	-4.62786088794648	3.69462045558397e-06	4.33843044223867e-05
Ackr3	1408.79993385981	-0.210922593044825	0.124025287087914	-1.70064184487889	0.0890102615304145	0.210395835026068
Ackr4	22.5937980298964	0.61005207972334	0.61115306788282	0.99819850669605	0.318183110428932	0.514572772856007
Acly	14486.6763813481	0.252922195006537	0.0828077699065804	3.05432926513866	0.00225564365224072	0.0111585310470031
Aco1	5234.01592011254	0.072206237319072	0.064264126857427	1.12358544105431	0.261188935291246	0.450437427992871
Aco2	21175.7273019974	-0.177719179051463	0.0472928131857965	-3.75784748421009	0.000171381282092166	0.0012577844267041
Acod1	87.8843294325272	0.649853173481002	0.340683377697699	1.90749891548169	0.0564560113433116	0.149637719895147
Acot1	8602.2927490166	-0.529854565897913	0.0641430794219017	-8.26051026351245	1.45051048594873e-16	1.26216727823477e-14
Acot11	1620.44406653575	0.157764791926037	0.134644999032189	1.17170925812344	0.241313804747263	0.425770409385082
Acot12	12.2305010842701	0.588665559489971	0.916192895230163	0.642512687617042	0.520540354027527	0.700994343423736
Acot13	689.472538231095	-0.402505029937033	0.122811134854538	-3.2774310766998	0.00104756302151282	0.00591319006953745
Acot2	856.397079690179	-0.0973288446816652	0.118320676722713	-0.822585260476134	0.410743883393672	0.60588561361591
Acot5	6.15250350331895	-0.876102780698534	1.22895655631291	-0.712883442623066	0.475917885643902	0.662785184143609
Acot6	318.946598677262	-0.458995448202181	0.155179193996569	-2.95784142436214	0.00309801451667061	0.0146141535498657
Acot7	605.952621739897	-0.026938977415287	0.175593087182445	-0.153417072662416	0.87806938222476	0.939530916735384
Acot8	272.029887729465	-0.289732885478778	0.139229280304645	-2.08097667993987	0.0374360406299451	0.108769646816594
Acot9	212.52610744013	-0.102522379587023	0.154591715542021	-0.663181589178726	0.507214261315287	0.690588002271091
Acox1	13213.2946196123	-0.460250467485287	0.0617127644476549	-7.45794604413928	8.78816412756056e-14	5.18604991194654e-12
Acox3	1133.3438259182	-0.276952639908139	0.0811582535756852	-3.41250122699921	0.00064369637180085	0.00392745057055621
Acp1	2309.87752684254	0.0217414423988728	0.0612392247177397	0.355024781895626	0.722571025730764	0.846373906109821
Acp2	2737.10696784037	-0.0862880250618993	0.0734416301718585	-1.17491979494436	0.240026805328322	0.424242967596216
Acp6	681.891202988729	0.267294228723223	0.108455065659576	2.46456195566023	0.0137180845023255	0.0494830905262456
Acpp	9.22642020499357	3.02588251041402	0.851222006090727	3.55475127377229	0.000378336807945657	0.00247574969426221
Acr	12.8788119942897	-2.17391357736602	0.957418956491786	-2.27059801002036	0.0231713240508015	0.0751330071649151
Acrbp	76.1779383107935	-0.455997370175474	0.281444298933837	-1.62020467958625	0.105188316535395	0.238518689692981
Acsbg1	15223.1004627974	0.21965694872425	0.0704011585081465	3.12007576833884	0.00180804526531679	0.00930227776285485
Acsf2	4775.86067116351	-0.866567620779639	0.0563401906500377	-15.3809848845277	2.19581952743411e-53	4.13985174905578e-50
Acsf3	836.630423772208	-0.342214737333403	0.103933098913508	-3.29264441174981	0.000992499128243695	0.00563234956790602
Acsl1	205.156519966807	0.28634784880682	0.180146946776807	1.58952374120218	0.111942198431518	0.249531689830004
Acsl3	5968.3867041539	0.269266249650236	0.0758983432483296	3.54772236291419	0.000388577591389502	0.00253396793647082
Acsl4	1712.56263588863	0.352295406640238	0.0919089859655935	3.83308990888139	0.000126543676566807	0.000965464525173369
Acsl5	1880.4264708726	0.0386140802154992	0.133621627936529	0.288980764654664	0.77259609745741	0.876564245612534
Acsl6	2150.52672206341	-0.66733601643653	0.081174471884421	-8.22100841489558	2.01799105259296e-16	1.72935718082815e-14
Acsm5	5.925059751293	0.950399280271929	1.37559714057516	0.690899429955597	0.489628744399213	0.674900124692595
Acss1	5312.9820953831	-0.978284850636989	0.112569175512522	-8.69052159423669	3.60779228659007e-18	3.80229934899753e-16
Acss2	5385.05443707797	0.527636046069339	0.0905077369063598	5.82973416532595	5.55157433491181e-09	1.32302125442112e-07
Acss3	414.126504952012	-0.583786507028068	0.179239046128209	-3.25702752630412	0.00112585514521562	0.00627991785141969
Acta2	5371.60316963117	-0.210827649786292	0.13107324046589	-1.60847209573	0.107731822830238	0.242471623528781
Actb	64691.3468090657	0.0642751750471094	0.0634018133569716	1.01377502698891	0.310690114169465	0.506794415375911
Actc1	153.575555417332	-0.425847074545346	0.394384989190467	-1.07977505791856	0.280242360627892	0.471647726158904
Actg1	75846.0405470858	0.112725797967792	0.06767647910782	1.66565695281223	0.095781760528684	0.222085940509799
Actl6a	1291.83549454506	0.318830811288843	0.094906278848948	3.35942800788019	0.000781039983506437	0.00462249265439038
Actl6b	11.7863056951273	-2.13453147506795	0.836000393647054	-2.55326611241898	0.0106717925677662	0.0404284385554491
Actn1	2121.53652473765	-0.771622633403486	0.122771085623071	-6.2850518058666	3.27744380276829e-10	1.01112120809768e-08
Actn2	29.1488617188384	0.56761378027352	0.429916738919949	1.32028769500694	0.186738982317786	0.358396906681166
Actn3	20.5146969590521	-0.222741279329831	0.530709082888383	-0.419705044650003	0.674700939399306	0.816129708661229
Actn4	9424.48148892025	0.197680703401605	0.0837962953304918	2.35906256502097	0.0183211666024681	0.0625374280649122
Actr10	2537.77933126986	0.025132339900354	0.0584571081979999	0.429927868057179	0.667248112741864	0.811196243963885
Actr1a	7161.16933334333	-0.216153642399307	0.0586822746475977	-3.68345712052517	0.000230092003690327	0.00162067294255603
Actr1b	4012.23157363602	0.0301736338365179	0.0547764773620767	0.550850205957347	0.58173636415189	0.750239615940509
Actr2	7558.03322788427	0.0407535458948721	0.0639937330974152	0.636836513863546	0.524231339276613	0.70450363747738
Actr3	10246.6994715465	0.28301118941823	0.0741459714736691	3.81694627224264	0.000135113577700953	0.00102348535108472
Actr3b	298.152004810864	0.202532007521986	0.175316759219945	1.15523472155846	0.247994319621684	0.433811094365024
Actr5	329.474750704942	-0.128086808277264	0.146267766811679	-0.875700853778516	0.381192681093463	0.579901926050318
Actr6	455.698849886914	0.125097936056379	0.138579468700314	0.902716233722256	0.366676518412786	0.565255488727915
Actr8	1062.76757430366	0.0483652483446217	0.0838724768144087	0.576652200836317	0.564174428299405	0.737137272068082
Acvr1	861.865691371506	0.159324219147429	0.116027599414934	1.37315793785975	0.169703252672504	0.335491645269376
Acvr1b	1462.76976885116	-0.255133125816527	0.0894442608907988	-2.85242589379787	0.00433869274398207	0.0193530332491819
Acvr1c	6.21121797405364	0.546835842862544	1.50688414950881	0.362891761148853	0.716685741490173	0.843191613046168
Acvr2a	1048.15221390806	0.183073706774681	0.0811355227689863	2.25639400014638	0.0240459670625592	0.0772674812224836
Acvr2b	950.052185882176	-0.0536673205134803	0.143157744913506	-0.374882410629654	0.707747920995227	0.837452351704812
Acy1	449.458161595071	-0.168275314644375	0.109373902329653	-1.53853260293477	0.12391844322726	0.268468864233932
Acy3	163.919914983786	0.0168886497807329	0.231264828581474	0.0730273162777236	0.941784380293709	0.972346306208683
Acyp1	280.492247032324	-0.565473025658187	0.142824867623266	-3.95920566962997	7.51994574563556e-05	0.000618809114509914
Acyp2	231.366933077866	-0.013409820691544	0.181686726294532	-0.0738073769341046	0.941163657093634	0.97213514786896
Ada	67.5995797986477	0.0716454189608724	0.325500224792208	0.220108662003564	0.825786528929997	0.909473395156832
Adal	662.117208472031	0.110553749149177	0.119044798239606	0.928673497574093	0.353058319451156	0.551680040928927
Adam10	6320.39154959318	-0.0760442322847312	0.0581063684009325	-1.30870736508652	0.190633495937808	0.363813874600464
Adam11	156.196543973254	-0.828616199590281	0.266409156502747	-3.11031426422363	0.00186888389775052	0.00955733031254698
Adam12	4617.1915944827	1.30800628482968	0.105728804832105	12.3713333079548	3.73568293378009e-35	1.98084587563689e-32
Adam15	4604.84302754552	0.038061984673751	0.0824611757018366	0.461574605865136	0.64438640867456	0.79479163933924
Adam17	3554.72526859731	0.0535847616016267	0.0634387326636348	0.844669484268296	0.398295401889092	0.594029742397303
Adam19	524.787933456906	0.449034429208346	0.151619144971948	2.96159452219193	0.00306050536953258	0.0144653635404537
Adam1a	87.5851145751811	-0.125077315386418	0.289779412695854	-0.431629404666149	0.666010783570283	0.810330630691278
Adam21	7.41050773950053	0.842558724812326	0.8383671506596	1.00499968796419	0.314897000112712	0.511308689350487
Adam22	1504.94435997215	-0.350805816297271	0.0896548445109666	-3.91284841561864	9.12137955658009e-05	0.000732819925738878
Adam23	235.308644969132	-0.489849606000477	0.201114998935272	-2.43566918725009	0.0148642715628141	0.0528424386921913
Adam32	6.90949224114514	0.93655211222151	1.28164946788625	0.730739672342793	0.464938178402019	0.653451899919398
Adam4	5.53615680776073	-0.115765827451545	1.0820400778876	-0.106988483899365	0.914798115830847	0.958521330703829
Adam5	53.2552571248532	-0.464572676098267	0.362043304156394	-1.28319643193175	0.199423265731841	0.375187268315543
Adam8	61.2303754035175	0.168399801306823	0.350007956176941	0.481131352401863	0.630423146436385	0.784726764524721
Adam9	6859.38311240576	0.191324005748543	0.0599430612556663	3.19176234481114	0.00141407629651722	0.00755480056653155
Adamts1	1172.14490444039	0.57626322307189	0.300210236638279	1.91953222356713	0.0549170122491162	0.146745175408347
Adamts10	697.182002535076	0.264342859098899	0.148995149214519	1.77417090752603	0.0760348848192793	0.187088156266463
Adamts12	1022.5578638427	0.959198874414939	0.127373670206821	7.53058990023177	5.05115995597739e-14	3.11665753210998e-12
Adamts14	1419.62275592733	1.44276645180906	0.248233024766897	5.812145475663	6.1677204754287e-09	1.45757494466677e-07
Adamts15	43.9345905306974	0.737171287532423	0.419909858739797	1.75554651120783	0.0791658722553777	0.192641118661874
Adamts16	17.7319017299394	0.216445993413476	1.0665567385623	0.202939033234408	0.839182684908618	0.91843658031309
Adamts17	90.6986424437604	1.64244549470442	0.329473696781027	4.98505802056791	6.19432219661542e-07	8.92992854988704e-06
Adamts19	18.6556431309486	0.517661002294226	0.595597956174785	0.869145027996556	0.384767810640339	0.582498712520987
Adamts2	47.1210966426524	0.265471973822951	0.472351903799027	0.562021602300775	0.574101300974716	0.744919392455051
Adamts20	113.012052412572	-0.866165040336794	0.302775394029116	-2.86075109608643	0.00422638722299021	0.0189317155226235
Adamts3	1490.7783475368	0.0755476019633959	0.111909802048406	0.675075825178548	0.499627591834409	0.683953687276235
Adamts4	818.892574576759	0.03344943118023	0.111196784120743	0.300812936675479	0.763557143012574	0.870877031836886
Adamts5	120.362084143111	0.0165702202116243	0.307258133781613	0.0539293134657965	0.956991481874118	0.980510323316227
Adamts6	1018.25878908608	0.396754651105424	0.0837844157832833	4.7354230186634	2.18598668489848e-06	2.71536032718576e-05
Adamts7	945.891738724154	0.0350575618580759	0.13345522382358	0.262691566906515	0.792788317211614	0.888920383694355
Adamts8	174.296283120371	1.09058305237201	0.277540176986652	3.929460102724	8.5136800548879e-05	0.000688889476258169
Adamts9	782.956598867323	0.403947719234152	0.156851923458207	2.57534437785701	0.0100140325633474	0.0384248095249702
Adamtsl1	165.252475402042	0.0832679209245591	0.215727678968356	0.385986264362364	0.699506841498783	0.831469848444929
Adamtsl2	11.3475342528076	1.73199930455196	0.908292129295186	1.90687472531106	0.0565368118299927	0.149766571924107
Adamtsl3	290.497710196936	-0.123240471397923	0.177824108380029	-0.693047036876152	0.488280033520828	0.673643028602441
Adamtsl4	215.903941537507	-1.03424540788938	0.213543902638855	-4.8432448555485	1.27735716284232e-06	1.69197473373212e-05
Adamtsl5	63.7458603628022	-0.28228690677998	0.334615911354279	-0.843614715264107	0.398884738643966	0.594490667133141
Adap1	82.6482200851127	-0.58429837331776	0.286253539724169	-2.04119178362226	0.0412317680816898	0.11736978801933
Adap2	9.94301851598119	-0.0515736930461104	0.783298788349083	-0.0658416606960538	0.94750388773888	0.975629066344144
Adar	5288.19458571979	0.0855129352595188	0.108330095992152	0.789373760600319	0.429893587329756	0.623377810667419
Adarb1	449.66834073571	-0.0785752199740235	0.126095911347485	-0.623138523163467	0.533193496443422	0.711819610358142
Adarb2	54.2675473604657	-1.61324315287261	0.619769226919415	-2.60297395030614	0.00924189755698647	0.0360532916146217
Adat1	260.568423592842	0.273047985686033	0.186202780695824	1.46640122486719	0.142539012849783	0.296252078642223
Adat2	172.393865340643	0.263483495944048	0.237663081428575	1.10864293419183	0.267584248776899	0.457652407342649
Adat3	87.6131726435193	0.637680875987907	0.242884719785099	2.62544665861285	0.0086535366568215	0.0342029373382127
Adck1	736.10939275891	0.201142259996175	0.0959787310350654	2.0956961800494	0.0361091509453923	0.105729089429062
Adck2	657.371213465114	-0.25285735453751	0.106905347533203	-2.36524514790035	0.018018139597929	0.0617141285219335
Adck5	384.219145024073	0.0137617227238214	0.132385469010865	0.103951912748763	0.917207509807534	0.959779559558026
Adcy1	1354.56260847207	0.457202369481561	0.122643596694046	3.72789433615622	0.000193086295763847	0.0013888462342183
Adcy2	309.261519809642	-0.563701136895058	0.19004201956801	-2.96619209886542	0.00301512097291929	0.0142946556771429
Adcy3	1082.44705716221	-0.030949875697981	0.0961708355131121	-0.321821844770822	0.747587664249785	0.861772524229944
Adcy4	5.9574829208735	0.298496184992541	1.00015233567477	0.298450720300678	0.765359182621696	0.87217022234553
Adcy5	351.636327678274	-0.177935711880509	0.153980524771083	-1.1555728371821	0.247855923832049	0.433658415712747
Adcy6	2174.89037792856	0.0486229576044851	0.0764965406808747	0.635622959831982	0.525022200906121	0.704903996279083
Adcy7	34.5556139769918	0.333320186059612	0.44674545604279	0.746107613521391	0.45560241051759	0.645845048076686
Adcy8	545.82831539918	-1.54079814636804	0.247213012882012	-6.2326741153526	4.5853943291508e-10	1.37707913233683e-08
Adcy9	492.594859315366	0.0730059990373337	0.122493025912576	0.596001270222831	0.551174378152567	0.726450741688112
Adcyap1r1	26934.09085556	-0.638254676052346	0.0957105164039283	-6.66859505133909	2.5826376391559e-11	9.78174005830299e-10
Add1	10655.1919396296	-0.233522404636294	0.0529864116807208	-4.40721304253296	1.04709186284312e-05	0.000109944645598527
Add2	878.694062494583	0.182739832847852	0.108792894132235	1.67970375552043	0.0930149687425906	0.217150577261772
Add3	5887.02032537689	-0.565176580269611	0.0620958225932609	-9.10168440752645	8.89415577456914e-20	1.18831523766054e-17
Adgb	38.9552292824243	-1.02553138793181	0.464268382771658	-2.20891929321019	0.0271802549974979	0.0852958325869327
Adgra1	610.021452647199	-0.716968059598222	0.12602983379452	-5.68887570515383	1.27878501936943e-08	2.81797716995591e-07
Adgra2	115.461453818967	0.371462591780139	0.236653608743388	1.56964685116182	0.116497292386851	0.256284980840152
Adgra3	5326.18989924619	0.049199384846031	0.0554130492461466	0.887866405392812	0.374612617497095	0.573115759957688
Adgrb1	5117.2180131569	-0.047325402695423	0.0815285909659137	-0.580476151184918	0.561593564883959	0.735214845224212
Adgrb2	9994.19305242407	0.176840017998605	0.0674417306428714	2.62211565914637	0.00873857695674642	0.0344187961471851
Adgrb3	3159.81370020787	-0.0795959914704889	0.0788291286325598	-1.0097281658599	0.312625544254216	0.508983902792702
Adgrd1	33.5847102676802	-0.366273421586503	0.734212732109263	-0.498865527071785	0.617874121046861	0.77619664514127
Adgre5	431.531217866864	0.11992429919104	0.15885649681093	0.754922219730008	0.450295652768161	0.641367970802498
Adgrf2	19.4608198482	0.0993917862060368	0.515907839284695	0.192654149903679	0.847229833737417	0.922234784376219
Adgrf4	12.3350906432624	0.0442215669932466	0.694609755909737	0.0636639013734111	0.949237848941857	0.97594475273807
Adgrg1	19524.5959062414	-0.253585210527765	0.0972852030215773	-2.60661644989856	0.00914417247463572	0.0357178449699859
Adgrg2	7.70837632679823	-0.0221167895614801	0.885280138723451	-0.024982814584965	0.980068671305472	0.991876727586261
Adgrg3	11.8543445374567	-1.07137570565178	0.699674098335376	-1.53124963207976	0.125707708612124	0.271513289171399
Adgrg6	1614.26437549914	0.415484182089029	0.113160539208101	3.67163487375186	0.0002410038351632	0.00168105346983206
Adgrl1	4862.10195028664	-0.0886655429766697	0.0793126017067445	-1.11792503421471	0.263599012074619	0.453299928796719
Adgrl2	3860.91671377534	1.23945236516586	0.133972599870504	9.25153625714436	2.21288904908633e-20	3.23692253318076e-18
Adgrl3	5774.96489995644	0.00154253868362545	0.0658245744385271	0.0234340851693012	0.98130401643221	0.992120988549231
Adgrv1	1889.0562343402	0.25721230081895	0.0859077564471786	2.99405212586479	0.00275298907071915	0.0132518350502021
Adh5	3729.24050991879	-0.0110412501969834	0.059143099819175	-0.186687039244496	0.851906018629454	0.924951454063512
Adhfe1	1981.38267733862	-0.6628783736902	0.107544273462864	-6.16377192709475	7.10322323819945e-10	2.05678313832369e-08
Adi1	818.726329943469	-0.233826088609394	0.0932092957760727	-2.50861340237074	0.0121206055969116	0.0448457121169636
Adipor1	3491.0807604094	0.0912083554492779	0.0577230782883456	1.58010206929129	0.114083493512649	0.252645356032711
Adipor2	3907.79388204277	0.136416276344464	0.0584207223581371	2.33506657976924	0.0195399428702232	0.0657583797346186
Adk	1654.36032671559	-0.0961386110322738	0.073567806279413	-1.30680274286195	0.191279713399208	0.364677997410985
Adm	312.974774029971	1.1194373406538	0.176910630224453	6.32769969353187	2.48842827862674e-10	7.87754683427956e-09
Adm2	14.3282331284549	5.39038614486368	1.24937892419941	4.31445259757187	1.59998858844282e-05	0.000159042802394246
Adnp	4368.20831340762	0.229507888976712	0.0887827865082093	2.58504939981233	0.0097365046227832	0.0375844793482189
Adnp2	1408.39516520181	0.210908861239717	0.0784427744443005	2.68869711370901	0.00717314719183996	0.0294137171462399
Ado	2478.19420353278	0.163012383321357	0.0749438868691378	2.17512581921457	0.0296206891261753	0.0909824260446112
Adora1	3299.86257707064	-0.159445964873697	0.111150547851117	-1.4345045342221	0.15142833609197	0.309496025874313
Adora2a	19.2935472252314	1.30777050415645	0.605493943219443	2.1598407693444	0.0307849983240038	0.0937472813283733
Adora2b	104.022183555296	-0.0231988089471676	0.260987750641577	-0.088888497219271	0.929170525253467	0.965785282027992
Adpgk	849.417823585897	0.57207068873794	0.105480022409449	5.42349798255914	5.84438752501955e-08	1.09456476296393e-06
Adprh	3534.19664585143	0.00466038261461365	0.0582515802175291	0.0800043981160746	0.936233757995185	0.969723745920052
Adprhl2	877.032184231854	0.179172994733088	0.0872902797470903	2.05261107252964	0.0401103128170519	0.1148729474894
Adprm	349.12429559138	-0.107669177017005	0.149350538721303	-0.72091589316542	0.470961263801402	0.658240348719891
Adra1a	339.221348352938	-1.12112220810912	0.227065598290733	-4.93743753588618	7.91557476533477e-07	1.11369380280432e-05
Adra1b	187.172270200037	0.65776642444223	0.227386431736069	2.89272503825431	0.00381915478560999	0.0174155921532465
Adra1d	202.346226886458	-1.68056339351463	0.253514100981582	-6.62907265121606	3.37802303497074e-11	1.2406557328438e-09
Adra2a	385.54223837342	-1.49232028207508	0.258533881642051	-5.77224258807689	7.82233883410988e-09	1.800942270518e-07
Adra2c	8.98110093852742	-0.324312319100332	0.880761906825618	-0.368217921991196	0.712710747887921	0.840569678888041
Adrb1	1328.54860410356	0.488269508433195	0.13754037547372	3.55000854659212	0.000385218644985525	0.00251399614158246
Adrb2	38.1178800884343	0.683614321770813	0.39984134664884	1.70971393403993	0.087318784809308	0.207286226194853
Adrm1	2944.0062867121	0.341743428827695	0.0907260612459297	3.76676143695179	0.000165378891483462	0.00121794662790425
Adsl	2202.69328037986	0.373465561776882	0.0722853775488295	5.16654369723119	2.38462472052904e-07	3.84988698933746e-06
Adss	2318.95775765766	0.116545594305408	0.0725651523140701	1.60608212880179	0.108255865951615	0.243334385394494
Adssl1	22.1446478107777	-1.19792499328595	0.493627426572966	-2.42677964958836	0.0152335049948781	0.0538533871156107
Aebp1	976.886020070356	0.957032310693601	0.168511671824657	5.6793235764074	1.35228448164882e-08	2.96837814807467e-07
Aebp2	2911.66428175934	0.146735808611365	0.0661416962537253	2.21850688631379	0.026520290579637	0.083611350902133
Aen	2426.81526623922	0.466534667085752	0.0870704427740603	5.35812903003567	8.40881808783223e-08	1.51788112036529e-06
Afap1	2422.42889949748	-0.021612830570504	0.0727968375737757	-0.29689243778757	0.766548629787098	0.872717572701311
Afap1l1	82.6011742461754	-0.195475631568531	0.279733800033017	-0.698791606682706	0.484682274655526	0.670533129747653
Afap1l2	2365.74985398749	-0.187328281769918	0.123637830695433	-1.51513724170217	0.129737652162159	0.277602582835752
Afdn	3576.68419845231	-0.00587615335422158	0.0689063742183752	-0.085277355264683	0.932040893824073	0.967388664448671
Aff1	2945.34390708532	0.0926892127225739	0.0637004288221054	1.45507988621905	0.14564714682393	0.300871017143523
Aff2	1177.7784749268	0.0735425098810663	0.0938559046578495	0.783568281070483	0.433293473652026	0.626619250057749
Aff3	144.971872352704	-0.214258902118533	0.219686170127679	-0.975295358802095	0.329413772029386	0.526912979241574
Aff4	10238.7329832104	-0.033591884317951	0.0543516770493054	-0.618046878065564	0.536544437817129	0.714494272553842
Afg1l	364.634907131964	-0.146572951450572	0.134842293123005	-1.08699539332861	0.277038845582356	0.468069895628419
Afg3l1	3425.1522512757	-0.0803155564807184	0.071643806675539	-1.1210397689287	0.262270934703724	0.451935941916604
Afg3l2	2075.45937294669	0.24790132019393	0.0842566682303746	2.94221603346715	0.00325872503848629	0.0152115671122518
Afmid	222.840981199174	-0.246753176128591	0.184274886791339	-1.33904939747975	0.180554592291671	0.350331654889088
Aftph	1595.67981122621	0.162895981852057	0.110229749716788	1.47778600850119	0.139465064518199	0.29167161905454
Aga	668.288866222302	-0.101689198453189	0.121065033188769	-0.839955152819657	0.400933532253414	0.59644399222128
Agap1	4526.21038347524	0.290655180805408	0.0738770480655725	3.93430961869816	8.3436172340121e-05	0.000676419002516566
Agap2	4610.13409199803	0.0480864343635997	0.100052826794142	0.480610452541606	0.630793385177096	0.784990692625808
Agap3	2689.23143470706	0.0794605237624731	0.082801908511511	0.959646041871445	0.337233388319955	0.534982809743174
Agbl2	185.678679799433	0.202156208932353	0.168441681810399	1.20015548859162	0.230078958644641	0.412682850981212
Agbl3	329.43223698679	-0.556270981976777	0.201149681368506	-2.76545793258151	0.00568429361995576	0.0242644261995998
Agbl4	11.4127881428373	-0.988367380754723	0.784650392100155	-1.25962771535653	0.207803692571169	0.386073913888929
Agbl5	489.066082721571	-0.257291812434881	0.140434574733159	-1.83211159305865	0.0669347965133189	0.169844418608942
Ager	19.5114103639714	-0.408929035247333	0.55870687698303	-0.731920533098706	0.464217072746745	0.652920697145786
Agfg1	3085.34366849504	0.139869030836959	0.0570962382079529	2.44970658710536	0.0142972667266863	0.051148223027285
Agfg2	876.886217610369	-0.180259390326696	0.103433885542825	-1.74274986751864	0.0813773167733214	0.19669662549996
Aggf1	4093.96909085057	-0.171896501633416	0.0547300752910708	-3.14080513719778	0.00168484093035776	0.00879143105623494
Agk	896.050896537426	0.216234300452924	0.0838796717104736	2.57791066707196	0.00993996914363987	0.0382278777038262
Agl	4183.9889581563	-0.0835466337418631	0.0591525181672026	-1.41239352660705	0.157834121465286	0.319471474773108
Agmo	85.947980781338	-0.607301164632838	0.300138675356704	-2.02340189551074	0.0430317289300897	0.121229018177945
Ago1	6629.30443538352	-0.0418976873704026	0.0706221446884954	-0.593265576331724	0.553003432536734	0.727953356050541
Ago2	3000.45403208529	0.155198246670735	0.0699208389779792	2.21962792408159	0.0264440351293501	0.083494702326249
Ago3	1957.12576620484	-0.187691251549204	0.0839672036516397	-2.2352923925857	0.0253981591771719	0.0807638614914267
Ago4	690.434788054827	-0.15586155029024	0.121825485312516	-1.2793837832077	0.200761941666375	0.377022679008554
Agpat1	3287.87893183683	0.00936231107503698	0.0629851141464906	0.148643234229316	0.881835155969703	0.942075107126735
Agpat2	76.285083165928	-0.306707867095408	0.275087460059417	-1.11494674104432	0.264873245251333	0.454738402736079
Agpat3	12753.4721598236	-0.286129020838501	0.0468818426826594	-6.10319485040921	1.03968964681326e-09	2.90633507860417e-08
Agpat4	1289.65931276162	-0.0466888683352883	0.101833132764239	-0.458484061797264	0.646604710564538	0.796601229133745
Agpat5	2238.59694115389	0.0980941374831964	0.0758086399382241	1.29397041766127	0.195675639180179	0.37016904879012
Agps	2679.43441727488	0.196004006279111	0.0788055185308427	2.48718630285263	0.0128757951416172	0.0469853938070899
Agrn	15881.3482189779	-0.00371461825165922	0.0666017388918551	-0.0557735926038036	0.955522172238056	0.979525677437245
Agt	1821.58502619368	-1.61577589737871	0.166120117906876	-9.72655159253188	2.32335883873309e-22	4.10653674746073e-20
Agtpbp1	1140.19222414124	0.00875449943462057	0.0914706173618885	0.0957083234716218	0.923752230076336	0.962908701310681
Agtrap	2024.62274739191	-0.349029767849922	0.0728342863659383	-4.79210802033958	1.65037998673787e-06	2.11188896040484e-05
Ahctf1	2647.47253215342	0.248586379937834	0.064187689240456	3.87280462779389	0.000107590072016018	0.000842486313825889
Ahcy	3057.97018430321	-0.0367255550706494	0.0820110549911164	-0.447812250124421	0.654288701713359	0.802372510268068
Ahcyl1	12799.4343371519	0.151040742026073	0.0605208160696459	2.49568250785414	0.0125715065749863	0.0461430066386941
Ahcyl2	3697.98697385641	0.107051959769546	0.0638101165722088	1.67766438176624	0.0934126365164751	0.217872936963787
Ahdc1	2919.49722917021	0.20923144838527	0.0759062713154541	2.75644482016167	0.00584334710740049	0.0248624631505975
Ahi1	2817.62756303107	0.049018918728398	0.0608068759070434	0.806141048971734	0.420161525118568	0.614277163382032
Ahnak	3479.08470610788	-1.74477976118981	0.23202909143462	-7.51965949787571	5.49190831377349e-14	3.36414080390283e-12
Ahnak2	344.727558826369	-0.946864949419984	0.198342473297507	-4.77388898947388	1.80702013174369e-06	2.29674289104322e-05
Ahr	114.360000933696	-0.128088203645799	0.252223656131591	-0.507835805769832	0.611568496987658	0.772217755711576
Ahrr	55.7889585075706	0.771111932008011	0.321132753107143	2.40122480359622	0.016340294609492	0.056919416778661
Ahsa1	3402.74349062762	0.190444921113486	0.0717406292787704	2.65463131600719	0.00793951307875391	0.0319539036812847
Ahsa2	1073.37439765526	-0.131291127013395	0.111714828342305	-1.17523455893524	0.239900887619906	0.424113175779804
AI182371	17.0211594607925	-0.658322888585775	0.574811512467956	-1.14528480085457	0.252091200007905	0.439588979425649
AI197445	5.94681806958188	-1.20188798609302	1.22907615791132	-0.977879180518399	0.328134083291091	0.525471444115339
AI225912	131.453155838839	0.175370392540241	0.23554133212429	0.744541906758436	0.45654869827837	0.646799558519445
AI413582	531.5605529169	-0.257425857860717	0.128372474056462	-2.00530417250892	0.0449305390361366	0.125556881812445
AI429214	100.126404316682	-0.164688518131759	0.233756793636009	-0.704529333971795	0.481103188756241	0.667484648466884
AI504432	159.841217451508	0.00123295177203071	0.224624027345387	0.00548895764447718	0.995620467432154	0.998799106739316
AI506816	17.9042260481728	0.143918388970656	0.573650534339699	0.250881643710684	0.801905616829203	0.894179832184919
AI593442	41.3256376736927	0.901145839426109	0.385639146344894	2.33675924233111	0.0194517061977825	0.0655264146841322
AI597479	1279.1408410505	-0.0833754109443663	0.07363838418572	-1.13222759931952	0.257538759654721	0.446411040333161
AI837181	1429.80945636569	-0.0857551446712325	0.0673477063664678	-1.27331945359211	0.202904706315564	0.379725397821873
AI839979	6.20221601081568	-0.438225372905708	1.07522751566893	-0.407565251558015	0.683592879693247	0.822113826822243
AI854703	78.6098313293133	0.429572099058121	0.270927280236715	1.58556236449425	0.112838619339846	0.250802137540459
AI987944	555.833945896979	-0.0921628556958392	0.113106192716403	-0.814834744963294	0.415166909701208	0.609851855584633
Aida	4826.65428616784	-0.149956641384442	0.076969053237789	-1.94827187130864	0.0513824410254065	0.139363372653308
Aif1l	3049.55130416755	-0.922772573979747	0.149220946424733	-6.18393460227243	6.25232779125686e-10	1.8228436075953e-08
Aifm1	1632.34340115097	-0.0427773172011111	0.0732222122016148	-0.584212302727556	0.559077485359102	0.733278717753207
Aifm2	408.278429938397	-0.430700440025765	0.131896879575618	-3.2654331278462	0.00109296809389785	0.00613073805529211
Aifm3	97.7365956280285	-0.582411845171318	0.22996233029797	-2.53264021292821	0.0113207083698046	0.0424507800262638
Aig1	1361.11221958958	0.230252754344429	0.132930184898982	1.73213295775827	0.0832498923324856	0.200252930691468
Aim2	7.25216076160149	-0.773273760794467	0.838533894308721	-0.922173529350231	0.356438068102407	0.554662613679534
Aimp1	1736.58898054058	0.165623431600845	0.0861274127682509	1.92300483989343	0.0544794420327523	0.145851557654109
Aimp2	630.052527078499	0.427265168907482	0.114910560408137	3.71824110325397	0.000200614752817271	0.00143448425023323
Aip	1147.92266045007	0.127710463888119	0.0860418722319528	1.48428271695246	0.137733933416367	0.289169683520034
Aipl1	10.6236594952815	-1.16248843009331	0.84332573424383	-1.37845719973868	0.168062173591622	0.333334770485405
Airn	17.0639218537629	-0.986791088920507	0.633081954541321	-1.55870986661664	0.119065065451796	0.260448115326297
Ajap1	8.84674110705368	-0.647283481965285	1.13290300656383	-0.57134942551573	0.567762804268591	0.739979972565439
Ajm1	92.0378038342442	-0.624241787732525	0.383384559821253	-1.62823924892428	0.103474165459923	0.235671092553553
Ajuba	1693.8687663241	0.200284088479153	0.135455873032644	1.47859287305237	0.139249158658087	0.291449330715483
Ak1	2184.3872579554	0.203545067838614	0.0869273243389929	2.34155450413777	0.0192036217809693	0.0649615339672022
Ak2	2836.27701680319	0.144516773266695	0.0842871338781748	1.71457690654868	0.0864228257334829	0.205755929149114
Ak3	6986.79508839951	0.0312339811013958	0.0669430374451744	0.466575499012516	0.640803619742074	0.791984545107693
Ak4	1812.38912032169	-0.0568885434808367	0.0733449250508932	-0.775630262644109	0.437967326632515	0.630530256092017
Ak5	717.812307760248	-0.0236410027737051	0.169910205923476	-0.139138215066095	0.889340930657491	0.945199372110948
Ak6	450.785451740981	0.337145521422012	0.119395586038311	2.82376872218567	0.00474626199956905	0.0208476763159947
Ak7	73.9113247186889	-1.38048709875384	0.306286214006931	-4.50718000230531	6.56948996703053e-06	7.32880379753938e-05
Ak8	20.2224870399078	-1.30498299012879	0.642753392138573	-2.03030121052623	0.0423259312562852	0.119847914045774
Ak9	77.3143574209371	-1.20145873902903	0.318681151222933	-3.7700966449332	0.000163184342903256	0.00120544707461143
Akap1	1345.79100993054	0.598067853009878	0.0889531090570741	6.7234058410049	1.77525219992616e-11	7.07100453717068e-10
Akap10	1222.50527124648	0.0799814303863617	0.0852083855504168	0.938656798502979	0.347906980865857	0.546094879864188
Akap11	5130.52711962675	0.00886264902536697	0.0547343688013562	0.161921096734149	0.871367989256239	0.936197811796357
Akap12	6054.65021412607	0.866502982944662	0.224171135467235	3.86536375942705	0.000110923754229585	0.000863662698836136
Akap13	1945.26563812798	0.128319012108212	0.0688911495439883	1.86263421292278	0.0625137474083397	0.161573993301555
Akap14	13.1717120703528	-3.26381266847831	0.989532868046791	-3.29833679493704	0.000972594006376627	0.0055416303224307
Akap17a	2260.09412376441	0.166154228325254	0.0714344732352497	2.32596701284646	0.0200203105293286	0.0669632621844366
Akap17b	1129.59759053091	0.415781022870939	0.0997631302416396	4.16768220748348	3.07712523629052e-05	0.00028152907985632
Akap5	456.233622189255	-0.45163437627875	0.200068492380912	-2.25739880829851	0.0239831661227337	0.0771169912394438
Akap6	1781.81894756028	-0.118298904958984	0.0785408762846009	-1.50620811168844	0.132013757747315	0.280843711316003
Akap7	771.224193471795	0.16412316832239	0.110313234729462	1.48779218309475	0.136805707799668	0.287862010161802
Akap8	2211.32139866439	0.228833818091588	0.0692726241557695	3.3033802440777	0.000955267610140855	0.00547519926415696
Akap8l	1604.55857260212	-0.077117823007916	0.126348550031194	-0.610357799823399	0.541624816326454	0.71827197213187
Akap9	4400.59821343093	-0.0377536174935686	0.05828003584354	-0.647796744582019	0.517116421228608	0.698434405429199
Akip1	253.205756028975	-0.0593826213717595	0.194121018618124	-0.305905160577059	0.759676856628965	0.868858936721192
Akirin1	2584.53691972946	0.108945477073957	0.0847156830007208	1.28601308771872	0.198438494131094	0.37399804158796
Akirin2	2898.51012746599	0.209417569624552	0.0801891647774825	2.611544467456	0.00901342651882532	0.0352720989786504
Akna	614.306268840674	0.601484363450811	0.11966194629098	5.02653000468663	4.99434371640616e-07	7.41417534383025e-06
Akr1a1	10910.0493772107	-0.0724104220620353	0.0622733826653664	-1.16278286103618	0.244917612590655	0.430212485243013
Akr1b10	1562.38691315186	0.0576850598667026	0.0731976161412571	0.788072930618146	0.430654047814146	0.623972152959647
Akr1b3	1947.01929300636	0.191887305225706	0.0813544491874494	2.35865778875322	0.0183411606079078	0.0625930839088858
Akr1b8	45.5566685871626	-0.652724253635367	0.378656480132949	-1.72378999933182	0.0847457606489068	0.202825400288535
Akr1c13	103.057043404951	-0.24289577561922	0.260867372925447	-0.931108298041692	0.351797546630451	0.550433412104627
Akr1c14	882.520224497807	0.477180572037643	0.355583970184075	1.34196311434011	0.179607955735656	0.349092720259854
Akr1e1	1359.45249334691	0.0242722250149194	0.0752977909765836	0.322349762192461	0.74718773851069	0.861471872463776
Akr7a5	1084.72450986978	-0.063181125894066	0.0955426867801165	-0.661286886765829	0.50842834941351	0.691654953327061
Akt1	7668.95086475905	0.134403264267241	0.06821663563817	1.9702417600911	0.0488106696193069	0.133907751350105
Akt1s1	3335.79877645599	0.110450905149117	0.0642978356967223	1.71780129070111	0.0858328660335095	0.204844781370367
Akt2	6353.88956487095	-0.021581368401977	0.0645866922173329	-0.334145745215689	0.738269582212666	0.855608105387919
Akt3	5325.39138151412	0.111145892332866	0.073230644874355	1.51775110711593	0.129077154914808	0.276677762076107
Aktip	2787.85010840591	-0.388640995117328	0.0616958455974813	-6.29930575314449	2.98981716927681e-10	9.29143181836793e-09
Alad	759.81504225782	0.204490942847858	0.0906287431259834	2.25635858773407	0.0240481829523772	0.0772674812224836
Alas1	1891.54967981973	-0.0809044436301488	0.0689780310912127	-1.17290160867545	0.240835264390929	0.425100672650087
Alcam	2644.72900459856	-0.305316482626802	0.104979234555624	-2.90835119839845	0.0036334004360097	0.016707734037456
Aldh16a1	595.384148497054	-0.082426441111078	0.1139001563087	-0.723672765537567	0.469266656920164	0.65697331968823
Aldh18a1	3972.86273760583	1.1515020894798	0.238991269257844	4.81817638383043	1.4487627106719e-06	1.88228221092502e-05
Aldh1a1	342.978125553894	-0.769782048632475	0.139325070771935	-5.52507918616135	3.29337038485789e-08	6.54354902696355e-07
Aldh1a2	22.7046957361598	0.206988195793138	0.582209717867653	0.355521712264154	0.722198781932594	0.846113991012377
Aldh1a3	61.5167669643214	-0.186937258295174	0.319007758112547	-0.585995962609856	0.557878227992338	0.732498473463901
Aldh1a7	7.01980765345174	-0.369068947048263	0.995004016052614	-0.370922067744446	0.710695578101117	0.839359822455611
Aldh1b1	134.054072543418	-0.210529499631396	0.215510683837556	-0.976886602012204	0.328625295433455	0.526066278360064
Aldh1l1	32318.4882886344	-0.0638934102481386	0.0550619188021318	-1.16039200300562	0.245889241196341	0.431295183722304
Aldh1l2	2418.40243026565	0.991136881465281	0.329134291209167	3.01134493711993	0.00260093207076082	0.0126033147106642
Aldh2	6685.39361253423	-0.247089833743568	0.0634591106837565	-3.89368573056312	9.87325440579235e-05	0.000785416693659093
Aldh3a2	2436.12320428314	-0.193475231580458	0.0850165921712901	-2.27573496701264	0.022861877170916	0.0743997567771581
Aldh3b1	315.927929472408	-0.0170765876352351	0.133256964284269	-0.128147806210012	0.898032004010303	0.949274278575238
Aldh4a1	3541.68204562962	-0.288020223389063	0.0643256654350335	-4.4775319686347	7.55109227884899e-06	8.28764141325585e-05
Aldh5a1	3315.34628711871	-0.642169761464237	0.104505054921329	-6.14486793914092	8.0030070899819e-10	2.29771614725572e-08
Aldh6a1	4890.21702447306	-0.433727129959253	0.0822086751485793	-5.27592895975224	1.32085252871877e-07	2.27304520358014e-06
Aldh7a1	7698.95226019863	-0.277913133746872	0.0513520198184669	-5.41192215475292	6.23517958454346e-08	1.16303121439964e-06
Aldh9a1	2226.23676225506	-0.562172736498043	0.0756798069360557	-7.42830563736824	1.09997560118888e-13	6.37009761125354e-12
Aldoa	22495.0484712839	0.0661407290741339	0.0548532655724681	1.20577559756681	0.227904026989321	0.409995285194529
Aldoc	18077.2158619386	-0.625612190978984	0.0936730889977079	-6.67867578269242	2.41110904464449e-11	9.19364006056801e-10
Alg1	773.48562534369	0.288360496864598	0.0890821529848456	3.23701759783076	0.00120785963040639	0.00664478287324398
Alg10b	2188.07781108381	-0.0423311461898331	0.0826361817005396	-0.512259222518708	0.608469600028948	0.769739221150465
Alg11	1223.76696451063	0.298241803072212	0.0812094885493542	3.6724994628055	0.00024018965637571	0.00167915778342688
Alg12	434.635937463461	0.122101277561635	0.12813678944631	0.952897899886873	0.340641804258949	0.538039553790548
Alg13	849.178244693738	0.0443810179237878	0.118380478425718	0.374901491478902	0.707733729798341	0.837452351704812
Alg14	926.722122713515	-0.220037252468321	0.0845875087604036	-2.60129723280517	0.0092871948737257	0.036193183880886
Alg2	2694.06537217866	0.0789935877466707	0.0661986644449073	1.19328068638623	0.232759463835739	0.415601660777104
Alg3	518.276048758863	0.443068578757229	0.124348050396366	3.56313249258774	0.000366455602772044	0.00241008475497521
Alg5	942.337020998479	0.0501093613461226	0.0954140513221426	0.525178007345484	0.599459451971655	0.763646871883462
Alg6	346.626098153468	0.0510758066682758	0.146491678093546	0.348660124131147	0.727344484136212	0.848433836930069
Alg8	448.371156883156	0.313237326543006	0.142555426772411	2.19730201532831	0.0279988838273544	0.0874261624473983
Alg9	1173.030768828	0.181720837992471	0.0896602047918829	2.0267725064233	0.0426856834138852	0.120554373529761
Alk	19.4631558510507	1.05319152800555	0.700759192181083	1.50292930832278	0.132857274294541	0.281825506967093
Alkbh1	357.602667860873	0.262987136174716	0.142055427053255	1.85129946549754	0.0641264829535724	0.164689918833794
Alkbh2	97.1830810122799	0.108251985422785	0.282702674280165	0.382918151370243	0.701780452404699	0.832947028287838
Alkbh3	652.935069277901	0.114382869534543	0.109939700107806	1.04041460384537	0.298147319726888	0.492847372961495
Alkbh3os1	7.6297761114667	0.782235659908762	1.05565329456428	0.74099674953568	0.458695411170345	0.648627961742679
Alkbh4	311.282380085076	0.0805720485675336	0.137093292878255	0.587716925284487	0.556722313091488	0.731490181859716
Alkbh5	4245.26777448318	0.00345395714003881	0.0671566473797014	0.0514313515460392	0.958981802902783	0.981719651985184
Alkbh6	427.228770574425	0.0449048353138193	0.114091138952808	0.39358740499903	0.693885681560684	0.828344119406528
Alkbh7	212.930293274944	-0.0229615447952287	0.162090994655179	-0.141658361984115	0.887349865503391	0.944339721391215
Alkbh8	1375.89096439989	0.0995504035228661	0.0730956426501597	1.36191980689356	0.173223194591322	0.340230485684171
Alms1	1059.46116291588	-0.109891726764264	0.10147935541394	-1.08289736681918	0.278853980802019	0.470150471606583
Alox15	97.2355100810521	-0.375592432679363	0.240626065432564	-1.56089670503557	0.118548124878268	0.259652069566857
Alox5	8.99249135335306	-2.08463616073472	0.864114462359701	-2.41245373331914	0.0158455483948909	0.055562567713269
Alpk1	484.507714074882	-0.0806970892273324	0.156961671823959	-0.51411971017892	0.607168297818821	0.768923394235749
Alpk3	5.51254365054142	-1.05748450620901	1.11682060912934	-0.946870515788038	0.343704763734478	0.541243273012935
Alpl	1107.35408226487	0.429706358030461	0.169426944399956	2.53623388860794	0.0112051868527509	0.0420640731233357
Als2	2903.40186824908	-0.029386573816688	0.0627912952197301	-0.468003944079405	0.639781769214956	0.791182644125018
Als2cl	2101.54695888849	-1.14489673220743	0.257264360691112	-4.4502733652333	8.57610546115622e-06	9.22942762513144e-05
Alx4	11.6579677992564	1.15432911493749	0.843545755203641	1.36842501763146	0.171179077777379	0.337363066123755
Alyref	2259.03073107819	0.209536563436847	0.0720373759681093	2.90872010009927	0.00362911617064759	0.0166925571112899
Alyref2	120.070451520242	0.0639955849197757	0.231503904940982	0.276434148858484	0.782214631157322	0.882852300946219
Amacr	298.329836846877	-0.0994366622892403	0.153552532109241	-0.647574227030648	0.51726037128128	0.698573223487802
Ambra1	1983.49302507286	0.0205039472596949	0.066423804604217	0.308683722377341	0.757562127199516	0.867362629846248
Amd1	3674.60848414761	-0.0417905722901596	0.063473364602428	-0.658395415965723	0.510284080208772	0.693482687416318
Amd2	22.3235786039874	-0.19811318459113	0.491558843099185	-0.40303045580884	0.686925819701836	0.824151546177928
Amdhd2	907.874616142	-0.252223721195064	0.105075788611445	-2.4003980795971	0.0163772507528824	0.0570029109281862
Amer1	898.453990051438	-0.142877731756911	0.113905493961598	-1.25435329576887	0.20971362028787	0.388389075425079
Amer2	2333.31977859183	0.0435534444181846	0.105447526979653	0.413034289809267	0.679581491202149	0.819148978037738
Amer3	6.25685882953205	-1.503585673225	1.09086090184559	-1.37834775330305	0.168095946103426	0.333362787924606
Amfr	9184.70818790662	0.0251032619464398	0.0611767115267114	0.410340165725957	0.681556431848642	0.820726001563212
Amh	11.1085085741996	-0.951733037298113	0.935313798373216	-1.01755479172172	0.308889580993694	0.504887622608709
Amhr2	8.8764059927948	0.906828733212241	0.894165923075432	1.01416158881705	0.310505653806161	0.506601916709897
Amigo1	1009.63150663264	-0.166611637463257	0.110032792804384	-1.51419984185494	0.129975161804393	0.278011433967466
Amigo2	602.568925273298	-0.544688075716892	0.116775078566009	-4.66442054593866	3.09487880154867e-06	3.69555971179999e-05
Amigo3	147.236256170478	0.0195472124895244	0.220491429598882	0.0886529355135696	0.929357737208454	0.965785282027992
Ammecr1	385.974934693569	0.292039952296502	0.143181631533653	2.03964677010865	0.0413855201694067	0.117665801982991
Ammecr1l	3771.07206159026	0.0591399762375345	0.0622709425505117	0.949720267837001	0.342254408481709	0.539739586022388
Amn	8.8220865204577	0.264549403596884	1.01092314086418	0.261690916849265	0.793559743874827	0.889491460831554
Amn1	286.375438532742	-0.127590621248741	0.167233821527331	-0.762947471291797	0.445494723602242	0.637150579069693
Amot	3003.60916262326	-0.244095301396972	0.0632770665066309	-3.85756348820931	0.00011452293781576	0.000888128523243971
Amotl1	5892.34302835785	0.378012561334461	0.069645242286535	5.42768678697733	5.70891089275657e-08	1.07632000031437e-06
Amotl2	3772.47106953047	-0.143424773821906	0.12446729839785	-1.15230888488846	0.249194167234413	0.435416190879778
Ampd2	1894.67707085145	0.239867375575554	0.0873433093385401	2.74625930013523	0.00602791001221913	0.0255066277025771
Ampd3	2251.61524418266	-0.948305476218165	0.119173106537475	-7.95737816837025	1.75723006687248e-15	1.33707084191445e-13
Amph	2165.17929762652	-0.485939463110013	0.1007009681103	-4.82556893174803	1.39604168414701e-06	1.82190836449206e-05
Amt	1963.97316860345	-0.240239946678762	0.0720785498298807	-3.33302969116019	0.000859057742417675	0.00499708322706312
Amy1	27.8902342674709	0.472263692860456	0.57947781720654	0.814981486499472	0.415082907432202	0.609794525827672
Amz1	95.5049402929145	-0.861334820737829	0.298888064292461	-2.88179731357561	0.00395413996469746	0.0178964649029038
Amz2	2144.1679759048	0.122037871995092	0.065239137920346	1.87062361467888	0.0613972690746287	0.159181186526211
Anapc1	10261.7660475201	0.0573090703350456	0.053964139066194	1.06198433490709	0.288242796811913	0.480773004650008
Anapc10	584.76023583585	-0.340067790038439	0.113974696510516	-2.98371305605594	0.00284773696263046	0.0136459759338926
Anapc11	2512.59347919144	-0.0889770805133979	0.0799554234267205	-1.11283358526574	0.265779908212034	0.455585201316312
Anapc13	936.925596739699	-0.19883502696327	0.0958482380517574	-2.07447764304129	0.038034972996697	0.110076312776387
Anapc15	664.878347500508	-0.0238634397262697	0.129887565152536	-0.183723820661702	0.854230120808808	0.92611185802082
Anapc16	1471.93611438822	0.0277490473861927	0.0704444809274828	0.393913717878881	0.693644742132507	0.828319085027592
Anapc2	5066.88081268885	-0.191034871878379	0.0522890766973466	-3.65343746618637	0.000258752827583915	0.00178912713058023
Anapc4	2548.08973767342	0.0946035953891124	0.060988145738845	1.55118005709193	0.120858539998059	0.263358745541765
Anapc5	7904.62277392656	-0.0446657132653763	0.0566065757650693	-0.789055205366061	0.430079741420505	0.623481697022389
Anapc7	2049.62205653239	-0.0619482311361799	0.0738888006321918	-0.838398114547151	0.401807148025257	0.597094116066042
Ang	6.90872601281432	-1.71428122507143	1.01835177690364	-1.68338806289886	0.0922999925903838	0.215871299003946
Angel1	473.305563502866	-0.144960965643419	0.119822724630963	-1.20979527122154	0.226357461208768	0.407688504595094
Angel2	1888.71345244121	0.0559711826515742	0.0630253310086625	0.888074394149255	0.374500735249864	0.573047928191875
Angpt1	2112.97894707215	-0.614871106169199	0.104507213294447	-5.88352790956936	4.01612334453991e-09	9.86187856876312e-08
Angpt2	246.221718134166	1.92424981945783	0.247481879486529	7.77531600879317	7.5259292603947e-15	5.27685816902385e-13
Angptl1	7.62293890670176	-0.0567072656758441	0.904582976720188	-0.0626888490445086	0.950014277102116	0.97625931399583
Angptl2	65.6141577756099	-0.00576855743908171	0.311253910973908	-0.0185332849988358	0.98521342453201	0.993624391693559
Angptl4	193.381964161363	-1.90843831445783	0.259409669887885	-7.35685109688719	1.88299190210623e-13	1.05100679588614e-11
Angptl6	151.829197445243	-0.0717596493690364	0.208927750421527	-0.343466338120504	0.73124766056702	0.851060889448469
Ank	3775.79566973154	-0.456651880741071	0.0861528889403524	-5.30048250682844	1.15497032262633e-07	2.02036458085811e-06
Ank1	344.618649826549	-0.556144150549193	0.155047217472129	-3.58693409411983	0.00033458884681224	0.00222290663770951
Ank2	16530.7914331091	0.537627441172468	0.0712321210486978	7.54754222192709	4.43548772970456e-14	2.80825954468757e-12
Ank3	2186.84044165968	1.16768312982459	0.0972066805339039	12.0123753162965	3.0592964219364e-33	1.52676887315932e-30
Ankef1	27.4229378669839	-1.3387396904028	0.609874659334664	-2.19510627292382	0.0281559753508461	0.0878112445890952
Ankfn1	19.9822902561127	-0.614751751981248	0.663653638605173	-0.92631414373512	0.354282747707791	0.552818136779919
Ankfy1	7420.17381554863	0.151917412953724	0.0769486837171385	1.9742691572499	0.0483511459813686	0.132883421608659
Ankhd1	3261.35342951841	0.124345382721679	0.0637581583245533	1.9502662245781	0.0511443961276882	0.138873117857995
Ankib1	3875.33356692221	0.377056004766136	0.0697261482656598	5.40767006560488	6.38499052987245e-08	1.18146694995502e-06
Ankle1	510.732407468966	-0.559839014757543	0.175747669838924	-3.18547048316854	0.00144518845607241	0.00769678522367754
Ankle2	2157.69845749569	-0.0495469987397655	0.0731254564650339	-0.677561565218497	0.498049722464502	0.682901631577994
Ankmy1	18.0646324964362	0.208363185780528	0.552715331504207	0.376981013378932	0.70618771489271	0.836189333307712
Ankmy2	1026.82569992625	-0.184085401093537	0.0818814325146856	-2.24819468150513	0.0245637786754915	0.0786263340059875
Ankra2	1144.77359619762	-0.1764423631137	0.0787490903899424	-2.24056382416621	0.0250543422143368	0.0798201424507824
Ankrd10	2075.60803483344	-0.047107721833052	0.0870986143345286	-0.540855008922651	0.588607523667378	0.754912506544828
Ankrd11	8831.39439385139	0.251597606069756	0.0778515295064359	3.23176188913484	0.00123029527937779	0.00674495970936422
Ankrd12	1723.81407902748	-0.225072766088703	0.0882968877056293	-2.54904529408859	0.0108018270067352	0.0408269668331064
Ankrd13a	2669.91658209164	0.0304907230111017	0.0646787120469321	0.471418215455143	0.637342110570097	0.789200972936832
Ankrd13b	2126.89985229974	-0.0323758010059892	0.0829954908125482	-0.390091084335081	0.69646919532386	0.829829817263683
Ankrd13c	2746.75615893497	0.13733489849453	0.0660867690996831	2.07809975227233	0.0377001724823331	0.109276462968538
Ankrd13d	311.5707571007	0.21770858643421	0.15701953357958	1.38650638854351	0.165592330881417	0.330056463103005
Ankrd16	600.739095925145	0.123453506543204	0.141168691652908	0.874510524236772	0.381840291391591	0.580409811972039
Ankrd17	8708.62474818436	0.115948612307506	0.0516351344705014	2.24553714242278	0.0247336705907168	0.0790657352266923
Ankrd23	98.8423311920151	-0.0977067481516005	0.264283081152591	-0.369704892668429	0.711602385881467	0.839842697013454
Ankrd24	378.900273850964	-0.115073989007893	0.136828072643277	-0.841011546716011	0.400341465785352	0.595889245104431
Ankrd26	765.255241065415	0.0561236693738203	0.109360993844634	0.513196409439671	0.607813937338811	0.769409670068265
Ankrd27	1156.70228694143	0.291026511732191	0.0890055833286468	3.26975568102954	0.00107640410315906	0.00605100598504501
Ankrd28	4008.30836468064	-0.179902401296353	0.0780064680531409	-2.30624979936019	0.0210966784129013	0.0697250563517937
Ankrd29	220.72325754493	0.0847701048646364	0.175288855560953	0.483602363614951	0.628668097002183	0.78333782025418
Ankrd33b	90.3773468771185	0.395110216668839	0.337440263981007	1.17090418318034	0.24163729348857	0.426075211620609
Ankrd34a	26.8530060402752	1.2063762775657	0.451814271258079	2.67007120914208	0.00758351622315558	0.0307766331677837
Ankrd34b	16.1286223740449	-1.85927074006874	0.786157403724156	-2.36501078697608	0.0180295457839899	0.0617329363218319
Ankrd34c	7.14470286641677	0.256388049513017	1.58232686685201	0.162032292368955	0.871280424241086	0.936163009024997
Ankrd35	12.2959515034904	-0.844915773041647	0.807229138714994	-1.04668641469837	0.295244231472309	0.489535076398231
Ankrd39	171.277930012792	0.0644106438862757	0.18152738461623	0.354826044689881	0.722719915465889	0.846373906109821
Ankrd40	5287.93930237437	-0.0709471863176297	0.0602418519160793	-1.17770593135921	0.238913861464698	0.42295612687676
Ankrd42	401.015387288011	-0.298266810232558	0.133082656474491	-2.2412147317613	0.0250121690530856	0.0797306940621372
Ankrd44	450.216660236908	-0.41068073007175	0.149381230801863	-2.74921238677214	0.00597386641295237	0.0253221497114604
Ankrd45	225.599336291186	-0.944958640796078	0.184526345321965	-5.12099580765716	3.03926404225974e-07	4.79409956353067e-06
Ankrd46	3149.71793289787	-0.189862033151088	0.0589595747890885	-3.2202069609604	0.0012809808126736	0.00695764482376622
Ankrd49	731.281267195579	0.262386057765548	0.0952529179462624	2.75462488103068	0.00587594611140216	0.0249757148342365
Ankrd50	2150.70764334857	0.0258604334106023	0.0761806880260264	0.339461799055522	0.734261870305966	0.852885775968758
Ankrd52	3131.37114365638	0.193853389429144	0.0641773061763342	3.02059093749604	0.00252281938048282	0.0123009193241473
Ankrd54	884.752053008698	0.0354720150686525	0.079926351266848	0.443808762772405	0.657180852458224	0.804026584794228
Ankrd6	782.72465068309	-0.0923021902527428	0.1054608917366	-0.87522671895547	0.38145055789117	0.580089223138795
Ankrd61	9.10409550330402	-0.377750024877449	0.856367625569043	-0.441107316062351	0.659135307282989	0.805024681060805
Ankrd66	29.9735675799902	-0.863029558172408	0.519440943074708	-1.66145847700011	0.0966214017193281	0.22369654037025
Ankrd7	21.8022735057777	0.329929858610889	0.506893685432755	0.650885714485109	0.515120263750018	0.696968600076585
Ankrd9	181.772275039526	0.114855470497946	0.186548403193091	0.615687234690839	0.538100963974848	0.715734331936029
Anks1	1836.29009347525	-0.307252416307687	0.0962816085207668	-3.19118491088998	0.00141690565734417	0.00756753389795907
Anks1b	1258.63145896695	-0.084234883028865	0.105243489397851	-0.800380940529566	0.423490120292705	0.617600374828245
Anks3	821.587168562632	0.0464749222772791	0.108263878774678	0.429274498598043	0.667723472926971	0.811657847168482
Anks6	455.912048723709	-0.499718159850791	0.139039412377669	-3.59407560277527	0.000325545306605116	0.00217303413157971
Ankub1	21.9722738164032	-0.0454918140436634	0.462717435894876	-0.0983144582734043	0.92168259775931	0.961787429912492
Ankzf1	369.412514654054	0.28363425893237	0.172518579529385	1.6440794939658	0.100159783093622	0.229539600152969
Anln	2001.40527739002	-0.18637176595012	0.0927551696861463	-2.00928710044672	0.0445066951246774	0.124618746349097
Ano1	6.98138329624947	0.524885669582511	1.11478585272543	0.470839909117316	0.637755062446589	0.789654692031066
Ano10	1614.96023773649	0.0511759695998312	0.0740140652769224	0.691435734658772	0.489291753877895	0.67465484152447
Ano3	348.715533226921	0.590443382785007	0.167202626952944	3.53130446300449	0.000413515472889999	0.00267316462975366
Ano4	35.1395858404763	0.192271979825991	0.415386970030515	0.462874364624066	0.643454423590062	0.794103910064454
Ano6	4002.88488997913	0.246265252209709	0.0663844018065405	3.70968549098903	0.000207516873653975	0.00147885187406999
Ano8	1978.04958345449	0.326673342893345	0.0891210322247937	3.66550223598582	0.000246853654569768	0.00171383502894428
Anp32a	8226.85246707872	-0.127312543099884	0.0535737733627283	-2.37639679098012	0.0174826514894822	0.0601959477421943
Anp32b	6468.03605504602	0.313517428640284	0.0781122877127863	4.01367618105191	5.97803446333787e-05	0.000503650887655993
Anp32e	11039.77712206	-0.0537755872053682	0.0618700935053994	-0.869169321696196	0.38475452467032	0.582498712520987
Antkmt	678.95105321839	-0.0420722857122406	0.112290101045615	-0.374674929673005	0.707902239500134	0.837576542768167
Antxr1	4705.7061862418	-0.352830326166135	0.0605265715271338	-5.82934597589032	5.56450296387279e-09	1.32424244447396e-07
Antxr2	564.224037706629	0.634732882243653	0.111265702997027	5.70465889439995	1.16576302917711e-08	2.59588806812037e-07
Anxa1	63.9650096936625	0.00657860884865251	0.327889074246546	0.0200635195416909	0.983992701472031	0.993161489009209
Anxa11	332.105521738723	-0.202852869800808	0.173245074089912	-1.17090122686853	0.241638481932174	0.426075211620609
Anxa2	4572.63177239896	-0.593539357039477	0.102838598358301	-5.77156210328265	7.85400019258069e-09	1.80578150769254e-07
Anxa3	1021.86043469352	0.885313357939273	0.187452672157034	4.72286336466639	2.32547091845108e-06	2.87389588814843e-05
Anxa4	582.31746031661	-0.781973960003047	0.138202977318296	-5.65815567201623	1.53008321890958e-08	3.29891385749145e-07
Anxa5	4144.46840344129	-0.658830784659955	0.0993816408308827	-6.62930073554616	3.37280799472376e-11	1.2406557328438e-09
Anxa6	4351.76656753541	0.222063938515551	0.111617599154611	1.98950649536862	0.04664532558822	0.129136545045018
Anxa7	2238.35254111749	-0.232817709027403	0.121270840575455	-1.91981607386107	0.0548811357951142	0.146699418675993
Anxa9	96.8238380910769	0.106636604844757	0.291668776157859	0.365608572331522	0.714657177554476	0.842243245039644
Aoc2	102.422448006054	0.23591213439328	0.23999488705532	0.982988168155854	0.325613261941209	0.522996389866383
Aopep	171.696145325822	-0.105999066354043	0.288567595735409	-0.367328376160553	0.713374090159752	0.841059724974338
Aox1	1030.20632238529	0.222318391592844	0.146139446399211	1.52127572035229	0.12819066051645	0.275327801070454
Aox3	12.4432164246902	-3.38183701973242	0.910439087613915	-3.71451211370501	0.000203596117371098	0.00145274134548056
Ap1ar	1045.92614917533	0.288156078301467	0.0885442644446645	3.25437316701128	0.00113642892863737	0.00632227083971113
Ap1b1	3185.14138014384	-0.12632631138766	0.0584070773198488	-2.16285965989827	0.030551975281622	0.0931379656087967
Ap1g1	5593.7776974459	0.0873750056747659	0.0512967094702471	1.70332574110713	0.0885071259712665	0.20945452070857
Ap1g2	70.9681669409712	-0.141815163528185	0.26795593136468	-0.529248084959086	0.596633363980933	0.761579396677083
Ap1m1	3387.01281353868	0.143091296908445	0.0555206921327432	2.5772606826718	0.00995868148279083	0.0382651511322452
Ap1s1	2668.11892114825	-0.176270393460667	0.0693764473666193	-2.54078149215637	0.0110605019386363	0.041669434692314
Ap1s2	705.154568803632	-0.17970379002607	0.101490643191241	-1.77064391726685	0.0766199339968874	0.188172968600258
Ap1s3	13.464785779926	0.208146780666669	0.826226480003178	0.251924606272446	0.801099339794581	0.893691886760976
Ap2a1	4964.57335351237	-0.117019637003165	0.0562023191735858	-2.08211402525471	0.0373320557551241	0.108601745676367
Ap2a2	4634.02601056879	0.0352881577417154	0.0576468063913849	0.612144192379565	0.540442361157543	0.717376670900508
Ap2b1	12436.0078498874	-0.0308272670400561	0.0502846650770317	-0.613055033633643	0.539839951257715	0.717078690508324
Ap2m1	15606.2486023379	-0.0948121970949408	0.056698803051367	-1.6722080889264	0.0944832959832913	0.219735823224299
Ap2s1	3204.34895578651	-0.0817276120485025	0.0644864634717804	-1.2673607397352	0.205026331171816	0.382337266438441
Ap3b1	2899.53683719225	0.0611732686517278	0.0718368968560169	0.851557783381675	0.394459579265832	0.590697214807399
Ap3b2	1469.65080310799	-0.48036515837354	0.0875170262105433	-5.48881948088485	4.04628883802137e-08	7.89165850615478e-07
Ap3d1	6057.51349205858	-0.0127468899438743	0.0645998427326923	-0.197320758142085	0.843576536029273	0.920587709617094
Ap3m1	3520.19396146955	0.0567329762379515	0.0579558069408314	0.978900635373288	0.327629078226624	0.52499860226172
Ap3m2	6294.91445849396	-0.197884255345788	0.0490436961954251	-4.03485607115083	5.46357780011515e-05	0.000465859236745496
Ap3s1	1718.97947608757	-0.0894308601505753	0.0806292637094543	-1.1091613148402	0.267360597843389	0.457421174033541
Ap3s2	2523.3783934366	-0.0584047444702327	0.0610207698622565	-0.957128934985104	0.338502180638632	0.53609342925857
Ap4b1	623.258440587273	-0.0949431477501503	0.0946114298543483	-1.00350610804966	0.315616731342975	0.511987064763634
Ap4e1	890.199444243746	0.262723418568531	0.10208529495881	2.57356770800865	0.0100655950006609	0.0385711418182507
Ap4m1	1055.49914055853	0.0182138805849166	0.105752440004021	0.172231303450057	0.863255688988902	0.93179882478994
Ap4s1	751.003051512265	0.057752762876699	0.104129973845847	0.554621889775905	0.579153313291441	0.748476493421509
Ap5b1	227.234305305146	-0.392553168235079	0.181318383113566	-2.1649937612184	0.0303881630485583	0.0928387379560565
Ap5m1	1164.7654993585	0.100503217474399	0.0924436200211957	1.08718392303714	0.276955534441452	0.46801927182577
Ap5s1	466.535678942043	-0.455603465398194	0.125155484763425	-3.64029963416625	0.000272320952392645	0.00186470618248523
Ap5z1	690.120081838083	-0.137623268575832	0.108535542622097	-1.26800184760685	0.204797290760672	0.382036107039037
Apaf1	1593.27218966198	0.114243868463705	0.0929881954755356	1.2285846378615	0.21922757813336	0.399211584649802
Apba1	731.958674384756	-1.11191161425818	0.149484042522696	-7.43832984105554	1.01966206066441e-13	5.96607787770818e-12
Apba2	2522.75693381631	-0.114843577002711	0.120061280963779	-0.956541326902535	0.338798815545156	0.536262901321847
Apba3	1294.68158949197	0.279364203246326	0.100536591426855	2.77873159693877	0.00545715959663469	0.0234008299306792
Apbb1	3217.85639751777	-0.401851847618382	0.0598004480042036	-6.71988021879259	1.81874006677305e-11	7.22725560960305e-10
Apbb1ip	39.5741518387125	1.44223255354853	0.399561277885952	3.60954034680054	0.000306740063062011	0.00206210990096521
Apbb2	1092.31748632718	-0.216697799214306	0.0909220709311114	-2.38333549813764	0.0171565504345651	0.0592534801086302
Apbb3	244.482719897513	-0.07011174664045	0.178648668768229	-0.392456026254582	0.694721296462811	0.828865800019947
Apc	14829.1712336538	0.138289294602786	0.0608049979438197	2.27430802202406	0.0229474731807267	0.074569386819503
Apc2	2675.36656036207	-1.00071156669841	0.0997474442266132	-10.0324532067701	1.09755175246665e-23	2.1406043834315e-21
Apcdd1	1025.85841486168	-1.08150202442881	0.186580618002249	-5.79643285572017	6.7740287635711e-09	1.5810415414068e-07
Apeh	1553.12493611393	-0.241657233137277	0.0820763482763926	-2.94429806164737	0.00323688102740371	0.0151429272878374
Apex1	1903.31396532263	0.32701700730348	0.081911652883529	3.99231361828907	6.5431756978455e-05	0.000545575455729938
Apex2	386.234263277799	0.139389404345861	0.165604363355488	0.84170127840561	0.399955182499524	0.595510664851872
Aph1a	5047.77006113696	-0.0243614800796919	0.0534973585198406	-0.455377251395636	0.648837858281027	0.798212504370186
Aph1b	1171.07171731604	-0.397635682889266	0.097974419393816	-4.05856636201066	4.93749028693952e-05	0.000427445587697907
Aph1c	154.89297203861	-1.03490410846328	0.210890851126576	-4.90729731960793	9.23399987011579e-07	1.27695607005807e-05
Api5	6293.12542210152	0.152852246054343	0.0501203347223275	3.04970521248834	0.00229066081264807	0.0113086798571465
Apip	649.989251768517	0.0247117908705219	0.122162162897407	0.202286782457143	0.839692532454214	0.918718418751772
Aplf	347.055852866545	-0.137866701935235	0.189941300073566	-0.725838466314796	0.467937802547789	0.656108046244194
Apln	1450.30393032166	1.95546405825123	0.307222831520657	6.36496984476153	1.95328107466658e-10	6.28904616222819e-09
Aplp1	1479.63694093042	-0.646671938218769	0.0782364651935849	-8.26560781623597	1.38984765349865e-16	1.21561520538995e-14
Aplp2	19858.959721533	-0.104070757193741	0.0543993873512635	-1.91308693463298	0.0557369240842746	0.148282240179049
Apmap	1272.52367138362	0.0613344060129137	0.0786892074764039	0.779451312065963	0.435713907513011	0.62845916207759
Apoa2	18.0365803282094	-0.346312351028014	0.591979674945392	-0.585007164409758	0.558542899434455	0.733079606339573
Apobec1	801.451433243841	0.621163288244468	0.124389325046782	4.99370253846826	5.92326055393978e-07	8.59659973659619e-06
Apobec3	2030.51517376233	0.188700019257652	0.123099618373361	1.53290498988652	0.125299266245225	0.270872461415336
Apobr	34.3359884146068	0.903032543160118	0.439267746885761	2.05576792187059	0.0398048914042488	0.114243808752925
Apoc1	54.473528778686	-0.406064785784537	0.323526670238276	-1.25511997352636	0.20943521073824	0.388024810526968
Apod	232.364697855812	0.797440247744801	0.310753208803873	2.56615289931919	0.0102833487750075	0.0391931406141795
Apoe	150576.011541076	-0.978249041894778	0.0896054671128357	-10.9172919177233	9.52948662302492e-28	2.78786774171529e-25
Apof	10.8346289408725	-0.185473675384164	0.715776450603524	-0.259122349202433	0.795540841389566	0.890792464793649
Apoh	7.43897304271463	-0.690825332225472	0.813527324161568	-0.849172869439199	0.395785107474999	0.591690017941478
Apol10b	270.992574860301	0.441355136805035	0.811785738470148	0.543684270232182	0.586658758572839	0.753381201503363
Apol6	2136.43756215704	0.0838878853578481	0.308667211290228	0.271774527029279	0.785795392734809	0.884727306385032
Apol7e	24.5250601200804	1.4478841555449	0.564017765790618	2.56708962618459	0.0102556100836319	0.0391137765563198
Apol8	11.7522580608613	0.367159581685102	0.738278826782953	0.497318314389428	0.618964598721943	0.776578772724173
Apol9a	422.350877492801	0.524364561605105	0.632596014509028	0.828909050291877	0.407155873800905	0.602373429824201
Apol9b	370.21294959294	0.633931390073448	0.572314144106265	1.10766332896316	0.26800724220291	0.458191121984783
Apold1	34.7431625997577	-1.18630386797452	0.444378488865028	-2.66957986873851	0.00759462084804968	0.0308123857434905
Apon	6.65350948774437	1.20840410526756	0.983303963298302	1.22892223602375	0.219100963579246	0.399109516909571
Apoo	648.006798898477	-0.0392694864208425	0.127457010044076	-0.308099855843651	0.758006350917655	0.867669089936838
Apoo-ps	85.625903144564	0.636605560426735	1.82085176077557	0.349619652813243	0.726624159862655	0.848136392966191
Apool	702.607407804626	-0.0768215666465132	0.102349537812286	-0.750580493948178	0.452905163954889	0.64342054358535
App	13451.3315122597	0.173482909960314	0.0681565607189156	2.54535892261018	0.0109165465480545	0.0411992797658782
Appbp2	2406.33219385881	0.152405924111424	0.0744915659652907	2.04594872099263	0.0407614161127516	0.116325701119026
Appl1	3106.13387458576	0.112638352957305	0.0715684882272406	1.57385402077604	0.115521201781723	0.254831480997436
Appl2	4169.28111887093	-0.627488813033291	0.0882221975024871	-7.11259559155281	1.13880606223406e-12	5.58475759074782e-11
Aprt	1108.45563772137	0.0367781818417176	0.0825363484912661	0.445599817704674	0.65588634228221	0.803253659750598
Aptx	812.43367438493	-0.0717994957119047	0.0930526901375338	-0.771600429883151	0.440351119593617	0.633049038148309
Aqp1	12.352435792369	0.685034659970658	0.953716147824624	0.718279397421535	0.472585030848959	0.65938843873408
Aqp11	125.797785221642	-0.667012211106223	0.230043134785031	-2.89950931041488	0.00373747245019532	0.0171028674581754
Aqp4	22695.2712104406	-1.33167773668835	0.0948917322431762	-14.033653988692	9.70210323460383e-45	1.26634836680583e-41
Aqp5	6.8743767318092	-0.940774832713058	1.25347103383235	-0.75053575816327	0.452932095913545	0.64342054358535
Aqp9	119.235066704488	0.0129085763248894	0.244715397211118	0.0527493425914392	0.957931624019155	0.981177338908429
Aqr	4059.13505651489	0.135963195203467	0.0645658707829401	2.10580595529413	0.0352212113306409	0.103809886027152
Ar	414.118311432164	0.128369044615234	0.161753302206561	0.793610039882248	0.427422485811323	0.621381945500177
Araf	2003.22450230937	0.0443634480217067	0.0721869475643576	0.614563290436334	0.538843163793213	0.716206392232746
Arap1	2044.16505111439	-0.345039903050301	0.0778851891787872	-4.43010932743906	9.41853274830934e-06	0.000100259512969456
Arap2	6912.44034202887	-0.00501245608951822	0.0780003945673337	-0.0642619324853701	0.948761664251262	0.975857242471749
Arc	462.14173175191	0.275131242694398	0.198305444071383	1.38741144491908	0.165316337083062	0.329753285543072
Arcn1	6968.3911709387	0.238619016040248	0.0723795735127799	3.29677289405575	0.00097802550030649	0.00556137288512082
Areg	8.67957056009214	3.52823642090821	1.13657257288489	3.1042772851299	0.00190744473918188	0.00971937607640786
Arel1	7041.7876424221	-0.15409337790138	0.0605763826905528	-2.54378639095286	0.0109658121608695	0.0413576129685783
Arf1	9893.1899313621	0.197375090844746	0.0563880027988823	3.50030291990867	0.000464729732327762	0.00296329614223407
Arf2	2253.70995765134	-0.140729310294302	0.0597249166345741	-2.35629144792871	0.0184584291466505	0.0629666927172344
Arf3	11386.4101648008	0.0116468379341998	0.0451260736330535	0.258095530954167	0.796333180551754	0.891153519704046
Arf4	9376.47701361948	0.112269750320247	0.0673257689292193	1.66755986757876	0.0954031306341559	0.221480410535006
Arf5	4290.15540238738	-0.00162076461482408	0.0710606699347913	-0.0228081809010718	0.981803282307915	0.992211917462817
Arf6	4931.86813970126	0.103227980212822	0.0767274969858514	1.34538443541117	0.178501118968035	0.347659204160884
Arfgap1	1576.78198237382	0.0748743105785102	0.0879912397455028	0.850929146981782	0.394808712620152	0.590979838790914
Arfgap2	2944.08551744691	0.0169150884351439	0.0574741291799589	0.294307868191975	0.768522660819546	0.873897098833002
Arfgap3	638.359608259511	-0.129535077098712	0.108035442013572	-1.19900538827286	0.230525850445323	0.413178687055692
Arfgef1	3475.68577347301	0.190197446261391	0.0640611064097861	2.96900033297483	0.00298770272713988	0.0141963987325985
Arfgef2	1670.90019966965	0.027680303453257	0.0702237950320639	0.394172707991903	0.693453533814197	0.828219860755916
Arfgef3	72.8656212947847	0.682009739188167	0.31336030556715	2.1764394758098	0.0295224147156493	0.0908316106790819
Arfip1	2633.63819912465	0.107348533342218	0.0681625647023389	1.57488987996566	0.115281864999511	0.25441038728111
Arfip2	1436.75152708028	-0.037036668923096	0.0860015121540776	-0.430651368742706	0.666721884233306	0.810905091511056
Arfrp1	800.321930549246	0.13232966917522	0.0967038931447508	1.36840063902229	0.171186704344975	0.337363066123755
Arg2	7.18212150544193	0.923848179100841	0.80223606507834	1.15159143214364	0.249489003790345	0.435886472025801
Arglu1	1352.81877775814	0.282894343050581	0.0943268304620696	2.99908670380203	0.00270790234282355	0.0130459077095486
Arhgap1	3459.20737989942	-0.010213638486678	0.0587383562746718	-0.17388362791286	0.861956919647477	0.931011446643547
Arhgap10	275.098804586014	-0.0832736975367639	0.172115584029669	-0.483824274287732	0.628510586161701	0.78323792787836
Arhgap11a	3036.29823761098	-0.288597828576218	0.0864596240929783	-3.3379491479845	0.000843991940142224	0.00493482261899837
Arhgap12	3554.62368468017	-0.0700235008516941	0.0595440848972943	-1.17599423977168	0.239597177880234	0.423744841108802
Arhgap15	21.6613748159172	0.50496843393286	0.563155962881232	0.896675996023069	0.369891832905906	0.568610674102865
Arhgap17	1010.6642455314	-0.129558268102445	0.0971507823966408	-1.33357925593942	0.182341785106445	0.352598988752671
Arhgap18	3037.42841492735	0.358747233356562	0.0677758612544488	5.29314163946553	1.20232724400903e-07	2.09241935142003e-06
Arhgap19	1074.41938599043	-0.37298063112072	0.109333544394904	-3.41140162595978	0.000646298177273807	0.00394049136614515
Arhgap20	272.415961767242	0.106602166405148	0.154775680812205	0.688752689348475	0.490978912691438	0.676266757898232
Arhgap21	9593.31645546867	-0.157902081171582	0.0722930733578896	-2.18419378008571	0.0289480117897638	0.0896659116554788
Arhgap22	119.149021950332	0.430471343233988	0.252719108449243	1.70335890259935	0.0885009237317175	0.20945452070857
Arhgap23	1696.58433640867	-0.227774499689752	0.115431043291236	-1.97325167645821	0.0484668955214859	0.133093750316972
Arhgap24	115.380459778109	0.398370430707891	0.24360309862844	1.63532579409227	0.101980769092536	0.233114601907874
Arhgap26	456.998868852751	0.522623654677246	0.151550943820401	3.44850148407252	0.000563706372178634	0.00350108701432176
Arhgap27	50.3506935061964	0.604384678594654	0.401973137086609	1.50354494575202	0.132698575832177	0.281664928036075
Arhgap28	100.135024671841	-0.117778867354556	0.326684130061807	-0.360528279510464	0.718452112523129	0.844154732517743
Arhgap29	1788.12724296877	0.439154932558082	0.109857141634657	3.99750918350437	6.40125083173644e-05	0.000535319980842306
Arhgap31	5676.64763414432	0.381084339815308	0.0844713811677321	4.51140178539997	6.44006012761912e-06	7.19387361721141e-05
Arhgap32	3685.30252488838	-0.0212389236579028	0.0599344751595037	-0.354369060567888	0.723062318180997	0.846541186427596
Arhgap33	2066.57142264857	-0.438899263157861	0.10811818318825	-4.05943986677683	4.91905733793504e-05	0.000426284805465178
Arhgap35	11193.5840947046	-0.0314467175067382	0.0499419845186572	-0.629664956445421	0.528913814954649	0.708223612069956
Arhgap39	1268.99186150194	0.240701500447537	0.0716993412477633	3.35709500615594	0.000787660423384538	0.00465842525757715
Arhgap4	24.4784522945965	0.0372579922157649	0.481991556421444	0.0773000931642613	0.938384816796203	0.971004207216694
Arhgap42	1955.82552121286	-0.0640913261923919	0.114194262461234	-0.561248216950911	0.574628337145224	0.7453536622243
Arhgap44	538.116403432714	-0.134845466178874	0.117127020145626	-1.15127547863181	0.249618921888265	0.436001570876186
Arhgap5	13083.956468675	-0.324199603922031	0.0698878132908333	-4.63885745820802	3.50340570452357e-06	4.13679805110341e-05
Arhgap6	303.32148250144	0.0666340784001149	0.231259809566835	0.288135143434239	0.773243292239204	0.877090192039228
Arhgap8	11.2551035058041	-1.43299034975499	0.905535212837502	-1.58247888037915	0.11354028991091	0.251803900040298
Arhgdia	18253.9193009426	0.0843929739767609	0.0488704055901145	1.7268727966897	0.0841905109555603	0.201828848529803
Arhgdig	156.951089075643	-0.320967780037407	0.186111733542338	-1.72459722946158	0.0846000830890065	0.202667543393232
Arhgef1	1934.30146451784	-0.130151421469171	0.0712978000786767	-1.82546195430364	0.0679313474407075	0.171628812295105
Arhgef10	2750.68839686184	-0.512034274705622	0.0752930014443354	-6.80055602623535	1.04216131317033e-11	4.25081566391206e-10
Arhgef10l	2579.26954902286	-0.340142881932702	0.0662492447877449	-5.13429070810515	2.83210052676004e-07	4.51221424770557e-06
Arhgef11	2462.20865416734	-0.10037230714454	0.063413917890361	-1.58281195175605	0.113464331785282	0.251735326895767
Arhgef12	10043.4715604843	-0.115277221468955	0.0659740092738243	-1.74731265748149	0.0805831186805499	0.195221924296341
Arhgef15	28.9585906141565	-0.0189515924502762	0.475950840114242	-0.0398183821794017	0.968237920992825	0.986552635765703
Arhgef16	17.1368135314368	-0.343903437658021	0.620447850050771	-0.554282584152527	0.579385467361798	0.748476493421509
Arhgef17	2936.81427480848	0.324752358101095	0.0675084299397835	4.81054526658033	1.50519108953565e-06	1.95111401124836e-05
Arhgef18	2026.90276150706	-0.0713763373678794	0.0720981621710925	-0.989988305090217	0.322179835300964	0.519011435050485
Arhgef19	368.337455920857	-0.711729431085236	0.169296868247895	-4.20403187874141	2.62201984406255e-05	0.000245261481334363
Arhgef2	4953.64295084885	0.683533942205006	0.131313972547031	5.20534052048568	1.93641187780119e-07	3.19310366788441e-06
Arhgef25	1451.94976909054	-0.338751263059359	0.0785799433128619	-4.31091254050208	1.62582205177321e-05	0.000161138718308924
Arhgef26	5232.32096962912	-0.680498350588755	0.0627205685701706	-10.8496840207599	2.00115949191847e-27	5.65927904314543e-25
Arhgef28	95.3298271078334	-0.609270819863874	0.285559654020831	-2.13360259856397	0.0328753250983303	0.0988882319213736
Arhgef3	376.496659517974	0.0569621928762242	0.19038849582004	0.299189258420668	0.764795644686203	0.871765795910279
Arhgef33	79.3334939708805	-0.618889171093817	0.302266716317909	-2.04749361303446	0.0406096433367278	0.115965067003971
Arhgef37	78.2355658388618	-0.463543716231124	0.305459561920679	-1.5175289105911	0.129133199934399	0.276727978844012
Arhgef39	256.329783839818	-0.637566501792489	0.18878224161468	-3.37725887953918	0.000732121098618748	0.00436494406232007
Arhgef4	7773.41494487901	-0.328271858437275	0.0648549812866186	-5.06162906726498	4.15689182785712e-07	6.28646528833152e-06
Arhgef40	4990.53263029382	-0.0561315366513129	0.0603036687593668	-0.930814622163335	0.351949464604596	0.550606538393028
Arhgef5	82.5609264349215	-0.130734199908833	0.32727342627705	-0.399464757637122	0.689550786525142	0.826010054329606
Arhgef6	214.026607956966	-0.578438475153064	0.239341144652482	-2.41679497268613	0.0156578338910124	0.0550750674673919
Arhgef7	4637.94940218904	-0.00713427587551104	0.0557080888612083	-0.128065349599148	0.898097257219331	0.949274278575238
Arhgef9	3857.43183114019	0.0670035865782137	0.0614823804261374	1.08980143764455	0.275800620551597	0.466578756681904
Arid1a	7871.69210049329	0.097181892912049	0.0497423450394811	1.95370549649227	0.0507360559043503	0.137896747811151
Arid1b	3382.75307077271	-0.0344917429393541	0.0756656805816414	-0.455843952954846	0.648502195132269	0.79806971620281
Arid2	3942.20375957753	0.023075885913415	0.0643996084980174	0.358323388163539	0.720101317332217	0.845056999273328
Arid3a	35.2725710952335	-0.257208022635811	0.463237788667298	-0.55523972553228	0.578730700154176	0.748297075380329
Arid3b	82.1731801934424	-0.124661603090152	0.31298322413466	-0.398301229833701	0.690408154033071	0.826327541626095
Arid4a	1282.52282691857	0.187435874256423	0.0838673511859492	2.23490871722946	0.0254233421527806	0.0807985146372694
Arid4b	2047.40857356674	0.00239959405879994	0.0777553158530442	0.0308608361045709	0.975380523296225	0.989703063850543
Arid5a	1040.59946347524	-0.0442094893815124	0.11249298960907	-0.392997728437543	0.694321159134322	0.828672816219398
Arid5b	1760.96392914446	-0.271420411017637	0.0842860986113765	-3.22022748103567	0.00128088911764725	0.00695764482376622
Arih1	4436.53540062155	0.159871598897376	0.061441411204211	2.60201703971309	0.00926772473708895	0.0361339047194222
Arih2	1838.82918077563	0.0726538926419858	0.063146299013864	1.15056454260343	0.249911427154397	0.436399824632686
Arl1	3649.95521283727	0.260572274727638	0.0717720667791684	3.6305527543101	0.000282814889740078	0.00192800443917623
Arl10	1292.51164703369	0.286814388622072	0.0980300271691978	2.92578097654749	0.00343592744334236	0.015910340936339
Arl13b	869.025614994108	-0.211779215824627	0.0828736264334173	-2.5554476730275	0.0106051305094426	0.0402118110579269
Arl14ep	2315.14423908652	0.519003140840116	0.110072957388915	4.71508309717118	2.41612123156172e-06	2.97725091192007e-05
Arl15	715.679828264732	0.1441922671761	0.103741507785734	1.38991875338763	0.164553550224849	0.328719642125647
Arl16	392.311485395272	-0.0540575379829816	0.138105009018575	-0.391423441967342	0.695484267588778	0.829244399722183
Arl2	1231.85877687345	-0.138101388121332	0.0829001172544745	-1.66587687321852	0.0957379407782915	0.222041793176132
Arl2bp	7596.57329364073	-0.186631332231015	0.0627762551617123	-2.97296058438419	0.00294942324231217	0.0140341597239352
Arl3	2429.49775014955	-0.323909775411453	0.063084791432552	-5.13451448528233	2.82873307982309e-07	4.51108485887577e-06
Arl4a	1707.69481338068	0.164691771102318	0.0732650221353209	2.24789082569485	0.0245831523242738	0.0786586703070483
Arl4c	4397.64458789418	0.449748108502251	0.234235989738341	1.92006407300882	0.0548498066436408	0.146681090485311
Arl4d	60.1943630437775	-0.0133471237474823	0.391453167558495	-0.0340963488192693	0.972800320013981	0.988729012661657
Arl5a	3906.65290847843	0.0842467321554937	0.0630652459816929	1.33586622622465	0.181593001807678	0.351861737674635
Arl5b	1258.58912622672	0.0665508444802047	0.0822696184531011	0.808935859088041	0.418552041290118	0.61271598969983
Arl5c	32.4093255821888	0.226446440519776	0.446743360364323	0.5068826100406	0.612237188075298	0.772531085976498
Arl6	790.968088628717	-0.047058793984098	0.112595363999986	-0.417946106414327	0.675986521306	0.817169183537593
Arl6ip1	15854.3528095913	-0.455040457427	0.0681166072693714	-6.6803159415664	2.38427664271333e-11	9.13237157416701e-10
Arl6ip4	826.265666269186	0.0970373143102971	0.1307671209491	0.742062022976466	0.458049757976605	0.648144963126365
Arl6ip5	2708.47032880226	-0.297122293982749	0.0756021972149512	-3.9300748513694	8.49194217563345e-05	0.000687458372309869
Arl6ip6	895.14589773588	0.21090202944979	0.100034160977648	2.1083000785793	0.0350050411677873	0.103352277455197
Arl8a	7060.57934283558	-0.15632449061084	0.0765693269228126	-2.04160721914699	0.0411905086334362	0.117315164655592
Arl8b	5421.56211958483	-0.07298992750383	0.053154121205861	-1.3731753220253	0.169697849560329	0.335491645269376
Arl9	14.2271154862649	-0.0919445873351473	0.809049097563468	-0.113645250470024	0.909519015007349	0.955263562886323
Armc1	2361.43127955951	0.10966998821091	0.0626172749087823	1.75143342425347	0.0798712797805572	0.19391270214859
Armc10	1509.45002542817	0.0648775034387554	0.0743510785159862	0.872583219150023	0.382890290422471	0.581636745558504
Armc2	172.312981239654	-2.0283003250773	0.241432312806348	-8.40111375938395	4.422636929018e-17	4.12325842920755e-15
Armc3	150.545754696358	-1.40770519343678	0.220804468323288	-6.3753474018275	1.82548673799154e-10	5.88875645822061e-09
Armc4	58.2377542331423	0.0364436404208821	0.380395307726383	0.0958046528983367	0.923675721882815	0.962908701310681
Armc5	1053.18799138381	0.0660448927988246	0.0822225069692208	0.80324591444953	0.421832612099589	0.615924254548303
Armc6	494.420286673239	0.17945615559684	0.150430078699192	1.19295394344432	0.232887411068778	0.415707584674903
Armc7	256.410839421746	-0.035809696421336	0.184003424576333	-0.194614293205616	0.845694912649504	0.921417152632894
Armc8	1407.77233903818	0.0381958874172833	0.0887840258147955	0.430211257788201	0.667041973510308	0.811061856433029
Armc9	840.36829615154	0.0447118185789208	0.11522048392998	0.388054424472757	0.697975758237483	0.830424084783236
Armcx1	595.891219358203	-0.278446612048537	0.11172086878975	-2.49234198646048	0.0126903782689781	0.0464775174763696
Armcx2	2345.32350478179	0.0102102770056763	0.0787113762335525	0.12971793270874	0.896789594195765	0.948673177025792
Armcx3	3067.27737428736	-0.061282085413702	0.0566664319230966	-1.08145304607972	0.279495636258208	0.470998307282677
Armcx4	2504.82889792406	0.0155508475316974	0.0664598945868108	0.233988447143634	0.81499394757816	0.903017977178152
Armcx5	244.488332834722	-0.038405386614875	0.173770019197422	-0.221012731610751	0.825082519704131	0.909090921710369
Armcx6	454.829222148166	-0.289066409740146	0.149392076948593	-1.93495140869897	0.0529962587662474	0.142578170088106
Armh1	47.988158455789	-0.681646298644786	0.358805380219547	-1.89976610224657	0.0574638212365336	0.151475239823132
Armh3	939.828081141842	0.0965071334476497	0.0899586143337024	1.07279479750161	0.28336319555604	0.475276910460703
Armh4	494.068019543795	-0.496831981060635	0.185008529773889	-2.68545445806119	0.00724312450910826	0.0296362036823123
Armt1	423.484528732491	-0.213055319045862	0.126782027324391	-1.68048518817835	0.0928629537802547	0.216919243840588
Arnt	1512.22583854113	0.229701327911576	0.0825671530831199	2.78199404162981	0.00540260319672568	0.0232079420359598
Arnt2	10109.2393316579	0.0691971298179947	0.0621305708798966	1.11373722851764	0.265391933133667	0.455279579558393
Arntl	928.392926697495	0.681752035389537	0.092503019734309	7.37005167342313	1.70561912702262e-13	9.64698178243993e-12
Arntl2	88.6747717472924	0.785345189552334	0.299433300811556	2.62277170716753	0.00872176925352612	0.0343845215366708
Arpc1a	3303.5341290363	-0.0447225918580057	0.0587466208067589	-0.761279393501052	0.446490205934565	0.638124678032595
Arpc1b	2562.07319215489	0.434690246430725	0.091689079696007	4.74091623421165	2.12753887226191e-06	2.65051979328488e-05
Arpc2	6900.54823515478	0.221640762600941	0.0575043137133045	3.85433280198701	0.000116045655176465	0.000895842892190289
Arpc3	3112.24570870532	-0.0394864334905481	0.0624618386386801	-0.632168926677988	0.527276499534358	0.706979663698063
Arpc4	4706.0195295264	-0.0853771093082792	0.0725789514685063	-1.17633428949888	0.239461318643748	0.423645047935264
Arpc5	3454.44347546542	0.128366085435925	0.0747311855723717	1.7177043887737	0.0858505484486043	0.204844781370367
Arpc5l	1472.84340580356	0.285329365709539	0.0714402889840251	3.99395592833257	6.497994684185e-05	0.000542875301827922
Arpin	1592.99744138293	-0.425569352160635	0.0833631818011723	-5.10500370745987	3.30788029932759e-07	5.15409668677598e-06
Arpp19	3164.14959624141	-0.226538485772048	0.114374769456705	-1.98066834886868	0.0476284784790193	0.131216110217892
Arpp21	290.160134517977	-0.226070874536762	0.208478425411564	-1.08438498655421	0.278194137627884	0.469364435444957
Arrb1	1399.36101778769	-0.829613974451381	0.101678317097875	-8.15920245466688	3.37243963417671e-16	2.86117778563552e-14
Arrb2	756.590880118444	-0.0153154436138367	0.110483788393652	-0.138621637042966	0.88974914449878	0.94523312571095
Arrdc1	143.335137371675	-0.859548415186763	0.219625254174573	-3.9137048169494	9.08907360594028e-05	0.000730916592159216
Arrdc2	205.100170808753	-0.10440540727991	0.188258816421814	-0.554584424062127	0.579178945316075	0.748476493421509
Arrdc3	2979.17767281866	-0.268228238924335	0.0711971951027458	-3.767398961957	0.000164957268700404	0.00121536905571361
Arrdc4	1304.18116213249	0.736271573391696	0.15030442395244	4.89853561212989	9.65535408992409e-07	1.33088585051041e-05
Arsa	1408.90001334692	-0.510416797994227	0.0720748127004362	-7.08176377947269	1.42331129347682e-12	6.78391742351534e-11
Arsb	2155.08686835449	-0.439768693553211	0.0709500959714573	-6.19828187026169	5.70828458403863e-10	1.68156550038138e-08
Arsg	379.150161477611	-0.424591392577193	0.161013242358933	-2.63699672372715	0.00836436394417778	0.0332926407236239
Arsi	115.577499515211	-0.855745319709724	0.30596906435415	-2.79683608379188	0.00516057074684316	0.0223322020995753
Arsj	14.6052096306184	-1.07456964720617	0.653312022432746	-1.64480311139046	0.100010420342375	0.229321190860732
Arsk	1420.34154302881	-0.506062348951888	0.107402076673403	-4.71184882663641	2.45479459874546e-06	3.02051883622284e-05
Art3	24.4194464820886	0.00642322804413565	0.470685067931895	0.0136465515516737	0.989111965153264	0.995714730354364
Artn	7.33579285858889	2.02291822131206	1.31935201109915	1.53326648558846	0.125210208688355	0.270872461415336
Arv1	624.796998112941	0.546710378396693	0.10921674963957	5.00573749173922	5.5648553539112e-07	8.16114655532976e-06
Arvcf	3353.00092564223	-0.637243966149467	0.0855889927335741	-7.44539625712284	9.66538602270573e-14	5.67481903229311e-12
Arx	853.245101845341	0.0627225423941677	0.0992785378795353	0.631783502596254	0.527528355136214	0.707261467284393
Arxes1	936.77450886416	0.229312285282574	0.0948981974570598	2.41640296051287	0.0156747037120674	0.055122978774375
Arxes2	2308.61997312937	-0.162706736367887	0.0650411918816623	-2.50159524542417	0.0123635181601882	0.0455656333931522
As3mt	266.106206098596	0.463869081379373	0.164928522123337	2.81254615882923	0.00491509684871567	0.0214504535311233
Asah1	4904.6626502172	-0.126224610205229	0.0575356276859572	-2.19385127584237	0.0282461031702327	0.088038184899432
Asah2	297.582385479918	0.00986710595440851	0.157607949574616	0.0626053824127517	0.950080743282246	0.97625931399583
Asap1	3053.08936930425	-0.271306989666665	0.0727649291261789	-3.72854056101947	0.000192591913511788	0.00138593965344261
Asap2	2805.18777196599	0.129214560708098	0.0692522575603007	1.86585340695335	0.0620618778588142	0.160528345047006
Asap3	2579.07251511374	-0.411808044142313	0.121377006779052	-3.39280111670528	0.00069181848021538	0.00416564087022519
Asb1	878.222516178475	0.112913185611948	0.0938981130188074	1.20250750501591	0.229166960132165	0.411699839017743
Asb13	1980.1244122795	0.0257968070691672	0.0728215465074323	0.354246899529033	0.723153858703156	0.846589945803447
Asb14	13.056282207482	0.900348271812647	0.653385199907681	1.37797469538621	0.168211101000487	0.333552175035206
Asb16	6.15958831520466	0.112215458637889	0.981703829358492	0.114306836015113	0.908994563664343	0.955035279025174
Asb3	579.071824125645	0.0992372343945735	0.132066186762599	0.751420456872592	0.452399655112451	0.643069225764269
Asb4	55.0719213473371	0.0255388828226938	0.324120589660651	0.0787943859087526	0.937196169560977	0.970367534946853
Asb5	29.6195065371696	0.604824802072591	0.489349265256245	1.23597774639731	0.216466835682892	0.396482002144572
Asb6	895.702226432204	0.0499635867290318	0.0957752261014673	0.521675476663441	0.601896302061066	0.765074271733626
Asb7	1373.54387612547	-0.0620100815069071	0.0756663611104542	-0.819519805060901	0.412489907096887	0.607405080588387
Asb8	1318.83997316516	-0.150862101235955	0.088702172416095	-1.70077121142279	0.0889859571377537	0.210382293536771
Ascc1	752.381368512855	-0.0566343321200382	0.102227063714665	-0.554005270836255	0.579575238511622	0.748476493421509
Ascc2	2147.55573325489	0.103360410270076	0.0704841779156433	1.46643421724773	0.142530030200822	0.296252078642223
Ascc3	2077.79084507533	0.586038540817202	0.0988016282549198	5.93146642588879	3.00240962631546e-09	7.60371440885385e-08
Ascl1	6574.64566340793	-0.278935073026848	0.106729520119324	-2.61347631578402	0.00896262954479134	0.035121916424023
Asdurf	148.048171910801	0.0499898878429481	0.308169621512641	0.162215495471534	0.871136157788481	0.936158876817797
Asf1a	1175.23286274887	0.0650059408294826	0.0857460060577033	0.758122084260536	0.448377900020965	0.639818031078609
Asf1b	382.729934869655	-0.28071531895855	0.196905159483275	-1.42563719353628	0.153973094391834	0.313451165643748
Asgr1	9.70999040098416	-2.23587413819301	1.0664496067076	-2.09655864105547	0.0360326637283465	0.105541556730983
Ash1l	6073.03696293106	-0.0553477055605571	0.062253989592528	-0.889062788149407	0.373969336345234	0.572441289950919
Ash2l	3005.86573781538	0.077064861388675	0.0561532611403509	1.37240224029121	0.169938253100747	0.335721536688029
Asic1	1292.72450213279	-0.191520197302082	0.121536303673184	-1.57582706988595	0.115065662062294	0.254180206103285
Asic2	113.198036982573	-1.69625486649415	0.30449613360429	-5.57069426930238	2.53726224267553e-08	5.22478953079106e-07
Asic4	35.6541236341339	-0.609182979203258	0.544891187970579	-1.11799014675229	0.263571201643217	0.453299928796719
Asl	518.638619775704	-0.250390145822264	0.132100545090611	-1.89545126895968	0.0580326419365204	0.152571718063043
Asns	2481.06644557546	1.89277022949238	0.322639396428648	5.8665192485598	4.45038624085274e-09	1.0787736247827e-07
Asnsd1	1746.29158862746	0.0598342188042149	0.0674894915971145	0.886570892568009	0.375309970725534	0.573717079573951
Aspa	239.726332611072	-0.493092684304838	0.165820099431539	-2.97366052725361	0.00294270437427602	0.014010047088304
Aspdh	9.36305272801475	0.321376838501426	0.990055330402737	0.324604927252597	0.745480097607851	0.860204440408706
Aspg	17.3819535526092	0.394904811081028	1.43356121044713	0.275471188954574	0.782954257745455	0.883204882690126
Asph	2952.58809991439	-0.250862300214917	0.077891428799296	-3.22066630542004	0.00127892965764948	0.00695520369687293
Asphd2	892.856187942957	-0.414102657196461	0.0945509389953286	-4.37967789211401	1.18854861921044e-05	0.000122896361796238
Aspm	4951.11901024941	-0.440691006911174	0.106846368176437	-4.12452958797302	3.71493236466938e-05	0.000331414155434859
Asprv1	9.87270187128846	0.521924472678518	0.819629052477498	0.636781323332664	0.524267293165186	0.70450363747738
Aspscr1	1588.70058001663	0.146401781068377	0.0799889955213609	1.83027402849784	0.0672089729391083	0.170215518889263
Asrgl1	9636.148977655	-1.17146999778689	0.107623757142849	-10.8848643541779	1.36101097963976e-27	3.91417530551313e-25
Ass1	223.88626241435	0.907313929993249	0.247019733929814	3.6730422932568	0.000239679795372819	0.00167637541957378
Aste1	395.136311541125	0.209124752718767	0.161293263927955	1.29654982251569	0.194786126804032	0.369090929351114
Astn1	8851.85125170752	-0.297386451110436	0.0721911468463051	-4.11943103970313	3.79809069830464e-05	0.000337590376997555
Astn2	1250.1272689429	0.336436477743357	0.124071697928259	2.71162951229936	0.00669533798492771	0.0278106474732566
Asxl1	4190.71546246687	0.172045867132971	0.0560336964145515	3.07040010104155	0.00213772186893762	0.0106716283236639
Asxl2	2306.84208146818	0.197733907635611	0.0613624089702883	3.2223948008846	0.00127123838012439	0.00692467827735176
Asxl3	178.292284074988	-0.00853709411265412	0.205372806895775	-0.0415687658054292	0.966842472986491	0.985909264665112
Atad1	5351.80672066006	0.119169783349432	0.0507309047651631	2.34905692892876	0.018821028956258	0.0638881677028962
Atad2	2311.22197660089	0.0367239970540286	0.148553777555988	0.247210119178476	0.804745614337098	0.896168772335229
Atad2b	1539.53690725111	0.23787328301914	0.0742955958532613	3.20171445275108	0.00136612345024517	0.00734951892953712
Atad3a	2279.54529386274	0.561443681553921	0.0842817423231491	6.6615101453558	2.71028085824113e-11	1.01743463722645e-09
Atad3aos	16.5065860043246	-0.192367526936913	0.612643103958659	-0.313996069969464	0.753524023642095	0.865366878724811
Atad5	977.812566779037	0.139388548720915	0.166757423560401	0.835876123202559	0.403224596059409	0.598697492644036
Atat1	2755.54832734065	-0.348190187090142	0.0663758767663741	-5.24573390293105	1.55661433851858e-07	2.63599122714404e-06
Atcay	618.871436880685	-0.594122706112575	0.112306543024425	-5.29018782087666	1.22190815331383e-07	2.1199731641543e-06
Ate1	1279.42108123201	0.240418770691035	0.089351767553729	2.69069966127381	0.00713023541045387	0.0292872995508548
Atf1	899.463424337544	0.153139011120148	0.0867945841571188	1.76438440954945	0.0776672812049784	0.190139724063782
Atf2	2539.61024872627	0.074296400961436	0.0672418095561323	1.10491376499044	0.269196957327097	0.459515603188133
Atf3	377.278887928835	0.162596189769542	0.595346490099152	0.273111864222904	0.784767226975054	0.884074512502504
Atf4	5757.05351154676	0.998047500844955	0.128347665943073	7.7761250546436	7.47797862357332e-15	5.27685816902385e-13
Atf5	3292.10168103696	1.28031427041123	0.32654050961887	3.92084360958946	8.82395173627131e-05	0.00071161983394036
Atf6	2202.03334034337	0.243624339232922	0.0948164931816492	2.56942997001784	0.0101865978447463	0.0389117947387787
Atf6b	3184.71007269155	-0.0140796315978542	0.063307961093382	-0.222399068848327	0.824003236623549	0.908668806071904
Atf7	2687.11830300202	0.268381157870694	0.0793144088214083	3.38376294873491	0.000714997059076897	0.00428089982301228
Atf7ip	5516.44863738846	-0.0145860037656797	0.0592017932551769	-0.246377735600166	0.80538983954401	0.896533149470758
Atf7ip2	9.54555334523185	-0.328576504240208	0.749592269642556	-0.438340305186032	0.661139612562553	0.806371366684509
Atg10	228.888904699007	-0.412355836780325	0.216761162773048	-1.90235110157657	0.0571252691351339	0.150794974426827
Atg101	600.251671868654	-0.0283796988879972	0.147563833280889	-0.192321507628338	0.847490372206716	0.922400040769953
Atg12	2093.20106403773	-0.127428150656693	0.0721769866616945	-1.76549557622806	0.077480513061888	0.189901682165841
Atg13	1187.59099037753	-0.135152703548581	0.10073516818492	-1.34166355190355	0.179705109993757	0.349162522200168
Atg14	740.8935017787	-0.193635698420053	0.0921988425812874	-2.10019662935935	0.0357115477637932	0.104970047000353
Atg16l1	775.903644111884	0.377049938951175	0.0952623099725821	3.95801801425658	7.55742592361754e-05	0.000621290712557861
Atg16l2	506.037260569134	0.209949804006003	0.119781531784005	1.75277274283479	0.0796410236186529	0.193492108929167
Atg2a	1913.19633683693	-0.0605173583678958	0.091744657621577	-0.659628145515723	0.509492487910789	0.692602830866068
Atg2b	1982.62908836802	0.210358459086814	0.0766298477939653	2.74512432351954	0.00604879779772005	0.0255695069834863
Atg3	1842.63220494384	0.25364574888034	0.0746288164447822	3.3987641900768	0.000676910515281936	0.00409476564110656
Atg4a	412.00582980959	-0.000630552489139649	0.121829843355048	-0.00517568168664582	0.995870421927573	0.998872691332214
Atg4b	1659.73547598822	-0.0466532983462939	0.0790313312712131	-0.590313962777535	0.554980180070108	0.729766250420768
Atg4c	437.548981084245	-0.23166454407903	0.119719913601643	-1.93505438744194	0.0529836219670472	0.142566777281455
Atg4d	711.821522837781	0.161784293319366	0.10737451072919	1.5067290385835	0.131880125100573	0.280629792162845
Atg5	960.42659304453	-0.0124442553586332	0.102569352722837	-0.121325279221173	0.903433397991841	0.952382238522803
Atg7	1093.40184794914	-0.135574546061665	0.0968833686696628	-1.39935829981228	0.161705565082315	0.324827752849145
Atg9a	2430.3481561387	-0.134227001196292	0.0700103338327301	-1.91724555287779	0.0552067434093374	0.147264270109988
Atg9b	9.6879607823424	1.87698230171784	0.769573145071681	2.43899142497106	0.0147283177445987	0.0524800704515647
Atic	2369.64248540187	0.505799332137549	0.0829927981808523	6.09449666988388	1.0978231795055e-09	3.05374814915561e-08
Atl1	333.560555053158	-0.741566560720028	0.142084004058953	-5.21921215292004	1.79685842416761e-07	2.98912683738001e-06
Atl2	1471.45676712683	-0.375544326714492	0.0890268024047104	-4.2183288242488	2.46119713633096e-05	0.00023188002781379
Atl3	2530.26547435723	-0.120306231882642	0.070511778398935	-1.70618632254577	0.0879733944642681	0.208511322429069
Atm	4946.23553709389	-0.0527430808142013	0.0690469196700061	-0.763873045550399	0.444942901681915	0.637005666194628
Atmin	1493.73739765205	0.0795090885825917	0.0709646880773232	1.12040355191808	0.26254183202164	0.452127251166467
Atn1	7594.74857458164	0.132340756868686	0.0787374191050968	1.68078606554326	0.0928044762047955	0.216871829258087
Atoh8	247.024712799266	-0.0053168976026446	0.184438497109905	-0.0288274827975654	0.977002181882018	0.99042735226276
Atox1	893.999835103152	-0.187781335007862	0.0964113181160517	-1.94771048334623	0.0514496150136041	0.139478681506764
Atp10a	875.435793760491	0.732102257008813	0.166068073826054	4.40844672995752	1.04114620773578e-05	0.000109455816932223
Atp10b	13.7703982277268	-0.420265913896041	0.790689146588557	-0.53151850598846	0.595059520723495	0.760199514202398
Atp10d	62.3551063930951	0.398294817109302	0.306929828077425	1.29767386768558	0.194399427139803	0.368472908814587
Atp11a	5968.31814820729	0.306825009601281	0.0619771224469329	4.95061721950702	7.39784825253679e-07	1.04431521754613e-05
Atp11b	2067.93494547539	-0.0981778844495368	0.07836376592622	-1.25284796218155	0.210261042973444	0.388844104656986
Atp11c	1073.03328285553	0.0974609439937843	0.130233927360067	0.74835295202553	0.454247292839288	0.644808995619147
Atp13a1	3023.6904568517	0.299120535605332	0.0703003974900235	4.25489109997964	2.09150783508059e-05	0.00020141149231355
Atp13a2	3356.10192738453	-0.23469079518162	0.0856423304193492	-2.74035975004945	0.0061371968435487	0.0258722872152383
Atp13a3	5695.88283256092	0.518766429340032	0.0791925060833569	6.55070100691075	5.72676161231697e-11	2.00767956689658e-09
Atp13a4	170.042656795027	-1.47048938517372	0.270188458340522	-5.44245817976594	5.25503001264912e-08	1.00526887547497e-06
Atp13a5	13.6370757786215	-0.431198784666305	0.871724653471455	-0.494650212024117	0.620847051741854	0.777915579231708
Atp1a1	11439.0082892532	0.142040356556116	0.102521534762051	1.38546849582175	0.165909259256179	0.330473470228936
Atp1a2	42237.0839187436	-0.97652645058043	0.200539958833174	-4.86948564396977	1.11889111674569e-06	1.50557846700562e-05
Atp1a3	292.382371608139	-0.42352574553832	0.17641744422991	-2.40070219465585	0.0163636476992709	0.0569672495201536
Atp1b1	3024.6460303283	-0.242829085349691	0.0878120858240906	-2.76532647039199	0.00568658517561989	0.024268102932575
Atp1b2	21725.5798895561	-0.352379884193307	0.064614446061522	-5.45357742226548	4.93664374513278e-08	9.48640668940124e-07
Atp1b3	3090.07289919593	0.200102759306937	0.0754934008977629	2.65059934944415	0.00803490922684984	0.0322536881384405
Atp23	298.230412520983	0.133966341978879	0.173321726962428	0.772934497750071	0.439561147042429	0.632234766721704
Atp2a2	16958.2163454183	0.0395137889850845	0.0613035587143763	0.644559464633791	0.519212710517903	0.699984210397885
Atp2b1	3481.15789040005	0.197330313761657	0.0604927558255144	3.26204867126302	0.00110610150645657	0.00619621339107134
Atp2b2	159.058020351047	-1.2105291325743	0.245800211056818	-4.92484985008612	8.44251555344204e-07	1.17806417689806e-05
Atp2b3	11.2096075066255	-1.02913743304525	0.930920620062667	-1.1055050354089	0.268940813729574	0.459354582805743
Atp2b4	2385.25590964444	-0.226049301984738	0.0954086307099517	-2.36927519347744	0.0178229864997516	0.0611939366507051
Atp2c1	4493.95738659843	-0.086697521334643	0.0565531776832543	-1.53302652275744	0.125269320075964	0.270872461415336
Atp4a	54.8262724814571	0.494024281368554	0.301733642376402	1.63728604300702	0.10157071580212	0.232459118657995
Atp5a1	34190.2187370875	0.00810502263511052	0.0461170788063911	0.175748829823698	0.860491271655074	0.930106758659912
Atp5b	46298.9059961888	0.0945388965872343	0.0483431197378933	1.9555812098972	0.050514508165749	0.137536934299812
Atp5c1	8125.14932052669	0.0658008779480617	0.0568300848108109	1.15785289019214	0.246924075220295	0.432384696422906
Atp5d	6827.81560832378	-0.030169343088978	0.0545917751637102	-0.552635319120984	0.580513151979061	0.749104379642293
Atp5e	2830.10076923278	-0.0197792675556626	0.0823573300365946	-0.240164021185169	0.810203104434465	0.900031514277002
Atp5g1	2366.29408603272	0.0518748126111109	0.0847112606457238	0.612372100423104	0.540291596380113	0.71728877297377
Atp5g2	8595.8561078353	-0.0356603491679983	0.0594419714683279	-0.59991868181894	0.54856043125939	0.724074165508311
Atp5g3	7281.86722425007	-0.112661352930172	0.0771732619094351	-1.45984956632238	0.144331422622977	0.298988594685224
Atp5h	5315.01867000975	0.00431344426259654	0.0578752877079678	0.0745299839261568	0.940588683782645	0.971920637380423
Atp5j	4393.37446476456	-0.0426517995807324	0.0824806785012568	-0.517112617836703	0.605077545975936	0.767106679626396
Atp5j2	3911.77613904654	-0.14921887331691	0.0736059810681867	-2.0272655992273	0.0426352576134083	0.120452056474244
Atp5k	573.240728737845	-0.446158617463596	0.172532571246492	-2.58593849404924	0.00971142582967408	0.0375190058009813
Atp5l	2849.05787547137	-0.0371784765568045	0.0572716201336453	-0.649160552295312	0.516234606320252	0.697718512056435
Atp5md	1965.71083176358	0.182475098914607	0.0829334747580937	2.20025869465694	0.0277885460738983	0.0869154008814573
Atp5mpl	1853.37796201655	-0.176049874236936	0.10423208069893	-1.68901813200341	0.0912159552434327	0.214073627741434
Atp5o	7225.6269018061	0.00259374412501828	0.0624037655188143	0.0415639040922344	0.966846348722771	0.985909264665112
Atp5pb	7942.40946646798	-0.0308546266666521	0.0510829273257438	-0.604010542894291	0.545836632789336	0.722164209369938
Atp6ap1	5122.68737284269	-0.0301883400327684	0.0644180128535134	-0.468631966363456	0.639332724068795	0.790742595087056
Atp6ap2	2237.88824427184	-0.0917191849485378	0.0662846933907271	-1.38371591172463	0.166445459448273	0.331134547534095
Atp6v0a1	3958.61638587222	0.113812293590234	0.083421841580906	1.36429850304676	0.172473636855349	0.33915084832096
Atp6v0a2	5499.88304532812	-0.184057640677411	0.0747848866689472	-2.46116092268997	0.0138488234192248	0.0498381412041157
Atp6v0b	2939.17729764751	-0.105531204393568	0.0594257331030905	-1.77585027365997	0.0757575988644247	0.186459956125842
Atp6v0c	7223.53676124927	-0.0753844364293781	0.0545900793695465	-1.38091824192203	0.167304100382562	0.33241404862896
Atp6v0d1	3954.78025132507	-0.0681298479463834	0.071223671112444	-0.956561868859915	0.338788442790089	0.536262901321847
Atp6v0e	1916.94350003038	-0.224536710527323	0.0785526739704851	-2.8584222430377	0.00425753439579731	0.019046096395436
Atp6v0e2	6634.86686366627	-0.300365262025392	0.0622278612814833	-4.826861406448	1.38701574029715e-06	1.81316510642234e-05
Atp6v1a	5431.76391285082	-0.157438976132183	0.0635652841254928	-2.47680755774428	0.0132563356685082	0.0481244124140451
Atp6v1b2	4786.02805686268	0.0358868136018296	0.0629099282711817	0.570447536470471	0.568374195819138	0.740151447019119
Atp6v1c1	1652.91241791005	0.0986964167141687	0.0775121051288092	1.27330326727878	0.202910447776901	0.379725397821873
Atp6v1d	2733.6583942042	-0.0585203975115068	0.0735552597180301	-0.795597727964546	0.42626588760471	0.62010284472537
Atp6v1e1	2869.50809701323	0.00579338665340175	0.0628193286977931	0.0922229952706464	0.926520868313541	0.964136274594883
Atp6v1f	1405.83195953671	-0.20142941454949	0.0978731912113406	-2.05806525828444	0.0395838694408509	0.113744131527918
Atp6v1g1	2969.86683964262	0.081162417597439	0.0864449416021971	0.938891461931141	0.347786473306978	0.545956228982589
Atp6v1g2	198.912858410626	-0.356573777732364	0.187630836497128	-1.90040072511121	0.0573805518385785	0.151279242323959
Atp6v1h	2057.39812199225	0.0953559411114584	0.0775661287284604	1.22935026763132	0.218940507905112	0.399015587625822
Atp7a	848.382587347123	0.0446135425665643	0.111750311231147	0.399225219823188	0.689727261966935	0.826094896672972
Atp7b	1463.61325474895	-0.955720526810836	0.122415372583854	-7.80719370972932	5.84753611757568e-15	4.18653978240608e-13
Atp8a1	5833.87597072198	-0.379709381631864	0.0872889213337097	-4.35002948633329	1.36119227215161e-05	0.000138386521712813
Atp8a2	39.9403062906572	-0.656537949590486	0.38734493910236	-1.6949697370823	0.0900811618481347	0.212261790617852
Atp8b1	33.4485873952907	0.800328716598736	0.449576132184135	1.78018506612122	0.0750456785869902	0.185183244431018
Atp8b2	1273.0654010984	-0.0363429125715827	0.0990234581970485	-0.36701316267165	0.713609199717486	0.841220015340163
Atp8b4	9.8567508003643	1.25599372112494	0.911091548332749	1.37855929343582	0.168030674549206	0.333311256225267
Atp8b5	6.74392014440097	0.420408325509232	0.871370290346402	0.482468050800887	0.629473489228925	0.783804664653731
Atp9a	3978.69416526433	-0.33624730298033	0.0717986124020609	-4.68320057632031	2.82429901611254e-06	3.4230504075284e-05
Atp9b	2431.38715649778	0.00852345777562537	0.0683467857027929	0.124708977722665	0.900753949697425	0.950837806297358
Atpaf1	894.285043002668	0.0444375112138313	0.0905905376404067	0.490531487849461	0.62375785386931	0.77989265820164
Atpaf2	746.019416207795	-0.0311477069947333	0.104848104990881	-0.297074582296382	0.766409569241246	0.872686309948078
Atpif1	3343.63482463936	0.00287346454692885	0.0830251471506009	0.0346095688540801	0.972391071230179	0.98864711466437
Atpsckmt	599.379744249253	-0.144062246134222	0.142191139971255	-1.01315909108926	0.310984177103865	0.507064379951044
Atr	1248.42853829601	0.0594570514271307	0.0945775679851411	0.628659128097604	0.529572241450841	0.708937419561174
Atraid	2171.53124568637	-0.307125451826352	0.081733307407705	-3.7576535388974	0.000171514128777216	0.00125821519113351
Atrip	420.576983969549	0.541778620976655	0.136293723727337	3.97508121548219	7.03552431184981e-05	0.000583188942469309
Atrip-trex1	293.131882899624	-0.251850953767591	0.165317275929452	-1.52344001769705	0.127648656615085	0.274517415138754
Atrn	4980.28953716653	-0.182188217468225	0.0616177434594204	-2.95674926148843	0.00310900826147171	0.0146578639012648
Atrnl1	3027.49457403601	0.194289583935282	0.0844881311494448	2.29960801939881	0.021470437354914	0.0706438590339695
Atrx	9260.01520827811	-0.00766141187565127	0.0488960800125593	-0.156687650087356	0.87549102065464	0.938310487523239
Atxn1	533.660113428514	-0.876531780718795	0.164200302199017	-5.33818616031782	9.38810395846909e-08	1.67505097757417e-06
Atxn10	9698.59633581982	-0.0859920789296652	0.0468437994376455	-1.83571956079546	0.0663991434419877	0.168914642567263
Atxn1l	2775.93567344272	-0.0535956251245511	0.0605075693467032	-0.885767280081153	0.375742944859	0.574029778538888
Atxn2	3730.20138454116	0.143348624246238	0.0675805512587971	2.12115204117365	0.0339090096786393	0.101012653832014
Atxn2l	6461.14797274355	0.537705654553849	0.0830146203006908	6.47724042591778	9.34152828335605e-11	3.1140874638897e-09
Atxn3	1040.43811094718	0.289563935549228	0.0955846630650885	3.02939746046967	0.0024504207048913	0.0119788932643606
Atxn7	1441.96969026413	0.212354365861568	0.0764979473169587	2.77594854907292	0.00550409178852203	0.0235604009756917
Atxn7l1	257.091860999641	-0.211132510568588	0.224829523408491	-0.939078228551789	0.347690581341623	0.54585619765032
Atxn7l2	415.041755877445	-0.0526357292998259	0.145190761450769	-0.362528089073171	0.71695743699408	0.843350696077334
Atxn7l3	2681.26806653053	0.0326215906862513	0.0696957002322838	0.468057435071735	0.639743517226063	0.791182644125018
Atxn7l3b	9900.64291680354	0.0435534311960147	0.058905687662676	0.739375651557177	0.459678923087915	0.649162582009949
AU020206	256.018224100177	-0.274093626751797	0.151124321776842	-1.81369632319368	0.0697244914676913	0.17493496543306
AU022252	1144.05275470442	0.0100719720097451	0.0894501358102196	0.112598733568322	0.910348689131523	0.955612887264261
AU022754	62.6411304229368	-1.18010134870353	0.433572409287157	-2.72180914519849	0.00649256268495155	0.0271143991233714
AU040320	2892.11527949815	0.109187727465655	0.0748874946507146	1.4580235054587	0.144834064171347	0.29984680342355
AU041133	213.63598283159	-0.105345416915963	0.202213678999395	-0.520960883740601	0.602394020907016	0.765362916267334
Auh	745.290424292284	-0.0830602624172685	0.0967233147851254	-0.858740858931377	0.390483502762885	0.587386886070978
Aunip	117.839197578687	-0.0720732442530001	0.254665664877428	-0.283011234701346	0.777168224888455	0.879725069805689
Aup1	2431.23230714017	0.191678925811807	0.0683548818938458	2.80417316951088	0.00504458029038957	0.0219421785099539
Aurka	1160.35745099852	-0.326729904039837	0.120602348664733	-2.70915042416068	0.0067455748674269	0.0279713866936705
Aurkaip1	1771.61723646838	-0.13389328662127	0.0739992014430207	-1.8093882637959	0.0703907051725272	0.176293650976744
Aurkb	1895.41276405349	-0.405820627919035	0.119674476884191	-3.39103740818311	0.000696285966301216	0.00418215231015895
Auts2	465.347570201716	0.358052015865832	0.129425365753622	2.76647482339303	0.00566659602134246	0.0242010574603924
AV039307	12.1205946298983	0.755370793430269	0.683684762303834	1.10485246282932	0.269223523544781	0.459515603188133
AV099323	26.7917586567283	-0.0624656351528187	0.538567363225144	-0.115984813447943	0.907664577671845	0.954051449788507
Aven	273.551049653896	0.355006815662673	0.164127786942114	2.16299032770045	0.0305419235529502	0.0931240537010708
Avil	51.8353058223601	-0.850413551160307	0.381679044200439	-2.22808551866345	0.0258748127788448	0.0819876420600257
Avl9	2434.33986640087	-0.0887844411341112	0.0805887794488359	-1.10169730502593	0.270593288985966	0.46070910370398
Avpi1	202.238252469655	-0.338688772942607	0.201659395999555	-1.67950901203411	0.0930528839804595	0.217183127287543
AW011738	209.003529055673	0.0360957169638903	0.221095700606734	0.163258339555387	0.870315033974564	0.935718254751007
AW046200	7.54873497354444	1.36810697050669	0.894726943042651	1.52907764893526	0.126245195544756	0.272258322064491
AW047730	308.3455487917	-0.36201555037707	0.174893207705327	-2.06992344143531	0.0384595143706473	0.111096533851063
AW112010	176.869992348063	-0.327183165544325	0.243149878836951	-1.34560283192131	0.178430637884555	0.347601729463275
AW146154	192.926432057668	-0.295169749584108	0.190697469387567	-1.54784303395351	0.12166009267687	0.264691428714083
AW209491	392.337513412603	0.126708128592057	0.173387484701935	0.730780129891596	0.464913462251985	0.653451899919398
AW549877	3891.08757999019	0.0103682417353042	0.0700124561033855	0.148091387052522	0.882270646634221	0.942303493479491
AW551984	140.55314978037	0.309685131026657	0.222211190535769	1.39365227412707	0.163422634794755	0.327153759697665
AW554918	577.300392571169	-0.0154385300232635	0.119080475399322	-0.129647870244825	0.896845027856597	0.948673177025792
Awat2	9.7409961722094	0.0430568148995694	0.742132019484675	0.0580177296884015	0.953734506064926	0.978640223527868
Axdnd1	22.1015323757933	-0.96492979128167	0.509215907354758	-1.89493253715153	0.0581013398964901	0.152646363704353
Axin1	2044.58385043544	0.0908177778224669	0.0786568231068881	1.15460775346918	0.2482510901411	0.434081254896351
Axin2	1393.22344770935	0.0135597133940722	0.130205407030534	0.104140939330518	0.917057502581593	0.959762641325138
Axl	6771.28735355439	-0.275284600185049	0.0749066091914012	-3.67503753215744	0.000237814451996183	0.00166538820531211
AY036118	3631.82564209802	0.00984496795418037	0.416531480183464	0.0236355916000493	0.981143282083113	0.992116783498405
Azi2	2896.54287876389	0.196433223537336	0.102406678861893	1.91816808942949	0.0550897010384095	0.147113951403798
Azin1	6765.05198372177	0.0973830220107266	0.0700589769142972	1.39001490315588	0.16452435188604	0.32870001210436
Azin2	1585.30360559326	-0.681943818228325	0.100058839072781	-6.81542804761398	9.39835041286354e-12	3.8895417025724e-10
B130034C11Rik	23.1389718289584	-0.226435949488266	0.541846456050947	-0.417896891194164	0.67602250559355	0.817169183537593
B230118I11Rik	11.7577888638874	1.33696236504001	0.828812376349697	1.61310617841922	0.106721441795297	0.240829408901751
B230206L02Rik	45.1202871642126	-0.148661128353419	0.350585206327133	-0.424037083340883	0.67153876887125	0.814021276625758
B230208H11Rik	16.8189632582197	0.594398787552437	0.579627276411546	1.02548449968114	0.305134635476505	0.501004860653973
B230217C12Rik	215.041164449181	-0.143358287007895	0.170113002786378	-0.84272386390075	0.399382897495864	0.595017752770615
B230217O12Rik	39.3857818141558	-0.175113393722673	0.39667610233475	-0.441451836125225	0.658885922469888	0.804835960871719
B230219D22Rik	3602.65518366478	-0.0471483393290045	0.0794806451600143	-0.593205292107067	0.553043771384225	0.727953356050541
B230220B15Rik	11.4480642004	0.45945614975817	0.64097558237954	0.716807570192453	0.473492840025792	0.660012011787858
B230307C23Rik	390.007592895125	0.0777846295032075	0.116241276312403	0.66916530832093	0.503390033416308	0.68744644563444
B230311B06Rik	114.509675067039	-0.527434034467059	0.249146635357729	-2.11696230097493	0.0342630474333086	0.101763589856184
B230319C09Rik	5.99053270256575	0.0521659149629126	1.03041866469765	0.050625941425682	0.959623591058029	0.982021174420881
B230323A14Rik	55.4213609355124	-0.689013660624431	0.355330064951099	-1.93908067058512	0.0524915159708224	0.141646953402181
B230354K17Rik	1508.85718035225	-0.0876867515431535	0.102868541144108	-0.85241562257905	0.393983452261627	0.590192568021125
B230369F24Rik	29.9510492882484	0.268377917100492	0.41629284106608	0.644685400818341	0.519131079042676	0.699966496323332
B230398E01Rik	89.0810583002403	-0.386785085017343	0.28834623682316	-1.34139113199023	0.179793495280838	0.349254267650286
B2m	46094.2835658411	0.031431882251867	0.074010389080144	0.424695541295293	0.671058634541873	0.813729930029765
B330016D10Rik	70.2406673743043	-0.0733758816494356	0.283151002382707	-0.259140462269178	0.795526866421946	0.890792464793649
B3galnt1	398.199842370484	0.0821313261072696	0.129497236721145	0.634232267705667	0.525929252104611	0.705786740723745
B3galnt2	421.336518690761	0.218698857360062	0.114832661835867	1.90450046061505	0.0568450367361653	0.150311139681978
B3galt1	977.192112137155	0.0918959243855123	0.0898995028790188	1.02220725857828	0.306682816050325	0.502576943805098
B3galt2	113.466637245079	-0.298452587736406	0.291395351635487	-1.02421876691344	0.305731956509182	0.501513905457057
B3galt4	98.1998681107824	-0.252244127645379	0.298806107934028	-0.844173264694676	0.398572591956022	0.594201748780167
B3galt5	183.252152598425	-0.718016415793773	0.224429695053268	-3.19929328257276	0.00137764944212627	0.00738576800442294
B3galt6	452.881000344083	0.299733549325252	0.113536988226616	2.6399638920049	0.00829148607596113	0.0330498905995852
B3gat1	4188.85716462878	-0.189864573578548	0.125847092645362	-1.50869256958988	0.131377365269638	0.280227672394119
B3gat2	522.160353847652	-0.692710658739422	0.169489325080768	-4.08704594468897	4.3690062241457e-05	0.000382722238571524
B3gat3	1725.09542006413	-0.117794436920357	0.0815573051328988	-1.44431497250196	0.148650396007482	0.305696269477028
B3glct	1001.79831677586	0.00153128339617223	0.0933961684401249	0.0163955697727998	0.986918814084538	0.994479389357233
B3gnt2	251.943979670989	0.620105252295732	0.240357084802601	2.57993332214446	0.00988193934761826	0.0380737390668453
B3gnt4	32.2533519604837	-0.189892068741629	0.429893677980353	-0.441718681776724	0.658692789236055	0.804835960871719
B3gnt5	1880.81193749671	-0.028926334743126	0.0913360547715567	-0.316702257563833	0.751469535623172	0.864177233510944
B3gnt6	9.95915706163291	0.1682665599726	0.637748818117131	0.263844565748291	0.791899692433845	0.888217476283546
B3gnt7	34.522691644867	-0.89146791282968	0.50222669225956	-1.77503093039299	0.0758927802086165	0.18676558297024
B3gnt9	40.1357910479372	-0.588363296891707	0.432661840776045	-1.35986870447458	0.173871476017726	0.341069503476158
B3gntl1	347.825544157028	0.246465998118625	0.135274320617259	1.82197180509941	0.068459263855278	0.172500265681075
B430209F14Rik	11.131606295902	-1.26499259359159	0.693338238788787	-1.8244956398214	0.0680771749186934	0.171869290882367
B430212C06Rik	8.24321789591041	-1.89286036266219	0.901594937081774	-2.09945762205462	0.0357765797699757	0.105136301617068
B430319F04Rik	24.0636444732078	-1.69028536488301	0.652239322005875	-2.59151098048607	0.00955554921341355	0.0370407171257188
B430319G15Rik	19.2062178701272	-0.129990994812554	0.63520387598526	-0.204644523950559	0.837849866417706	0.91761676456307
B4galnt1	310.505636588918	0.0434348159608194	0.163764461404459	0.265227361225497	0.790834318239568	0.887726694356244
B4galnt3	7.47948046621743	-0.869892513919287	0.927215083685579	-0.93817769924704	0.348153096866119	0.546203242093689
B4galnt4	1104.12322752761	0.00182932672406549	0.104231854573101	0.0175505533462663	0.985997403306283	0.993964112363416
B4galt1	359.676256825944	-0.172641097032715	0.16827130564947	-1.02596872572171	0.304906325801863	0.500788939716001
B4galt2	2430.99257731918	-0.0754104071482532	0.0779274805646081	-0.967699797322871	0.333194319380307	0.531207480150809
B4galt3	1170.59698754822	0.0311200359153695	0.0836849746487276	0.371871247449111	0.709988713582367	0.838998753927012
B4galt4	1353.61937382796	-0.252145212044207	0.0702847047542172	-3.58748340660957	0.000333884973599889	0.00222083897767265
B4galt5	1694.54789107603	-0.00443351960123098	0.0779579782567181	-0.0568706333895841	0.954648247599414	0.979173757194394
B4galt6	2054.92127494206	0.393595907140219	0.0844161708641544	4.6625652776126	3.12291982181595e-06	3.72642078316266e-05
B4galt7	589.604794010245	0.0127015508360517	0.106781055880327	0.118949477801444	0.9053153823713	0.952995180772511
B4gat1	2049.91978884621	-0.2248160008213	0.0731800946776118	-3.0720922378101	0.00212564030672753	0.0106332148362479
B630019K06Rik	287.610467054012	-0.121806800436309	0.141865848870175	-0.858605516453628	0.390558193588167	0.587445073712071
B930059L03Rik	6.25415003789978	-1.0137597212542	1.17918648494659	-0.859711109477409	0.389948309284079	0.586789899958518
B930095G15Rik	604.120819102383	-0.559277248658614	0.129807853650827	-4.30850085668181	1.64364840073197e-05	0.000162620560137726
B9d1	591.251288996207	-0.172565839120886	0.116869768276039	-1.47656525435471	0.139792211284663	0.292189485227663
B9d1os	19.8515738528085	0.535773268212263	0.489875620944143	1.09369245029924	0.274089886548698	0.464703956330766
B9d2	394.391779414583	0.0650502552325133	0.135392370310975	0.480457318851151	0.630902245277206	0.785065216915784
Baalc	179.987681073501	-2.57268464720141	0.285863877597253	-8.99968428619025	2.26367697524279e-19	2.82426992028821e-17
Babam1	2100.81227905541	0.00953399558933967	0.0675682459871188	0.141101717974997	0.887789586483911	0.944500116478116
Babam2	1068.64726551793	0.334514255948064	0.10666626153115	3.13608306081276	0.00171220703202927	0.00890641597776598
Bace1	1891.79820356502	-0.0943182919538318	0.0718063385659375	-1.31350927839361	0.189011396488444	0.361327780037845
Bace2	749.032168740594	0.361250642367328	0.150697229317858	2.39719498495464	0.0165211295092654	0.0573859827048549
Bach1	2660.38986960978	-0.141047589128925	0.0780537670691144	-1.80705678182106	0.0707534262656716	0.176940919215316
Bach2	1116.6038423844	0.410531305818433	0.111808553942196	3.67173432929534	0.000240910046801739	0.00168105346983206
Bad	663.182342644489	-0.496351935413582	0.120408927024219	-4.12221873975961	3.75240627904572e-05	0.000334230077390277
Bag1	2905.86424806554	-0.0115463742519933	0.081285715020347	-0.142046782132668	0.887043053505296	0.944309337591936
Bag2	556.392927547241	0.0450906928017698	0.107162047711651	0.420771101006755	0.673922236130566	0.815490669035945
Bag3	2409.92465522636	-0.170512884273471	0.115223926883479	-1.47983920428179	0.138916163423958	0.290895897936284
Bag4	967.583654646271	0.00436052050736685	0.111306755751053	0.0391757039179142	0.96875030422738	0.986791054745556
Bag5	1096.68313347017	0.180843653538386	0.083709059034414	2.16038330408228	0.0307430088569216	0.0936362186832248
Bag6	10189.2359670922	-0.0301111221130738	0.0445667603202263	-0.675640811598505	0.499268723377374	0.683689104855725
Bahcc1	3118.58456046145	-0.0500640941994828	0.0909677247333247	-0.550350075768605	0.582079284028692	0.750396694377666
Bahd1	1574.92734075463	-0.101376741538212	0.0793932719660083	-1.27689335667657	0.201639899863955	0.378213316923638
Baiap2	1833.33361157955	0.429085552974284	0.095850314483041	4.47662123268466	7.58336137992653e-06	8.30693840507381e-05
Baiap2l1	8.14724107676252	-1.1985934490272	1.06845336890606	-1.12180230219535	0.261946507161713	0.451514458911006
Baiap2l2	47.1506865216074	-0.600517603704804	0.331505724442988	-1.81148486866651	0.0700658292373706	0.175561589170613
Baiap3	22.7163745756875	0.0565187989020113	0.546027555783808	0.103509059759594	0.917558959470437	0.960050590386284
Bak1	3109.80093285686	0.19970860349396	0.0681031245036052	2.93244406845663	0.00336305493229227	0.015629777072346
Bambi	252.938859214825	0.476024684500209	0.190412659926354	2.49996341989194	0.0124206130844428	0.0457363200557346
Bambi-ps1	19.2444416742666	-0.0734202093270252	0.534390021661075	-0.137390681620156	0.890721996192367	0.945674560842954
Banf1	2856.8815425323	0.222017921941377	0.0815228378818095	2.72338313667706	0.00646170720239733	0.0269988297981477
Banp	571.535293029454	0.0303172014752688	0.120543768878077	0.251503680011307	0.801424717377694	0.893878564679203
Bap1	4411.87549683971	0.0172292867899699	0.0680474847008214	0.253195057329752	0.800117485786163	0.893481701064512
Bard1	615.713804930314	-0.0708314188948725	0.168190418606557	-0.421138251998566	0.673654130671209	0.81530408625029
Barhl2	91.9697460609726	0.414342106242608	0.319968391113881	1.29494699398334	0.195338515485432	0.369715998968969
Barx2	15.6629064923156	-0.630198964659823	0.68201471685088	-0.924025463218287	0.355473058557508	0.553725519893311
Basp1	5277.18627947759	-0.154716817325388	0.0735298781265174	-2.10413537010327	0.0353666402671794	0.104129993415495
Batf2	1059.87159266942	0.302105179566333	1.09330556105322	0.276322732023155	0.782300197718537	0.882852300946219
Batf3	35.4818471756056	0.208346432830869	0.531275718404978	0.392162535597103	0.694938123758814	0.828884442846868
Bax	3476.82728917764	0.328958123756054	0.0819542803336021	4.01392242622351	5.97179799457543e-05	0.000503375401748415
Baz1a	761.89392098234	0.639931534062654	0.13675545477011	4.67938580686526	2.87735560961285e-06	3.47494448284063e-05
Baz1b	6855.63072473674	0.00448098752886463	0.0732734193137602	0.0611543390608924	0.951236293780237	0.977012245718133
Baz2a	3284.38770922939	0.201910651056484	0.0682474309530505	2.95850918103253	0.00309131033090873	0.0145865833411733
Baz2b	1771.01940979746	0.0125467533346049	0.0732859755080018	0.17120265163469	0.864064422575721	0.93189195742094
BB218582	16.1696568131101	-1.05559425916577	0.699773314087879	-1.50848030056947	0.131431644766637	0.280300870422013
BB557941	7.14960829316973	-1.9639357520494	1.04039140931006	-1.88768932007213	0.0590676709694477	0.154383894178926
Bbc3	832.523161945712	0.761115882968613	0.148493869567607	5.12557107700724	2.96637230596057e-07	4.69528034398684e-06
Bbip1	1462.47480579216	-0.0589132908595859	0.0845786696946525	-0.696550218539446	0.486084319213047	0.671924947324398
Bbof1	176.303922507597	-0.55472566532793	0.189409889162426	-2.92870487270194	0.00340377436874757	0.0157887489034742
Bbox1	31.7097377986287	-0.648298474607849	0.532666642796972	-1.21708104566809	0.223573381561262	0.404348021565923
Bbs1	1191.07405942793	-0.398971628680049	0.0776312248458828	-5.13931899789171	2.75735951825311e-07	4.40139946431973e-06
Bbs10	124.546290467151	-0.289460661612651	0.230927951942032	-1.25346740911344	0.210035652666134	0.388688510681531
Bbs12	215.983519794441	0.301266166772902	0.231835290547886	1.29948363797821	0.19377800504152	0.367625764248576
Bbs2	676.762923737635	-0.189847144057389	0.103372494986437	-1.83653440968314	0.0662786578421747	0.168734623595802
Bbs4	538.971045029886	-0.346058019705329	0.127878860509386	-2.70613937539683	0.00680704702261174	0.0281643437892407
Bbs5	134.914399959017	0.170820187357053	0.228285431163063	0.748274589783336	0.4542945481056	0.644808995619147
Bbs7	627.214032856055	0.0554720858214927	0.113997085901483	0.486609682895157	0.626534960336137	0.781579562342565
Bbs9	772.247572369247	-0.276888554078487	0.128790337132988	-2.14991714628851	0.0315617691014055	0.0957863237926752
Bbx	1740.67635455742	0.20352712348679	0.0769742834122751	2.64409247432285	0.00819102746645544	0.03274095501786
BC002059	239.082499672074	0.230249525392262	0.161864864364106	1.42247995756712	0.154886965819408	0.315122546285817
BC003965	679.061920977932	0.215894341092766	0.0996252182508287	2.16706517569883	0.0302298848151897	0.0924781972159313
BC004004	1949.2281711884	-0.109736569844265	0.0658365917203157	-1.66680210771607	0.0955537610107371	0.221739088734982
BC005537	6208.57994058832	0.00348386781734376	0.0545977596972845	0.0638097210702408	0.949121737740857	0.975932927182536
BC005624	1558.92423312299	-0.168644530447473	0.0730410575244225	-2.30890044809501	0.0209491061266149	0.0693724497963314
BC006965	33.517926185632	-0.420900854999117	0.454460587832388	-0.926154800368193	0.354365538339616	0.552818136779919
BC024063	241.726471440319	0.158187978866727	0.159886612835721	0.989376008792311	0.322479208087167	0.519345786144936
BC024139	11.0673337670745	-2.38318432992223	1.26619776102979	-1.88215806667041	0.0598145572663954	0.155999601551829
BC024978	522.368549718802	0.262704153216702	0.123729279009459	2.12321736067515	0.0337356418467299	0.100602174139774
BC025920	40.3100217217245	0.09429490287828	0.420576735594028	0.224203801346969	0.822598725716167	0.907709902968844
BC028528	13.3764080518429	0.144656767874842	0.632545112707504	0.228690041182459	0.819109835676361	0.905647310560686
BC029722	907.1496123864	-0.245076920620785	0.0975799292176295	-2.51155050619269	0.0120202084164105	0.0445811795430937
BC031181	2349.96964033555	-0.154514976692699	0.0645945266068233	-2.39207537866493	0.0167534012097456	0.0580923380610879
BC031361	80.8651016316118	-0.576841510988658	0.302304084243712	-1.90814990949186	0.0563718435672641	0.14955958134699
BC034090	1227.11673136674	-0.00562583280840473	0.0975277693475092	-0.0576844199969227	0.954000004071258	0.978640223527868
BC037032	72.2871340967286	-0.370303513542504	0.307060750655447	-1.20596172826406	0.227832247545863	0.40990961471299
BC037704	20.4502137336998	0.605547078723224	0.541386817927352	1.11851094018414	0.26334883668447	0.453158239880036
BC048403	244.443193681852	0.250843246969307	0.166033393728347	1.51079997424928	0.130839421287974	0.279326031758221
BC049715	7.60479258175865	-0.316387409036401	0.934315909949285	-0.338630013325551	0.734888469711718	0.85332153247577
BC049762	5.80270169446301	-1.24925864274989	0.993158900851428	-1.2578638138156	0.208441012448915	0.386919056912065
BC051142	56.3765632864911	0.237521739587793	0.336250857934289	0.706382553332282	0.47995026760545	0.666486303357826
BC051226	65.5356257899275	-0.600281539310902	0.286417987316933	-2.09582346742304	0.0360978537856373	0.105714253198946
BC055324	579.504948197418	-0.20653328251158	0.159369148120938	-1.29594268995434	0.194995230155495	0.3693546623441
BC064078	1784.75801256197	-0.358858821514759	0.117114770361592	-3.06416364397747	0.00218279474971511	0.0108519370973237
BC065397	77.9515414598311	-0.0891470991984176	0.319769675641705	-0.278785344543756	0.78040956209985	0.881682498815518
Bc1	12.4778724213387	0.178040842325755	0.645044400691541	0.276013313401187	0.782537840678477	0.882909764128937
BC106179	7.85417346576546	-1.53890605034006	1.16003697674638	-1.32660085944529	0.18464075141066	0.355717768991558
Bcam	330.509529215488	-0.234447965264789	0.153950882374859	-1.52287509917563	0.127789956673325	0.274692518474433
Bcan	25815.0153907868	-0.0208772627898124	0.0613977658032926	-0.340032939581212	0.733831722114011	0.852794785345561
Bcap29	809.213897139984	0.0466596022244884	0.0910719834503785	0.512337608743432	0.608414748392529	0.769739221150465
Bcap31	3118.97454091583	-0.11471245296576	0.0633254434244286	-1.8114749263881	0.0700673669179275	0.175561589170613
Bcar1	2333.25199183477	-0.136474022557474	0.0939895855664315	-1.45201217491288	0.146498219998884	0.302332984303218
Bcar3	712.540890413582	-0.438318545094903	0.136076402531442	-3.22112090664377	0.00127690266848738	0.00694884043582228
Bcas1	3676.57511266375	-1.01706252548739	0.0937679393807697	-10.8465914064437	2.07001591559549e-27	5.75803771406955e-25
Bcas2	1843.72242424589	-0.128395898247115	0.088089398929455	-1.45756356391918	0.144960878882749	0.300055655392798
Bcas3	1211.79899081892	-0.391136792533208	0.0935719907859198	-4.18006274364811	2.91428674825478e-05	0.000268747921436887
Bcat1	973.104705967008	1.20950612154797	0.306260469877156	3.94927272864539	7.83889980037253e-05	0.000641014225603475
Bcat2	492.352456015804	-0.126984654493617	0.107890154170817	-1.17698093463254	0.239203115991507	0.423364814033994
Bccip	1141.13816736203	0.430270002121597	0.099901974885555	4.3069218863241	1.65542035879924e-05	0.000163594482516631
Bcdin3d	119.951614663996	0.136199307203682	0.211756079783106	0.643189595043437	0.520101083981118	0.700680841047368
Bche	843.708310070729	-0.216469362145613	0.141199186392504	-1.53307797074605	0.12525664477341	0.270872461415336
Bckdha	2792.44300965598	-0.36240655953242	0.0794869939589722	-4.55931897134617	5.131977336034e-06	5.82470845737959e-05
Bckdhb	748.519677300508	0.149279091639466	0.116893436968247	1.27705280562515	0.201583605055295	0.378161482650994
Bckdk	2136.93507495256	-0.110242200386656	0.0760382078604376	-1.44982638976707	0.147106938459439	0.303367833225542
Bcl10	1550.24634493869	-0.0661660582316282	0.0882805452020754	-0.749497616719213	0.453557334573255	0.644013460505356
Bcl11a	190.715282821108	-0.128063206310649	0.25634046011101	-0.499582493747536	0.617369087080479	0.776079320609095
Bcl11b	111.085331001803	0.354935732573592	0.280569957746202	1.2650525217481	0.205852500902137	0.38337232304988
Bcl2	4249.42900371387	-0.227241245226066	0.0960363935711836	-2.36619927900179	0.0179717679094458	0.0615801611242883
Bcl2l1	2449.97710230371	0.381145372773162	0.115482827736048	3.30045064054305	0.000965296919829797	0.00551858427751752
Bcl2l11	657.292352459704	0.186054446288921	0.105456528819302	1.76427622236383	0.077685485195756	0.190156854126023
Bcl2l12	415.078353083532	0.00395697742276788	0.150982826077122	0.0262081292659514	0.979091331894244	0.991301492904202
Bcl2l13	3704.59854689339	0.0583650726543738	0.0676890230842237	0.862253139356904	0.388548233459681	0.585740143200827
Bcl2l15	5.68804357437771	1.35817401554882	1.2929397801714	1.05045419467933	0.293509340054893	0.487401299868019
Bcl2l2	1241.16393683241	0.221690957655832	0.182965315493855	1.21165564663144	0.225644223879101	0.40685544655949
Bcl3	78.4102479989853	0.372494108200928	0.402178151373747	0.92619180561792	0.354346310293645	0.552818136779919
Bcl6	801.691503084176	-0.0728616109089242	0.118132679809823	-0.616777770776227	0.537381316089915	0.715103613160825
Bcl6b	163.956198255881	2.01388409429273	0.31036872067279	6.48868252550454	8.6590209817741e-11	2.9094310498761e-09
Bcl7a	1794.36219399355	-0.208766422010092	0.103681353400374	-2.01353874311347	0.0440579833889884	0.123709393040601
Bcl7b	928.914163309316	0.0782445496363303	0.0892504981951231	0.876684738109459	0.38065789862113	0.579748506093418
Bcl7c	2656.7461594832	-0.0774491658035498	0.0745081323179497	-1.03947265075777	0.298584971146932	0.493415445113084
Bcl9	1863.30414019061	-0.10547534094788	0.0733581732723251	-1.4378130785281	0.150487097500566	0.308522837572317
Bcl9l	3265.11176589397	-0.094158579413399	0.0608666306171592	-1.54696552870883	0.121871558124997	0.264981624585463
Bclaf1	6819.96957979537	0.101094987493801	0.0541708760025924	1.86622397409566	0.062010036248568	0.160467636886641
Bclaf3	567.610824336466	0.276700620430172	0.11039160734167	2.50653674761492	0.0121920383725592	0.0450412599837981
Bco2	92.4563629248036	-0.382654703119763	0.260925607883017	-1.46652797410104	0.142504505924551	0.296252078642223
Bcor	1567.76875884975	0.156712487218223	0.0713831798417842	2.19536993960713	0.0281370716213766	0.0877789724713215
Bcorl1	873.087893663205	-0.0746436811745506	0.109061241438012	-0.684419874470037	0.493710069587328	0.678871350142446
Bcr	4177.10836920579	0.0797746633151055	0.0664619030824446	1.20030663606106	0.230020273458738	0.412682850981212
Bcs1l	532.9400011467	0.00317977396731366	0.110984342194717	0.028650653816868	0.977143212742313	0.990451973345972
Bdh1	2833.81930666877	-0.26971037564594	0.0821879100068769	-3.28163078515286	0.00103208649219146	0.00583553602116118
Bdh2	512.615395843512	-0.974792543635764	0.124353533899141	-7.83888091532959	4.54579391418752e-15	3.31043052085553e-13
Bdkrb2	121.941694731499	0.335996595271847	0.375477757658978	0.894850862449784	0.370866816860006	0.569696555176587
Bdnf	175.360713493873	0.942414728610428	0.217080877231103	4.34130698489456	1.41637669175632e-05	0.000143224551285585
Bdp1	1589.65210448205	0.302171472612586	0.0678746880611499	4.45190219276371	8.5112934770459e-06	9.18699921873504e-05
Bean1	15.1241777305374	-0.517737170489039	0.762827328734243	-0.678708209560503	0.497322763415395	0.682235641493445
Becn1	2062.42719536622	0.0485890441922185	0.084371459213208	0.575894320725605	0.564686614587946	0.737556960690344
Begain	182.115785197593	0.228441441892779	0.173824987720581	1.31420369929779	0.188777663943314	0.360962294544754
Bend3	935.103983986264	0.479432207857489	0.11366274539593	4.21802417482919	2.46452401350771e-05	0.000232064614102103
Bend4	367.671292230126	0.302034068832025	0.153783821682081	1.96401718677809	0.0495280988232101	0.135437998522519
Bend5	287.650223875757	-0.0512116923690835	0.144787696808662	-0.353701961546913	0.723562252411974	0.846774454710107
Bend6	249.123639054414	-0.645335179026718	0.179839381528454	-3.58839745522932	0.000332716808114241	0.00221393678434606
Bend7	354.785758858545	0.0183527958165291	0.140317797881305	0.130794497160322	0.895937876230325	0.948423100871929
Best3	13.2405381720793	-0.865587725189867	0.842832638885498	-1.02699834493175	0.304421243418333	0.500379701474599
Bet1	1148.55467709792	-0.0682785306802374	0.0823632776693811	-0.828992393361493	0.407108711519261	0.602373429824201
Bet1l	616.364245393088	0.0983324565290672	0.121069480068469	0.812198553041254	0.416677709686881	0.611322069743996
Bex1	383.363995269869	0.185168243338128	0.140154357996511	1.32117364015707	0.186443473414801	0.357991723085022
Bex2	1684.95932302989	0.426424034121176	0.105680914349798	4.03501461682793	5.45988985298607e-05	0.000465778838740411
Bex3	2720.79008734391	-0.161571317412302	0.0680978035328586	-2.37263625300837	0.0176616476449094	0.0607014051526884
Bex4	711.549639884282	0.010240964560493	0.10501190392223	0.0975219396848307	0.922311911921959	0.961939180127346
Bfar	1973.88395037912	-0.109046311222765	0.069636586428512	-1.56593418510987	0.117364025793663	0.25775728574513
Bfsp1	32.505402441338	-0.543532889402884	0.388335268311453	-1.39964853505646	0.161618592273799	0.324691483980798
Bfsp2	115.769907954108	-1.53469112968498	0.270856442075914	-5.66606840849976	1.46111210939766e-08	3.16630271676366e-07
Bgn	354.251774280265	-0.430874857069018	0.22192646956939	-1.94152080148464	0.0521951388132178	0.140973182590942
Bhlhb9	3213.53292346008	0.0699242989829843	0.0563126770489799	1.24171505684529	0.214341712615403	0.394078467835969
Bhlhe22	59.6563209716094	0.990665534459861	0.323855198068631	3.05897679076289	0.00222094355384827	0.0110172050255302
Bhlhe40	3786.31947298424	0.186281861209595	0.133065598201232	1.39992502741306	0.161535770556673	0.324563523363604
Bhlhe41	1140.72582089123	-0.642052589900843	0.102227715872219	-6.28061171496177	3.37243446232798e-10	1.03478242236494e-08
Bicc1	750.494948571094	0.18040558817853	0.120920303979387	1.49193793136083	0.135715417630217	0.28610003806057
Bicd1	1086.34249697109	-0.0325361048322012	0.0999889208515971	-0.32539709954957	0.74488055040437	0.859919906591914
Bicd2	2679.30007057791	0.0114603672574497	0.0665519633794988	0.172201790533201	0.863278890267865	0.93179882478994
Bicdl1	375.309398689389	-0.186228177581074	0.144258463532741	-1.29093415402146	0.196726511019641	0.371762494596422
Bicra	1176.90365601263	0.0454378353231405	0.0953238841759428	0.476667896151548	0.633598627041255	0.786865857198001
Bicral	1095.705296334	0.107216242363601	0.107395115569639	0.99833443816239	0.318117213521835	0.514572772856007
Bid	523.79090383357	0.316220892108489	0.121958164964078	2.5928636446902	0.00951804988728784	0.0369401350611848
Bin1	2065.44449086397	0.486323307047219	0.105787487940957	4.5971722791891	4.28263494420267e-06	4.95011919163698e-05
Bin3	632.186689535376	-0.0466496745976879	0.10562331239112	-0.441660780576028	0.65873469409811	0.804835960871719
Birc2	1218.95252468765	-0.228668980339131	0.101100384945322	-2.26180128258466	0.0237096835829214	0.0764404163091414
Birc3	166.90565640805	0.592555436837173	0.240187667484879	2.46705188089842	0.0136230617800594	0.0492135644632845
Birc5	1424.36567536163	-0.351420021023176	0.114425670479808	-3.07116418500854	0.00213225866699085	0.0106551395085071
Birc6	6960.59583873127	0.223366987902848	0.0521668877712836	4.28177714726171	1.85406615890472e-05	0.000180803417151122
Bivm	808.833502051607	-0.107555568351538	0.0853153628738671	-1.26068230537273	0.207423331606191	0.385662841408488
Blcap	1948.93969822831	-0.0695984367925029	0.0779507278050361	-0.892851660943779	0.3719366165536	0.570719886930863
Blm	781.104999075968	0.138536881796535	0.151151516572233	0.916543114738317	0.359382104792668	0.557403951258792
Blmh	3424.40708247527	0.134297882102689	0.0609542736157052	2.20325621382003	0.0275766952377131	0.0863482865461369
Bloc1s1	1547.83168226628	-0.323326156805732	0.0836651020813109	-3.86452832498195	0.000111304073946837	0.000865539654779983
Bloc1s2	828.960093768884	0.261023490899666	0.099982836240073	2.61068300035929	0.00903616112406929	0.0353366171821175
Bloc1s3	430.649450546652	-0.135014296533565	0.117825312895048	-1.14588532138105	0.251842605544142	0.439319968219697
Bloc1s4	485.982340847482	0.264273021125974	0.107310649574323	2.46269146794177	0.0137898522793017	0.0496786015870895
Bloc1s5	917.633496416723	-0.0173194759494691	0.0885762646580869	-0.195531794169962	0.844976649864142	0.921087837610755
Bloc1s6	1385.25348426436	-0.0790131460703179	0.0775070742374073	-1.01943141123219	0.307998200071276	0.503853468471425
Blvra	407.534640272306	-0.330530431079468	0.151550717971163	-2.18098888282641	0.0291842387669374	0.0901507670484971
Blvrb	998.604626599833	0.0212649272111739	0.119375731815242	0.178134423871727	0.858617408013134	0.928968958692014
Blzf1	796.336079536687	0.327036190242087	0.102377301889189	3.19442087461988	0.00140111687716406	0.00749500352197977
Bmerb1	1998.37835288943	-0.640013284539347	0.11767113094932	-5.43900002809522	5.35804467168937e-08	1.01922984292853e-06
Bmf	492.905201832377	-0.537263229684695	0.1463288052832	-3.67161632082552	0.000241021334696191	0.00168105346983206
Bmi1	2895.96498004248	0.293441890736582	0.0679483646611525	4.31860122314832	1.57021202667902e-05	0.000156449545911272
Bmp1	4977.33194966226	0.0608892223808675	0.066514132329774	0.915432859876777	0.359964434337421	0.558139607804223
Bmp2	23.7069232682007	1.62008017511871	0.626869821851173	2.58439650250597	0.00975495772011859	0.0376310310788296
Bmp2k	2245.02487422654	0.0973311043954402	0.0914088606224143	1.06478850882399	0.286971646381792	0.479454382246395
Bmp3	263.600251655085	-0.52274878341026	0.282150050605237	-1.85273326121657	0.0639206001471409	0.164309156687879
Bmp4	141.571190769632	-2.14900580506878	0.263868219213841	-8.14423886086563	3.81675118515568e-16	3.22202159749858e-14
Bmp6	162.88223674959	-0.928422622387616	0.354735984423489	-2.61722143553176	0.0088648812200565	0.0347920376743248
Bmp7	1305.51503932225	0.835047299313608	0.178185175934876	4.68640163207969	2.7805036447133e-06	3.38447531158502e-05
Bmper	304.382796112733	0.21735462987028	0.159973117816693	1.35869471594182	0.174243347212926	0.341472317551186
Bmpr1a	8808.32340878864	-0.247490135128382	0.0511796857702943	-4.83571032927346	1.32671006215312e-06	1.74644036730909e-05
Bmpr1b	2717.54841937865	-0.758399090399395	0.136762396866717	-5.54537729503601	2.93320978998457e-08	5.91100994257223e-07
Bmpr2	7792.95831485893	0.0729456390294426	0.0487732112999887	1.49560869758559	0.134755655300101	0.284961859313574
Bms1	2131.88009832416	0.325344074583917	0.0683431364310259	4.76044986481218	1.93161914974384e-06	2.43504559679446e-05
Bmt2	1914.46847918071	0.304604206442966	0.0766276200058604	3.97512289197642	7.03429236225874e-05	0.000583188942469309
Bmyc	491.832516013357	0.154554807444056	0.109020199679955	1.41767129300601	0.156286755005065	0.317247716105508
Bnc2	18.5378135317508	0.425908982058692	0.712102542019453	0.598100634286258	0.549772787066557	0.725223093442069
Bnip1	480.939729775329	0.0404366726636833	0.103904288046631	0.389172318331422	0.69714867930274	0.83023714138187
Bnip2	2519.50123038763	0.187471714179174	0.0686246150018556	2.73184358373603	0.00629810337355523	0.026412807227505
Bnip3	1474.84181408284	-0.301621510507022	0.0952065818104401	-3.168074147516	0.00153452378097409	0.00809633069513942
Bnip3l	3823.45742893012	-0.173303908648115	0.0718623137065167	-2.41161047716725	0.0158822393445412	0.0556682167317033
Bnip5	5.79306177038849	-0.0184470096595741	1.09995154767671	-0.0167707474920485	0.98661950673431	0.9944730777158
Boc	1424.98815266898	-0.259815959713934	0.0838986438675666	-3.09678378263243	0.00195632509499978	0.00992968118814128
Bod1	2026.716514754	-0.0150354463844979	0.0659249286539474	-0.228069209804107	0.819592436335057	0.905952456807018
Bod1l	2823.37250382337	0.0919889591320681	0.0734164953845216	1.25297398970453	0.210215172757775	0.388844104656986
Bok	308.996739068698	0.193732247614015	0.186181516447389	1.04055575070343	0.298081776830157	0.492823890602564
Bola1	392.543143716226	0.154673399816355	0.151446629373927	1.02130632062112	0.307109332773134	0.502938454080783
Bola2	976.657298261217	0.156919157237894	0.104585665862052	1.50038875733574	0.133513730065133	0.282829085111757
Bola3	757.409620067301	-0.152518632191502	0.168495755323863	-0.905177889486581	0.365371153465793	0.563705198596911
Boll	88.7949623146497	0.329601814549974	0.298715966767436	1.10339536957723	0.269855506650622	0.459960646594451
Bop1	1500.19233265176	0.507947993492069	0.11202429541967	4.53426635346534	5.78040482995736e-06	6.49549067249779e-05
Bora	659.104211600623	-0.0710875760791104	0.12936601933585	-0.549507331554806	0.582657334580885	0.750801708496804
Borcs5	404.519966515072	0.27972031742466	0.136056722947762	2.05590956010352	0.039791234457152	0.114223932713408
Borcs6	558.541463579472	0.0454944987313978	0.111816165117523	0.406868708863174	0.684104419234279	0.822262788522154
Borcs7	367.291606671775	0.0939716647003558	0.14637282767847	0.642002113307388	0.520871810848032	0.701273735338365
Borcs8	1098.83885422138	-0.371585147639273	0.111617552753573	-3.32909240950348	0.000871294901357544	0.00505786243114431
Bpgm	1341.4644442813	-0.430486213084144	0.0846986647736981	-5.0825619770316	3.72377749134783e-07	5.71293458166275e-06
Bphl	1387.11333364744	-0.448690222355901	0.0857866790690043	-5.23030180472411	1.69233526039578e-07	2.84031104830817e-06
Bpifb5	5.81247470888499	-0.301269306101734	1.58072681757778	-0.190589102906082	0.848847528318568	0.923225745818183
Bpnt1	1595.93996780655	0.253061754097468	0.0925539019784638	2.73420945727769	0.0062530253082995	0.0262627062948579
Bpnt2	9675.76470503013	0.0658909403905686	0.0493085720967414	1.33629788064626	0.181451928968796	0.351647373308114
Bptf	6570.01074008318	0.0940990645548639	0.065489451978635	1.43685832927053	0.150758252462709	0.308761671104148
Braf	2287.19553413617	-0.0101007783373917	0.0686918451702258	-0.147044795672047	0.883096662755056	0.942532656537161
Brap	2005.13689448938	0.0883554161315835	0.0755014576554851	1.17024781872095	0.241901254334166	0.426405618485573
Brat1	1031.53409534766	-0.0950114966373728	0.108422433093668	-0.876308471654483	0.380862360806561	0.57980195031094
Brca1	1559.91813923275	-0.280697003189154	0.153070743896095	-1.83377303882244	0.0666876914518378	0.169420085125735
Brca2	1105.2174292911	-0.204979414444036	0.145276875869318	-1.41095692771107	0.158257314736394	0.320137114502519
Brcc3	676.136286334525	0.0733385603449467	0.129712893495938	0.565391445432857	0.571807541881951	0.742798221608708
Brd1	2882.36554577991	0.111680323660331	0.0661868705743885	1.68734860390192	0.0915363403120585	0.214706749020598
Brd2	12808.4603097777	0.189201788379464	0.0489789282259338	3.86292218373378	0.000112038705322584	0.000870853299090059
Brd3	4087.7767149325	0.108515011262412	0.0695310033059733	1.56067086771189	0.1186014283023	0.25973529109879
Brd3os	361.648250983017	0.553559273869429	0.225868487410718	2.45080347513392	0.0142537751872304	0.0510033862034849
Brd4	5290.96349697896	0.141501026795442	0.0670881553262594	2.10918046721217	0.0349290072575848	0.103199616079871
Brd7	2583.68452500709	0.190202443749058	0.0606838045977309	3.13431969221274	0.00172253078332518	0.00894640414186152
Brd8	3146.61888209858	-0.18375810960084	0.0677322441658567	-2.71300784233384	0.00666755286085152	0.0277223810200756
Brd8dc	19.5251218642604	0.138450722939161	0.595003463584886	0.232688936136602	0.816002961111173	0.903663486393577
Brd9	2044.27439377101	-0.0126909058109437	0.0789709652622335	-0.160703440420183	0.872326979593705	0.936694354496012
Brdt	326.692987183655	-0.369341503917233	0.177292242338317	-2.08323556093581	0.0372297571697806	0.108448844576281
Brf1	2391.43163929652	-0.0583739516376802	0.0725864855937002	-0.804198621275398	0.421282274935794	0.615207940847695
Brf2	428.768762133445	0.121548034437908	0.110919319316478	1.09582384012927	0.273155873382269	0.463668437975621
Bri3	1649.16023017284	0.137298001877201	0.101533692258105	1.35224080621613	0.176298293646112	0.344646062371838
Bri3bp	2958.14717695663	0.066954276391813	0.0808680324788377	0.827944916420888	0.407701695932913	0.602760510289245
Bricd5	9.14664169075912	0.89387559868056	0.835997189510129	1.06923277960342	0.284964791612115	0.477040507505364
Brinp1	243.420987172072	-0.254474684809944	0.180470087730674	-1.41006572341069	0.158520277193904	0.320401675214552
Brinp2	1178.55255284758	-0.248266072028531	0.149300178214529	-1.66286520885326	0.0963394199968172	0.223165498772149
Brinp3	498.271948330569	-0.477512366191237	0.216869947234324	-2.20183742505961	0.0276767944208113	0.0866297450161089
Brip1	724.680505985332	-0.179837295658226	0.185071299790092	-0.971718985397508	0.331190369113205	0.529056503776395
Brip1os	4393.4068316347	-0.226872552107339	0.0820806795772343	-2.76401892961743	0.00570942269869504	0.0243594378555337
Brix1	1271.77685604226	0.405635494096073	0.0777604213565186	5.21647757329275	1.82357642922713e-07	3.02763648249764e-06
Brk1	3406.7628670644	-0.101139935435092	0.0660404828759862	-1.53148388731526	0.125649845629627	0.271457420504649
Brms1	709.263394996227	0.119561390051106	0.0975184448388222	1.22603872783981	0.220184101519328	0.400480633999353
Brms1l	1291.88262789582	-0.0622644371277386	0.0772237139990315	-0.806286487704017	0.420077679834779	0.614260433595013
Brox	3942.6251002978	-0.0540954031435533	0.0639565780287655	-0.845814532466433	0.397656217088772	0.593385090854395
Brpf1	1480.66879386262	0.0972565644202858	0.0841990975679548	1.15507846555948	0.248058295809662	0.433811945055156
Brpf3	1455.75328726655	0.436507757896347	0.140569566895644	3.10527924028108	0.0019009946529513	0.00969524414525928
Brsk1	1262.20487781086	0.136863982235429	0.0829698113158706	1.6495636191624	0.0990322211113652	0.227693594555237
Brsk2	775.425350286485	-0.505490560245625	0.136445549174949	-3.70470538102706	0.000211636572505031	0.00150631265195695
Brwd1	3854.68463833624	-0.0700177674047008	0.0627678389259712	-1.1155038727282	0.2646345598109	0.454567113525865
Brwd3	1321.40592494272	0.0326134145355926	0.0905398773467432	0.360210500514509	0.718689722779941	0.84415943625433
Bscl2	1294.46481323843	-0.196827957140383	0.0935108330337411	-2.10486796828515	0.0353028026610269	0.103996172838942
Bsdc1	1599.90831948844	-0.0653937551619873	0.08888209050715	-0.735736015983183	0.461891366788017	0.651168803683607
Bsg	10968.8219207842	-0.161301846768364	0.052665364054869	-3.0627690449517	0.00219299241215251	0.0108962504390641
Bsn	769.942911260603	-0.225811120212546	0.10311410296396	-2.18991499437735	0.0285304023206939	0.0887563070443088
Bspry	6.28836402578007	-1.93035518530021	1.24264495594668	-1.55342455305716	0.120321740859612	0.262553922184401
Bst2	9051.73935012239	0.363190126698053	0.0784922818720135	4.62708075285996	3.70855942454112e-06	4.35178674381837e-05
Btaf1	2893.02046096866	0.399411077884749	0.0633867694724815	6.30117422308686	2.95399119620385e-10	9.21384606933583e-09
Btbd1	4914.62616311222	0.0784502989553517	0.0615865404482207	1.27382214335142	0.202726455690908	0.379540737757904
Btbd10	909.265075013539	0.167407850357112	0.0877967394968028	1.90676614321433	0.0565508774441014	0.149766571924107
Btbd11	297.419911466321	0.17242342973404	0.172725392321108	0.998251776516413	0.318157285200007	0.514572772856007
Btbd17	2766.12069905509	0.00228341050387893	0.118710648494625	0.019235094179292	0.984653561669762	0.993454736264242
Btbd19	113.308814691571	0.716285920850476	0.247860642768785	2.88987357108832	0.00385396790264223	0.0175302023743767
Btbd2	2479.61804095706	-0.189037019554426	0.0612129794645479	-3.08818523796753	0.00201382901087145	0.0101668106683924
Btbd3	1164.53882499164	0.048416283940416	0.0857910141451535	0.564351458283246	0.572514967417608	0.743375724452247
Btbd6	570.627887221091	-0.383789880783762	0.131091550805605	-2.92764772729619	0.00341536768004004	0.015833868523202
Btbd7	4570.28225764265	0.16121780658068	0.0812964779861965	1.98308476054834	0.047357962555815	0.130598067389415
Btbd8	500.153978989916	-0.191062612430178	0.105811286342336	-1.80569218119156	0.0709664346493465	0.177421314738487
Btbd9	2316.11773331831	0.00835414753403441	0.0754503539809009	0.110723768587608	0.911835397262106	0.956480157068707
Btc	80.459289967444	0.724311992191134	0.287893993636147	2.515898241026	0.0118729457286212	0.044121800946834
[truncated: 14,969 more rows]
