# Supplementary material for: NLRX1 limits inflammatory neurodegeneration in the anterior visual pathway
Source: J Neuroinflammation. 2025 Jan 28;22:21. doi: 10.1186/s12974-025-03339-0 (PMC11773851; doi:10.1186/s12974-025-03339-0)
Supplement: Supplementary file 2 — Supplementary Material 2 [file 12974_2025_3339_MOESM2_ESM.zip › Table S5 GO Term Enrichment KO vs WT Vehicle Upregulated.csv]

	ID	Description	GeneRatio	BgRatio	pvalue	p.adjust	geneID	Count
GO:0042254	GO:0042254	ribosome biogenesis	144/1645	315/22345	1.10E-78	6.24E-75	2810004N23Rik/Abce1/Bop1/Brix1/Bysl/C1qbp/Cdkn2a/Cinp/Ddx21/Ddx27/Ddx3x/Ddx56/Dimt1/Dis3/Dkc1/Ebna1bp2/Eif5/Eif6/Eri1/Exosc1/Exosc2/Exosc5/Exosc6/Exosc7/Exosc8/Fau/Fbl/Ftsj3/Gar1/Grwd1/Gtf3a/Gtpbp4/Heatr1/Heatr3/Imp3/Ipo9/Las1l/Ltv1/Lyar/Mak16/Mdn1/Mrps2/Mrto4/Mtrex/Mybbp1a/Nat10/Ncl/Nhp2/Nifk/Nip7/Nle1/Nmd3/Noa1/Nob1/Noc2l/Noc4l/Nol10/Nol11/Nol6/Nol7/Nol9/Nop10/Nop16/Nop2/Nop56/Nop58/Npm1/Npm3/N…	144
GO:0022613	GO:0022613	ribonucleoprotein complex biogenesis	167/1645	429/22345	3.59E-78	1.02E-74	2810004N23Rik/Abce1/Bop1/Brix1/Bysl/C1qbp/Cdkn2a/Cinp/Ddx21/Ddx27/Ddx3x/Ddx56/Dhx9/Dimt1/Dis3/Dkc1/Ebna1bp2/Eif5/Eif6/Eri1/Exosc1/Exosc2/Exosc5/Exosc6/Exosc7/Exosc8/Fau/Fbl/Ftsj3/Gar1/Gemin4/Gemin5/Grwd1/Gtf3a/Gtpbp4/Heatr1/Heatr3/Imp3/Ipo9/Las1l/Lsm2/Lsm4/Ltv1/Lyar/Mak16/Mdn1/Mrps2/Mrto4/Mtrex/Mybbp1a/Nat10/Ncl/Nhp2/Nifk/Nip7/Nle1/Nmd3/Noa1/Nob1/Noc2l/Noc4l/Nol10/Nol11/Nol6/Nol7/Nol9/Nop10/Nop16…	167
GO:0006364	GO:0006364	rRNA processing	99/1645	213/22345	5.13E-55	9.72E-52	Bop1/Brix1/Bysl/Cdkn2a/Ddx21/Ddx27/Ddx56/Dimt1/Dis3/Dkc1/Ebna1bp2/Eif6/Eri1/Exosc1/Exosc2/Exosc5/Exosc6/Exosc7/Exosc8/Fbl/Ftsj3/Gar1/Gtpbp4/Heatr1/Imp3/Las1l/Lyar/Mak16/Mrto4/Mtrex/Nat10/Ncl/Nhp2/Nifk/Nob1/Nol10/Nol11/Nol6/Nol9/Nop10/Nop2/Npm1/Npm3/Nsa2/Pa2g4/Pdcd11/Pes1/Pih1d1/Pop5/Ppan/Pwp1/Pwp2/Rcl1/Rpl10a/Rpl11/Rpl14/Rpl26/Rpl27/Rpl35/Rpl35a/Rpl5/Rpl7/Rpl7a/Rpl7l1/Rps15/Rps16/Rps17/Rps19/Rps2…	99
GO:0002181	GO:0002181	cytoplasmic translation	80/1645	140/22345	1.12E-53	1.59E-50	Cnbp/Dhx9/Eef2/Eif2b3/Eif4a1/Eif5/Fau/Fmr1/Hnrnpd/Hnrnpu/Pkm/Rpl10a/Rpl11/Rpl12/Rpl13/Rpl13a/Rpl14/Rpl15/Rpl17/Rpl18/Rpl18a/Rpl19/Rpl21/Rpl22l1/Rpl23/Rpl23a/Rpl24/Rpl26/Rpl27/Rpl27a/Rpl28/Rpl29/Rpl3/Rpl30/Rpl31/Rpl32/Rpl34/Rpl35a/Rpl36/Rpl36a/Rpl4/Rpl5/Rpl6/Rpl7/Rpl7a/Rpl8/Rpl9/Rplp0/Rplp1/Rplp2/Rps10/Rps11/Rps12/Rps13/Rps14/Rps15/Rps15a/Rps16/Rps17/Rps18/Rps19/Rps2/Rps20/Rps21/Rps24/Rps25/Rps27a…	80
GO:0016072	GO:0016072	rRNA metabolic process	104/1645	248/22345	2.12E-52	2.41E-49	Bop1/Brix1/Bysl/Cdkn2a/Ddx21/Ddx27/Ddx56/Dimt1/Dis3/Dkc1/Ebna1bp2/Eif6/Eri1/Exosc1/Exosc2/Exosc5/Exosc6/Exosc7/Exosc8/Fbl/Ftsj3/Gar1/Gtpbp4/Heatr1/Imp3/Ippk/Las1l/Lyar/Mak16/Mars1/Mrto4/Mtrex/Nat10/Ncl/Nhp2/Nifk/Nob1/Nol10/Nol11/Nol6/Nol9/Nop10/Nop2/Npm1/Npm3/Nsa2/Pa2g4/Pdcd11/Pes1/Pih1d1/Polr1a/Polr1b/Pop5/Ppan/Pwp1/Pwp2/Rcl1/Rpl10a/Rpl11/Rpl14/Rpl26/Rpl27/Rpl35/Rpl35a/Rpl5/Rpl7/Rpl7a/Rpl7l1/Rps…	104
GO:0034470	GO:0034470	ncRNA processing	122/1645	407/22345	5.33E-43	5.05E-40	Ankrd34c/Bop1/Brix1/Bysl/Cdkn2a/Ctu1/Ddx21/Ddx27/Ddx3x/Ddx56/Dimt1/Dis3/Dkc1/Ebna1bp2/Eif6/Elac2/Elp5/Eri1/Exosc1/Exosc2/Exosc5/Exosc6/Exosc7/Exosc8/Fbl/Ftsj3/Gar1/Gtpbp3/Gtpbp4/Heatr1/Hnrnpa2b1/Imp3/Ints7/Las1l/Lyar/Mak16/Mettl1/Mrto4/Mtrex/Nat10/Ncl/Nhp2/Nifk/Nob1/Nol10/Nol11/Nol6/Nol9/Nop10/Nop2/Npm1/Npm3/Nsa2/Nsun2/Nup155/Pa2g4/Pdcd11/Pes1/Pih1d1/Pop5/Ppan/Prkra/Pum2/Pus1/Pus7/Pusl1/Pwp1/Pwp2…	122
GO:0140241	GO:0140241	translation at synapse	42/1645	48/22345	1.26E-41	8.95E-39	Eef2/Rpl10/Rpl10a/Rpl12/Rpl13/Rpl13a/Rpl14/Rpl15/Rpl17/Rpl23/Rpl23a/Rpl24/Rpl26/Rpl27/Rpl27a/Rpl28/Rpl29/Rpl32/Rpl34/Rpl35/Rpl35a/Rpl36/Rpl36a/Rpl4/Rpl5/Rpl6/Rpl7/Rpl7a/Rpl8/Rpl9/Rplp2/Rps10/Rps11/Rps12/Rps14/Rps15a/Rps16/Rps24/Rps27/Rps27a/Rps5/Uba52	42
GO:0140242	GO:0140242	translation at postsynapse	42/1645	48/22345	1.26E-41	8.95E-39	Eef2/Rpl10/Rpl10a/Rpl12/Rpl13/Rpl13a/Rpl14/Rpl15/Rpl17/Rpl23/Rpl23a/Rpl24/Rpl26/Rpl27/Rpl27a/Rpl28/Rpl29/Rpl32/Rpl34/Rpl35/Rpl35a/Rpl36/Rpl36a/Rpl4/Rpl5/Rpl6/Rpl7/Rpl7a/Rpl8/Rpl9/Rplp2/Rps10/Rps11/Rps12/Rps14/Rps15a/Rps16/Rps24/Rps27/Rps27a/Rps5/Uba52	42
GO:0140236	GO:0140236	translation at presynapse	41/1645	47/22345	1.53E-40	9.67E-38	Rpl10/Rpl10a/Rpl12/Rpl13/Rpl13a/Rpl14/Rpl15/Rpl17/Rpl23/Rpl23a/Rpl24/Rpl26/Rpl27/Rpl27a/Rpl28/Rpl29/Rpl32/Rpl34/Rpl35/Rpl35a/Rpl36/Rpl36a/Rpl4/Rpl5/Rpl6/Rpl7/Rpl7a/Rpl8/Rpl9/Rplp2/Rps10/Rps11/Rps12/Rps14/Rps15a/Rps16/Rps24/Rps27/Rps27a/Rps5/Uba52	41
GO:0042273	GO:0042273	ribosomal large subunit biogenesis	48/1645	71/22345	1.08E-37	6.13E-35	Bop1/Brix1/Cinp/Ebna1bp2/Eif6/Ftsj3/Gtf3a/Gtpbp4/Heatr3/Las1l/Mak16/Mdn1/Mrto4/Nhp2/Nifk/Nip7/Nle1/Noc2l/Nol9/Nop16/Nop2/Npm1/Nsa2/Pes1/Ppan/Rpl10/Rpl10a/Rpl11/Rpl14/Rpl23a/Rpl24/Rpl26/Rpl35/Rpl35a/Rpl5/Rpl6/Rpl7/Rpl7a/Rpl7l1/Rplp0/Rrp15/Rrs1/Rsl1d1/Rsl24d1/Snu13/Wdr12/Wdr74/Znhit6	48
GO:0006260	GO:0006260	DNA replication	91/1645	276/22345	6.36E-36	3.29E-33	Actl6a/Alyref/Atad5/Blm/Brca1/Ccne1/Ccne2/Cdc45/Cdc6/Cdc7/Cdk1/Cdk2/Cdt1/Cenps/Chaf1a/Chaf1b/Cinp/Ddx11/Dhx9/Dna2/Dnaja3/Dnajc2/Donson/Dscc1/Dtl/E2f7/E2f8/Fam111a/Fbxo5/Fen1/Gins1/Gins2/Gins3/Gmnn/Grwd1/Gtpbp4/Hras/Ing5/Ino80/Jade3/Lig1/Lpin1/Mcm10/Mcm2/Mcm3/Mcm4/Mcm5/Mcm6/Mcm7/Mcm8/Mcmbp/Mms22l/Nasp/Npm1/Nucks1/Orc1/Orc6/Parp1/Pclaf/Pcna/Pola1/Pold1/Pold2/Pole/Pole2/Pole4/Polg/Rad51/Rbbp4/Rbbp7/…	91
GO:0042274	GO:0042274	ribosomal small subunit biogenesis	52/1645	102/22345	5.88E-32	2.78E-29	2810004N23Rik/Bysl/Dimt1/Fau/Fbl/Heatr1/Imp3/Ltv1/Nat10/Nob1/Nol10/Nol11/Nol6/Nol7/Nop56/Nop58/Npm1/Pno1/Pwp2/Rcl1/Rps11/Rps12/Rps13/Rps14/Rps15/Rps15a/Rps16/Rps17/Rps19/Rps21/Rps24/Rps25/Rps27/Rps27l/Rps3a1/Rps5/Rps6-ps4/Rps7/Rps8/Rps9/Rrp9/Rrs1/Snu13/Tsr1/Utp15/Utp18/Utp20/Utp4/Wdr3/Wdr36/Wdr43/Wdr75	52
GO:0006261	GO:0006261	DNA-templated DNA replication	60/1645	152/22345	6.06E-29	2.65E-26	Alyref/Atad5/Blm/Brca1/Ccne1/Ccne2/Cdc45/Cdc6/Cdc7/Cdk2/Cdt1/Cenps/Dna2/Dnaja3/Donson/Dscc1/E2f7/E2f8/Fam111a/Fbxo5/Gins1/Gins2/Gins3/Ino80/Lig1/Mcm10/Mcm2/Mcm3/Mcm4/Mcm5/Mcm6/Mcm7/Mcmbp/Mms22l/Npm1/Nucks1/Orc1/Orc6/Parp1/Pcna/Pola1/Pold1/Pold2/Pole/Pole2/Pole4/Polg/Rad51/Rbbp8/Recql/Rfc3/Rfc4/Rfc5/Rfwd3/Ticrr/Timeless/Tk1/Topbp1/Wdhd1/Zpr1	60
GO:0000470	GO:0000470	maturation of LSU-rRNA	23/1645	29/22345	2.33E-21	9.45E-19	Bop1/Eif6/Ftsj3/Gtpbp4/Las1l/Mak16/Nhp2/Nifk/Nol9/Nop2/Npm1/Nsa2/Pes1/Rpl10a/Rpl35/Rpl7/Rpl7a/Rpl7l1/Rrp15/Rsl1d1/Snu13/Wdr12/Znhit6	23
GO:0022618	GO:0022618	protein-RNA complex assembly	54/1645	169/22345	4.28E-21	1.62E-18	Bop1/Brix1/Dhx9/Eif5/Eif6/Fau/Gemin4/Gemin5/Lsm2/Lsm4/Mdn1/Mrto4/Nle1/Nop2/Pih1d1/Polr2d/Ppan/Prkra/Prmt5/Prmt7/Prpf31/Pwp2/Rpl10/Rpl11/Rpl13a/Rpl23a/Rpl24/Rpl5/Rpl6/Rplp0/Rps14/Rps15/Rps19/Rps25/Rps27/Rps27l/Rps5/Rps6-ps4/Rrs1/Ruvbl2/Sf3a3/Shq1/Snrpb/Snrpd2/Snrpe/Snrpf/Snrpg/Snu13/Srsf1/Srsf10/Srsf6/Strap/Wdr77/Znhit6	54
GO:0071826	GO:0071826	protein-RNA complex organization	54/1645	177/22345	4.73E-20	1.68E-17	Bop1/Brix1/Dhx9/Eif5/Eif6/Fau/Gemin4/Gemin5/Lsm2/Lsm4/Mdn1/Mrto4/Nle1/Nop2/Pih1d1/Polr2d/Ppan/Prkra/Prmt5/Prmt7/Prpf31/Pwp2/Rpl10/Rpl11/Rpl13a/Rpl23a/Rpl24/Rpl5/Rpl6/Rplp0/Rps14/Rps15/Rps19/Rps25/Rps27/Rps27l/Rps5/Rps6-ps4/Rrs1/Ruvbl2/Sf3a3/Shq1/Snrpb/Snrpd2/Snrpe/Snrpf/Snrpg/Snu13/Srsf1/Srsf10/Srsf6/Strap/Wdr77/Znhit6	54
GO:0042255	GO:0042255	ribosome assembly	32/1645	64/22345	7.50E-20	2.51E-17	Bop1/Brix1/C1qbp/Ddx3x/Eif5/Eif6/Fau/Mdn1/Mrps2/Mrto4/Nip7/Nle1/Noa1/Nop2/Ppan/Pwp2/Rpl10/Rpl11/Rpl23a/Rpl24/Rpl5/Rpl6/Rplp0/Rps14/Rps15/Rps19/Rps25/Rps27/Rps27l/Rps5/Rps6-ps4/Rrs1	32
GO:0006403	GO:0006403	RNA localization	50/1645	170/22345	6.40E-18	2.02E-15	Ahctf1/Alyref/Cct2/Dcp2/Ddx39a/Dhx9/Dkc1/Eif4a3/Fbl/Fmr1/Gle1/Hnrnpa1/Hnrnpa2b1/Hnrnpa3/Hnrnpab/Hnrnpu/Kpnb1/Lrpprc/Magoh/Mrpl18/Ndc1/Nol6/Nop58/Npm1/Nsun2/Nup107/Nup155/Nup160/Nup188/Nup210/Nup37/Nup43/Nup54/Nup62/Nup85/Nxf1/Nxt1/Pabpn1/Pih1d1/Pum2/Ran/Slbp/Srsf1/Srsf3/Srsf7/Tcp1/Thoc3/Tomm20/Ybx1/Znhit6	50
GO:0044786	GO:0044786	cell cycle DNA replication	24/1645	42/22345	5.30E-17	1.58E-14	Atad5/Cdc45/Cdc7/Cdt1/Dna2/Donson/E2f7/E2f8/Fbxo5/Gins1/Gins3/Ino80/Lig1/Mcm2/Mcm3/Mcm4/Mcm5/Mcm6/Mcm7/Pcna/Pola1/Rad51/Tk1/Zpr1	24
GO:0006913	GO:0006913	nucleocytoplasmic transport	73/1645	348/22345	2.16E-16	5.84E-14	Abce1/Ahctf1/Ahcyl1/Akap1/Alyref/Anp32b/Apod/Appl1/Brca1/Cdk1/Cdkn1a/Cdkn2a/Cfl1/Chchd4/Cse1l/Ddx39a/Dhx9/Eif4a3/Eif4e/Eif6/Fmr1/Gle1/Heatr3/Hnrnpa2b1/Hspa9/Ifi27/Ipo5/Ipo7/Ipo9/Kpnb1/Ltv1/Magoh/Mapk14/Mdn1/Ndc1/Nmd3/Nol6/Nolc1/Npm1/Nsun2/Nup107/Nup155/Nup160/Nup188/Nup210/Nup37/Nup43/Nup54/Nup62/Nup85/Nutf2/Nxf1/Nxt1/Pabpn1/Peg12/Phb2/Pkd1/Ppp1cc/Ppp3ca/Prkaca/Ptpn5/Ran/Ranbp1/Rps15/Srsf3/Syk/Ta…	73
GO:0051169	GO:0051169	nuclear transport	73/1645	348/22345	2.16E-16	5.84E-14	Abce1/Ahctf1/Ahcyl1/Akap1/Alyref/Anp32b/Apod/Appl1/Brca1/Cdk1/Cdkn1a/Cdkn2a/Cfl1/Chchd4/Cse1l/Ddx39a/Dhx9/Eif4a3/Eif4e/Eif6/Fmr1/Gle1/Heatr3/Hnrnpa2b1/Hspa9/Ifi27/Ipo5/Ipo7/Ipo9/Kpnb1/Ltv1/Magoh/Mapk14/Mdn1/Ndc1/Nmd3/Nol6/Nolc1/Npm1/Nsun2/Nup107/Nup155/Nup160/Nup188/Nup210/Nup37/Nup43/Nup54/Nup62/Nup85/Nutf2/Nxf1/Nxt1/Pabpn1/Peg12/Phb2/Pkd1/Ppp1cc/Ppp3ca/Prkaca/Ptpn5/Ran/Ranbp1/Rps15/Srsf3/Syk/Ta…	73
GO:0009117	GO:0009117	nucleotide metabolic process	85/1645	465/22345	4.09E-15	1.06E-12	Acaca/Acly/Acsl3/Acsl4/Acsl5/Acss2/Adcy1/Adsl/Ak2/Aldh1l1/Atic/Atp5pb/Cad/Cmpk1/Cs/Dck/Dctd/Dctpp1/Dhodh/Dlat/Dnph1/Dut/Eno1/Fasn/Gars/Gart/Gpd1/Guk1/Hint1/Hmgcr/Hmgcs1/Hspa8/Idh3a/Impdh2/Kcnab2/Lacc1/Ldha/Mdh2/Mthfd1/Mvd/Mvk/Myh7/Myh8/Ndufa12/Ndufa2/Ndufa5/Ndufa8/Ndufa9/Ndufab1/Ndufb2/Ndufb4/Ndufb5/Ndufb6/Ndufc2/Ndufs7/Ndufs8/Nme2/Nt5c3/Nudt5/Oasl2/Ola1/Pank3/Pank4/Parg/Parp1/Pgls/Pipox/Pmvk/Ppa…	85
GO:0008380	GO:0008380	RNA splicing	79/1645	420/22345	7.75E-15	1.91E-12	Alyref/C1qbp/Ddx39a/Ddx46/Dhx15/Dhx9/Eif4a3/Fmr1/Fus/Gemin4/Gemin5/Hnrnpa1/Hnrnpa2b1/Hnrnpa3/Hnrnpf/Hnrnpk/Hnrnpl/Hnrnpu/Hspa8/Ivns1abp/Kat2a/Khdrbs3/Lsm2/Lsm4/Lsm5/Lsm7/Lsm8/Magoh/Mtrex/Ncl/Npm1/Phf5a/Ppie/Ppil1/Prmt1/Prmt5/Prmt7/Prpf31/Prpf38b/Prpf4/Pus1/Pus7/Rbm14/Rbm20/Rbm28/Rbmxl1/Rnps1/Rps13/Rrp1b/Sf3a3/Sf3b3/Sf3b5/Sf3b6/Sfpq/Slc38a2/Slirp/Snrnp40/Snrpb/Snrpd2/Snrpe/Snrpf/Snrpg/Snu13/Srsf1/…	79
GO:0032543	GO:0032543	mitochondrial translation	39/1645	129/22345	1.00E-14	2.37E-12	C1qbp/Chchd1/Fastkd3/Gadd45gip1/Gars/Gfm1/Lrpprc/Mrpl12/Mrpl15/Mrpl17/Mrpl18/Mrpl21/Mrpl3/Mrpl30/Mrpl33/Mrpl37/Mrpl38/Mrpl4/Mrpl42/Mrpl51/Mrpl52/Mrpl57/Mrps17/Mrps18a/Mrps18b/Mrps2/Mrps23/Mrps24/Mrps26/Mrps27/Mrps28/Mrps30/Mrps34/Mrps35/Ptcd3/Rcc1l/Tsfm/Uqcc2/Yars2	39
GO:0006753	GO:0006753	nucleoside phosphate metabolic process	85/1645	473/22345	1.13E-14	2.57E-12	Acaca/Acly/Acsl3/Acsl4/Acsl5/Acss2/Adcy1/Adsl/Ak2/Aldh1l1/Atic/Atp5pb/Cad/Cmpk1/Cs/Dck/Dctd/Dctpp1/Dhodh/Dlat/Dnph1/Dut/Eno1/Fasn/Gars/Gart/Gpd1/Guk1/Hint1/Hmgcr/Hmgcs1/Hspa8/Idh3a/Impdh2/Kcnab2/Lacc1/Ldha/Mdh2/Mthfd1/Mvd/Mvk/Myh7/Myh8/Ndufa12/Ndufa2/Ndufa5/Ndufa8/Ndufa9/Ndufab1/Ndufb2/Ndufb4/Ndufb5/Ndufb6/Ndufc2/Ndufs7/Ndufs8/Nme2/Nt5c3/Nudt5/Oasl2/Ola1/Pank3/Pank4/Parg/Parp1/Pgls/Pipox/Pmvk/Ppa…	85
GO:0045333	GO:0045333	cellular respiration	53/1645	227/22345	3.04E-14	6.64E-12	Acly/Aco1/Adsl/Atp5pb/Bax/Cdk1/Chchd4/Cisd1/Coq7/Cox5a/Cox6a1/Cox7a2/Cox7a2l/Cs/Cyc1/Cycs/Dlat/Gadd45gip1/Gpd1/Ide/Idh3a/Mdh2/Msh2/Mybbp1a/Ndufa12/Ndufa2/Ndufa5/Ndufa8/Ndufa9/Ndufab1/Ndufb2/Ndufb4/Ndufb5/Ndufb6/Ndufc2/Ndufs7/Ndufs8/Nupr1/Prelid1/Prkaca/Pum2/Sdhb/Sdhd/Slc25a13/Snca/Sod2/Trap1/Uqcc2/Uqcr10/Uqcr11/Uqcrc2/Uqcrfs1/Uqcrh	53
GO:0006417	GO:0006417	regulation of translation	75/1645	404/22345	7.60E-14	1.60E-11	Abce1/Aco1/Bzw1/Bzw2/C1qbp/Cnbp/Cnot6l/Cnot9/Ctif/Dcp2/Ddx3x/Dhx9/Eef2/Eif2ak3/Eif2s1/Eif3b/Eif3e/Eif4a3/Eif4e/Eif4g1/Eif5/Eif5a/Eif6/Exosc2/Exosc5/Exosc7/Exosc8/Fastkd3/Fmr1/Gemin5/Grm5/Gspt1/Hnrnpd/Hnrnpu/Ifrd2/Kbtbd8/Larp1/Larp4/Lrpprc/Magoh/Mrps27/Mvk/Nat10/Ncl/Neurl1a/Nolc1/Npm1/Pa2g4/Pkm/Prmt1/Ptcd3/Pum2/Pum3/Pus7/Rack1/Rbms3/Rcc1l/Rpl10/Rpl13a/Rpl26/Rpl5/Rplp1/Rps27l/Rps3/Serbp1/Shmt1/Slc3…	75
GO:0006270	GO:0006270	DNA replication initiation	19/1645	33/22345	8.10E-14	1.64E-11	Ccne1/Ccne2/Cdc45/Cdc6/Cdk2/Cdt1/Gins3/Mcm10/Mcm2/Mcm3/Mcm4/Mcm5/Mcm6/Mcm7/Orc1/Orc6/Pola1/Ticrr/Topbp1	19
GO:0033260	GO:0033260	nuclear DNA replication	20/1645	37/22345	9.22E-14	1.78E-11	Atad5/Cdc45/Cdc7/Cdt1/Dna2/Donson/Gins1/Gins3/Ino80/Lig1/Mcm2/Mcm3/Mcm4/Mcm5/Mcm6/Mcm7/Pcna/Pola1/Rad51/Tk1	20
GO:0000082	GO:0000082	G1/S transition of mitotic cell cycle	53/1645	233/22345	9.42E-14	1.78E-11	Actl6a/Anp32b/Apex1/Appl1/Bcl7c/Camk2b/Ccnd1/Ccnd2/Ccne1/Ccne2/Cdc25a/Cdk1/Cdk2/Cdkn1a/Cdkn2a/Cdkn2d/Dact1/Ddx3x/Dgkz/Dpf3/E2f1/E2f6/E2f7/Eif4e/Eif4g1/Esrrb/Haspin/Ino80/Itgb1/Klf4/Lsm11/Nasp/Pidd1/Pkd1/Plk2/Pole/Ppp3ca/Psme2/Rbbp8/Rbl1/Rcc1/Rfwd3/Rpa2/Rpl17/Rpl26/Rps27l/Rrm2/Skp2/Smarcc1/Tcf19/Tcf3/Usp37/Zpr1	53
GO:0051168	GO:0051168	nuclear export	44/1645	170/22345	9.82E-14	1.80E-11	Abce1/Ahcyl1/Alyref/Anp32b/Cdkn2a/Chchd4/Cse1l/Ddx39a/Dhx9/Eif4a3/Eif4e/Eif6/Fmr1/Gle1/Hnrnpa2b1/Hspa9/Ifi27/Ltv1/Magoh/Mdn1/Nmd3/Nol6/Npm1/Nsun2/Nup107/Nup155/Nup160/Nup188/Nup62/Nup85/Nutf2/Nxf1/Nxt1/Pabpn1/Peg12/Pkd1/Prkaca/Ran/Rps15/Srsf3/Thoc3/Txn1/Ube2i/Xpo4	44
GO:0006397	GO:0006397	mRNA processing	82/1645	466/22345	1.10E-13	1.96E-11	Ahcyl1/Alyref/C1qbp/Cnot6l/Ddx39a/Ddx46/Dhx15/Dhx9/Eif4a3/Fmr1/Gemin4/Gemin5/Hnrnpa1/Hnrnpa2b1/Hnrnpa3/Hnrnpf/Hnrnpk/Hnrnpl/Hnrnpu/Hspa8/Khdrbs3/Lsm11/Lsm2/Lsm4/Lsm5/Lsm7/Lsm8/Magoh/Mtrex/Ncl/Npm1/Pabpn1/Pcbp1/Phf5a/Polr2d/Ppie/Ppil1/Prkaca/Prmt5/Prmt7/Prpf31/Prpf38b/Prpf4/Pus1/Pus7/Pus7l/Rbm14/Rbm20/Rbm28/Rbmxl1/Rnps1/Rrp1b/Sf3a3/Sf3b3/Sf3b5/Sf3b6/Sfpq/Slbp/Slirp/Snrnp40/Snrpb/Snrpd2/Snrpe/Snrpf…	82
GO:0009165	GO:0009165	nucleotide biosynthetic process	53/1645	237/22345	1.95E-13	3.29E-11	Acly/Acsl4/Acsl5/Acss2/Adcy1/Adsl/Ak2/Atic/Atp5pb/Cad/Cmpk1/Dck/Dctd/Dhodh/Dlat/Dut/Eno1/Gars/Gart/Guk1/Impdh2/Mthfd1/Ndufa12/Ndufa2/Ndufa5/Ndufa8/Ndufa9/Ndufab1/Ndufb2/Ndufb4/Ndufb5/Ndufb6/Ndufc2/Ndufs7/Ndufs8/Nme2/Oasl2/Pank3/Pank4/Parp1/Ppat/Prps2/Rrm2/Sdhb/Sdhd/Shmt1/Slc25a13/Slc52a2/Snca/Tk1/Tyms/Umps/Upp1	53
GO:0000375	GO:0000375	RNA splicing, via transesterification reactions	58/1645	275/22345	2.08E-13	3.29E-11	C1qbp/Ddx39a/Ddx46/Dhx9/Eif4a3/Fmr1/Gemin4/Gemin5/Hnrnpa1/Hnrnpa2b1/Hnrnpa3/Hnrnpk/Hnrnpl/Hnrnpu/Hspa8/Khdrbs3/Lsm2/Lsm4/Lsm5/Lsm7/Lsm8/Magoh/Ncl/Npm1/Phf5a/Ppie/Ppil1/Prmt5/Prmt7/Prpf31/Prpf4/Rbm14/Rbm20/Rbmxl1/Rnps1/Sf3a3/Sf3b3/Sf3b5/Sf3b6/Sfpq/Slirp/Snrpb/Snrpd2/Snrpe/Snrpf/Snrpg/Snu13/Srsf1/Srsf10/Srsf2/Srsf3/Srsf6/Srsf7/Srsf9/Strap/Tra2b/U2af1/Wdr77	58
GO:0000377	GO:0000377	RNA splicing, via transesterification reactions with bulged adenosine as nucleophile	58/1645	275/22345	2.08E-13	3.29E-11	C1qbp/Ddx39a/Ddx46/Dhx9/Eif4a3/Fmr1/Gemin4/Gemin5/Hnrnpa1/Hnrnpa2b1/Hnrnpa3/Hnrnpk/Hnrnpl/Hnrnpu/Hspa8/Khdrbs3/Lsm2/Lsm4/Lsm5/Lsm7/Lsm8/Magoh/Ncl/Npm1/Phf5a/Ppie/Ppil1/Prmt5/Prmt7/Prpf31/Prpf4/Rbm14/Rbm20/Rbmxl1/Rnps1/Sf3a3/Sf3b3/Sf3b5/Sf3b6/Sfpq/Slirp/Snrpb/Snrpd2/Snrpe/Snrpf/Snrpg/Snu13/Srsf1/Srsf10/Srsf2/Srsf3/Srsf6/Srsf7/Srsf9/Strap/Tra2b/U2af1/Wdr77	58
GO:0000398	GO:0000398	mRNA splicing, via spliceosome	58/1645	275/22345	2.08E-13	3.29E-11	C1qbp/Ddx39a/Ddx46/Dhx9/Eif4a3/Fmr1/Gemin4/Gemin5/Hnrnpa1/Hnrnpa2b1/Hnrnpa3/Hnrnpk/Hnrnpl/Hnrnpu/Hspa8/Khdrbs3/Lsm2/Lsm4/Lsm5/Lsm7/Lsm8/Magoh/Ncl/Npm1/Phf5a/Ppie/Ppil1/Prmt5/Prmt7/Prpf31/Prpf4/Rbm14/Rbm20/Rbmxl1/Rnps1/Sf3a3/Sf3b3/Sf3b5/Sf3b6/Sfpq/Slirp/Snrpb/Snrpd2/Snrpe/Snrpf/Snrpg/Snu13/Srsf1/Srsf10/Srsf2/Srsf3/Srsf6/Srsf7/Srsf9/Strap/Tra2b/U2af1/Wdr77	58
GO:1901293	GO:1901293	nucleoside phosphate biosynthetic process	53/1645	239/22345	2.79E-13	4.28E-11	Acly/Acsl4/Acsl5/Acss2/Adcy1/Adsl/Ak2/Atic/Atp5pb/Cad/Cmpk1/Dck/Dctd/Dhodh/Dlat/Dut/Eno1/Gars/Gart/Guk1/Impdh2/Mthfd1/Ndufa12/Ndufa2/Ndufa5/Ndufa8/Ndufa9/Ndufab1/Ndufb2/Ndufb4/Ndufb5/Ndufb6/Ndufc2/Ndufs7/Ndufs8/Nme2/Oasl2/Pank3/Pank4/Parp1/Ppat/Prps2/Rrm2/Sdhb/Sdhd/Shmt1/Slc25a13/Slc52a2/Snca/Tk1/Tyms/Umps/Upp1	53
GO:0050657	GO:0050657	nucleic acid transport	39/1645	142/22345	3.17E-13	4.62E-11	Ahctf1/Alyref/Ddx39a/Dhx9/Eif4a3/Fmr1/Gle1/Hnrnpa1/Hnrnpa2b1/Hnrnpa3/Kpnb1/Lrpprc/Magoh/Mrpl18/Ndc1/Nol6/Npm1/Nsun2/Nup107/Nup155/Nup160/Nup188/Nup210/Nup37/Nup43/Nup54/Nup62/Nup85/Nxf1/Nxt1/Pabpn1/Ran/Slbp/Srsf1/Srsf3/Srsf7/Thoc3/Tomm20/Ybx1	39
GO:0050658	GO:0050658	RNA transport	39/1645	142/22345	3.17E-13	4.62E-11	Ahctf1/Alyref/Ddx39a/Dhx9/Eif4a3/Fmr1/Gle1/Hnrnpa1/Hnrnpa2b1/Hnrnpa3/Kpnb1/Lrpprc/Magoh/Mrpl18/Ndc1/Nol6/Npm1/Nsun2/Nup107/Nup155/Nup160/Nup188/Nup210/Nup37/Nup43/Nup54/Nup62/Nup85/Nxf1/Nxt1/Pabpn1/Ran/Slbp/Srsf1/Srsf3/Srsf7/Thoc3/Tomm20/Ybx1	39
GO:0000460	GO:0000460	maturation of 5.8S rRNA	19/1645	35/22345	3.48E-13	4.94E-11	Bop1/Eif6/Eri1/Exosc2/Exosc7/Exosc8/Ftsj3/Las1l/Mak16/Mtrex/Nol9/Npm1/Nsa2/Pes1/Rcl1/Rps21/Rrp15/Rrs1/Wdr12	19
GO:0140053	GO:0140053	mitochondrial gene expression	42/1645	165/22345	6.54E-13	8.89E-11	C1qbp/Chchd1/Elac2/Fastkd1/Fastkd3/Gadd45gip1/Gars/Gfm1/Lrpprc/Mrpl12/Mrpl15/Mrpl17/Mrpl18/Mrpl21/Mrpl3/Mrpl30/Mrpl33/Mrpl37/Mrpl38/Mrpl4/Mrpl42/Mrpl51/Mrpl52/Mrpl57/Mrps17/Mrps18a/Mrps18b/Mrps2/Mrps23/Mrps24/Mrps26/Mrps27/Mrps28/Mrps30/Mrps34/Mrps35/Ptcd3/Rcc1l/Tfam/Tsfm/Uqcc2/Yars2	42
GO:0051236	GO:0051236	establishment of RNA localization	39/1645	145/22345	6.57E-13	8.89E-11	Ahctf1/Alyref/Ddx39a/Dhx9/Eif4a3/Fmr1/Gle1/Hnrnpa1/Hnrnpa2b1/Hnrnpa3/Kpnb1/Lrpprc/Magoh/Mrpl18/Ndc1/Nol6/Npm1/Nsun2/Nup107/Nup155/Nup160/Nup188/Nup210/Nup37/Nup43/Nup54/Nup62/Nup85/Nxf1/Nxt1/Pabpn1/Ran/Slbp/Srsf1/Srsf3/Srsf7/Thoc3/Tomm20/Ybx1	39
GO:0072521	GO:0072521	purine-containing compound metabolic process	78/1645	447/22345	6.94E-13	9.17E-11	Abcg2/Acaca/Acly/Acsl3/Acsl4/Acsl5/Acss2/Adcy1/Adsl/Ahcy/Ak2/Aldh1l1/Atic/Atp5pb/Cs/Dck/Dlat/Dnph1/Eno1/Fasn/Gart/Gpd1/Guk1/Hint1/Hmgcr/Hmgcs1/Hspa8/Idh3a/Impdh2/Kcnab2/Lacc1/Ldha/Mdh2/Mtap/Mthfd1/Mvd/Mvk/Myh7/Myh8/Ndufa12/Ndufa2/Ndufa5/Ndufa8/Ndufa9/Ndufab1/Ndufb2/Ndufb4/Ndufb5/Ndufb6/Ndufc2/Ndufs7/Ndufs8/Nme2/Nt5c3/Nudt1/Nudt5/Oasl2/Ola1/Pank3/Pank4/Parg/Parp1/Pemt/Pgls/Pipox/Pmvk/Ppat/Prps2/Ra…	78
GO:0072331	GO:0072331	signal transduction by p53 class mediator	40/1645	152/22345	7.22E-13	9.33E-11	Aen/Atad5/Bax/Bok/Bop1/Cdip1/Cdkn1a/Cdkn2a/E2f1/E2f2/E2f7/Eef1e1/Hint1/Hnrnpk/Kmt5a/Mif/Msh2/Mybbp1a/Nop2/Npm1/Nupr1/Phlda3/Pidd1/Pmaip1/Rpl11/Rpl23/Rpl26/Rpl5/Rps15/Rps20/Rps27l/Rps6ka6/Rps7/Rrn3/Rrp8/Rrs1/Smyd2/Spred2/Tmem109/Usp10	40
GO:0009259	GO:0009259	ribonucleotide metabolic process	64/1645	334/22345	1.20E-12	1.52E-10	Acaca/Acly/Acsl3/Acsl4/Acsl5/Acss2/Adcy1/Adsl/Ak2/Atic/Atp5pb/Cad/Cmpk1/Cs/Dhodh/Dlat/Eno1/Fasn/Gart/Guk1/Hint1/Hmgcr/Hmgcs1/Hspa8/Impdh2/Mthfd1/Mvd/Mvk/Myh7/Myh8/Ndufa12/Ndufa2/Ndufa5/Ndufa8/Ndufa9/Ndufab1/Ndufb2/Ndufb4/Ndufb5/Ndufb6/Ndufc2/Ndufs7/Ndufs8/Nme2/Nt5c3/Nudt5/Ola1/Pank3/Pank4/Parg/Parp1/Pipox/Pmvk/Ppat/Prps2/Ran/Rhoq/Sdhb/Sdhd/Slc25a13/Slc27a3/Snca/Umps/Upp1	64
GO:0009060	GO:0009060	aerobic respiration	42/1645	170/22345	1.92E-12	2.34E-10	Acly/Aco1/Adsl/Atp5pb/Cdk1/Coq7/Cox5a/Cox6a1/Cox7a2/Cox7a2l/Cs/Cyc1/Cycs/Dlat/Gadd45gip1/Ide/Idh3a/Mdh2/Msh2/Ndufa12/Ndufa2/Ndufa5/Ndufa8/Ndufa9/Ndufab1/Ndufb2/Ndufb4/Ndufb5/Ndufb6/Ndufc2/Ndufs7/Ndufs8/Nupr1/Sdhb/Sdhd/Snca/Uqcc2/Uqcr10/Uqcr11/Uqcrc2/Uqcrfs1/Uqcrh	42
GO:0044843	GO:0044843	cell cycle G1/S phase transition	54/1645	258/22345	1.93E-12	2.34E-10	Actl6a/Anp32b/Apex1/Appl1/Bcl7c/Camk2b/Ccnd1/Ccnd2/Ccne1/Ccne2/Cdc25a/Cdk1/Cdk2/Cdkn1a/Cdkn2a/Cdkn2d/Dact1/Ddx3x/Dgkz/Dpf3/E2f1/E2f6/E2f7/Eif4e/Eif4g1/Esrrb/Haspin/Ino80/Itgb1/Klf4/Lsm11/Nasp/Phb2/Pidd1/Pkd1/Plk2/Pole/Ppp3ca/Psme2/Rbbp8/Rbl1/Rcc1/Rfwd3/Rpa2/Rpl17/Rpl26/Rps27l/Rrm2/Skp2/Smarcc1/Tcf19/Tcf3/Usp37/Zpr1	54
GO:0019693	GO:0019693	ribose phosphate metabolic process	64/1645	343/22345	4.10E-12	4.86E-10	Acaca/Acly/Acsl3/Acsl4/Acsl5/Acss2/Adcy1/Adsl/Ak2/Atic/Atp5pb/Cad/Cmpk1/Cs/Dhodh/Dlat/Eno1/Fasn/Gart/Guk1/Hint1/Hmgcr/Hmgcs1/Hspa8/Impdh2/Mthfd1/Mvd/Mvk/Myh7/Myh8/Ndufa12/Ndufa2/Ndufa5/Ndufa8/Ndufa9/Ndufab1/Ndufb2/Ndufb4/Ndufb5/Ndufb6/Ndufc2/Ndufs7/Ndufs8/Nme2/Nt5c3/Nudt5/Ola1/Pank3/Pank4/Parg/Parp1/Pipox/Pmvk/Ppat/Prps2/Ran/Rhoq/Sdhb/Sdhd/Slc25a13/Slc27a3/Snca/Umps/Upp1	64
GO:0009260	GO:0009260	ribonucleotide biosynthetic process	43/1645	181/22345	4.32E-12	5.01E-10	Acly/Acsl4/Acsl5/Acss2/Adcy1/Adsl/Ak2/Atic/Atp5pb/Cad/Cmpk1/Dhodh/Dlat/Eno1/Gart/Guk1/Impdh2/Mthfd1/Ndufa12/Ndufa2/Ndufa5/Ndufa8/Ndufa9/Ndufab1/Ndufb2/Ndufb4/Ndufb5/Ndufb6/Ndufc2/Ndufs7/Ndufs8/Nme2/Pank3/Pank4/Parp1/Ppat/Prps2/Sdhb/Sdhd/Slc25a13/Snca/Umps/Upp1	43
GO:0006119	GO:0006119	oxidative phosphorylation	34/1645	121/22345	5.12E-12	5.81E-10	Atp5pb/Cdk1/Coq7/Cox5a/Cox6a1/Cox7a2/Cox7a2l/Cyc1/Cycs/Gadd45gip1/Msh2/Ndufa12/Ndufa2/Ndufa5/Ndufa8/Ndufa9/Ndufab1/Ndufb2/Ndufb4/Ndufb5/Ndufb6/Ndufc2/Ndufs7/Ndufs8/Nupr1/Sdhb/Sdhd/Snca/Uqcc2/Uqcr10/Uqcr11/Uqcrc2/Uqcrfs1/Uqcrh	34
GO:0044772	GO:0044772	mitotic cell cycle phase transition	76/1645	449/22345	6.51E-12	7.25E-10	Actl6a/Anp32b/Apex1/Appl1/Atad5/Bcl7c/Blm/Brca1/Calm2/Camk2b/Ccnd1/Ccnd2/Ccne1/Ccne2/Cdc25a/Cdc6/Cdc7/Cdca5/Cdk1/Cdk2/Cdkn1a/Cdkn2a/Cdkn2d/Cks1b/Clspn/Dact1/Ddx3x/Dgkz/Donson/Dpf3/Dtl/E2f1/E2f6/E2f7/Eif4e/Eif4g1/Esrrb/Fbxo5/Haspin/Ino80/Itgb1/Klf4/Kntc1/Lmnb1/Lsm11/Nasp/Orc1/Phb2/Pidd1/Pkd1/Plk2/Pole/Ppp3ca/Psme2/Psmg2/Rad51c/Rbbp8/Rbl1/Rcc1/Rcc2/Rfwd3/Rpa2/Rpl17/Rpl24/Rpl26/Rps27l/Rrm2/Skp2/Smar…	76
GO:0015931	GO:0015931	nucleobase-containing compound transport	45/1645	198/22345	7.09E-12	7.75E-10	Ahctf1/Alyref/Ddx39a/Dhx9/Eif4a3/Fmr1/Gle1/Hnrnpa1/Hnrnpa2b1/Hnrnpa3/Kpnb1/Lrpprc/Magoh/Mrpl18/Ndc1/Nol6/Npm1/Nsun2/Nup107/Nup155/Nup160/Nup188/Nup210/Nup37/Nup43/Nup54/Nup62/Nup85/Nxf1/Nxt1/Pabpn1/Ran/Slbp/Slc25a5/Slc29a1/Slc29a2/Slc35a4/Slc35b2/Slc35c2/Srsf1/Srsf3/Srsf7/Thoc3/Tomm20/Ybx1	45
GO:0034248	GO:0034248	regulation of amide metabolic process	78/1645	468/22345	7.60E-12	8.15E-10	Abce1/Aco1/Bzw1/Bzw2/C1qbp/Cnbp/Cnot6l/Cnot9/Ctif/Dcp2/Ddx3x/Dhx9/Eef2/Eif2ak3/Eif2s1/Eif3b/Eif3e/Eif4a3/Eif4e/Eif4g1/Eif5/Eif5a/Eif6/Exosc2/Exosc5/Exosc7/Exosc8/Fastkd3/Fmr1/Gemin5/Grm5/Gspt1/Hnrnpd/Hnrnpu/Ifrd2/Kbtbd8/Larp1/Larp4/Lrpprc/Magoh/Mrps27/Mvk/Nat10/Ncl/Neurl1a/Nolc1/Npm1/Pa2g4/Pkm/Prmt1/Ptcd3/Pum2/Pum3/Pus7/Rack1/Rbms3/Rcc1l/Rpl10/Rpl13a/Rpl26/Rpl5/Rplp1/Rps27l/Rps3/Rtn2/Serbp1/Shmt1…	78
GO:0097193	GO:0097193	intrinsic apoptotic signaling pathway	61/1645	326/22345	1.16E-11	1.22E-09	Aen/Atad5/Bax/Bok/Brca1/Cdip1/Cdkn1a/Cdkn2d/Cxcl12/Cycs/Ddias/Ddx3x/E2f1/E2f2/Eif2ak3/Eno1/Erp29/Fignl1/Fyn/Fzd1/Hdac1/Hdac2/Hells/Hint1/Hnrnpk/Hras/Htra2/Hyou1/Ivns1abp/Mapk7/Mif/Msh2/Msh6/Mybbp1a/Noc2l/Nupr1/P4hb/Parp1/Phlda3/Pmaip1/Ppia/Prkra/Ptpn1/Rack1/Rnf7/Rpl11/Rpl26/Rps27l/Rps3/Rps7/Rrn3/Rrp8/Septin4/Sfpq/Sod2/Stk24/Tmem109/Tpt1/Trap1/Vdac2/Ybx3	61
GO:0000027	GO:0000027	ribosomal large subunit assembly	15/1645	25/22345	1.53E-11	1.59E-09	Bop1/Brix1/Mdn1/Mrto4/Nle1/Nop2/Ppan/Rpl10/Rpl11/Rpl23a/Rpl24/Rpl5/Rpl6/Rplp0/Rrs1	15
GO:0051028	GO:0051028	mRNA transport	32/1645	113/22345	1.71E-11	1.74E-09	Ahctf1/Alyref/Ddx39a/Dhx9/Eif4a3/Fmr1/Gle1/Hnrnpa1/Hnrnpa2b1/Hnrnpa3/Lrpprc/Magoh/Ndc1/Nsun2/Nup107/Nup155/Nup160/Nup188/Nup210/Nup37/Nup43/Nup54/Nup62/Nup85/Nxf1/Nxt1/Pabpn1/Slbp/Srsf1/Srsf3/Srsf7/Thoc3	32
GO:0046390	GO:0046390	ribose phosphate biosynthetic process	43/1645	189/22345	1.99E-11	1.99E-09	Acly/Acsl4/Acsl5/Acss2/Adcy1/Adsl/Ak2/Atic/Atp5pb/Cad/Cmpk1/Dhodh/Dlat/Eno1/Gart/Guk1/Impdh2/Mthfd1/Ndufa12/Ndufa2/Ndufa5/Ndufa8/Ndufa9/Ndufab1/Ndufb2/Ndufb4/Ndufb5/Ndufb6/Ndufc2/Ndufs7/Ndufs8/Nme2/Pank3/Pank4/Parp1/Ppat/Prps2/Sdhb/Sdhd/Slc25a13/Snca/Umps/Upp1	43
GO:0045943	GO:0045943	positive regulation of transcription by RNA polymerase I	17/1645	34/22345	3.53E-11	3.46E-09	Ddx21/Dek/Dhx33/Eif2ak3/Heatr1/Ippk/Lyar/Mars1/Mybbp1a/Ncl/Nol11/Pih1d1/Pwp1/Smarca5/Utp15/Wdr43/Wdr75	17
GO:0016126	GO:0016126	sterol biosynthetic process	23/1645	63/22345	3.98E-11	3.84E-09	Cyp51/Dhcr24/Dhcr7/Erlin1/Fdft1/Fdps/Fgf1/Hmgcr/Hmgcs1/Idi1/Insig1/Lbr/Lpcat3/Lss/Msmo1/Mvd/Mvk/Nsdhl/Pmvk/Sqle/Srebf1/Srebf2/Tm7sf2	23
GO:0006695	GO:0006695	cholesterol biosynthetic process	22/1645	58/22345	4.39E-11	4.09E-09	Cyp51/Dhcr24/Dhcr7/Erlin1/Fdft1/Fdps/Fgf1/Hmgcr/Hmgcs1/Idi1/Insig1/Lbr/Lpcat3/Lss/Msmo1/Mvd/Mvk/Nsdhl/Pmvk/Srebf1/Srebf2/Tm7sf2	22
GO:1902653	GO:1902653	secondary alcohol biosynthetic process	22/1645	58/22345	4.39E-11	4.09E-09	Cyp51/Dhcr24/Dhcr7/Erlin1/Fdft1/Fdps/Fgf1/Hmgcr/Hmgcs1/Idi1/Insig1/Lbr/Lpcat3/Lss/Msmo1/Mvd/Mvk/Nsdhl/Pmvk/Srebf1/Srebf2/Tm7sf2	22
GO:0051054	GO:0051054	positive regulation of DNA metabolic process	59/1645	320/22345	4.67E-11	4.28E-09	Actl6a/Atad5/Bax/Bcl7c/Blm/Brca1/Ccdc117/Cct2/Cct3/Cct5/Cct6a/Cct8/Cdc7/Cdk1/Cdk2/Cdt1/Dhx9/Dkc1/Dna2/Dpf3/Dscc1/E2f7/E2f8/Ercc8/Exosc6/Fus/Gfer/Gnl3/Hnrnpa2b1/Hnrnpab/Hnrnpd/Hras/Igfbp3/Ino80/Klf4/Lpin1/Msh2/Npm1/Otud4/Parg/Parp1/Pcna/Pfn1/Pkib/Rad51/Rfc3/Rfc4/Rfc5/Rif1/Rps3/Ruvbl2/Smarca5/Smarcc1/Syncrip/Tcp1/Tfrc/Timeless/Trim28/Uchl5	59
GO:0022904	GO:0022904	respiratory electron transport chain	28/1645	92/22345	4.76E-11	4.29E-09	Cdk1/Coq7/Cox5a/Cox6a1/Cox7a2/Cox7a2l/Cyc1/Cycs/Gpd1/Mybbp1a/Ndufa12/Ndufa5/Ndufa8/Ndufb6/Ndufc2/Ndufs7/Ndufs8/Pum2/Sdhb/Sdhd/Slc25a13/Snca/Sod2/Uqcr10/Uqcr11/Uqcrc2/Uqcrfs1/Uqcrh	28
GO:0006163	GO:0006163	purine nucleotide metabolic process	70/1645	415/22345	5.23E-11	4.64E-09	Acaca/Acly/Acsl3/Acsl4/Acsl5/Acss2/Adcy1/Adsl/Ak2/Aldh1l1/Atic/Atp5pb/Cs/Dck/Dlat/Dnph1/Eno1/Fasn/Gart/Gpd1/Guk1/Hint1/Hmgcr/Hmgcs1/Hspa8/Idh3a/Impdh2/Kcnab2/Lacc1/Ldha/Mdh2/Mthfd1/Mvd/Mvk/Myh7/Myh8/Ndufa12/Ndufa2/Ndufa5/Ndufa8/Ndufa9/Ndufab1/Ndufb2/Ndufb4/Ndufb5/Ndufb6/Ndufc2/Ndufs7/Ndufs8/Nme2/Nudt5/Oasl2/Ola1/Pank3/Pank4/Parg/Parp1/Pgls/Pipox/Pmvk/Ppat/Prps2/Ran/Rhoq/Rpia/Sdhb/Sdhd/Slc25a13/Sl…	70
GO:0006310	GO:0006310	DNA recombination	60/1645	331/22345	6.56E-11	5.74E-09	Actl6a/Alyref/Apex1/Atad5/Aunip/Blm/Brca1/Brip1/Cdc45/Cdc7/Cenps/Cgas/Exo1/Exosc6/Fignl1/Fus/Gins2/H1f0/Hmgb2/Hspd1/Ino80/Kmt5a/Lig1/Mcm2/Mcm3/Mcm4/Mcm5/Mcm6/Mcm7/Mcm8/Mms22l/Msh2/Msh6/Nsmce3/Nucks1/Parp1/Rad18/Rad51/Rad51c/Rbbp8/Recql/Rfwd3/Rif1/Rmi2/Rpa2/Rpa3/Ruvbl2/Senp3/Sfpq/Swap70/Tcf3/Tcf7/Tex15/Tfrc/Timeless/Topbp1/Ubqln4/Uchl5/Ung/Usp51	60
GO:0006091	GO:0006091	generation of precursor metabolites and energy	74/1645	453/22345	6.91E-11	5.95E-09	Acly/Aco1/Adpgk/Adsl/Aldh1l1/Atp5pb/Bax/Cdk1/Chchd4/Cisd1/Coq7/Cox5a/Cox6a1/Cox7a2/Cox7a2l/Cs/Cyc1/Cycs/Dlat/Eif6/Eno1/Esrrb/Fdx2/Fkrp/Foxk2/Gadd45gip1/Galk1/Gpd1/Hk2/Ide/Idh3a/Ldha/Mdh2/Msh2/Mybbp1a/Ndufa12/Ndufa2/Ndufa4/Ndufa5/Ndufa8/Ndufa9/Ndufab1/Ndufb2/Ndufb4/Ndufb5/Ndufb6/Ndufc2/Ndufs7/Ndufs8/Nupr1/Pgls/Phb2/Pkm/Ppp1cc/Prelid1/Prkaca/Prps2/Pum2/Pygm/Rpia/Sco1/Sdhb/Sdhd/Slc25a13/Slc2a6/Snca/…	74
GO:0009150	GO:0009150	purine ribonucleotide metabolic process	58/1645	316/22345	8.20E-11	6.95E-09	Acaca/Acly/Acsl3/Acsl4/Acsl5/Acss2/Adcy1/Adsl/Ak2/Atic/Atp5pb/Cs/Dlat/Eno1/Fasn/Gart/Guk1/Hint1/Hmgcr/Hmgcs1/Hspa8/Impdh2/Mthfd1/Mvd/Mvk/Myh7/Myh8/Ndufa12/Ndufa2/Ndufa5/Ndufa8/Ndufa9/Ndufab1/Ndufb2/Ndufb4/Ndufb5/Ndufb6/Ndufc2/Ndufs7/Ndufs8/Nme2/Nudt5/Ola1/Pank3/Pank4/Parg/Parp1/Pipox/Pmvk/Ppat/Prps2/Ran/Rhoq/Sdhb/Sdhd/Slc25a13/Slc27a3/Snca	58
GO:0006268	GO:0006268	DNA unwinding involved in DNA replication	13/1645	20/22345	8.47E-11	7.08E-09	Blm/Cdc45/Gins1/Gins2/Gins3/Mcm2/Mcm3/Mcm4/Mcm5/Mcm6/Mcm7/Rad51/Recql	13
GO:0000463	GO:0000463	maturation of LSU-rRNA from tricistronic rRNA transcript (SSU-rRNA, 5.8S rRNA, LSU-rRNA)	12/1645	17/22345	1.07E-10	8.78E-09	Bop1/Ftsj3/Gtpbp4/Nifk/Nol9/Npm1/Pes1/Rpl35/Rpl7/Rpl7l1/Wdr12/Znhit6	12
GO:0022900	GO:0022900	electron transport chain	29/1645	102/22345	1.36E-10	1.10E-08	Cdk1/Coq7/Cox5a/Cox6a1/Cox7a2/Cox7a2l/Cyc1/Cycs/Fdx2/Gpd1/Mybbp1a/Ndufa12/Ndufa5/Ndufa8/Ndufb6/Ndufc2/Ndufs7/Ndufs8/Pum2/Sdhb/Sdhd/Slc25a13/Snca/Sod2/Uqcr10/Uqcr11/Uqcrc2/Uqcrfs1/Uqcrh	29
GO:2001242	GO:2001242	regulation of intrinsic apoptotic signaling pathway	42/1645	193/22345	1.52E-10	1.22E-08	Atad5/Bax/Bok/Cdkn2d/Cxcl12/Ddias/Ddx3x/Eif2ak3/Eno1/Erp29/Fignl1/Fyn/Fzd1/Hdac1/Hdac2/Hells/Hnrnpk/Hyou1/Ivns1abp/Mapk7/Mif/Noc2l/Nupr1/P4hb/Parp1/Pmaip1/Ppia/Prkra/Ptpn1/Rack1/Rpl11/Rpl26/Rps3/Rps7/Rrn3/Septin4/Sfpq/Sod2/Tpt1/Trap1/Vdac2/Ybx3	42
GO:0006275	GO:0006275	regulation of DNA replication	32/1645	123/22345	1.94E-10	1.53E-08	Actl6a/Atad5/Blm/Cdc7/Cdk1/Cdk2/Cdt1/Dhx9/Dna2/Dscc1/E2f7/E2f8/Fbxo5/Gmnn/Gtpbp4/Hras/Ing5/Ino80/Jade3/Lpin1/Npm1/Nucks1/Pcna/Rfc3/Rfc4/Rfc5/Ruvbl2/Smarca5/Ticrr/Timeless/Uchl5/Usp37	32
GO:0000724	GO:0000724	double-strand break repair via homologous recombination	38/1645	166/22345	2.40E-10	1.87E-08	Actl6a/Aunip/Blm/Brca1/Cdc45/Cdc7/Cgas/Fignl1/Fus/Gins2/Ino80/Kmt5a/Mcm2/Mcm3/Mcm4/Mcm5/Mcm6/Mcm7/Mcm8/Mms22l/Nucks1/Parp1/Rad51/Rad51c/Rbbp8/Recql/Rfwd3/Rif1/Rmi2/Rpa2/Rpa3/Ruvbl2/Senp3/Sfpq/Tex15/Timeless/Ubqln4/Usp51	38
GO:0071897	GO:0071897	DNA biosynthetic process	40/1645	183/22345	3.59E-10	2.76E-08	Cct2/Cct3/Cct5/Cct6a/Cct8/Cdkn1a/Cdkn2d/Dcp2/Dkc1/Dnajc2/Dscc1/Dtl/Gar1/Gfer/Hnrnpa2b1/Hnrnpd/Hnrnpu/Ing5/Jade3/Klf4/Lig1/Nat10/Nhp2/Nop10/Npm1/Pclaf/Pcna/Pkib/Pola1/Pold1/Pold2/Pole/Pole2/Rfc3/Rfc4/Rfc5/Tcp1/Telo2/Tfdp1/Tk1	40
GO:0015980	GO:0015980	energy derivation by oxidation of organic compounds	57/1645	321/22345	4.44E-10	3.37E-08	Acly/Aco1/Adsl/Atp5pb/Bax/Cdk1/Chchd4/Cisd1/Coq7/Cox5a/Cox6a1/Cox7a2/Cox7a2l/Cs/Cyc1/Cycs/Dlat/Esrrb/Gadd45gip1/Gpd1/Ide/Idh3a/Ldha/Mdh2/Msh2/Mybbp1a/Ndufa12/Ndufa2/Ndufa5/Ndufa8/Ndufa9/Ndufab1/Ndufb2/Ndufb4/Ndufb5/Ndufb6/Ndufc2/Ndufs7/Ndufs8/Nupr1/Ppp1cc/Prelid1/Prkaca/Pum2/Pygm/Sdhb/Sdhd/Slc25a13/Snca/Sod2/Trap1/Uqcc2/Uqcr10/Uqcr11/Uqcrc2/Uqcrfs1/Uqcrh	57
GO:0000725	GO:0000725	recombinational repair	38/1645	170/22345	4.99E-10	3.68E-08	Actl6a/Aunip/Blm/Brca1/Cdc45/Cdc7/Cgas/Fignl1/Fus/Gins2/Ino80/Kmt5a/Mcm2/Mcm3/Mcm4/Mcm5/Mcm6/Mcm7/Mcm8/Mms22l/Nucks1/Parp1/Rad51/Rad51c/Rbbp8/Recql/Rfwd3/Rif1/Rmi2/Rpa2/Rpa3/Ruvbl2/Senp3/Sfpq/Tex15/Timeless/Ubqln4/Usp51	38
GO:0009152	GO:0009152	purine ribonucleotide biosynthetic process	38/1645	170/22345	4.99E-10	3.68E-08	Acly/Acsl4/Acsl5/Acss2/Adcy1/Adsl/Ak2/Atic/Atp5pb/Dlat/Eno1/Gart/Guk1/Impdh2/Mthfd1/Ndufa12/Ndufa2/Ndufa5/Ndufa8/Ndufa9/Ndufab1/Ndufb2/Ndufb4/Ndufb5/Ndufb6/Ndufc2/Ndufs7/Ndufs8/Nme2/Pank3/Pank4/Parp1/Ppat/Prps2/Sdhb/Sdhd/Slc25a13/Snca	38
GO:0140694	GO:0140694	non-membrane-bounded organelle assembly	65/1645	398/22345	1.01E-09	7.33E-08	Bop1/Brix1/C1qbp/Cdk2/Chmp6/Cnot6l/Ddx3x/Eif2s1/Eif5/Eif6/Fau/Fbxo5/Fmr1/Fscn1/G3bp1/Haus5/Haus6/Hdac2/Hnrnpu/Ino80/Itgb1/Kat2a/Kntc1/Kpnb1/Lsm4/Mdn1/Mef2c/Mrps2/Mrto4/Mybl2/Myh7/Nip7/Nle1/Noa1/Nop2/Npm1/Nup62/Plk2/Plk4/Ppan/Pum2/Pwp2/Rbm14/Rcc1/Rpl10/Rpl11/Rpl23a/Rpl24/Rpl5/Rpl6/Rplp0/Rps14/Rps15/Rps19/Rps25/Rps27/Rps27l/Rps3/Rps5/Rps6-ps4/Rrs1/Sac3d1/Sqle/Tubb5/Usp10	65
GO:1902969	GO:1902969	mitotic DNA replication	11/1645	16/22345	1.03E-09	7.41E-08	Cdc45/Gins1/Gins3/Lig1/Mcm2/Mcm3/Mcm4/Mcm6/Pola1/Rad51/Tk1	11
GO:0006271	GO:0006271	DNA strand elongation involved in DNA replication	10/1645	13/22345	1.06E-09	7.53E-08	Dna2/Gins1/Lig1/Mcm3/Mcm4/Mcm7/Pcna/Pola1/Pold2/Pole	10
GO:1901987	GO:1901987	regulation of cell cycle phase transition	69/1645	435/22345	1.11E-09	7.78E-08	Actl6a/Anp32b/Apex1/Appl1/Atad5/Bcl7c/Blm/Brca1/Ccnd1/Ccnd2/Cdc25a/Cdc6/Cdc7/Cdca5/Cdk1/Cdk2/Cdkn1a/Cdkn2a/Cdkn2d/Cdt1/Clspn/Dact1/Ddx3x/Dgkz/Dna2/Donson/Dot1l/Dpf3/Dtl/E2f1/E2f7/Eif4g1/Fbxo5/Haspin/Ino80/Ints7/Klf4/Kntc1/Lmnb1/Lsm11/Mapk14/Msh2/Npm1/Nsun2/Orc1/Phb2/Pidd1/Pkd1/Pkmyt1/Psme2/Psmg2/Rad51/Rad51c/Rbbp8/Rbl1/Rcc2/Rfwd3/Rpa2/Rpl17/Rpl24/Rpl26/Rps27l/Rrm2/Smarcc1/Tcf3/Ticrr/Timeless/Topb…	69
GO:0030490	GO:0030490	maturation of SSU-rRNA	18/1645	46/22345	1.41E-09	9.80E-08	Bysl/Heatr1/Nat10/Nob1/Nol10/Nol11/Pwp2/Rcl1/Rps16/Rps19/Rps21/Rps8/Rrs1/Snu13/Tsr1/Utp4/Wdr3/Wdr43	18
GO:0034655	GO:0034655	nucleobase-containing compound catabolic process	65/1645	404/22345	1.88E-09	1.28E-07	Ahcy/Apex1/Bax/Cdkn2a/Cnot6l/Cnot9/Ctif/Dcp2/Dctpp1/Dhx9/Dis3/Dkc1/Dna2/Dnph1/Dut/E2f1/Eif3e/Eif4a3/Exog/Exosc1/Exosc2/Exosc5/Exosc6/Exosc7/Exosc8/Fastkd1/Fastkd3/Fen1/Fmr1/Fus/Gspt1/Hint1/Hnrnpa0/Hnrnpab/Hnrnpd/Hnrnpu/Igfbp3/Larp1/Lrpprc/Lsm2/Lsm4/Lsm5/Lsm7/Magoh/Mettl1/Mrto4/Mtrex/Npm1/Nsun2/Nt5c3/Nudt1/Nudt5/Pabpc4/Pank4/Pum2/Rnps1/Slirp/Snd1/Srsf1/Syncrip/Tardbp/Tent5a/Upp1/Ybx1/Zpr1	65
GO:0000466	GO:0000466	maturation of 5.8S rRNA from tricistronic rRNA transcript (SSU-rRNA, 5.8S rRNA, LSU-rRNA)	13/1645	24/22345	2.06E-09	1.38E-07	Bop1/Eri1/Exosc2/Exosc7/Exosc8/Ftsj3/Nol9/Npm1/Pes1/Rcl1/Rps21/Rrs1/Wdr12	13
GO:0042773	GO:0042773	ATP synthesis coupled electron transport	22/1645	69/22345	2.09E-09	1.38E-07	Cdk1/Coq7/Cox5a/Cox6a1/Cox7a2/Cox7a2l/Cyc1/Cycs/Ndufa12/Ndufa8/Ndufb6/Ndufc2/Ndufs7/Ndufs8/Sdhb/Sdhd/Snca/Uqcr10/Uqcr11/Uqcrc2/Uqcrfs1/Uqcrh	22
GO:0042775	GO:0042775	mitochondrial ATP synthesis coupled electron transport	22/1645	69/22345	2.09E-09	1.38E-07	Cdk1/Coq7/Cox5a/Cox6a1/Cox7a2/Cox7a2l/Cyc1/Cycs/Ndufa12/Ndufa8/Ndufb6/Ndufc2/Ndufs7/Ndufs8/Sdhb/Sdhd/Snca/Uqcr10/Uqcr11/Uqcrc2/Uqcrfs1/Uqcrh	22
GO:0072594	GO:0072594	establishment of protein localization to organelle	69/1645	442/22345	2.20E-09	1.44E-07	Agk/Akap1/Apod/Appl1/Arxes1/Bax/Brca1/Cacng8/Cct2/Cct3/Cct5/Cct6a/Cct8/Cdk1/Cdkn1a/Cdkn2a/Cfl1/Chchd4/Cse1l/Dkc1/Heatr3/Hk2/Hspa4/Hspa8/Hspd1/Ipo5/Ipo7/Ipo9/Kpnb1/Lrrc7/Mapk14/Mtch1/Nolc1/Nup107/Nup155/Nup188/Nup54/Nup62/Nup85/Nutf2/Pdcd5/Phb2/Pmaip1/Ppp3ca/Ptpn5/Ran/Ruvbl2/Samm50/Srebf1/Srp54a/Srprb/Syk/Tardbp/Tcp1/Timm10/Timm13/Timm23/Timm50/Timm8a1/Timm9/Tomm20/Tomm40/Tomm40l/Tomm5/Tomm70a/Tra…	69
GO:0032200	GO:0032200	telomere organization	34/1645	150/22345	2.74E-09	1.77E-07	Actl6a/Apex1/Blm/Ccne1/Ccne2/Cct2/Cct3/Cct5/Cct6a/Cct8/Dcp2/Dkc1/Dna2/Gar1/Gnl3/Hat1/Hnrnpa2b1/Hnrnpd/Hnrnpu/Ino80/Nat10/Nhp2/Nop10/Parp1/Pcna/Pkib/Rad51/Rad51c/Rif1/Rpa2/Ruvbl2/Tcp1/Telo2/Uchl5	34
GO:0006413	GO:0006413	translational initiation	28/1645	108/22345	2.83E-09	1.81E-07	Abce1/Bzw1/Bzw2/Ctif/Ddx3x/Dhx33/Eif1ax/Eif2ak3/Eif2b1/Eif2b3/Eif2s1/Eif3b/Eif3e/Eif3f/Eif3g/Eif3h/Eif3l/Eif4a1/Eif4e/Eif4g1/Eif4h/Eif5/Eif6/Fmr1/Larp1/Npm1/Rpl13a/Slbp	28
GO:0072522	GO:0072522	purine-containing compound biosynthetic process	42/1645	213/22345	3.64E-09	2.30E-07	Acly/Acsl4/Acsl5/Acss2/Adcy1/Adsl/Ak2/Atic/Atp5pb/Dck/Dlat/Eno1/Gart/Guk1/Impdh2/Mtap/Mthfd1/Ndufa12/Ndufa2/Ndufa5/Ndufa8/Ndufa9/Ndufab1/Ndufb2/Ndufb4/Ndufb5/Ndufb6/Ndufc2/Ndufs7/Ndufs8/Nme2/Oasl2/Pank3/Pank4/Parp1/Ppat/Prps2/Sdhb/Sdhd/Shmt1/Slc25a13/Snca	42
GO:0000723	GO:0000723	telomere maintenance	33/1645	145/22345	4.19E-09	2.62E-07	Actl6a/Apex1/Blm/Ccne1/Ccne2/Cct2/Cct3/Cct5/Cct6a/Cct8/Dcp2/Dkc1/Dna2/Gar1/Gnl3/Hnrnpa2b1/Hnrnpd/Hnrnpu/Ino80/Nat10/Nhp2/Nop10/Parp1/Pcna/Pkib/Rad51/Rad51c/Rif1/Rpa2/Ruvbl2/Tcp1/Telo2/Uchl5	33
GO:0006401	GO:0006401	RNA catabolic process	51/1645	290/22345	5.11E-09	3.13E-07	Apex1/Cnot6l/Cnot9/Ctif/Dcp2/Dhx9/Dis3/Dkc1/Dna2/E2f1/Eif3e/Eif4a3/Exosc1/Exosc2/Exosc5/Exosc6/Exosc7/Exosc8/Fastkd1/Fastkd3/Fen1/Fmr1/Fus/Gspt1/Hnrnpa0/Hnrnpab/Hnrnpd/Hnrnpu/Larp1/Lrpprc/Lsm2/Lsm4/Lsm5/Lsm7/Magoh/Mettl1/Mrto4/Mtrex/Npm1/Nsun2/Pabpc4/Pum2/Rnps1/Slirp/Snd1/Srsf1/Syncrip/Tardbp/Tent5a/Ybx1/Zpr1	51
GO:0090329	GO:0090329	regulation of DNA-templated DNA replication	16/1645	39/22345	5.13E-09	3.13E-07	Blm/Cdc7/Cdk2/Cdt1/Dscc1/E2f7/E2f8/Fbxo5/Ino80/Npm1/Pcna/Rfc3/Rfc4/Rfc5/Ticrr/Timeless	16
GO:0006338	GO:0006338	chromatin remodeling	72/1645	483/22345	7.41E-09	4.48E-07	Actl6a/Anp32b/Asf1b/Bcl7c/Brca1/Cbx3/Cdk2/Chaf1a/Chaf1b/Ddx21/Dek/Dnmt1/Dnmt3a/Dot1l/Dpf3/Gatad2a/Grwd1/H1f0/Hat1/Hdac1/Hdac2/Hells/Hira/Hnrnpu/Ino80/Kansl2/Kat2a/Kdm2b/Lin54/Lmnb1/Lmnb2/Mbd3/Mcm2/Mettl23/Morc2a/Mybbp1a/Nap1l1/Nap1l5/Nasp/Noc2l/Npm1/Npm3/Nudt5/Pih1d1/Prmt7/Rbbp4/Rbbp7/Rif1/Rrp8/Ruvbl2/Samd1/Set/Setdb1/Sfpq/Smarca5/Smarcc1/Smyd2/Smyd5/Ssrp1/Supt16/Suv39h1/Suz12/Tcf3/Tdg/Tet3/Tex15…	72
GO:0009124	GO:0009124	nucleoside monophosphate biosynthetic process	16/1645	40/22345	7.97E-09	4.77E-07	Adsl/Atic/Cad/Dck/Dhodh/Dut/Gart/Impdh2/Nme2/Ppat/Prps2/Shmt1/Tk1/Tyms/Umps/Upp1	16
GO:0006457	GO:0006457	protein folding	36/1645	172/22345	9.15E-09	5.42E-07	Cct2/Cct3/Cct5/Cct6a/Cct8/Chchd4/Dnaja3/Dnajb5/Dnajc2/Fkbp10/Fkbp2/Fkbp4/Fkbp5/Hspa14/Hspa4/Hspa8/Hspa9/Hspd1/Hspe1/Nudcd2/Nudcd3/P3h1/P4hb/Pdcd5/Pdia5/Pfdn6/Ppia/Ppic/Ppid/Ppie/Ppil1/Ptges3l/Sdf2l1/Stub1/Tcp1/Trap1	36
GO:0009141	GO:0009141	nucleoside triphosphate metabolic process	34/1645	157/22345	9.48E-09	5.50E-07	Ak2/Atp5pb/Cad/Dctpp1/Dut/Eno1/Guk1/Hspa8/Impdh2/Myh7/Myh8/Ndufa12/Ndufa2/Ndufa5/Ndufa8/Ndufa9/Ndufab1/Ndufb2/Ndufb4/Ndufb5/Ndufb6/Ndufc2/Ndufs7/Ndufs8/Nme2/Nudt5/Ola1/Parg/Parp1/Ran/Rhoq/Sdhb/Sdhd/Slc25a13	34
GO:1901990	GO:1901990	regulation of mitotic cell cycle phase transition	56/1645	339/22345	9.49E-09	5.50E-07	Actl6a/Anp32b/Apex1/Appl1/Atad5/Bcl7c/Blm/Brca1/Ccnd1/Ccnd2/Cdc25a/Cdc6/Cdc7/Cdca5/Cdk1/Cdk2/Cdkn1a/Cdkn2a/Cdkn2d/Clspn/Dact1/Ddx3x/Dgkz/Donson/Dpf3/Dtl/E2f1/E2f7/Eif4g1/Fbxo5/Haspin/Ino80/Klf4/Kntc1/Lmnb1/Lsm11/Orc1/Phb2/Pidd1/Pkd1/Psme2/Psmg2/Rad51c/Rbbp8/Rbl1/Rcc2/Rfwd3/Rpa2/Rpl17/Rpl26/Rps27l/Rrm2/Smarcc1/Tcf3/Ticrr/Topbp1	56
GO:0000727	GO:0000727	double-strand break repair via break-induced replication	9/1645	12/22345	1.12E-08	6.35E-07	Cdc45/Cdc7/Gins2/Mcm2/Mcm3/Mcm4/Mcm5/Mcm6/Mcm7	9
GO:0006356	GO:0006356	regulation of transcription by RNA polymerase I	17/1645	46/22345	1.13E-08	6.35E-07	Ddx21/Dek/Dhx33/Eif2ak3/Heatr1/Ippk/Lyar/Mars1/Mybbp1a/Ncl/Nol11/Pih1d1/Pwp1/Smarca5/Utp15/Wdr43/Wdr75	17
GO:0032508	GO:0032508	DNA duplex unwinding	17/1645	46/22345	1.13E-08	6.35E-07	Blm/Cdc45/Ddx11/Dhx9/Gins1/Gins2/Gins3/Mcm2/Mcm3/Mcm4/Mcm5/Mcm6/Mcm7/Mcm8/Rad51/Recql/Sub1	17
GO:0006164	GO:0006164	purine nucleotide biosynthetic process	40/1645	205/22345	1.16E-08	6.47E-07	Acly/Acsl4/Acsl5/Acss2/Adcy1/Adsl/Ak2/Atic/Atp5pb/Dck/Dlat/Eno1/Gart/Guk1/Impdh2/Mthfd1/Ndufa12/Ndufa2/Ndufa5/Ndufa8/Ndufa9/Ndufab1/Ndufb2/Ndufb4/Ndufb5/Ndufb6/Ndufc2/Ndufs7/Ndufs8/Nme2/Oasl2/Pank3/Pank4/Parp1/Ppat/Prps2/Sdhb/Sdhd/Slc25a13/Snca	40
GO:0022616	GO:0022616	DNA strand elongation	15/1645	36/22345	1.20E-08	6.59E-07	Actl6a/Dna2/Gins1/Ino80/Lig1/Mcm3/Mcm4/Mcm7/Nucks1/Pcna/Pola1/Pold2/Pole/Ruvbl2/Uchl5	15
GO:0006360	GO:0006360	transcription by RNA polymerase I	20/1645	63/22345	1.22E-08	6.59E-07	Cebpa/Ddx21/Dek/Dhx33/Eif2ak3/Heatr1/Ippk/Lyar/Mars1/Mybbp1a/Ncl/Nol11/Pih1d1/Pwp1/Rrn3/Smarca5/Tcof1/Utp15/Wdr43/Wdr75	20
GO:0009123	GO:0009123	nucleoside monophosphate metabolic process	20/1645	63/22345	1.22E-08	6.59E-07	Adsl/Ak2/Atic/Cad/Dck/Dhodh/Dnph1/Dut/Gart/Guk1/Impdh2/Nme2/Nt5c3/Ppat/Prps2/Shmt1/Tk1/Tyms/Umps/Upp1	20
GO:0044270	GO:0044270	cellular nitrogen compound catabolic process	66/1645	436/22345	1.70E-08	9.03E-07	Ahcy/Apex1/Bax/Cdkn2a/Cnot6l/Cnot9/Ctif/Dcp2/Dctpp1/Dhx9/Dis3/Dkc1/Dna2/Dnph1/Dut/E2f1/Eif3e/Eif4a3/Exog/Exosc1/Exosc2/Exosc5/Exosc6/Exosc7/Exosc8/Fastkd1/Fastkd3/Fen1/Fmr1/Fus/Gspt1/Hint1/Hnrnpa0/Hnrnpab/Hnrnpd/Hnrnpu/Igfbp3/Larp1/Lrpprc/Lsm2/Lsm4/Lsm5/Lsm7/Magoh/Mettl1/Mrto4/Mtrex/Npm1/Nsun2/Nt5c3/Nudt1/Nudt5/Pabpc4/Pank4/Pum2/Rnps1/Slirp/Snd1/Srsf1/Syncrip/Tardbp/Tent5a/Tet3/Upp1/Ybx1/Zpr1	66
GO:0046700	GO:0046700	heterocycle catabolic process	66/1645	436/22345	1.70E-08	9.03E-07	Ahcy/Apex1/Bax/Cdkn2a/Cnot6l/Cnot9/Ctif/Dcp2/Dctpp1/Dhx9/Dis3/Dkc1/Dna2/Dnph1/Dut/E2f1/Eif3e/Eif4a3/Exog/Exosc1/Exosc2/Exosc5/Exosc6/Exosc7/Exosc8/Fastkd1/Fastkd3/Fen1/Fmr1/Fus/Gspt1/Hint1/Hnrnpa0/Hnrnpab/Hnrnpd/Hnrnpu/Igfbp3/Larp1/Lrpprc/Lsm2/Lsm4/Lsm5/Lsm7/Magoh/Mettl1/Mrto4/Mtrex/Npm1/Nsun2/Nt5c3/Nudt1/Nudt5/Pabpc4/Pank4/Pum2/Rnps1/Slirp/Snd1/Srsf1/Syncrip/Tardbp/Tent5a/Tet3/Upp1/Ybx1/Zpr1	66
GO:0032392	GO:0032392	DNA geometric change	18/1645	53/22345	1.97E-08	1.04E-06	Blm/Cdc45/Ddx11/Dhx9/Gins1/Gins2/Gins3/Hnrnpa2b1/Mcm2/Mcm3/Mcm4/Mcm5/Mcm6/Mcm7/Mcm8/Rad51/Recql/Sub1	18
GO:0019439	GO:0019439	aromatic compound catabolic process	68/1645	457/22345	2.08E-08	1.08E-06	Ahcy/Apex1/Bax/Cdkn2a/Cnot6l/Cnot9/Ctif/Dcp2/Dctpp1/Dhx9/Dio2/Dis3/Dkc1/Dna2/Dnph1/Dut/E2f1/Eif3e/Eif4a3/Ephx1/Exog/Exosc1/Exosc2/Exosc5/Exosc6/Exosc7/Exosc8/Fastkd1/Fastkd3/Fen1/Fmr1/Fus/Gspt1/Hint1/Hnrnpa0/Hnrnpab/Hnrnpd/Hnrnpu/Igfbp3/Larp1/Lrpprc/Lsm2/Lsm4/Lsm5/Lsm7/Magoh/Mettl1/Mrto4/Mtrex/Npm1/Nsun2/Nt5c3/Nudt1/Nudt5/Pabpc4/Pank4/Pum2/Rnps1/Slirp/Snd1/Srsf1/Syncrip/Tardbp/Tent5a/Tet3/Upp1/Yb…	68
GO:0031507	GO:0031507	heterochromatin formation	24/1645	90/22345	2.08E-08	1.08E-06	Cbx3/Cdk2/Dnmt1/Dnmt3a/H1f0/Hat1/Hdac1/Hdac2/Hells/Lmnb1/Lmnb2/Mbd3/Morc2a/Rif1/Rrp8/Samd1/Setdb1/Smarca5/Suv39h1/Suz12/Tex15/Trim28/Uhrf1/Wdhd1	24
GO:1903311	GO:1903311	regulation of mRNA metabolic process	50/1645	295/22345	2.50E-08	1.28E-06	Ahcyl1/Apex1/C1qbp/Cnot6l/Dcp2/Dhx9/E2f1/Eif4a3/Exosc2/Exosc5/Exosc7/Exosc8/Fastkd1/Fastkd3/Fmr1/Fus/Hnrnpa0/Hnrnpa2b1/Hnrnpab/Hnrnpd/Hnrnpk/Hnrnpl/Hnrnpu/Hspa8/Khdrbs3/Larp1/Magoh/Ncl/Npm1/Pabpc4/Pabpn1/Prmt5/Pum2/Rbm20/Rbmxl1/Rnps1/Slirp/Srsf1/Srsf10/Srsf2/Srsf3/Srsf6/Srsf7/Srsf9/Syncrip/Tardbp/Tent5a/Tra2b/Wdr77/Ybx1	50
GO:1901361	GO:1901361	organic cyclic compound catabolic process	70/1645	481/22345	3.20E-08	1.63E-06	Ahcy/Apex1/Bax/Cdkn2a/Cnot6l/Cnot9/Ctif/Dcp2/Dctpp1/Dhx9/Dio2/Dis3/Dkc1/Dna2/Dnph1/Dut/E2f1/Eif3e/Eif4a3/Exog/Exosc1/Exosc2/Exosc5/Exosc6/Exosc7/Exosc8/Fastkd1/Fastkd3/Fen1/Fmr1/Fus/Gspt1/Hint1/Hnrnpa0/Hnrnpab/Hnrnpd/Hnrnpu/Igfbp3/Larp1/Lrpprc/Lsm2/Lsm4/Lsm5/Lsm7/Magoh/Mettl1/Mrto4/Mtrex/Npm1/Nsun2/Nt5c3/Nudt1/Nudt5/Pabpc4/Pank4/Pum2/Rnps1/Scarb1/Slirp/Snd1/Srd5a1/Srsf1/Syncrip/Tardbp/Tent5a/Tet3…	70
GO:2001233	GO:2001233	regulation of apoptotic signaling pathway	65/1645	435/22345	3.61E-08	1.82E-06	Acsl5/Agap2/Atad5/Bax/Bok/Brca1/Camk2b/Cdkn2d/Ctsc/Cx3cl1/Cxcl12/Ddias/Ddx3x/Eef1e1/Eif2ak3/Eno1/Erp29/Fignl1/Fyn/Fzd1/Hdac1/Hdac2/Hells/Hmgb2/Hnrnpk/Htra2/Hyou1/Ing5/Itgav/Ivns1abp/Maged1/Map3k7/Mapk7/Maz/Mif/Nle1/Noc2l/Nupr1/P4hb/Parp1/Pih1d1/Pmaip1/Ppia/Prelid1/Prkra/Ptpn1/Rack1/Rpl11/Rpl26/Rps3/Rps7/Rrn3/Septin4/Serpine1/Sfpq/Sfrp2/Slc25a5/Sod2/Tnfrsf22/Tpd52l1/Tpt1/Trap1/Vdac2/Wnt5a/Ybx3	65
GO:0019646	GO:0019646	aerobic electron transport chain	18/1645	55/22345	3.81E-08	1.90E-06	Cox5a/Cox6a1/Cox7a2/Cox7a2l/Cyc1/Cycs/Ndufa8/Ndufb6/Ndufc2/Ndufs7/Ndufs8/Sdhb/Sdhd/Uqcr10/Uqcr11/Uqcrc2/Uqcrfs1/Uqcrh	18
GO:0072332	GO:0072332	intrinsic apoptotic signaling pathway by p53 class mediator	23/1645	86/22345	3.84E-08	1.90E-06	Aen/Atad5/Bax/Bok/Cdip1/Cdkn1a/E2f1/E2f2/Hint1/Hnrnpk/Mif/Msh2/Mybbp1a/Nupr1/Phlda3/Pmaip1/Rpl11/Rpl26/Rps27l/Rps7/Rrn3/Rrp8/Tmem109	23
GO:0009144	GO:0009144	purine nucleoside triphosphate metabolic process	31/1645	143/22345	4.10E-08	2.01E-06	Ak2/Atp5pb/Eno1/Guk1/Hspa8/Impdh2/Myh7/Myh8/Ndufa12/Ndufa2/Ndufa5/Ndufa8/Ndufa9/Ndufab1/Ndufb2/Ndufb4/Ndufb5/Ndufb6/Ndufc2/Ndufs7/Ndufs8/Nme2/Nudt5/Ola1/Parg/Parp1/Ran/Rhoq/Sdhb/Sdhd/Slc25a13	31
GO:0051204	GO:0051204	protein insertion into mitochondrial membrane	12/1645	25/22345	5.13E-08	2.49E-06	Agk/Bax/Hspa4/Mtch1/Pdcd5/Pmaip1/Samm50/Timm10/Timm13/Timm9/Tomm40/Tomm70a	12
GO:0006302	GO:0006302	double-strand break repair	49/1645	294/22345	5.92E-08	2.85E-06	Actl6a/Aunip/Bcl7c/Blm/Brca1/Brip1/Cdc45/Cdc7/Cdca5/Cgas/Dek/Dna2/Dpf3/Ercc8/Fignl1/Fus/Gins2/Ino80/Kmt5a/Lig1/Mcm2/Mcm3/Mcm4/Mcm5/Mcm6/Mcm7/Mcm8/Mms22l/Msh2/Nucks1/Parp1/Pola1/Rad51/Rad51c/Rbbp8/Recql/Rfwd3/Rif1/Rmi2/Rpa2/Rpa3/Ruvbl2/Senp3/Sfpq/Smarcc1/Tex15/Timeless/Ubqln4/Usp51	49
GO:0000387	GO:0000387	spliceosomal snRNP assembly	14/1645	35/22345	6.90E-08	3.30E-06	Gemin4/Gemin5/Lsm2/Lsm4/Prmt5/Prmt7/Prpf31/Snrpb/Snrpd2/Snrpe/Snrpf/Snrpg/Strap/Wdr77	14
GO:0045727	GO:0045727	positive regulation of translation	30/1645	139/22345	7.49E-08	3.55E-06	C1qbp/Cnbp/Ddx3x/Dhx9/Eef2/Eif3e/Eif4a3/Eif4g1/Eif5a/Eif6/Fastkd3/Fmr1/Hnrnpd/Hnrnpu/Larp1/Larp4/Mrps27/Nat10/Npm1/Pkm/Prmt1/Rbms3/Rcc1l/Rpl26/Rpl5/Rps27l/Slc35a4/Syncrip/Uqcc2/Ybx1	30
GO:0042770	GO:0042770	signal transduction in response to DNA damage	35/1645	178/22345	7.66E-08	3.60E-06	Atad5/Blm/Brca1/Ccnd1/Cdk1/Cdkn1a/Cdkn2a/Clspn/Dgkz/Donson/Dot1l/Dtl/E2f1/E2f7/Eef1e1/Ints7/Kmt5a/Mapk14/Mif/Msh2/Npm1/Pidd1/Pmaip1/Rad51/Rfwd3/Rpa2/Rpl26/Rps27l/Rps6ka6/Smyd2/Spred2/Ticrr/Topbp1/Usp10/Wdr76	35
GO:0045814	GO:0045814	negative regulation of gene expression, epigenetic	27/1645	117/22345	7.74E-08	3.60E-06	Brca1/Cbx3/Cdk2/Dnmt1/Dnmt3a/H1f0/Hat1/Hdac1/Hdac2/Hells/Lmnb1/Lmnb2/Mbd3/Morc2a/Rif1/Rrp8/Samd1/Setdb1/Smarca5/Smyd5/Suv39h1/Suz12/Tex15/Trim27/Trim28/Uhrf1/Wdhd1	27
GO:2001243	GO:2001243	negative regulation of intrinsic apoptotic signaling pathway	26/1645	110/22345	8.01E-08	3.65E-06	Atad5/Cdkn2d/Cxcl12/Ddias/Ddx3x/Eno1/Fignl1/Fyn/Fzd1/Hdac1/Hdac2/Hells/Hyou1/Ivns1abp/Mapk7/Mif/Noc2l/Ppia/Ptpn1/Rack1/Rrn3/Sod2/Tpt1/Trap1/Vdac2/Ybx3	26
GO:0072655	GO:0072655	establishment of protein localization to mitochondrion	24/1645	96/22345	8.03E-08	3.65E-06	Agk/Bax/Cdkn2a/Chchd4/Hk2/Hspa4/Hspd1/Mtch1/Pdcd5/Pmaip1/Ptpn5/Samm50/Srebf1/Timm10/Timm13/Timm23/Timm50/Timm8a1/Timm9/Tomm20/Tomm40/Tomm40l/Tomm5/Tomm70a	24
GO:1903312	GO:1903312	negative regulation of mRNA metabolic process	24/1645	96/22345	8.03E-08	3.65E-06	C1qbp/Dhx9/E2f1/Fmr1/Fus/Hnrnpa0/Hnrnpa2b1/Hnrnpab/Hnrnpd/Hnrnpk/Hnrnpu/Larp1/Npm1/Rbm20/Rnps1/Srsf1/Srsf10/Srsf6/Srsf7/Srsf9/Syncrip/Tardbp/Tent5a/Ybx1	24
GO:0015986	GO:0015986	proton motive force-driven ATP synthesis	16/1645	46/22345	8.22E-08	3.68E-06	Atp5pb/Ndufa12/Ndufa2/Ndufa5/Ndufa8/Ndufa9/Ndufab1/Ndufb2/Ndufb4/Ndufb5/Ndufb6/Ndufc2/Ndufs7/Ndufs8/Sdhb/Sdhd	16
GO:0042776	GO:0042776	proton motive force-driven mitochondrial ATP synthesis	16/1645	46/22345	8.22E-08	3.68E-06	Atp5pb/Ndufa12/Ndufa2/Ndufa5/Ndufa8/Ndufa9/Ndufab1/Ndufb2/Ndufb4/Ndufb5/Ndufb6/Ndufc2/Ndufs7/Ndufs8/Sdhb/Sdhd	16
GO:0031570	GO:0031570	DNA integrity checkpoint signaling	28/1645	125/22345	8.80E-08	3.88E-06	Blm/Brca1/Ccnd1/Cdc6/Cdk1/Cdkn1a/Cdt1/Clspn/Dgkz/Dna2/Donson/Dot1l/Dtl/E2f1/Ints7/Mapk14/Msh2/Orc1/Pidd1/Rad51/Rfwd3/Rpa2/Rpl26/Rps27l/Ticrr/Timeless/Topbp1/Wdr76	28
GO:0043484	GO:0043484	regulation of RNA splicing	35/1645	179/22345	8.86E-08	3.88E-06	C1qbp/Eif4a3/Fmr1/Fus/Hnrnpa2b1/Hnrnpf/Hnrnpk/Hnrnpl/Hnrnpu/Hspa8/Kat2a/Khdrbs3/Magoh/Ncl/Npm1/Prmt5/Rbm20/Rbmxl1/Rnps1/Rps13/Rrp1b/Sf3b3/Sf3b5/Slc38a2/Slirp/Srsf1/Srsf10/Srsf2/Srsf3/Srsf6/Srsf7/Srsf9/Tra2b/Wdr77/Zpr1	35
GO:0009199	GO:0009199	ribonucleoside triphosphate metabolic process	30/1645	140/22345	8.87E-08	3.88E-06	Atp5pb/Cad/Eno1/Hspa8/Impdh2/Myh7/Myh8/Ndufa12/Ndufa2/Ndufa5/Ndufa8/Ndufa9/Ndufab1/Ndufb2/Ndufb4/Ndufb5/Ndufb6/Ndufc2/Ndufs7/Ndufs8/Nme2/Nudt5/Ola1/Parg/Parp1/Ran/Rhoq/Sdhb/Sdhd/Slc25a13	30
GO:0046165	GO:0046165	alcohol biosynthetic process	30/1645	141/22345	1.05E-07	4.55E-06	Cacna1h/Cyp51/Dhcr24/Dhcr7/Dhfr/Ephx1/Erlin1/Fdft1/Fdps/Fgf1/Got1/Hmgcr/Hmgcs1/Idi1/Insig1/Ippk/Lbr/Lpcat3/Lss/Msmo1/Mvd/Mvk/Nsdhl/Pgp/Pmvk/Snca/Spr/Srebf1/Srebf2/Tm7sf2	30
GO:0009205	GO:0009205	purine ribonucleoside triphosphate metabolic process	29/1645	134/22345	1.15E-07	4.97E-06	Atp5pb/Eno1/Hspa8/Impdh2/Myh7/Myh8/Ndufa12/Ndufa2/Ndufa5/Ndufa8/Ndufa9/Ndufab1/Ndufb2/Ndufb4/Ndufb5/Ndufb6/Ndufc2/Ndufs7/Ndufs8/Nme2/Nudt5/Ola1/Parg/Parp1/Ran/Rhoq/Sdhb/Sdhd/Slc25a13	29
GO:0070585	GO:0070585	protein localization to mitochondrion	25/1645	105/22345	1.22E-07	5.20E-06	Agk/Bax/Cdkn2a/Chchd4/Hk2/Hspa4/Hspd1/Isg15/Mtch1/Pdcd5/Pmaip1/Ptpn5/Samm50/Srebf1/Timm10/Timm13/Timm23/Timm50/Timm8a1/Timm9/Tomm20/Tomm40/Tomm40l/Tomm5/Tomm70a	25
GO:0006626	GO:0006626	protein targeting to mitochondrion	21/1645	78/22345	1.31E-07	5.57E-06	Agk/Cdkn2a/Chchd4/Hspa4/Hspd1/Mtch1/Pdcd5/Ptpn5/Samm50/Srebf1/Timm10/Timm13/Timm23/Timm50/Timm8a1/Timm9/Tomm20/Tomm40/Tomm40l/Tomm5/Tomm70a	21
GO:2000045	GO:2000045	regulation of G1/S transition of mitotic cell cycle	33/1645	166/22345	1.36E-07	5.74E-06	Actl6a/Anp32b/Apex1/Appl1/Bcl7c/Ccnd1/Ccnd2/Cdkn1a/Cdkn2a/Cdkn2d/Dact1/Ddx3x/Dgkz/Dpf3/E2f1/E2f7/Eif4g1/Haspin/Ino80/Klf4/Lsm11/Pidd1/Pkd1/Psme2/Rbl1/Rfwd3/Rpa2/Rpl17/Rpl26/Rps27l/Rrm2/Smarcc1/Tcf3	33
GO:0048024	GO:0048024	regulation of mRNA splicing, via spliceosome	25/1645	106/22345	1.48E-07	6.19E-06	C1qbp/Eif4a3/Fmr1/Hnrnpa2b1/Hnrnpk/Hnrnpl/Hnrnpu/Hspa8/Khdrbs3/Magoh/Ncl/Npm1/Prmt5/Rbm20/Rbmxl1/Rnps1/Slirp/Srsf10/Srsf2/Srsf3/Srsf6/Srsf7/Srsf9/Tra2b/Wdr77	25
GO:0070828	GO:0070828	heterochromatin organization	24/1645	99/22345	1.50E-07	6.24E-06	Cbx3/Cdk2/Dnmt1/Dnmt3a/H1f0/Hat1/Hdac1/Hdac2/Hells/Lmnb1/Lmnb2/Mbd3/Morc2a/Rif1/Rrp8/Samd1/Setdb1/Smarca5/Suv39h1/Suz12/Tex15/Trim28/Uhrf1/Wdhd1	24
GO:0032259	GO:0032259	methylation	45/1645	268/22345	1.63E-07	6.70E-06	As3mt/Carnmt1/Comtd1/Dimt1/Dnmt1/Dnmt3a/Dot1l/Eef1akmt1/Fbl/Ftsj3/Gspt1/Gtpbp3/Hells/Kansl2/Kmt5a/Mettl1/Mettl23/Mtap/Ndufaf5/Nop2/Nsun2/Parp1/Pemt/Prdm1/Prdm8/Prmt1/Prmt3/Prmt5/Prmt7/Rab3b/Rrp8/Setdb1/Smarca5/Smyd2/Smyd5/Snrpb/Spout1/Suv39h1/Suz12/Tex15/Trmt6/Trmt61a/Tyms/Wdr4/Wdr5	45
GO:0000462	GO:0000462	maturation of SSU-rRNA from tricistronic rRNA transcript (SSU-rRNA, 5.8S rRNA, LSU-rRNA)	13/1645	32/22345	1.64E-07	6.70E-06	Bysl/Heatr1/Nol10/Pwp2/Rcl1/Rps16/Rps19/Rps21/Rps8/Rrs1/Tsr1/Utp4/Wdr43	13
GO:0045005	GO:0045005	DNA-templated DNA replication maintenance of fidelity	17/1645	54/22345	1.73E-07	7.00E-06	Alyref/Blm/Brca1/Cenps/Dna2/Donson/Fam111a/Mms22l/Nucks1/Parp1/Pcna/Pold1/Pole/Rad51/Rbbp8/Rfwd3/Timeless	17
GO:0033108	GO:0033108	mitochondrial respiratory chain complex assembly	23/1645	93/22345	1.84E-07	7.42E-06	Chchd4/Fastkd3/Ndufa12/Ndufa2/Ndufa5/Ndufa8/Ndufa9/Ndufab1/Ndufaf2/Ndufaf4/Ndufaf5/Ndufb2/Ndufb4/Ndufb5/Ndufb6/Ndufc2/Ndufs7/Ndufs8/Samm50/Sco1/Tfam/Tmem223/Uqcc2	23
GO:0006405	GO:0006405	RNA export from nucleus	22/1645	87/22345	2.22E-07	8.90E-06	Alyref/Ddx39a/Dhx9/Eif4a3/Fmr1/Gle1/Hnrnpa2b1/Magoh/Nol6/Npm1/Nsun2/Nup107/Nup155/Nup160/Nup188/Nup62/Nup85/Nxf1/Nxt1/Pabpn1/Srsf3/Thoc3	22
GO:0071103	GO:0071103	DNA conformation change	18/1645	61/22345	2.27E-07	9.01E-06	Blm/Cdc45/Ddx11/Dhx9/Gins1/Gins2/Gins3/Hnrnpa2b1/Mcm2/Mcm3/Mcm4/Mcm5/Mcm6/Mcm7/Mcm8/Rad51/Recql/Sub1	18
GO:0019079	GO:0019079	viral genome replication	27/1645	123/22345	2.30E-07	9.09E-06	Banf1/Bst2/Ccl5/Ddx3x/Ddx56/Eef1a1/Fam111a/Fmr1/Gbp3/Hspa8/Ifitm2/Ifitm3/Isg15/Larp1/Morc2a/Nr5a2/Nucks1/Oasl1/Oasl2/Pcbp1/Ppia/Ppid/Ppie/Rad23a/Rsad2/Setdb1/Trim28	27
GO:0090151	GO:0090151	establishment of protein localization to mitochondrial membrane	12/1645	28/22345	2.44E-07	9.55E-06	Agk/Bax/Hspa4/Mtch1/Pdcd5/Pmaip1/Samm50/Timm10/Timm13/Timm9/Tomm40/Tomm70a	12
GO:0050684	GO:0050684	regulation of mRNA processing	28/1645	131/22345	2.50E-07	9.72E-06	Ahcyl1/C1qbp/Dhx9/Eif4a3/Fmr1/Hnrnpa2b1/Hnrnpk/Hnrnpl/Hnrnpu/Hspa8/Khdrbs3/Magoh/Ncl/Npm1/Pabpn1/Prmt5/Rbm20/Rbmxl1/Rnps1/Slirp/Srsf10/Srsf2/Srsf3/Srsf6/Srsf7/Srsf9/Tra2b/Wdr77	28
GO:0046034	GO:0046034	ATP metabolic process	25/1645	110/22345	3.17E-07	1.23E-05	Atp5pb/Eno1/Hspa8/Myh7/Myh8/Ndufa12/Ndufa2/Ndufa5/Ndufa8/Ndufa9/Ndufab1/Ndufb2/Ndufb4/Ndufb5/Ndufb6/Ndufc2/Ndufs7/Ndufs8/Nudt5/Ola1/Parg/Parp1/Sdhb/Sdhd/Slc25a13	25
GO:0051205	GO:0051205	protein insertion into membrane	18/1645	63/22345	3.88E-07	1.49E-05	Agk/Bax/Emc6/Hspa4/Mtch1/Ncln/Pdcd5/Pmaip1/Rab5if/Samm50/Timm10/Timm13/Timm9/Tmem147/Tomm40/Tomm70a/Tram1/Wdr83os	18
GO:0000028	GO:0000028	ribosomal small subunit assembly	10/1645	20/22345	4.24E-07	1.62E-05	Fau/Pwp2/Rps14/Rps15/Rps19/Rps25/Rps27/Rps27l/Rps5/Rps6-ps4	10
GO:2001234	GO:2001234	negative regulation of apoptotic signaling pathway	42/1645	252/22345	5.11E-07	1.93E-05	Agap2/Atad5/Bax/Bok/Brca1/Cdkn2d/Cx3cl1/Cxcl12/Ddias/Ddx3x/Eno1/Fignl1/Fyn/Fzd1/Hdac1/Hdac2/Hells/Hmgb2/Hyou1/Itgav/Ivns1abp/Map3k7/Mapk7/Maz/Mif/Nle1/Noc2l/Pih1d1/Ppia/Prelid1/Ptpn1/Rack1/Rrn3/Serpine1/Sfrp2/Slc25a5/Sod2/Tnfrsf22/Tpt1/Trap1/Vdac2/Ybx3	42
GO:1901796	GO:1901796	regulation of signal transduction by p53 class mediator	21/1645	84/22345	5.12E-07	1.93E-05	Atad5/Bop1/Cdkn2a/Eef1e1/Hnrnpk/Kmt5a/Mif/Nop2/Npm1/Pmaip1/Rpl11/Rpl23/Rpl26/Rpl5/Rps15/Rps20/Rps7/Rrn3/Rrs1/Smyd2/Spred2	21
GO:0008630	GO:0008630	intrinsic apoptotic signaling pathway in response to DNA damage	25/1645	113/22345	5.45E-07	2.04E-05	Aen/Atad5/Bax/Bok/Brca1/Cdip1/Cdkn1a/Cdkn2d/Cxcl12/Ddias/E2f1/Hnrnpk/Htra2/Mif/Msh2/Msh6/Nupr1/Phlda3/Pmaip1/Rpl26/Rps27l/Rps3/Sod2/Tmem109/Tpt1	25
GO:0010948	GO:0010948	negative regulation of cell cycle process	47/1645	298/22345	5.78E-07	2.15E-05	Blm/Bmp7/Brca1/Ccnd1/Cdc6/Cdk1/Cdkn1a/Cdkn2d/Cdt1/Clspn/Dact1/Dgkz/Dna2/Donson/Dot1l/Dtl/E2f1/E2f7/E2f8/Fbxo5/Haspin/Ints7/Kat2a/Klf4/Kntc1/Mapk14/Msh2/Npm1/Nsun2/Nubp1/Orc1/Pidd1/Pkmyt1/Psmg2/Rad51/Rbbp8/Rbl1/Rfwd3/Rpa2/Rpl24/Rpl26/Rps27l/Smarca5/Ticrr/Timeless/Topbp1/Wdr76	47
GO:0009201	GO:0009201	ribonucleoside triphosphate biosynthetic process	22/1645	92/22345	6.32E-07	2.33E-05	Atp5pb/Cad/Eno1/Impdh2/Ndufa12/Ndufa2/Ndufa5/Ndufa8/Ndufa9/Ndufab1/Ndufb2/Ndufb4/Ndufb5/Ndufb6/Ndufc2/Ndufs7/Ndufs8/Nme2/Parp1/Sdhb/Sdhd/Slc25a13	22
GO:0045786	GO:0045786	negative regulation of cell cycle	56/1645	383/22345	6.43E-07	2.36E-05	Blm/Bmp7/Brca1/Ccnd1/Cdc6/Cdk1/Cdkn1a/Cdkn2a/Cdkn2d/Cdt1/Cebpa/Clspn/Dact1/Dgkz/Dna2/Donson/Dot1l/Dtl/E2f1/E2f7/E2f8/Fbxo5/Foxc1/Gmnn/Haspin/Ints7/Kat2a/Klf4/Kntc1/Mapk14/Msh2/Nle1/Npm1/Nsun2/Nubp1/Nupr1/Orc1/Pidd1/Pkmyt1/Prkaca/Psmg2/Rad51/Rbbp8/Rbl1/Rfwd3/Rpa2/Rpl24/Rpl26/Rps27l/Rrp8/Smarca5/Suv39h1/Ticrr/Timeless/Topbp1/Wdr76	56
GO:0034250	GO:0034250	positive regulation of amide metabolic process	32/1645	169/22345	6.61E-07	2.41E-05	C1qbp/Cnbp/Ddx3x/Dhx9/Eef2/Eif2ak3/Eif3e/Eif4a3/Eif4g1/Eif5a/Eif6/Fastkd3/Fmr1/Hnrnpd/Hnrnpu/Larp1/Larp4/Mrps27/Nat10/Npm1/Pkm/Prmt1/Rbms3/Rcc1l/Rpl26/Rpl5/Rps27l/Slc2a13/Slc35a4/Syncrip/Uqcc2/Ybx1	32
GO:0006282	GO:0006282	regulation of DNA repair	37/1645	211/22345	6.75E-07	2.44E-05	Actl6a/Aunip/Bcl7c/Blm/Brca1/Ccdc117/Cgas/Dek/Dhx9/Dpf3/Ercc8/Fignl1/Fus/Ino80/Kat2a/Kmt5a/Parg/Parp1/Pcna/Rad51/Rif1/Rmi2/Rpa2/Rps3/Ruvbl2/Senp3/Sf3b3/Sf3b5/Smarcc1/Suv39h1/Tex15/Timeless/Trim28/Ubqln4/Uchl5/Usp1/Usp51	37
GO:1904816	GO:1904816	positive regulation of protein localization to chromosome, telomeric region	8/1645	13/22345	7.81E-07	2.81E-05	Cct2/Cct3/Cct5/Cct6a/Cct8/Dkc1/Gnl3/Tcp1	8
GO:0007000	GO:0007000	nucleolus organization	9/1645	17/22345	8.78E-07	3.12E-05	Nolc1/Pes1/Polr1b/Rps19/Rrn3/Rrp8/Smarca5/Suv39h1/Usp36	9
GO:0046653	GO:0046653	tetrahydrofolate metabolic process	9/1645	17/22345	8.78E-07	3.12E-05	Atic/Dhfr/Gart/Mthfd1/Mthfd1l/Mthfd2/Sardh/Shmt1/Tyms	9
GO:0008203	GO:0008203	cholesterol metabolic process	29/1645	148/22345	1.05E-06	3.70E-05	Cebpa/Cyp51/Dhcr24/Dhcr7/Erlin1/Fdft1/Fdps/Fgf1/Hmgcr/Hmgcs1/Idi1/Insig1/Lbr/Ldlr/Lpcat3/Lss/Msmo1/Mvd/Mvk/Nsdhl/Pcsk9/Pmvk/Scarb1/Sqle/Srebf1/Srebf2/Stard4/Tm7sf2/Ttc39b	29
GO:1904851	GO:1904851	positive regulation of establishment of protein localization to telomere	7/1645	10/22345	1.14E-06	4.00E-05	Cct2/Cct3/Cct5/Cct6a/Cct8/Dkc1/Tcp1	7
GO:1902806	GO:1902806	regulation of cell cycle G1/S phase transition	34/1645	190/22345	1.17E-06	4.06E-05	Actl6a/Anp32b/Apex1/Appl1/Bcl7c/Ccnd1/Ccnd2/Cdkn1a/Cdkn2a/Cdkn2d/Dact1/Ddx3x/Dgkz/Dpf3/E2f1/E2f7/Eif4g1/Haspin/Ino80/Klf4/Lsm11/Phb2/Pidd1/Pkd1/Psme2/Rbl1/Rfwd3/Rpa2/Rpl17/Rpl26/Rps27l/Rrm2/Smarcc1/Tcf3	34
GO:0009206	GO:0009206	purine ribonucleoside triphosphate biosynthetic process	21/1645	88/22345	1.17E-06	4.06E-05	Atp5pb/Eno1/Impdh2/Ndufa12/Ndufa2/Ndufa5/Ndufa8/Ndufa9/Ndufab1/Ndufb2/Ndufb4/Ndufb5/Ndufb6/Ndufc2/Ndufs7/Ndufs8/Nme2/Parp1/Sdhb/Sdhd/Slc25a13	21
GO:0006402	GO:0006402	mRNA catabolic process	40/1645	243/22345	1.31E-06	4.51E-05	Apex1/Cnot6l/Cnot9/Ctif/Dcp2/Dhx9/E2f1/Eif3e/Eif4a3/Exosc2/Exosc5/Exosc6/Exosc7/Exosc8/Fastkd1/Fastkd3/Fmr1/Fus/Gspt1/Hnrnpa0/Hnrnpab/Hnrnpd/Hnrnpu/Larp1/Lsm2/Lsm4/Lsm5/Lsm7/Magoh/Mrto4/Npm1/Pabpc4/Pum2/Rnps1/Snd1/Srsf1/Syncrip/Tardbp/Tent5a/Ybx1	40
GO:0045740	GO:0045740	positive regulation of DNA replication	15/1645	49/22345	1.36E-06	4.67E-05	Atad5/Cdc7/Cdk1/Cdk2/Cdt1/Dhx9/Dna2/E2f7/E2f8/Hras/Ino80/Lpin1/Npm1/Pcna/Smarca5	15
GO:0009145	GO:0009145	purine nucleoside triphosphate biosynthetic process	21/1645	89/22345	1.43E-06	4.86E-05	Atp5pb/Eno1/Impdh2/Ndufa12/Ndufa2/Ndufa5/Ndufa8/Ndufa9/Ndufab1/Ndufb2/Ndufb4/Ndufb5/Ndufb6/Ndufc2/Ndufs7/Ndufs8/Nme2/Parp1/Sdhb/Sdhd/Slc25a13	21
GO:0000075	GO:0000075	cell cycle checkpoint signaling	34/1645	192/22345	1.50E-06	5.07E-05	Blm/Brca1/Ccnd1/Cdc6/Cdk1/Cdkn1a/Cdt1/Clspn/Dgkz/Dna2/Donson/Dot1l/Dtl/E2f1/Haspin/Ints7/Kntc1/Mapk14/Msh2/Nsun2/Orc1/Pidd1/Psmg2/Rad51/Rbbp8/Rfwd3/Rpa2/Rpl24/Rpl26/Rps27l/Ticrr/Timeless/Topbp1/Wdr76	34
GO:0009130	GO:0009130	pyrimidine nucleoside monophosphate biosynthetic process	8/1645	14/22345	1.70E-06	5.70E-05	Cad/Dhodh/Dut/Nme2/Shmt1/Tyms/Umps/Upp1	8
GO:2000767	GO:2000767	positive regulation of cytoplasmic translation	8/1645	14/22345	1.70E-06	5.70E-05	Cnbp/Dhx9/Eef2/Hnrnpd/Hnrnpu/Pkm/Syncrip/Ybx1	8
GO:1902652	GO:1902652	secondary alcohol metabolic process	30/1645	160/22345	1.81E-06	6.01E-05	Cebpa/Cyp51/Dhcr24/Dhcr7/Erlin1/Fdft1/Fdps/Fgf1/Hmgcr/Hmgcs1/Idh3a/Idi1/Insig1/Lbr/Ldlr/Lpcat3/Lss/Msmo1/Mvd/Mvk/Nsdhl/Pcsk9/Pmvk/Scarb1/Sqle/Srebf1/Srebf2/Stard4/Tm7sf2/Ttc39b	30
GO:2000278	GO:2000278	regulation of DNA biosynthetic process	26/1645	128/22345	1.84E-06	6.09E-05	Cct2/Cct3/Cct5/Cct6a/Cct8/Cdkn1a/Dcp2/Dkc1/Dnajc2/Dscc1/Gfer/Hnrnpa2b1/Hnrnpd/Hnrnpu/Ing5/Jade3/Klf4/Nat10/Npm1/Pcna/Pkib/Rfc3/Rfc4/Rfc5/Tcp1/Tfdp1	26
GO:0009142	GO:0009142	nucleoside triphosphate biosynthetic process	22/1645	98/22345	1.98E-06	6.51E-05	Atp5pb/Cad/Eno1/Impdh2/Ndufa12/Ndufa2/Ndufa5/Ndufa8/Ndufa9/Ndufab1/Ndufb2/Ndufb4/Ndufb5/Ndufb6/Ndufc2/Ndufs7/Ndufs8/Nme2/Parp1/Sdhb/Sdhd/Slc25a13	22
GO:0045069	GO:0045069	regulation of viral genome replication	21/1645	91/22345	2.10E-06	6.86E-05	Banf1/Bst2/Ccl5/Ddx3x/Fam111a/Gbp3/Ifitm2/Ifitm3/Isg15/Larp1/Morc2a/Nr5a2/Oasl1/Oasl2/Ppia/Ppid/Ppie/Rad23a/Rsad2/Setdb1/Trim28	21
GO:0006334	GO:0006334	nucleosome assembly	18/1645	70/22345	2.12E-06	6.88E-05	Anp32b/Asf1b/Chaf1a/Chaf1b/Grwd1/H1f0/Hat1/Hira/Mcm2/Nap1l1/Nap1l5/Nasp/Npm1/Rbbp4/Set/Smarca5/Ssrp1/Supt16	18
GO:0006754	GO:0006754	ATP biosynthetic process	19/1645	77/22345	2.18E-06	7.05E-05	Atp5pb/Eno1/Ndufa12/Ndufa2/Ndufa5/Ndufa8/Ndufa9/Ndufab1/Ndufb2/Ndufb4/Ndufb5/Ndufb6/Ndufc2/Ndufs7/Ndufs8/Parp1/Sdhb/Sdhd/Slc25a13	19
GO:1901988	GO:1901988	negative regulation of cell cycle phase transition	41/1645	257/22345	2.21E-06	7.10E-05	Blm/Brca1/Ccnd1/Cdc6/Cdk1/Cdkn1a/Cdkn2d/Cdt1/Clspn/Dact1/Dgkz/Dna2/Donson/Dot1l/Dtl/E2f1/E2f7/Fbxo5/Haspin/Ints7/Klf4/Kntc1/Mapk14/Msh2/Nsun2/Orc1/Pidd1/Pkmyt1/Psmg2/Rad51/Rbbp8/Rbl1/Rfwd3/Rpa2/Rpl24/Rpl26/Rps27l/Ticrr/Timeless/Topbp1/Wdr76	41
GO:0051098	GO:0051098	regulation of binding	56/1645	401/22345	2.78E-06	8.86E-05	Add2/Bax/Blm/Btaf1/Cdkn1a/Cdkn2a/Cdt1/Cycs/Dact1/Dhrs7b/Dhx9/Disc1/Dot1l/E2f1/Eif2ak3/Eif2b1/Eif2s1/Eif3e/Eif4a3/Eif4g1/Eno1/Fktn/Fmr1/Foxc1/Gtpbp4/H1f0/Hdac2/Hmgb2/Hnrnpk/Hspa4/Ide/Klf4/Nmd3/Nucks1/Parp1/Pcsk9/Pkd1/Plcl2/Plk2/Ppp3ca/Rack1/Ran/Rpl11/Smad3/Sox11/Sting1/Stub1/Sumo3/Tdg/Tle5/Tmem132a/Trim28/Txn1/Ubash3b/Wnt5a/Zbtb7c	56
GO:0006839	GO:0006839	mitochondrial transport	29/1645	155/22345	2.79E-06	8.86E-05	Agk/Bax/Bok/Cdkn2a/Chchd4/Hk2/Hspa4/Hspd1/Mtch1/Nptx1/Pdcd5/Pmaip1/Ptpn5/Samm50/Slc25a5/Srebf1/Timm10/Timm13/Timm23/Timm50/Timm8a1/Timm9/Tmem14c/Tomm20/Tomm40/Tomm40l/Tomm5/Tomm70a/Vdac2	29
GO:0010257	GO:0010257	NADH dehydrogenase complex assembly	16/1645	58/22345	2.85E-06	8.89E-05	Ndufa12/Ndufa2/Ndufa5/Ndufa8/Ndufa9/Ndufab1/Ndufaf2/Ndufaf4/Ndufaf5/Ndufb2/Ndufb4/Ndufb5/Ndufb6/Ndufc2/Ndufs7/Ndufs8	16
GO:0032981	GO:0032981	mitochondrial respiratory chain complex I assembly	16/1645	58/22345	2.85E-06	8.89E-05	Ndufa12/Ndufa2/Ndufa5/Ndufa8/Ndufa9/Ndufab1/Ndufaf2/Ndufaf4/Ndufaf5/Ndufb2/Ndufb4/Ndufb5/Ndufb6/Ndufc2/Ndufs7/Ndufs8	16
GO:0072527	GO:0072527	pyrimidine-containing compound metabolic process	16/1645	58/22345	2.85E-06	8.89E-05	Cad/Cmpk1/Dck/Dctd/Dctpp1/Dhodh/Dut/Nme2/Nt5c3/Shmt1/Slc19a2/Tet3/Tk1/Tyms/Umps/Upp1	16
GO:0070203	GO:0070203	regulation of establishment of protein localization to telomere	7/1645	11/22345	2.93E-06	9.11E-05	Cct2/Cct3/Cct5/Cct6a/Cct8/Dkc1/Tcp1	7
GO:0061077	GO:0061077	chaperone-mediated protein folding	17/1645	65/22345	3.14E-06	9.70E-05	Cct2/Cct3/Cct5/Cct6a/Cct8/Dnajb5/Fkbp2/Fkbp4/Fkbp5/Hspa14/Hspa8/Hspa9/Hspe1/Pdcd5/Ppid/Sdf2l1/Tcp1	17
GO:0006730	GO:0006730	one-carbon metabolic process	13/1645	40/22345	3.25E-06	9.90E-05	Ahcyl1/Aldh1l1/Car12/Car3/Car8/Dhfr/Mthfd1/Mthfd1l/Mthfd2/Sardh/Sfxn1/Shmt1/Tyms	13
GO:0009895	GO:0009895	negative regulation of catabolic process	50/1645	345/22345	3.25E-06	9.90E-05	Agap2/Alad/Cdkn2a/Cyp51/Dhx9/Dkc1/E2f1/Eif3h/Eif4g1/Fmc1/Fmr1/Foxk2/Fus/Fyn/Grin2a/Hmgcr/Hnrnpa0/Hnrnpab/Hnrnpd/Hnrnpu/Larp1/Lrpprc/Mettl1/Mfsd2a/Nsun2/Nupr1/Pde3b/Prkaca/Rpl11/Rpl23/Rpl5/Rps7/Sco1/Serpine2/Sf3b3/Slirp/Smad3/Smarcc1/Snca/Srsf1/Syncrip/Tardbp/Tent5a/Timp4/Tmem132a/Trim27/Ubqln4/Uchl5/Usp36/Ybx1	50
GO:0034504	GO:0034504	protein localization to nucleus	48/1645	326/22345	3.26E-06	9.90E-05	Akap1/Apod/Appl1/Brca1/Cdk1/Cdkn1a/Cdkn2a/Cfl1/Cse1l/Eif2ak3/Fyn/Heatr3/Hnrnpu/Ipo5/Ipo7/Ipo9/Kpnb1/Lmnb1/Lmnb2/Maged1/Mapk14/Nmd3/Nolc1/Npm1/Nup107/Nup155/Nup188/Nup54/Nup62/Nup85/Nutf2/Parp1/Phb2/Polr1a/Ppp3ca/Ptpn5/Ran/Rpl11/Rrs1/Srsf1/Sumo3/Syk/Tardbp/Tfrc/Tmem147/Trim28/Txn1/Zpr1	48
GO:0033119	GO:0033119	negative regulation of RNA splicing	11/1645	29/22345	3.33E-06	9.98E-05	C1qbp/Hnrnpa2b1/Hnrnpk/Npm1/Rbm20/Rnps1/Rps13/Srsf10/Srsf6/Srsf7/Srsf9	11
GO:0042558	GO:0042558	pteridine-containing compound metabolic process	11/1645	29/22345	3.33E-06	9.98E-05	Aldh1l1/Atic/Dhfr/Gart/Mthfd1/Mthfd1l/Mthfd2/Sardh/Shmt1/Spr/Tyms	11
GO:0033044	GO:0033044	regulation of chromosome organization	39/1645	243/22345	3.34E-06	9.98E-05	Actl6a/Bcl7c/Cct2/Cct3/Cct5/Cct6a/Cct8/Cdc6/Cdk1/Cdk2/Dcp2/Dkc1/Dpf3/Fbxo5/Fen1/Gnl3/Haspin/Hnrnpa2b1/Hnrnpd/Hnrnpu/Ino80/Kntc1/Mcm2/Morc2a/Nat10/Parp1/Pkib/Psmg2/Rmi2/Ruvbl2/Setdb1/Sfpq/Smarca5/Smarcc1/Sub1/Tcp1/Trim28/Uchl5/Wdhd1	39
GO:0046822	GO:0046822	regulation of nucleocytoplasmic transport	26/1645	132/22345	3.36E-06	0.000100085	Akap1/Anp32b/Apod/Brca1/Cdk1/Cdkn2a/Chchd4/Dhx9/Ifi27/Ipo5/Mapk14/Nolc1/Nsun2/Nup54/Nup62/Nutf2/Peg12/Ppp1cc/Prkaca/Ptpn5/Ran/Tardbp/Trim28/Txn1/Xpo4/Zpr1	26
GO:1904814	GO:1904814	regulation of protein localization to chromosome, telomeric region	8/1645	15/22345	3.41E-06	0.000100242	Cct2/Cct3/Cct5/Cct6a/Cct8/Dkc1/Gnl3/Tcp1	8
GO:0006760	GO:0006760	folic acid-containing compound metabolic process	10/1645	24/22345	3.42E-06	0.000100242	Aldh1l1/Atic/Dhfr/Gart/Mthfd1/Mthfd1l/Mthfd2/Sardh/Shmt1/Tyms	10
GO:0048025	GO:0048025	negative regulation of mRNA splicing, via spliceosome	10/1645	24/22345	3.42E-06	0.000100242	C1qbp/Hnrnpa2b1/Hnrnpk/Npm1/Rbm20/Rnps1/Srsf10/Srsf6/Srsf7/Srsf9	10
GO:0006694	GO:0006694	steroid biosynthetic process	31/1645	174/22345	3.75E-06	0.000109273	Cacna1h/Cyp51/Dhcr24/Dhcr7/Dhh/Egr1/Erlin1/Fdft1/Fdps/Fgf1/Hmgcr/Hmgcs1/Hsd17b12/Idi1/Insig1/Lbr/Lpcat3/Lss/Msmo1/Mvd/Mvk/Nsdhl/Pmvk/Scarb1/Sqle/Srd5a1/Srebf1/Srebf2/Stard4/Tecr/Tm7sf2	31
GO:1902749	GO:1902749	regulation of cell cycle G2/M phase transition	24/1645	117/22345	3.78E-06	0.000109711	Atad5/Blm/Brca1/Ccnd1/Cdc25a/Cdc6/Cdc7/Cdk1/Cdk2/Cdkn1a/Cdkn2a/Clspn/Donson/Dtl/Fbxo5/Lmnb1/Npm1/Orc1/Pkmyt1/Rad51c/Rbbp8/Rcc2/Ticrr/Topbp1	24
GO:0006997	GO:0006997	nucleus organization	27/1645	141/22345	3.85E-06	0.000111174	Ahctf1/Banf1/Cdkn2a/Chmp6/Golm1/Hmgb2/Lmnb1/Lmnb2/Mfsd14a/Ndc1/Nemp1/Nolc1/Nup107/Nup155/Nup205/Nup54/Pes1/Polr1b/Rps19/Rrn3/Rrp8/Serbp1/Smarca5/Suv39h1/Tardbp/Usp36/Zpr1	27
GO:0006284	GO:0006284	base-excision repair	13/1645	41/22345	4.44E-06	0.00012747	Apex1/Dna2/Lig1/Mpg/Parp1/Pcna/Pold1/Pole/Rpa2/Rpa3/Rps3/Tdg/Ung	13
GO:0009314	GO:0009314	response to radiation	58/1645	427/22345	4.47E-06	0.000127644	Aen/B4galt2/Bax/Blm/Brca1/Casp7/Ccnd1/Ccnd2/Cdc25a/Cdkn1a/Cdkn2d/Crb1/Ddias/Dtl/Egr1/Eif2s1/Ercc8/Ext1/Fignl1/Foxb1/Grin2a/Hmgcr/Hras/Ino80/Ints7/Itgb1/Mapk14/Mmp2/Msh2/Msh6/Neto1/Noc2l/Npm1/Nr2f6/Nsmce3/Nucks1/Parp1/Pclaf/Pcna/Pmaip1/Pold1/Ppid/Ppp1cc/Rad18/Rad51/Rdh13/Reep6/Rfwd3/Rpl26/Ruvbl2/Sema5b/Sfrp2/Sod2/Ticrr/Tmem109/Topbp1/Txn1/Usp1	58
GO:0034728	GO:0034728	nucleosome organization	20/1645	88/22345	4.68E-06	0.000133051	Anp32b/Asf1b/Chaf1a/Chaf1b/Grwd1/H1f0/Hat1/Hira/Lin54/Mcm2/Nap1l1/Nap1l5/Nasp/Npm1/Rbbp4/Set/Smarca5/Smarcc1/Ssrp1/Supt16	20
GO:0006406	GO:0006406	mRNA export from nucleus	17/1645	67/22345	4.92E-06	0.000139238	Alyref/Ddx39a/Eif4a3/Fmr1/Gle1/Hnrnpa2b1/Magoh/Nsun2/Nup107/Nup155/Nup160/Nup85/Nxf1/Nxt1/Pabpn1/Srsf3/Thoc3	17
GO:0050686	GO:0050686	negative regulation of mRNA processing	10/1645	25/22345	5.33E-06	0.000149864	C1qbp/Hnrnpa2b1/Hnrnpk/Npm1/Rbm20/Rnps1/Srsf10/Srsf6/Srsf7/Srsf9	10
GO:0016125	GO:0016125	sterol metabolic process	29/1645	160/22345	5.37E-06	0.00015038	Cebpa/Cyp51/Dhcr24/Dhcr7/Erlin1/Fdft1/Fdps/Fgf1/Hmgcr/Hmgcs1/Idi1/Insig1/Lbr/Ldlr/Lpcat3/Lss/Msmo1/Mvd/Mvk/Nsdhl/Pcsk9/Pmvk/Scarb1/Sqle/Srebf1/Srebf2/Stard4/Tm7sf2/Ttc39b	29
GO:0140718	GO:0140718	facultative heterochromatin formation	14/1645	48/22345	5.78E-06	0.000161013	Dnmt1/Dnmt3a/Hdac1/Hells/Mbd3/Morc2a/Rrp8/Samd1/Setdb1/Smarca5/Suv39h1/Suz12/Tex15/Trim28	14
GO:0006220	GO:0006220	pyrimidine nucleotide metabolic process	13/1645	42/22345	6.00E-06	0.000166336	Cad/Cmpk1/Dck/Dctd/Dctpp1/Dhodh/Dut/Nme2/Nt5c3/Shmt1/Tyms/Umps/Upp1	13
GO:0010833	GO:0010833	telomere maintenance via telomere lengthening	18/1645	75/22345	6.13E-06	0.000169243	Cct2/Cct3/Cct5/Cct6a/Cct8/Dcp2/Dkc1/Gar1/Hnrnpa2b1/Hnrnpu/Nat10/Nhp2/Nop10/Parp1/Pkib/Rad51/Tcp1/Telo2	18
GO:0000076	GO:0000076	DNA replication checkpoint signaling	8/1645	16/22345	6.39E-06	0.000174094	Cdc6/Cdt1/Clspn/Dna2/Orc1/Ticrr/Timeless/Topbp1	8
GO:2000232	GO:2000232	regulation of rRNA processing	8/1645	16/22345	6.39E-06	0.000174094	Dimt1/Heatr1/Ncl/Shq1/Usp36/Utp15/Wdr43/Wdr75	8
GO:0044839	GO:0044839	cell cycle G2/M phase transition	28/1645	153/22345	6.40E-06	0.000174094	Atad5/Blm/Brca1/Calm2/Ccnd1/Cdc25a/Cdc6/Cdc7/Cdk1/Cdk2/Cdkn1a/Cdkn2a/Clspn/Donson/Dtl/Esrrb/Fbxo5/Lmnb1/Npm1/Orc1/Pkmyt1/Rad51c/Rbbp8/Rcc2/Skp2/Ticrr/Topbp1/Tpd52l1	28
GO:0006122	GO:0006122	mitochondrial electron transport, ubiquinol to cytochrome c	7/1645	12/22345	6.59E-06	0.000177458	Cyc1/Cycs/Uqcr10/Uqcr11/Uqcrc2/Uqcrfs1/Uqcrh	7
GO:0070202	GO:0070202	regulation of establishment of protein localization to chromosome	7/1645	12/22345	6.59E-06	0.000177458	Cct2/Cct3/Cct5/Cct6a/Cct8/Dkc1/Tcp1	7
GO:0016032	GO:0016032	viral process	47/1645	325/22345	6.72E-06	0.000180075	Banf1/Bst2/Ccl5/Cfl1/Chmp6/Ddx3x/Ddx56/Dhx9/Eef1a1/Eif3b/Eif3f/Eif3g/Eif3l/Fam111a/Fbln1/Fmr1/Gbp3/Hdac1/Hspa8/Ifitm2/Ifitm3/Isg15/Itgav/Jpt2/Larp1/Ly6e/Morc2a/Nr5a2/Nucks1/Oasl1/Oasl2/P4hb/Pcbp1/Pfn1/Ppia/Ppid/Ppie/Rad23a/Rrp1b/Rsad2/Setdb1/Tardbp/Trim25/Trim27/Trim28/Trim62/Zdhhc20	47
GO:1901874	GO:1901874	negative regulation of post-translational protein modification	21/1645	98/22345	7.34E-06	0.000195868	Bex1/Bex2/Bex3/Brca1/Cdkn2a/Crtap/Fbxo5/Fyn/Gtpbp4/Isg15/Ivns1abp/Noc2l/P3h1/Ppia/Prmt3/Rpl11/Rpl23/Rpl5/Rps3/Rps7/Spry2	21
GO:0033120	GO:0033120	positive regulation of RNA splicing	14/1645	49/22345	7.55E-06	0.000200402	Eif4a3/Hnrnpk/Hspa8/Khdrbs3/Ncl/Prmt5/Rbm20/Rbmxl1/Slc38a2/Slirp/Srsf1/Tra2b/Wdr77/Zpr1	14
GO:0009303	GO:0009303	rRNA transcription	12/1645	37/22345	7.95E-06	0.00021027	Cdkn2a/Ippk/Mars1/Ncl/Nol11/Npm1/Npm3/Pih1d1/Polr1a/Polr1b/Pwp1/Tcof1	12
GO:0010212	GO:0010212	response to ionizing radiation	25/1645	130/22345	8.03E-06	0.000211192	Aen/Bax/Blm/Brca1/Ccnd2/Cdkn1a/Ddias/Egr1/Ercc8/Fignl1/Hras/Ino80/Ints7/Mapk14/Msh2/Nucks1/Pmaip1/Rad51/Rfwd3/Rpl26/Sfrp2/Sod2/Ticrr/Tmem109/Topbp1	25
GO:0009411	GO:0009411	response to UV	28/1645	155/22345	8.27E-06	0.000216689	Bax/Casp7/Ccnd1/Cdc25a/Cdkn1a/Cdkn2d/Ddias/Dtl/Eif2s1/Ercc8/Ino80/Mapk14/Mmp2/Msh2/Msh6/Noc2l/Npm1/Nsmce3/Parp1/Pclaf/Pcna/Pmaip1/Pold1/Ppid/Rad18/Rpl26/Ruvbl2/Usp1	28
GO:0031503	GO:0031503	protein-containing complex localization	37/1645	234/22345	8.35E-06	0.000217295	Abce1/Cacng8/Cnih2/Dlg4/Efnb2/Eif6/Fkbp4/Gpc6/Gphn/Grip1/Gsg1l/Hip1/Hnrnpu/Hras/Ipo9/Itgb1/Kalrn/Lgi1/Lmnb1/Lmnb2/Lrrc7/Ltv1/Mdn1/Ndc1/Neto1/Neto2/Nmd3/Npm1/Nptx1/Nptx2/Ralgapa2/Ran/Rap1a/Rcc2/Rps15/Sfpq/Shisa6	37
GO:0031400	GO:0031400	negative regulation of protein modification process	61/1645	466/22345	8.37E-06	0.000217295	Akap1/Bax/Bex1/Bex2/Bex3/Brca1/Cdkn1a/Cdkn2a/Chmp6/Cmya5/Crtap/Dnaja3/Dusp6/Eif4g1/Fbln1/Fbxo5/Fyn/Gfra2/Gtpbp4/Hdac2/Hmgcr/Hspa4/Igfbp3/Isg15/Ivns1abp/Lyn/Noc2l/Nolc1/Npm1/Ntrk3/Nup62/P3h1/Pkib/Ppia/Ppp5c/Prkar2a/Prmt3/Ptpn1/Ptpn5/Ptprj/Ptpro/Pwp1/Rack1/Rpl11/Rpl23/Rpl5/Rps3/Rps7/Sfrp2/Sh3bp5/Sh3gl2/Snca/Spred2/Spry1/Spry2/Spry4/Suz12/Swap70/Tardbp/Trim27/Ubash3b	61
GO:2001252	GO:2001252	positive regulation of chromosome organization	22/1645	107/22345	9.10E-06	0.000234942	Actl6a/Cct2/Cct3/Cct5/Cct6a/Cct8/Cdk1/Cdk2/Dkc1/Fen1/Gnl3/Hnrnpa2b1/Hnrnpd/Ino80/Morc2a/Pkib/Ruvbl2/Setdb1/Sfpq/Tcp1/Trim28/Uchl5	22
GO:0033157	GO:0033157	regulation of intracellular protein transport	36/1645	226/22345	9.29E-06	0.000238887	Akap1/Ank3/Anp32b/Apod/Brca1/Cdk1/Cdkn2a/Cemip/Chchd4/Eif3e/Fyn/Hras/Ifi27/Insig1/Ipo5/Mapk14/Nolc1/Nup54/Nup62/Nutf2/Oaz1/Pdcd5/Peg12/Pmaip1/Prkaca/Ptpn1/Ptpn5/Ran/Srebf1/Tardbp/Tmem30a/Tomm70a/Trim28/Txn1/Xpo4/Zpr1	36
GO:1901873	GO:1901873	regulation of post-translational protein modification	43/1645	291/22345	9.47E-06	0.000242479	Bex1/Bex2/Bex3/Brca1/Cdkn2a/Crtap/Ddx21/Ddx3x/Dek/Dnaja3/Egr1/Fbxo5/Fyn/Gnl3/Gtpbp4/Hspbp1/Isg15/Ivns1abp/Kansl2/Mybbp1a/Noc2l/Npm1/Nsmce3/Otud4/P3h1/Ppia/Prmt3/Rpl11/Rpl23/Rpl5/Rps2/Rps3/Rps7/Rrp8/Septin4/Skp2/Smarca5/Spry2/Spsb4/Stub1/Suv39h1/Ube2i/Wdr5	43
GO:0031297	GO:0031297	replication fork processing	14/1645	50/22345	9.78E-06	0.000249109	Alyref/Blm/Brca1/Cenps/Dna2/Donson/Fam111a/Mms22l/Nucks1/Parp1/Pcna/Rad51/Rbbp8/Rfwd3	14
GO:0044774	GO:0044774	mitotic DNA integrity checkpoint signaling	19/1645	85/22345	1.04E-05	0.000262361	Blm/Brca1/Ccnd1/Cdc6/Cdk1/Cdkn1a/Clspn/Dgkz/Donson/Dtl/Msh2/Orc1/Pidd1/Rfwd3/Rpa2/Rpl26/Rps27l/Ticrr/Topbp1	19
GO:1902369	GO:1902369	negative regulation of RNA catabolic process	19/1645	85/22345	1.04E-05	0.000262361	Dhx9/Dkc1/E2f1/Fmr1/Fus/Hnrnpa0/Hnrnpab/Hnrnpd/Hnrnpu/Larp1/Lrpprc/Mettl1/Nsun2/Slirp/Srsf1/Syncrip/Tardbp/Tent5a/Ybx1	19
GO:0007006	GO:0007006	mitochondrial membrane organization	22/1645	108/22345	1.06E-05	0.00026748	Agk/Bax/Bok/Chchd3/Hk2/Hspa4/Immt/Mtch1/Mtfp1/Pdcd5/Pmaip1/Samm50/Slc25a5/Snca/Timm10/Timm13/Timm50/Timm9/Tmem11/Tomm40/Tomm70a/Vdac2	22
GO:0000054	GO:0000054	ribosomal subunit export from nucleus	8/1645	17/22345	1.13E-05	0.000277594	Abce1/Eif6/Ltv1/Mdn1/Nmd3/Npm1/Ran/Rps15	8
GO:0009263	GO:0009263	deoxyribonucleotide biosynthetic process	8/1645	17/22345	1.13E-05	0.000277594	Cmpk1/Dck/Dut/Guk1/Nme2/Rrm2/Shmt1/Tyms	8
GO:0009265	GO:0009265	2'-deoxyribonucleotide biosynthetic process	8/1645	17/22345	1.13E-05	0.000277594	Cmpk1/Dck/Dut/Guk1/Nme2/Rrm2/Shmt1/Tyms	8
GO:0033750	GO:0033750	ribosome localization	8/1645	17/22345	1.13E-05	0.000277594	Abce1/Eif6/Ltv1/Mdn1/Nmd3/Npm1/Ran/Rps15	8
GO:0046385	GO:0046385	deoxyribose phosphate biosynthetic process	8/1645	17/22345	1.13E-05	0.000277594	Cmpk1/Dck/Dut/Guk1/Nme2/Rrm2/Shmt1/Tyms	8
GO:0006606	GO:0006606	protein import into nucleus	30/1645	175/22345	1.18E-05	0.000288539	Akap1/Apod/Appl1/Brca1/Cdk1/Cdkn1a/Cfl1/Cse1l/Heatr3/Ipo5/Ipo7/Ipo9/Kpnb1/Mapk14/Nolc1/Nup107/Nup155/Nup188/Nup54/Nup62/Nup85/Nutf2/Phb2/Ppp3ca/Ptpn5/Ran/Syk/Tardbp/Trim28/Zpr1	30
GO:0006790	GO:0006790	sulfur compound metabolic process	43/1645	294/22345	1.23E-05	0.000299335	Acaca/Acly/Acsl3/Acsl4/Acsl5/Acss2/Ahcy/Ahcyl1/Cbs/Chst2/Chst7/Chsy3/Cs/Dlat/Dnmt1/Ext1/Fasn/Fdx2/Ggt5/Glrx3/Glrx5/Hmgcs1/Hs3st2/Hs3st3b1/Hs6st2/Hspa9/Mri1/Mtap/Mthfd1/Mvd/Mvk/Ndufab1/Nubp1/Pemt/Pipox/Pmvk/Slc19a2/Slc27a3/Slc35b2/Snca/Sulf2/Tpst1/Xylt1	43
GO:0009129	GO:0009129	pyrimidine nucleoside monophosphate metabolic process	9/1645	22/22345	1.28E-05	0.000311028	Cad/Dhodh/Dut/Nme2/Nt5c3/Shmt1/Tyms/Umps/Upp1	9
GO:0035999	GO:0035999	tetrahydrofolate interconversion	7/1645	13/22345	1.34E-05	0.000323194	Dhfr/Mthfd1/Mthfd1l/Mthfd2/Sardh/Shmt1/Tyms	7
GO:0009394	GO:0009394	2'-deoxyribonucleotide metabolic process	13/1645	45/22345	1.39E-05	0.000332812	Ak2/Cmpk1/Dck/Dctpp1/Dnph1/Dut/Guk1/Nme2/Nt5c3/Rrm2/Shmt1/Tyms/Upp1	13
GO:0019692	GO:0019692	deoxyribose phosphate metabolic process	13/1645	45/22345	1.39E-05	0.000332812	Ak2/Cmpk1/Dck/Dctpp1/Dnph1/Dut/Guk1/Nme2/Nt5c3/Rrm2/Shmt1/Tyms/Upp1	13
GO:0042771	GO:0042771	intrinsic apoptotic signaling pathway in response to DNA damage by p53 class mediator	13/1645	45/22345	1.39E-05	0.000332812	Aen/Atad5/Cdip1/Cdkn1a/Hnrnpk/Mif/Msh2/Nupr1/Phlda3/Pmaip1/Rpl26/Rps27l/Tmem109	13
GO:0072528	GO:0072528	pyrimidine-containing compound biosynthetic process	11/1645	33/22345	1.41E-05	0.000334802	Cad/Cmpk1/Dhodh/Dut/Nme2/Shmt1/Slc19a2/Tk1/Tyms/Umps/Upp1	11
GO:1902751	GO:1902751	positive regulation of cell cycle G2/M phase transition	11/1645	33/22345	1.41E-05	0.000334802	Atad5/Ccnd1/Cdc25a/Cdc7/Cdk1/Dtl/Fbxo5/Lmnb1/Npm1/Rad51c/Rcc2	11
GO:0000077	GO:0000077	DNA damage checkpoint signaling	23/1645	118/22345	1.45E-05	0.000341872	Blm/Brca1/Ccnd1/Cdk1/Cdkn1a/Clspn/Dgkz/Donson/Dot1l/Dtl/E2f1/Ints7/Mapk14/Msh2/Pidd1/Rad51/Rfwd3/Rpa2/Rpl26/Rps27l/Ticrr/Topbp1/Wdr76	23
GO:0000086	GO:0000086	G2/M transition of mitotic cell cycle	25/1645	135/22345	1.59E-05	0.000373544	Blm/Brca1/Calm2/Ccnd1/Cdc25a/Cdc6/Cdc7/Cdk1/Cdk2/Cdkn1a/Cdkn2a/Clspn/Donson/Dtl/Esrrb/Fbxo5/Lmnb1/Orc1/Rad51c/Rbbp8/Rcc2/Skp2/Ticrr/Topbp1/Tpd52l1	25
GO:0010569	GO:0010569	regulation of double-strand break repair via homologous recombination	17/1645	73/22345	1.69E-05	0.000395732	Actl6a/Blm/Cgas/Fignl1/Fus/Kmt5a/Parp1/Rad51/Rif1/Rmi2/Rpa2/Ruvbl2/Senp3/Tex15/Timeless/Ubqln4/Usp51	17
GO:0043414	GO:0043414	macromolecule methylation	34/1645	214/22345	1.72E-05	0.000400435	Dimt1/Dnmt1/Dnmt3a/Dot1l/Eef1akmt1/Fbl/Ftsj3/Gspt1/Gtpbp3/Hells/Kansl2/Kmt5a/Mettl1/Nop2/Nsun2/Parp1/Prdm1/Prmt1/Prmt3/Prmt5/Prmt7/Rab3b/Setdb1/Smarca5/Smyd2/Smyd5/Snrpb/Suv39h1/Suz12/Tex15/Trmt6/Trmt61a/Wdr4/Wdr5	34
GO:0051053	GO:0051053	negative regulation of DNA metabolic process	26/1645	144/22345	1.73E-05	0.000401426	Aunip/Blm/Cdkn1a/Cdt1/Cgas/Dcp2/Dnajc2/Fbxo5/Gmnn/Gtpbp4/H1f0/Hnrnpu/Kmt5a/Msh2/Msh6/Nat10/Parp1/Rad18/Rif1/Rmi2/Rps3/Senp3/Sub1/Timeless/Trim28/Ubqln4	26
GO:0018205	GO:0018205	peptidyl-lysine modification	35/1645	224/22345	1.88E-05	0.000433924	Actl6a/Brca1/Cdkn2a/Ddx21/Dek/Dot1l/Eef1akmt1/Egr1/Fkbp10/Gnl3/Hat1/Hdac2/Hint1/Kansl2/Kat2a/Kmt5a/Map3k7/Mbd3/Mybbp1a/Ndufab1/Noc2l/P3h4/Plod3/Ruvbl2/Senp3/Setdb1/Smarca5/Smyd2/Smyd5/Sumo3/Suv39h1/Suz12/Trim28/Ube2i/Wdr5	35
GO:0001522	GO:0001522	pseudouridine synthesis	8/1645	18/22345	1.90E-05	0.0004371	Dkc1/Gar1/Nhp2/Nop10/Pus1/Pus7/Pus7l/Pusl1	8
GO:0099173	GO:0099173	postsynapse organization	38/1645	252/22345	1.93E-05	0.000439843	Abhd17a/Abhd17c/Abi2/Arf1/Baiap2/Camk2b/Cfl1/Dact1/Dgkz/Disc1/Dlg4/Dnaja3/Dock10/Epha5/Etv5/Frrs1l/Fyn/Gap43/Gphn/Grin2a/Grin2b/Hnrnpk/Hspa8/Itgb1/Kalrn/Lama5/Ncan/Nptx1/Ntrk3/Prmt3/Psd/Rer1/Ror2/Septin7/Sh3gl2/Shisa6/Sptbn2/Wnt5a	38
GO:0010389	GO:0010389	regulation of G2/M transition of mitotic cell cycle	21/1645	104/22345	1.93E-05	0.000439843	Blm/Brca1/Ccnd1/Cdc25a/Cdc6/Cdc7/Cdk1/Cdk2/Cdkn1a/Cdkn2a/Clspn/Donson/Dtl/Fbxo5/Lmnb1/Orc1/Rad51c/Rbbp8/Rcc2/Ticrr/Topbp1	21
GO:0008299	GO:0008299	isoprenoid biosynthetic process	12/1645	40/22345	1.95E-05	0.00044333	Coq2/Fdft1/Fdps/Hmgcr/Hmgcs1/Idi1/Lss/Mvd/Mvk/Pdss1/Pmvk/Prmt3	12
GO:0000018	GO:0000018	regulation of DNA recombination	25/1645	137/22345	2.07E-05	0.000466862	Actl6a/Alyref/Atad5/Blm/Cgas/Exosc6/Fignl1/Fus/H1f0/Kmt5a/Msh2/Msh6/Parp1/Rad18/Rad51/Rif1/Rmi2/Rpa2/Ruvbl2/Senp3/Tex15/Tfrc/Timeless/Ubqln4/Usp51	25
GO:0051170	GO:0051170	import into nucleus	30/1645	180/22345	2.07E-05	0.000466862	Akap1/Apod/Appl1/Brca1/Cdk1/Cdkn1a/Cfl1/Cse1l/Heatr3/Ipo5/Ipo7/Ipo9/Kpnb1/Mapk14/Nolc1/Nup107/Nup155/Nup188/Nup54/Nup62/Nup85/Nutf2/Phb2/Ppp3ca/Ptpn5/Ran/Syk/Tardbp/Trim28/Zpr1	30
GO:0040029	GO:0040029	epigenetic regulation of gene expression	35/1645	226/22345	2.28E-05	0.00051186	Brca1/Cbx3/Cdk2/Dnmt1/Dnmt3a/H1f0/Hat1/Hdac1/Hdac2/Hells/Hnrnpu/Kansl2/Lmnb1/Lmnb2/Mbd3/Mettl23/Morc2a/Noc2l/Prmt7/Rif1/Rrp8/Samd1/Setdb1/Smarca5/Smyd5/Suv39h1/Suz12/Tdg/Tet3/Tex15/Trim27/Trim28/Uhrf1/Wdhd1/Wdr5	35
GO:0009262	GO:0009262	deoxyribonucleotide metabolic process	13/1645	47/22345	2.34E-05	0.000523078	Ak2/Cmpk1/Dck/Dctpp1/Dnph1/Dut/Guk1/Nme2/Nt5c3/Rrm2/Shmt1/Tyms/Upp1	13
GO:0009157	GO:0009157	deoxyribonucleoside monophosphate biosynthetic process	6/1645	10/22345	2.56E-05	0.000566862	Dck/Dut/Nme2/Shmt1/Tk1/Tyms	6
GO:1904667	GO:1904667	negative regulation of ubiquitin protein ligase activity	6/1645	10/22345	2.56E-05	0.000566862	Cdkn2a/Fbxo5/Rpl11/Rpl23/Rpl5/Rps7	6
GO:0018208	GO:0018208	peptidyl-proline modification	12/1645	41/22345	2.57E-05	0.000566862	Crtap/Fkbp10/Fkbp1a/Fkbp2/Fkbp4/Fkbp5/P4hb/Ppia/Ppic/Ppid/Ppie/Ppil1	12
GO:0019885	GO:0019885	antigen processing and presentation of endogenous peptide antigen via MHC class I	12/1645	41/22345	2.57E-05	0.000566862	H2-D1/H2-K1/H2-Q10/H2-Q4/H2-Q7/H2-Q9/H2-T23/H60b/Ide/Raet1d/Raet1e/Tap1	12
GO:0006473	GO:0006473	protein acetylation	22/1645	114/22345	2.60E-05	0.000569727	Actl6a/Brca1/Ddx21/Ddx3x/Dek/Dscc1/Hat1/Hdac2/Ing5/Kansl2/Kat2a/Map3k7/Mbd3/Mybbp1a/Naa20/Naa25/Naa50/Nat10/Noc2l/Nupr1/Ruvbl2/Smarca5	22
GO:0006278	GO:0006278	RNA-templated DNA biosynthetic process	15/1645	61/22345	2.63E-05	0.000573549	Cct2/Cct3/Cct5/Cct6a/Cct8/Dcp2/Dkc1/Gar1/Hnrnpu/Nat10/Nhp2/Nop10/Pkib/Tcp1/Telo2	15
GO:0007004	GO:0007004	telomere maintenance via telomerase	15/1645	61/22345	2.63E-05	0.000573549	Cct2/Cct3/Cct5/Cct6a/Cct8/Dcp2/Dkc1/Gar1/Hnrnpu/Nat10/Nhp2/Nop10/Pkib/Tcp1/Telo2	15
GO:0071478	GO:0071478	cellular response to radiation	29/1645	174/22345	2.82E-05	0.000612072	Bax/Blm/Brca1/Ccnd2/Cdc25a/Cdkn1a/Crb1/Ddias/Egr1/Eif2s1/Fignl1/Hras/Ino80/Ints7/Mapk14/Mmp2/Noc2l/Npm1/Nsmce3/Nucks1/Parp1/Pcna/Pold1/Ppid/Rad51/Rpl26/Ruvbl2/Sfrp2/Tmem109	29
GO:0046394	GO:0046394	carboxylic acid biosynthetic process	44/1645	314/22345	2.87E-05	0.000620156	Acaca/Acly/Acsbg1/Acsl3/Acss2/Brca1/Cad/Cbs/Dhfr/Eif6/Elovl5/Elovl6/Erlin1/Fabp5/Fasn/Ggt5/Gls/Got1/Got2/Gstm7/Insig1/Ldha/Mid1ip1/Mif/Mri1/Mtap/Mthfd1/Mthfd1l/Ndufab1/Pkm/Pla2g3/Plod3/Prmt3/Ptges/Ptgis/Pycr2/Scd1/Scd2/Sco1/Shmt1/Srebf1/Stard4/Syk/Tecr	44
GO:0051131	GO:0051131	chaperone-mediated protein complex assembly	8/1645	19/22345	3.07E-05	0.000660761	Cct2/Hspa4/Pfdn6/Psmg2/Psmg3/Ptges3l/Stub1/Tmem35a	8
GO:0051347	GO:0051347	positive regulation of transferase activity	62/1645	497/22345	3.15E-05	0.000675283	Abi2/Agap2/Camkk2/Ccnd1/Ccnd2/Cct2/Cdc6/Cdkn1a/Cemip/Clspn/Cops8/Ddx3x/Dgkz/Dkc1/Dlg4/Dscc1/Egr1/Epha5/Erp29/Fbn1/Fgf1/Flt4/Fzd10/Fzd4/Grm5/Hnrnpa2b1/Hnrnpd/Hras/Il34/Klf4/Lyn/Maged1/Map3k7/Mef2c/Mif/Nab2/Neurl1a/Npm1/Ntrk3/Pabpn1/Pcna/Phb2/Pih1d1/Pkd1/Pkib/Ppia/Ptpn1/Rap1a/Rfc3/Rfc4/Rfc5/Ror2/Rps2/Rps3/Snca/Stub1/Syk/Tcp1/Telo2/Tpd52l1/Ube2i/Wnt5a	62
GO:0050792	GO:0050792	regulation of viral process	30/1645	184/22345	3.19E-05	0.000680813	Banf1/Bst2/Ccl5/Ddx3x/Dhx9/Fam111a/Fbln1/Fmr1/Gbp3/Ifitm2/Ifitm3/Isg15/Larp1/Ly6e/Morc2a/Nr5a2/Oasl1/Oasl2/P4hb/Pfn1/Ppia/Ppid/Ppie/Rad23a/Rsad2/Setdb1/Trim25/Trim27/Trim28/Trim62	30
GO:0001919	GO:0001919	regulation of receptor recycling	10/1645	30/22345	3.48E-05	0.000738502	Ache/Ap1ar/Bves/Gria1/Gria2/Gria3/Ldlr/Pcsk9/Snca/Vamp3	10
GO:0009156	GO:0009156	ribonucleoside monophosphate biosynthetic process	10/1645	30/22345	3.48E-05	0.000738502	Adsl/Atic/Cad/Dhodh/Gart/Impdh2/Ppat/Prps2/Umps/Upp1	10
GO:0006084	GO:0006084	acetyl-CoA metabolic process	11/1645	36/22345	3.57E-05	0.000754898	Acaca/Acly/Acss2/Cs/Dlat/Fasn/Hmgcs1/Mvd/Mvk/Pipox/Pmvk	11
GO:0016053	GO:0016053	organic acid biosynthetic process	44/1645	317/22345	3.62E-05	0.000762431	Acaca/Acly/Acsbg1/Acsl3/Acss2/Brca1/Cad/Cbs/Dhfr/Eif6/Elovl5/Elovl6/Erlin1/Fabp5/Fasn/Ggt5/Gls/Got1/Got2/Gstm7/Insig1/Ldha/Mid1ip1/Mif/Mri1/Mtap/Mthfd1/Mthfd1l/Ndufab1/Pkm/Pla2g3/Plod3/Prmt3/Ptges/Ptgis/Pycr2/Scd1/Scd2/Sco1/Shmt1/Srebf1/Stard4/Syk/Tecr	44
GO:0010950	GO:0010950	positive regulation of endopeptidase activity	28/1645	168/22345	3.85E-05	0.000806835	Anp32b/Bax/Bok/Cdkn2a/Cycs/Ddx3x/Dnaja3/Eif2ak3/Fyn/Grin2b/Hip1/Hspd1/Htra2/Lyn/Mtch1/Pdcd5/Pidd1/Pmaip1/Prelid1/Psme2/Rack1/Rnf7/Rps27l/Rps3/Sfrp2/Smad3/Snca/Syk	28
GO:0006919	GO:0006919	activation of cysteine-type endopeptidase activity involved in apoptotic process	17/1645	78/22345	4.22E-05	0.000882725	Anp32b/Bax/Bok/Cdkn2a/Cycs/Dnaja3/Eif2ak3/Hip1/Hspd1/Mtch1/Pidd1/Pmaip1/Rack1/Rnf7/Rps27l/Smad3/Snca	17
GO:0000413	GO:0000413	protein peptidyl-prolyl isomerization	9/1645	25/22345	4.30E-05	0.000889351	Fkbp1a/Fkbp2/Fkbp4/Fkbp5/Ppia/Ppic/Ppid/Ppie/Ppil1	9
GO:0006221	GO:0006221	pyrimidine nucleotide biosynthetic process	9/1645	25/22345	4.30E-05	0.000889351	Cad/Cmpk1/Dhodh/Dut/Nme2/Shmt1/Tyms/Umps/Upp1	9
GO:0071900	GO:0071900	regulation of protein serine/threonine kinase activity	46/1645	339/22345	4.30E-05	0.000889351	Blm/Cbs/Ccnd1/Ccnd2/Ccne1/Ccne2/Cdc6/Cdkn1a/Cdkn2a/Cdkn2d/Cemip/Ddx3x/Erp29/Fgf1/Fzd10/Fzd4/Gtpbp4/Hmgcr/Hras/Il34/Lyn/Maged1/Map3k7/Mef2c/Mif/Nolc1/Ntrk3/Nup62/Pih1d1/Pkd1/Pkib/Prkar2a/Ptpn1/Ptpn5/Ptprj/Ror2/Rps3/Sfrp2/Snca/Spry1/Spry2/Spry4/Syk/Telo2/Tpd52l1/Wnt5a	46
GO:0002483	GO:0002483	antigen processing and presentation of endogenous peptide antigen	12/1645	43/22345	4.35E-05	0.000896521	H2-D1/H2-K1/H2-Q10/H2-Q4/H2-Q7/H2-Q9/H2-T23/H60b/Ide/Raet1d/Raet1e/Tap1	12
GO:0046112	GO:0046112	nucleobase biosynthetic process	7/1645	15/22345	4.39E-05	0.000901371	Cad/Cmpk1/Dhodh/Gart/Ppat/Shmt1/Umps	7
GO:0071479	GO:0071479	cellular response to ionizing radiation	16/1645	71/22345	4.58E-05	0.000935604	Blm/Brca1/Ccnd2/Cdkn1a/Ddias/Egr1/Fignl1/Hras/Ino80/Ints7/Mapk14/Nucks1/Rad51/Rpl26/Sfrp2/Tmem109	16
GO:0034446	GO:0034446	substrate adhesion-dependent cell spreading	20/1645	102/22345	4.70E-05	0.000956383	Ap1ar/Bves/C1qbp/Cspg5/Fbln1/Fzd4/Fzd7/Itgav/Lama5/Lamb1/Lamc1/Lims1/Ntn4/P4hb/Postn/Prex1/Rcc2/Spry4/Triobp/Vamp3	20
GO:0048169	GO:0048169	regulation of long-term neuronal synaptic plasticity	11/1645	37/22345	4.75E-05	0.000963765	Camk2b/Dlg4/Egr1/Fmr1/Grin2a/Grin2b/Grm5/Hras/Neto1/Neurl1a/Snca	11
GO:0009161	GO:0009161	ribonucleoside monophosphate metabolic process	13/1645	50/22345	4.79E-05	0.000964526	Adsl/Ak2/Atic/Cad/Dhodh/Gart/Guk1/Impdh2/Nt5c3/Ppat/Prps2/Umps/Upp1	13
GO:0009162	GO:0009162	deoxyribonucleoside monophosphate metabolic process	10/1645	31/22345	4.80E-05	0.000964526	Dck/Dnph1/Dut/Guk1/Nme2/Nt5c3/Shmt1/Tk1/Tyms/Upp1	10
GO:2000765	GO:2000765	regulation of cytoplasmic translation	10/1645	31/22345	4.80E-05	0.000964526	Cnbp/Dhx9/Eef2/Fmr1/Hnrnpd/Hnrnpu/Pkm/Rpl13a/Syncrip/Ybx1	10
GO:1901617	GO:1901617	organic hydroxy compound biosynthetic process	36/1645	244/22345	5.04E-05	0.001007745	Appl1/Cacna1h/Cyp51/Dhcr24/Dhcr7/Dhfr/Ephx1/Erlin1/Fdft1/Fdps/Fgf1/Got1/Hmgcr/Hmgcs1/Idi1/Insig1/Ippk/Lbr/Ldha/Lpcat3/Lss/Msmo1/Mvd/Mvk/Nsdhl/Pdxk/Pgp/Pmvk/Snca/Spr/Sqle/Srebf1/Srebf2/Stard4/Tm7sf2/Wnt5a	36
GO:0046834	GO:0046834	lipid phosphorylation	6/1645	11/22345	5.28E-05	0.001051898	Agk/Dgkd/Dgkg/Dgkh/Dgkk/Dgkz	6
GO:0034502	GO:0034502	protein localization to chromosome	21/1645	111/22345	5.33E-05	0.001059604	Cct2/Cct3/Cct5/Cct6a/Cct8/Cdk1/Cenpq/Dkc1/Gnl3/Haspin/Kntc1/Mcm8/Mms22l/Msh2/Parp1/Rcc2/Rpa2/Ruvbl2/Tcp1/Tex15/Vrk1	21
GO:1903900	GO:1903900	regulation of viral life cycle	26/1645	154/22345	5.73E-05	0.001134258	Banf1/Bst2/Ccl5/Ddx3x/Fam111a/Fmr1/Gbp3/Ifitm2/Ifitm3/Isg15/Larp1/Ly6e/Morc2a/Nr5a2/Oasl1/Oasl2/P4hb/Ppia/Ppid/Ppie/Rad23a/Rsad2/Setdb1/Trim25/Trim28/Trim62	26
GO:0050821	GO:0050821	protein stabilization	31/1645	199/22345	5.82E-05	0.001149147	Ank2/Atp1b3/Cct2/Cct3/Cct5/Cct6a/Cct8/Cdkn2a/Crtap/Dnaja3/Gtpbp4/Hip1/Hspd1/Ipo9/Mcm8/Ncln/Npm1/P3h1/Pfn1/Phb2/Prkra/Rpl11/Rpl23/Rpl5/Rps7/Smad3/Stub1/Tcf3/Tcp1/Telo2/Usp36	31
GO:0016570	GO:0016570	histone modification	27/1645	163/22345	5.86E-05	0.001151506	Actl6a/Brca1/Ddx21/Dek/Dot1l/Hat1/Hdac1/Hdac2/Kansl2/Kat2a/Map3k7/Mbd3/Mybbp1a/Noc2l/Prmt5/Rbbp4/Rbbp7/Rrp8/Ruvbl2/Setdb1/Smarca5/Smyd2/Smyd5/Suv39h1/Suz12/Uhrf1/Wdr5	27
GO:0000956	GO:0000956	nuclear-transcribed mRNA catabolic process	22/1645	120/22345	5.88E-05	0.00115306	Cnot6l/Ctif/Dcp2/Dhx9/Eif3e/Eif4a3/Exosc2/Exosc5/Exosc6/Exosc7/Exosc8/Gspt1/Hnrnpab/Hnrnpd/Hnrnpu/Lsm4/Lsm7/Magoh/Mrto4/Rnps1/Syncrip/Ybx1	22
GO:0032204	GO:0032204	regulation of telomere maintenance	19/1645	96/22345	6.30E-05	0.001230747	Actl6a/Cct2/Cct3/Cct5/Cct6a/Cct8/Dcp2/Dkc1/Gnl3/Hnrnpa2b1/Hnrnpd/Hnrnpu/Ino80/Nat10/Parp1/Pkib/Ruvbl2/Tcp1/Uchl5	19
GO:0031397	GO:0031397	negative regulation of protein ubiquitination	17/1645	81/22345	7.01E-05	0.00135937	Bex1/Bex2/Bex3/Cdkn2a/Fbxo5/Fyn/Gtpbp4/Isg15/Ivns1abp/Ppia/Prmt3/Rpl11/Rpl23/Rpl5/Rps3/Rps7/Spry2	17
GO:0044773	GO:0044773	mitotic DNA damage checkpoint signaling	17/1645	81/22345	7.01E-05	0.00135937	Blm/Brca1/Ccnd1/Cdk1/Cdkn1a/Clspn/Dgkz/Donson/Dtl/Msh2/Pidd1/Rfwd3/Rpa2/Rpl26/Rps27l/Ticrr/Topbp1	17
GO:0006611	GO:0006611	protein export from nucleus	15/1645	66/22345	7.07E-05	0.001366425	Ahcyl1/Anp32b/Cdkn2a/Chchd4/Cse1l/Hspa9/Ifi27/Nutf2/Nxt1/Peg12/Pkd1/Prkaca/Ran/Txn1/Xpo4	15
GO:0009219	GO:0009219	pyrimidine deoxyribonucleotide metabolic process	8/1645	21/22345	7.23E-05	0.001393337	Cmpk1/Dctpp1/Dut/Nme2/Nt5c3/Shmt1/Tyms/Upp1	8
GO:1901992	GO:1901992	positive regulation of mitotic cell cycle phase transition	19/1645	97/22345	7.30E-05	0.001394781	Anp32b/Apex1/Ccnd1/Ccnd2/Cdc25a/Cdc7/Cdca5/Cdk1/Ddx3x/Dtl/Eif4g1/Fbxo5/Lmnb1/Lsm11/Phb2/Rad51c/Rcc2/Rpl17/Rrm2	19
GO:0000479	GO:0000479	endonucleolytic cleavage of tricistronic rRNA transcript (SSU-rRNA, 5.8S rRNA, LSU-rRNA)	7/1645	16/22345	7.31E-05	0.001394781	Bop1/Nol9/Npm1/Rcl1/Rps21/Rrs1/Tsr1	7
GO:0018195	GO:0018195	peptidyl-arginine modification	7/1645	16/22345	7.31E-05	0.001394781	Krtcap2/Ndufaf5/Prdm1/Prmt1/Prmt3/Prmt5/Prmt7	7
GO:0006346	GO:0006346	DNA methylation-dependent heterochromatin formation	10/1645	33/22345	8.75E-05	0.001657678	Dnmt1/Dnmt3a/Hdac1/Hells/Mbd3/Morc2a/Samd1/Setdb1/Tex15/Trim28	10
GO:1901798	GO:1901798	positive regulation of signal transduction by p53 class mediator	10/1645	33/22345	8.75E-05	0.001657678	Cdkn2a/Eef1e1/Pmaip1/Rpl11/Rpl23/Rpl26/Rps15/Rps20/Rps7/Spred2	10
GO:0032386	GO:0032386	regulation of intracellular transport	45/1645	339/22345	8.79E-05	0.001658792	Akap1/Ank3/Anp32b/Apod/Arf1/Brca1/Bves/Cdk1/Cdkn2a/Cemip/Chchd4/Cnih2/Dhx9/Eif3e/Fyn/Hras/Ifi27/Insig1/Ipo5/Mapk14/Nolc1/Nsun2/Nup54/Nup62/Nutf2/Oaz1/Pcsk9/Pdcd5/Peg12/Pla2g3/Pmaip1/Ppp1cc/Prkaca/Ptpn1/Ptpn5/Ran/Reep6/Srebf1/Tardbp/Tmem30a/Tomm70a/Trim28/Txn1/Xpo4/Zpr1	45
GO:0019883	GO:0019883	antigen processing and presentation of endogenous antigen	12/1645	46/22345	8.98E-05	0.001690728	H2-D1/H2-K1/H2-Q10/H2-Q4/H2-Q7/H2-Q9/H2-T23/H60b/Ide/Raet1d/Raet1e/Tap1	12
GO:0006414	GO:0006414	translational elongation	14/1645	60/22345	9.02E-05	0.001690983	Abce1/Eef1a1/Eef1b2/Eef1g/Eef2/Eif4a3/Eif5a/Gfm1/Grm5/Rack1/Rplp1/Rplp2/Tsfm/Usp10	14
GO:0017148	GO:0017148	negative regulation of translation	32/1645	213/22345	9.08E-05	0.001697645	Cnot6l/Cnot9/Dcp2/Ddx3x/Dhx9/Eif2ak3/Eif2s1/Eif4a3/Eif4e/Eif4g1/Eif6/Exosc2/Exosc5/Exosc7/Exosc8/Fmr1/Hnrnpd/Hnrnpu/Ifrd2/Larp1/Mvk/Ncl/Pus7/Rack1/Rpl13a/Rps3/Serbp1/Shmt1/Syncrip/Tardbp/Tyms/Ybx1	32
GO:0000380	GO:0000380	alternative mRNA splicing, via spliceosome	16/1645	75/22345	9.24E-05	0.001721389	Dhx9/Fmr1/Hnrnpa1/Hnrnpl/Hnrnpu/Khdrbs3/Magoh/Rbm20/Rnps1/Sfpq/Srsf1/Srsf2/Srsf6/Srsf9/Strap/Tra2b	16
GO:0009133	GO:0009133	nucleoside diphosphate biosynthetic process	6/1645	12/22345	9.89E-05	0.001837053	Ak2/Cad/Cmpk1/Dhodh/Guk1/Umps	6
GO:0030330	GO:0030330	DNA damage response, signal transduction by p53 class mediator	15/1645	68/22345	0.000101652	0.001881729	Cdkn1a/Cdkn2a/E2f7/Eef1e1/Kmt5a/Mif/Npm1/Pidd1/Pmaip1/Rpl26/Rps27l/Rps6ka6/Smyd2/Spred2/Usp10	15
GO:1900180	GO:1900180	regulation of protein localization to nucleus	26/1645	160/22345	0.000110231	0.002033904	Akap1/Apod/Brca1/Cdk1/Cdkn2a/Eif2ak3/Fyn/Ipo5/Ipo7/Maged1/Mapk14/Nmd3/Nolc1/Npm1/Nup54/Nup62/Nutf2/Parp1/Polr1a/Ptpn5/Ran/Sumo3/Tardbp/Tfrc/Trim28/Zpr1	26
GO:0007007	GO:0007007	inner mitochondrial membrane organization	10/1645	34/22345	0.000115837	0.002130427	Agk/Bax/Chchd3/Immt/Samm50/Timm10/Timm13/Timm9/Tmem11/Tomm70a	10
GO:0006301	GO:0006301	postreplication repair	9/1645	28/22345	0.000118682	0.002175703	Brca1/Dtl/Msh2/Pclaf/Pcna/Pold1/Pold2/Pole2/Rad18	9
GO:2000573	GO:2000573	positive regulation of DNA biosynthetic process	16/1645	77/22345	0.000128443	0.002347086	Cct2/Cct3/Cct5/Cct6a/Cct8/Dkc1/Dscc1/Gfer/Klf4/Npm1/Pcna/Pkib/Rfc3/Rfc4/Rfc5/Tcp1	16
GO:0043487	GO:0043487	regulation of RNA stability	28/1645	180/22345	0.000133162	0.002408239	Apex1/Cnot6l/Dcp2/Dhx9/Dkc1/E2f1/Exosc2/Exosc5/Exosc7/Exosc8/Fastkd1/Fastkd3/Fmr1/Fus/Hnrnpa0/Hnrnpd/Hnrnpu/Larp1/Mettl1/Npm1/Nsun2/Pabpc4/Pum2/Srsf1/Syncrip/Tardbp/Tent5a/Ybx1	28
GO:0071711	GO:0071711	basement membrane organization	11/1645	41/22345	0.000133485	0.002408239	Col4a1/Ext1/Fkrp/Fktn/Itgb1/Lama1/Lamb1/Lamc1/Ntn4/Plod3/Pomgnt1	11
GO:0099633	GO:0099633	protein localization to postsynaptic specialization membrane	11/1645	41/22345	0.000133485	0.002408239	Dlg4/Gpc6/Gphn/Hras/Kalrn/Lgi1/Neto1/Neto2/Nptx1/Nptx2/Rap1a	11
GO:0099645	GO:0099645	neurotransmitter receptor localization to postsynaptic specialization membrane	11/1645	41/22345	0.000133485	0.002408239	Dlg4/Gpc6/Gphn/Hras/Kalrn/Lgi1/Neto1/Neto2/Nptx1/Nptx2/Rap1a	11
GO:0032206	GO:0032206	positive regulation of telomere maintenance	15/1645	70/22345	0.000143819	0.002586471	Actl6a/Cct2/Cct3/Cct5/Cct6a/Cct8/Dkc1/Gnl3/Hnrnpa2b1/Hnrnpd/Ino80/Pkib/Ruvbl2/Tcp1/Uchl5	15
GO:0097120	GO:0097120	receptor localization to synapse	17/1645	86/22345	0.000152958	0.002742148	Cacng8/Cnih2/Dlg4/Gpc6/Gphn/Grip1/Hras/Itgb1/Kalrn/Lgi1/Lrrc7/Neto1/Neto2/Nptx1/Nptx2/Rap1a/Shisa6	17
GO:0000154	GO:0000154	rRNA modification	9/1645	29/22345	0.000160905	0.002866528	Dimt1/Dkc1/Fbl/Ftsj3/Gar1/Nat10/Nhp2/Nop10/Nop2	9
GO:0042659	GO:0042659	regulation of cell fate specification	9/1645	29/22345	0.000160905	0.002866528	Fzd7/Gatad2a/Hdac1/Hdac2/Mbd3/Rbbp4/Rbbp7/Sfrp2/Wnt5a	9
GO:0048525	GO:0048525	negative regulation of viral process	19/1645	103/22345	0.000168331	0.002983798	Banf1/Bst2/Ccl5/Fam111a/Fbln1/Ifitm2/Ifitm3/Isg15/Ly6e/Morc2a/Oasl1/Oasl2/Ppia/Rsad2/Setdb1/Trim25/Trim27/Trim28/Trim62	19
GO:0045071	GO:0045071	negative regulation of viral genome replication	13/1645	56/22345	0.000168538	0.002983798	Banf1/Bst2/Ccl5/Fam111a/Ifitm2/Ifitm3/Isg15/Morc2a/Oasl1/Oasl2/Rsad2/Setdb1/Trim28	13
GO:1901989	GO:1901989	positive regulation of cell cycle phase transition	21/1645	120/22345	0.000170362	0.003006728	Anp32b/Apex1/Atad5/Ccnd1/Ccnd2/Cdc25a/Cdc7/Cdca5/Cdk1/Ddx3x/Dtl/Eif4g1/Fbxo5/Lmnb1/Lsm11/Npm1/Phb2/Rad51c/Rcc2/Rpl17/Rrm2	21
GO:0046073	GO:0046073	dTMP metabolic process	6/1645	13/22345	0.000172245	0.003014861	Dut/Nme2/Nt5c3/Shmt1/Tyms/Upp1	6
GO:2000105	GO:2000105	positive regulation of DNA-templated DNA replication	6/1645	13/22345	0.000172245	0.003014861	Cdc7/Cdk2/Cdt1/E2f7/E2f8/Ino80	6
GO:0051259	GO:0051259	protein complex oligomerization	36/1645	259/22345	0.000172924	0.003014861	Acaca/Alad/Blm/Bok/Farsa/Farsb/Fkrp/Fus/Gls/Gria2/Grin2b/Isg15/Kcna1/Kcnc1/Kcnc4/Kcnd3/Kcng1/Kcnv1/Kctd12/Mcu/Mif/Ninj1/Pkd1/Pkm/Prmt1/Rrm2/Samd1/Shmt1/Sigmar1/Slc1a5/Slc31a1/Snca/Sod2/Sting1/Tk1/Znhit6	36
GO:0006066	GO:0006066	alcohol metabolic process	45/1645	349/22345	0.000172945	0.003014861	Cacna1h/Cebpa/Coq2/Cyp51/Dhcr24/Dhcr7/Dhfr/Ephx1/Erlin1/Fdft1/Fdps/Fgf1/Fkrp/Galk1/Got1/Gpd1/Hmgcr/Hmgcs1/Idh3a/Idi1/Impa2/Insig1/Ippk/Kcnma1/Lbr/Ldlr/Lpcat3/Lss/Msmo1/Mvd/Mvk/Nsdhl/Pcsk9/Pgp/Pmvk/Scarb1/Snca/Spr/Sqle/Srebf1/Srebf2/Stard4/Synj2/Tm7sf2/Ttc39b	45
GO:0061013	GO:0061013	regulation of mRNA catabolic process	28/1645	183/22345	0.000177409	0.003078362	Apex1/Cnot6l/Dcp2/Dhx9/E2f1/Eif4a3/Exosc2/Exosc5/Exosc7/Exosc8/Fastkd1/Fastkd3/Fmr1/Fus/Hnrnpa0/Hnrnpab/Hnrnpd/Hnrnpu/Larp1/Magoh/Npm1/Pabpc4/Pum2/Srsf1/Syncrip/Tardbp/Tent5a/Ybx1	28
GO:0043280	GO:0043280	positive regulation of cysteine-type endopeptidase activity involved in apoptotic process	22/1645	129/22345	0.000177671	0.003078362	Anp32b/Bax/Bok/Cdkn2a/Cycs/Ddx3x/Dnaja3/Eif2ak3/Hip1/Hspd1/Htra2/Mtch1/Pdcd5/Pidd1/Pmaip1/Rack1/Rnf7/Rps27l/Rps3/Smad3/Snca/Syk	22
GO:0007093	GO:0007093	mitotic cell cycle checkpoint signaling	24/1645	147/22345	0.000184872	0.003181733	Blm/Brca1/Ccnd1/Cdc6/Cdk1/Cdkn1a/Clspn/Dgkz/Donson/Dtl/Haspin/Kntc1/Msh2/Orc1/Pidd1/Psmg2/Rbbp8/Rfwd3/Rpa2/Rpl24/Rpl26/Rps27l/Ticrr/Topbp1	24
GO:2001056	GO:2001056	positive regulation of cysteine-type endopeptidase activity	24/1645	147/22345	0.000184872	0.003181733	Anp32b/Bax/Bok/Cdkn2a/Cycs/Ddx3x/Dnaja3/Eif2ak3/Fyn/Grin2b/Hip1/Hspd1/Htra2/Mtch1/Pdcd5/Pidd1/Pmaip1/Rack1/Rnf7/Rps27l/Rps3/Smad3/Snca/Syk	24
GO:0043543	GO:0043543	protein acylation	25/1645	156/22345	0.000185316	0.003181733	Actl6a/Brca1/Ddx21/Ddx3x/Dek/Dscc1/Golga7b/Hat1/Hdac2/Ing5/Kansl2/Kat2a/Map3k7/Mbd3/Mybbp1a/Naa20/Naa25/Naa50/Nat10/Noc2l/Nupr1/Ruvbl2/Smarca5/Zdhhc16/Zdhhc20	25
GO:0006479	GO:0006479	protein methylation	19/1645	104/22345	0.000191959	0.003275987	Dot1l/Eef1akmt1/Gspt1/Kansl2/Kmt5a/Prdm1/Prmt1/Prmt3/Prmt5/Prmt7/Rab3b/Setdb1/Smarca5/Smyd2/Smyd5/Snrpb/Suv39h1/Suz12/Wdr5	19
GO:0008213	GO:0008213	protein alkylation	19/1645	104/22345	0.000191959	0.003275987	Dot1l/Eef1akmt1/Gspt1/Kansl2/Kmt5a/Prdm1/Prmt1/Prmt3/Prmt5/Prmt7/Rab3b/Setdb1/Smarca5/Smyd2/Smyd5/Snrpb/Suv39h1/Suz12/Wdr5	19
GO:0002486	GO:0002486	antigen processing and presentation of endogenous peptide antigen via MHC class I via ER pathway, TAP-independent	10/1645	36/22345	0.000196084	0.003336372	H2-D1/H2-K1/H2-Q10/H2-Q4/H2-Q7/H2-Q9/H2-T23/H60b/Raet1d/Raet1e	10
GO:0043489	GO:0043489	RNA stabilization	15/1645	72/22345	0.000200404	0.003399683	Dhx9/Dkc1/E2f1/Fus/Hnrnpa0/Hnrnpd/Hnrnpu/Larp1/Mettl1/Nsun2/Srsf1/Syncrip/Tardbp/Tent5a/Ybx1	15
GO:0031571	GO:0031571	mitotic G1 DNA damage checkpoint signaling	8/1645	24/22345	0.00021414	0.003621905	Ccnd1/Cdkn1a/Dgkz/Pidd1/Rfwd3/Rpa2/Rpl26/Rps27l	8
GO:0010971	GO:0010971	positive regulation of G2/M transition of mitotic cell cycle	9/1645	30/22345	0.000214939	0.003624616	Ccnd1/Cdc25a/Cdc7/Cdk1/Dtl/Fbxo5/Lmnb1/Rad51c/Rcc2	9
GO:2000779	GO:2000779	regulation of double-strand break repair	22/1645	131/22345	0.000223093	0.003750993	Actl6a/Aunip/Bcl7c/Blm/Cgas/Dek/Dpf3/Fignl1/Fus/Kmt5a/Parp1/Rad51/Rif1/Rmi2/Rpa2/Ruvbl2/Senp3/Smarcc1/Tex15/Timeless/Ubqln4/Usp51	22
GO:0006633	GO:0006633	fatty acid biosynthetic process	25/1645	158/22345	0.000227126	0.003807543	Acaca/Acly/Acsbg1/Acsl3/Acss2/Brca1/Eif6/Elovl5/Elovl6/Erlin1/Fabp5/Fasn/Gstm7/Insig1/Mid1ip1/Mif/Ndufab1/Pla2g3/Ptges/Ptgis/Scd1/Scd2/Sco1/Srebf1/Tecr	25
GO:1990542	GO:1990542	mitochondrial transmembrane transport	13/1645	58/22345	0.000245148	0.004097573	Mcu/Mrpl18/Sfxn1/Sfxn2/Slc25a13/Slc25a37/Slc25a39/Timm23/Timm50/Tomm20/Tomm40/Tomm40l/Tomm70a	13
GO:0002484	GO:0002484	antigen processing and presentation of endogenous peptide antigen via MHC class I via ER pathway	10/1645	37/22345	0.000251122	0.004185114	H2-D1/H2-K1/H2-Q10/H2-Q4/H2-Q7/H2-Q9/H2-T23/H60b/Raet1d/Raet1e	10
GO:0002474	GO:0002474	antigen processing and presentation of peptide antigen via MHC class I	12/1645	51/22345	0.000260048	0.004321202	H2-D1/H2-K1/H2-Q10/H2-Q4/H2-Q7/H2-Q9/H2-T23/H60b/Ide/Raet1d/Raet1e/Tap1	12
GO:0070200	GO:0070200	establishment of protein localization to telomere	7/1645	19/22345	0.000264629	0.004372545	Cct2/Cct3/Cct5/Cct6a/Cct8/Dkc1/Tcp1	7
GO:1901991	GO:1901991	negative regulation of mitotic cell cycle phase transition	27/1645	178/22345	0.000264859	0.004372545	Blm/Brca1/Ccnd1/Cdc6/Cdk1/Cdkn1a/Clspn/Dact1/Dgkz/Donson/Dtl/E2f7/Fbxo5/Haspin/Klf4/Kntc1/Orc1/Pidd1/Psmg2/Rbbp8/Rbl1/Rfwd3/Rpa2/Rpl26/Rps27l/Ticrr/Topbp1	27
GO:1903539	GO:1903539	protein localization to postsynaptic membrane	14/1645	66/22345	0.000265446	0.004372545	Dlg4/Gpc6/Gphn/Grin2a/Grip1/Hras/Kalrn/Lgi1/Lrrc7/Neto1/Neto2/Nptx1/Nptx2/Rap1a	14
GO:0051099	GO:0051099	positive regulation of binding	29/1645	197/22345	0.000270017	0.004434992	Add2/Cdt1/Dact1/Dhx9/Eif2ak3/Eif2b1/Eif2s1/Eif3e/Eif4g1/Eno1/Fmr1/Foxc1/H1f0/Hmgb2/Hspa4/Ide/Klf4/Nmd3/Parp1/Pkd1/Plcl2/Plk2/Ran/Rpl11/Sting1/Tmem132a/Trim28/Txn1/Wnt5a	29
GO:0090398	GO:0090398	cellular senescence	17/1645	90/22345	0.000271387	0.004444651	Cdkn1a/Cdkn2a/Cgas/Dnaja3/Eef1e1/Fbxo5/Hras/Mapk14/Mif/Npm1/Nup62/Plk2/Rbl1/Rsl1d1/Suv39h1/Vash1/Ybx1	17
GO:0034249	GO:0034249	negative regulation of amide metabolic process	33/1645	236/22345	0.000282495	0.004589599	Cnot6l/Cnot9/Dcp2/Ddx3x/Dhx9/Eif2ak3/Eif2s1/Eif4a3/Eif4e/Eif4g1/Eif6/Exosc2/Exosc5/Exosc7/Exosc8/Fmr1/Hnrnpd/Hnrnpu/Ifrd2/Larp1/Mvk/Ncl/Pus7/Rack1/Rpl13a/Rps3/Rtn2/Serbp1/Shmt1/Syncrip/Tardbp/Tyms/Ybx1	33
GO:0090435	GO:0090435	protein localization to nuclear envelope	6/1645	14/22345	0.00028266	0.004589599	Lmnb1/Lmnb2/Nup155/Nup54/Nutf2/Tmem147	6
GO:1901836	GO:1901836	regulation of transcription of nucleolar large rRNA by RNA polymerase I	6/1645	14/22345	0.00028266	0.004589599	Ippk/Mars1/Ncl/Nol11/Pih1d1/Pwp1	6
GO:1904356	GO:1904356	regulation of telomere maintenance via telomere lengthening	13/1645	59/22345	0.00029349	0.004744356	Cct2/Cct3/Cct5/Cct6a/Cct8/Dcp2/Dkc1/Hnrnpa2b1/Hnrnpu/Nat10/Parp1/Pkib/Tcp1	13
GO:0009185	GO:0009185	ribonucleoside diphosphate metabolic process	8/1645	25/22345	0.000294696	0.004744356	Ak2/Cad/Cmpk1/Dhodh/Guk1/Nudt5/Rrm2/Umps	8
GO:0044819	GO:0044819	mitotic G1/S transition checkpoint signaling	8/1645	25/22345	0.000294696	0.004744356	Ccnd1/Cdkn1a/Dgkz/Pidd1/Rfwd3/Rpa2/Rpl26/Rps27l	8
GO:0019058	GO:0019058	viral life cycle	34/1645	247/22345	0.000310172	0.0049794	Banf1/Bst2/Ccl5/Chmp6/Ddx3x/Ddx56/Eef1a1/Fam111a/Fmr1/Gbp3/Hspa8/Ifitm2/Ifitm3/Isg15/Itgav/Jpt2/Larp1/Ly6e/Morc2a/Nr5a2/Nucks1/Oasl1/Oasl2/P4hb/Pcbp1/Ppia/Ppid/Ppie/Rad23a/Rsad2/Setdb1/Trim25/Trim28/Trim62	34
GO:0062237	GO:0062237	protein localization to postsynapse	14/1645	67/22345	0.000313125	0.005012639	Dlg4/Gpc6/Gphn/Grin2a/Grip1/Hras/Kalrn/Lgi1/Lrrc7/Neto1/Neto2/Nptx1/Nptx2/Rap1a	14
GO:0090150	GO:0090150	establishment of protein localization to membrane	36/1645	267/22345	0.00031522	0.005032014	Acsl3/Agk/Ank3/Bax/Cemip/Emc6/Fyn/Golga7b/Golph3/Grip1/Hras/Hspa4/Lrrc7/Mtch1/Naca/Ncln/Pdcd5/Pmaip1/Rab26/Rab31/Rab34/Rab5if/Rack1/Samm50/Srp54a/Srprb/Timm10/Timm13/Timm9/Tmem147/Tomm40/Tomm70a/Tram1/Vamp3/Wdr83os/Zdhhc20	36
GO:0002476	GO:0002476	antigen processing and presentation of endogenous peptide antigen via MHC class Ib	10/1645	38/22345	0.000318519	0.005042178	H2-D1/H2-K1/H2-Q10/H2-Q4/H2-Q7/H2-Q9/H2-T23/H60b/Raet1d/Raet1e	10
GO:0009126	GO:0009126	purine nucleoside monophosphate metabolic process	10/1645	38/22345	0.000318519	0.005042178	Adsl/Ak2/Atic/Dck/Dnph1/Gart/Guk1/Impdh2/Ppat/Prps2	10
GO:1902175	GO:1902175	regulation of oxidative stress-induced intrinsic apoptotic signaling pathway	10/1645	38/22345	0.000318519	0.005042178	Fyn/Fzd1/Mapk7/P4hb/Parp1/Ppia/Rack1/Sfpq/Sod2/Trap1	10
GO:0019080	GO:0019080	viral gene expression	15/1645	75/22345	0.000321019	0.005067638	Ccl5/Dhx9/Eif3b/Eif3f/Eif3g/Eif3l/Hdac1/Ifitm2/Ifitm3/Nucks1/Pfn1/Rrp1b/Tardbp/Trim27/Trim62	15
GO:1903321	GO:1903321	negative regulation of protein modification by small protein conjugation or removal	17/1645	92/22345	0.000355951	0.005603525	Bex1/Bex2/Bex3/Cdkn2a/Fbxo5/Fyn/Gtpbp4/Isg15/Ivns1abp/Ppia/Prmt3/Rpl11/Rpl23/Rpl5/Rps3/Rps7/Spry2	17
GO:0044272	GO:0044272	sulfur compound biosynthetic process	20/1645	118/22345	0.000372918	0.005854397	Acly/Acsl4/Acsl5/Acss2/Cbs/Chst7/Chsy3/Dlat/Ext1/Ggt5/Hs3st2/Hs3st3b1/Hs6st2/Mri1/Mtap/Mthfd1/Slc19a2/Slc35b2/Snca/Xylt1	20
GO:0006575	GO:0006575	cellular modified amino acid metabolic process	21/1645	127/22345	0.000381009	0.005932743	Ahcy/Aldh1l1/Atic/Cbs/Ckb/Dhfr/Dio2/Fkrp/Gart/Gcnt4/Lpcat3/Mfsd2a/Mthfd1/Mthfd1l/Mthfd2/Pemt/Pla2g3/Plod3/Sardh/Shmt1/Tyms	21
GO:0035249	GO:0035249	synaptic transmission, glutamatergic	21/1645	127/22345	0.000381009	0.005932743	Cacng8/Cnih2/Dgkz/Disc1/Ext1/Frrs1l/Gria1/Gria2/Gria3/Gria4/Grin2a/Grin2b/Grm5/Mef2c/Npy2r/Plat/Prkaca/Ror2/Serpine2/Shc3/Slc38a2	21
GO:0001881	GO:0001881	receptor recycling	12/1645	53/22345	0.00038104	0.005932743	Ache/Ap1ar/Bves/Gria1/Gria2/Gria3/Ide/Ldlr/Pcsk9/Ptpn1/Snca/Vamp3	12
GO:1900182	GO:1900182	positive regulation of protein localization to nucleus	18/1645	101/22345	0.000384142	0.005964697	Brca1/Cdk1/Cdkn2a/Eif2ak3/Fyn/Ipo5/Ipo7/Mapk14/Nmd3/Npm1/Nutf2/Parp1/Ptpn5/Ran/Tardbp/Tfrc/Trim28/Zpr1	18
GO:0009221	GO:0009221	pyrimidine deoxyribonucleotide biosynthetic process	5/1645	10/22345	0.000395662	0.006044484	Cmpk1/Dut/Nme2/Shmt1/Tyms	5
GO:0031125	GO:0031125	rRNA 3'-end processing	5/1645	10/22345	0.000395662	0.006044484	Eri1/Exosc2/Exosc7/Exosc8/Rps21	5
GO:0033314	GO:0033314	mitotic DNA replication checkpoint signaling	5/1645	10/22345	0.000395662	0.006044484	Cdc6/Clspn/Orc1/Ticrr/Topbp1	5
GO:0045039	GO:0045039	protein insertion into mitochondrial inner membrane	5/1645	10/22345	0.000395662	0.006044484	Agk/Timm10/Timm13/Timm9/Tomm70a	5
GO:0070934	GO:0070934	CRD-mediated mRNA stabilization	5/1645	10/22345	0.000395662	0.006044484	Dhx9/Hnrnpd/Hnrnpu/Syncrip/Ybx1	5
GO:2000234	GO:2000234	positive regulation of rRNA processing	5/1645	10/22345	0.000395662	0.006044484	Dimt1/Heatr1/Utp15/Wdr43/Wdr75	5
GO:0010952	GO:0010952	positive regulation of peptidase activity	28/1645	192/22345	0.000398637	0.006073606	Anp32b/Bax/Bok/Cdkn2a/Cycs/Ddx3x/Dnaja3/Eif2ak3/Fyn/Grin2b/Hip1/Hspd1/Htra2/Lyn/Mtch1/Pdcd5/Pidd1/Pmaip1/Prelid1/Psme2/Rack1/Rnf7/Rps27l/Rps3/Sfrp2/Smad3/Snca/Syk	28
GO:0002428	GO:0002428	antigen processing and presentation of peptide antigen via MHC class Ib	10/1645	39/22345	0.000400359	0.006083534	H2-D1/H2-K1/H2-Q10/H2-Q4/H2-Q7/H2-Q9/H2-T23/H60b/Raet1d/Raet1e	10
GO:0034644	GO:0034644	cellular response to UV	17/1645	93/22345	0.000406172	0.006155403	Bax/Cdc25a/Cdkn1a/Ddias/Eif2s1/Ino80/Mapk14/Mmp2/Noc2l/Npm1/Nsmce3/Parp1/Pcna/Pold1/Ppid/Rpl26/Ruvbl2	17
GO:0030199	GO:0030199	collagen fibril organization	13/1645	61/22345	0.000414883	0.006270691	Adamts12/Adamts14/Col5a1/Colgalt1/Crtap/Ext1/Fkbp10/Foxc1/P3h1/P3h4/Plod3/Serpinh1/Sfrp2	13
GO:0045787	GO:0045787	positive regulation of cell cycle	45/1645	363/22345	0.000416392	0.006276813	Anp32b/Apex1/Atad5/Brca1/Camk2b/Ccnd1/Ccnd2/Cdc25a/Cdc6/Cdc7/Cdca5/Cdk1/Ddx3x/Dtl/E2f7/E2f8/Eif4e/Eif4g1/Fbxo5/Fen1/Hnrnpu/Ino80/Lmnb1/Lsm11/Map3k7/Ncapg2/Npm1/Nup62/Nupr1/Orc1/Phb2/Pkd1/Plk4/Rad18/Rad23a/Rad51c/Ranbp1/Rcc2/Rpl17/Rps15a/Rrm2/Sfpq/Tcf3/Wnt5a/Zpr1	45
GO:0006304	GO:0006304	DNA modification	16/1645	85/22345	0.000423085	0.006360822	Apex1/Dnmt1/Dnmt3a/Exosc5/Exosc6/Gstt1/Hells/Hnrnpab/Otud4/Parp1/Prmt5/Smarca5/Syncrip/Tet3/Tex15/Trim28	16
GO:0042306	GO:0042306	regulation of protein import into nucleus	15/1645	77/22345	0.000432322	0.006482555	Akap1/Apod/Brca1/Cdk1/Ipo5/Mapk14/Nolc1/Nup54/Nup62/Nutf2/Ptpn5/Ran/Tardbp/Trim28/Zpr1	15
GO:0031330	GO:0031330	negative regulation of cellular catabolic process	28/1645	193/22345	0.000434204	0.006493631	Dhx9/Dkc1/E2f1/Eif4g1/Fmr1/Foxk2/Fus/Hnrnpa0/Hnrnpab/Hnrnpd/Hnrnpu/Larp1/Lrpprc/Mettl1/Mfsd2a/Nsun2/Nupr1/Slirp/Snca/Srsf1/Syncrip/Tardbp/Tent5a/Timp4/Trim27/Ubqln4/Usp36/Ybx1	28
GO:0043488	GO:0043488	regulation of mRNA stability	25/1645	165/22345	0.000446589	0.006661324	Apex1/Cnot6l/Dcp2/Dhx9/E2f1/Exosc2/Exosc5/Exosc7/Exosc8/Fastkd1/Fastkd3/Fmr1/Fus/Hnrnpa0/Hnrnpd/Hnrnpu/Larp1/Npm1/Pabpc4/Pum2/Srsf1/Syncrip/Tardbp/Tent5a/Ybx1	25
GO:0044818	GO:0044818	mitotic G2/M transition checkpoint	12/1645	54/22345	0.000457492	0.006806096	Blm/Brca1/Cdc6/Cdk1/Cdkn1a/Clspn/Donson/Dtl/Orc1/Rbbp8/Ticrr/Topbp1	12
GO:0031647	GO:0031647	regulation of protein stability	40/1645	313/22345	0.00046229	0.006859516	Ank2/Atp1b3/Cct2/Cct3/Cct5/Cct6a/Cct8/Cdkn2a/Crtap/Dact1/Dnaja3/Gtpbp4/Hip1/Hspa8/Hspd1/Ipo9/Kat2a/Lss/Mcm8/Ncln/Npm1/P3h1/Pfn1/Phb2/Prkra/Rad23a/Rpl11/Rpl23/Rpl5/Rps7/Smad3/Snca/Srebf1/Stub1/Tardbp/Tcf3/Tcp1/Telo2/Tmem183a/Usp36	40
GO:0016573	GO:0016573	histone acetylation	13/1645	62/22345	0.000490051	0.007252501	Actl6a/Brca1/Ddx21/Dek/Hat1/Kansl2/Kat2a/Map3k7/Mbd3/Mybbp1a/Noc2l/Ruvbl2/Smarca5	13
GO:0045862	GO:0045862	positive regulation of proteolysis	45/1645	366/22345	0.000497673	0.007346174	Ankib1/Anp32b/Bax/Bok/Ccbe1/Cdkn2a/Cfl1/Ctsc/Cycs/Ddx3x/Disc1/Dnaja3/Eif2ak3/Eno1/Fmr1/Fyn/Grin2b/Hdac2/Hip1/Hspbp1/Hspd1/Htra2/Lyn/Mtch1/Nupr1/Pdcd5/Pidd1/Plk2/Pmaip1/Prelid1/Psme2/Rack1/Rad23a/Rnf7/Rps27l/Rps3/Sfrp2/Sh3rf3/Smad3/Snca/Stub1/Sumo3/Syk/Timm23/Tmtc3	45
GO:0009416	GO:0009416	response to light stimulus	41/1645	325/22345	0.000515581	0.007556489	B4galt2/Bax/Casp7/Ccnd1/Cdc25a/Cdkn1a/Cdkn2d/Crb1/Ddias/Dtl/Eif2s1/Ercc8/Ext1/Foxb1/Grin2a/Hmgcr/Ino80/Itgb1/Mapk14/Mmp2/Msh2/Msh6/Neto1/Noc2l/Npm1/Nr2f6/Nsmce3/Parp1/Pclaf/Pcna/Pmaip1/Pold1/Ppid/Ppp1cc/Rad18/Rdh13/Reep6/Rpl26/Ruvbl2/Sema5b/Usp1	41
GO:0090316	GO:0090316	positive regulation of intracellular protein transport	23/1645	148/22345	0.000515713	0.007556489	Ank3/Anp32b/Brca1/Cdk1/Cemip/Eif3e/Fyn/Hras/Ipo5/Mapk14/Nutf2/Oaz1/Pdcd5/Pmaip1/Prkaca/Ptpn5/Ran/Tardbp/Tmem30a/Tomm70a/Trim28/Xpo4/Zpr1	23
GO:0065004	GO:0065004	protein-DNA complex assembly	26/1645	176/22345	0.000516677	0.007556489	Anp32b/Asf1b/Bdp1/Cdc45/Cdt1/Chaf1a/Chaf1b/Grwd1/H1f0/Hat1/Hira/Kntc1/Mcm2/Med14/Med18/Nap1l1/Nap1l5/Nasp/Npm1/Rad51/Rad51c/Rbbp4/Set/Smarca5/Ssrp1/Supt16	26
GO:0090068	GO:0090068	positive regulation of cell cycle process	36/1645	274/22345	0.00051724	0.007556489	Anp32b/Apex1/Atad5/Camk2b/Ccnd1/Ccnd2/Cdc25a/Cdc6/Cdc7/Cdca5/Cdk1/Ddx3x/Dtl/E2f7/E2f8/Eif4g1/Fbxo5/Fen1/Hnrnpu/Ino80/Lmnb1/Lsm11/Ncapg2/Npm1/Nup62/Orc1/Phb2/Plk4/Rad18/Rad51c/Ranbp1/Rcc2/Rpl17/Rrm2/Sfpq/Wnt5a	36
GO:0045540	GO:0045540	regulation of cholesterol biosynthetic process	7/1645	21/22345	0.000535865	0.007788544	Dhcr7/Erlin1/Fdps/Fgf1/Lpcat3/Srebf1/Srebf2	7
GO:0106118	GO:0106118	regulation of sterol biosynthetic process	7/1645	21/22345	0.000535865	0.007788544	Dhcr7/Erlin1/Fdps/Fgf1/Lpcat3/Srebf1/Srebf2	7
GO:0009451	GO:0009451	RNA modification	23/1645	149/22345	0.000568197	0.008237403	Ctu1/Dimt1/Dkc1/Elp5/Fbl/Ftsj3/Gar1/Gtpbp3/Hnrnpab/Mettl1/Nat10/Nhp2/Nop10/Nop2/Nsun2/Pus1/Pus7/Pus7l/Pusl1/Syncrip/Trmt6/Trmt61a/Wdr4	23
GO:1904951	GO:1904951	positive regulation of establishment of protein localization	44/1645	358/22345	0.000575509	0.008314389	Aacs/Acsl3/Acsl4/Ank3/Anp32b/Arf1/Brca1/Cct2/Cct3/Cct5/Cct6a/Cct8/Cdk1/Cemip/Chrm3/Dkc1/Eif3e/Fyn/Golph3/Gpr68/Hras/Ipo5/Mapk14/Mcu/Nutf2/Oaz1/Pdcd5/Pmaip1/Ppia/Ppid/Prkaca/Prkcb/Ptpn5/Rab34/Rack1/Ran/Tardbp/Tcp1/Tmem132a/Tmem30a/Tomm70a/Trim28/Xpo4/Zpr1	44
GO:0006446	GO:0006446	regulation of translational initiation	13/1645	63/22345	0.000576433	0.008314389	Bzw1/Bzw2/Ctif/Ddx3x/Eif2ak3/Eif2s1/Eif3b/Eif4g1/Eif5/Fmr1/Larp1/Npm1/Rpl13a	13
GO:0016556	GO:0016556	mRNA modification	9/1645	34/22345	0.000602768	0.008650325	Dkc1/Hnrnpab/Nsun2/Pus1/Pus7/Pus7l/Syncrip/Trmt6/Trmt61a	9
GO:0071353	GO:0071353	cellular response to interleukin-4	9/1645	34/22345	0.000602768	0.008650325	Alad/Fasn/Impdh2/Mcm2/Rpl3/Rplp0/Rps2/Tcf7/Tuba1b	9
GO:1990089	GO:1990089	response to nerve growth factor	10/1645	41/22345	0.000616847	0.008807888	E2f1/Gria1/Gria2/Grip1/Ntrk3/Parp1/Rab35/Rap1a/Rps3/Sh3gl2	10
GO:1990090	GO:1990090	cellular response to nerve growth factor stimulus	10/1645	41/22345	0.000616847	0.008807888	E2f1/Gria1/Gria2/Grip1/Ntrk3/Parp1/Rab35/Rap1a/Rps3/Sh3gl2	10
GO:0006637	GO:0006637	acyl-CoA metabolic process	16/1645	88/22345	0.000631767	0.008975834	Acaca/Acly/Acsl3/Acsl4/Acsl5/Acss2/Cs/Dlat/Fasn/Hmgcs1/Mvd/Mvk/Pipox/Pmvk/Slc27a3/Snca	16
GO:0035383	GO:0035383	thioester metabolic process	16/1645	88/22345	0.000631767	0.008975834	Acaca/Acly/Acsl3/Acsl4/Acsl5/Acss2/Cs/Dlat/Fasn/Hmgcs1/Mvd/Mvk/Pipox/Pmvk/Slc27a3/Snca	16
GO:0099072	GO:0099072	regulation of postsynaptic membrane neurotransmitter receptor levels	21/1645	132/22345	0.000646359	0.009160249	Cacng8/Dlg4/Efnb2/Frrs1l/Gpc6/Gphn/Grip1/Gsg1l/Hip1/Hras/Itgb1/Kalrn/Lgi1/Lrrc7/Neto1/Neto2/Nptx1/Nptx2/Prkci/Rap1a/Shisa6	21
GO:0009176	GO:0009176	pyrimidine deoxyribonucleoside monophosphate metabolic process	6/1645	16/22345	0.000663015	0.009349662	Dut/Nme2/Nt5c3/Shmt1/Tyms/Upp1	6
GO:0098761	GO:0098761	cellular response to interleukin-7	6/1645	16/22345	0.000663015	0.009349662	Atic/Eno1/Hspd1/P4hb/Stip1/Ybx1	6
GO:1902373	GO:1902373	negative regulation of mRNA catabolic process	14/1645	72/22345	0.000676791	0.009514773	Dhx9/E2f1/Fmr1/Fus/Hnrnpa0/Hnrnpab/Hnrnpd/Hnrnpu/Larp1/Srsf1/Syncrip/Tardbp/Tent5a/Ybx1	14
GO:0000491	GO:0000491	small nucleolar ribonucleoprotein complex assembly	5/1645	11/22345	0.00068142	0.009514773	Pih1d1/Ruvbl2/Shq1/Snu13/Znhit6	5
GO:1900152	GO:1900152	negative regulation of nuclear-transcribed mRNA catabolic process, deadenylation-dependent decay	5/1645	11/22345	0.00068142	0.009514773	Dhx9/Hnrnpd/Hnrnpu/Syncrip/Ybx1	5
GO:1905214	GO:1905214	regulation of RNA binding	5/1645	11/22345	0.00068142	0.009514773	Eif3e/Eif4a3/Eif4g1/Fmr1/Nucks1	5
GO:0045930	GO:0045930	negative regulation of mitotic cell cycle	32/1645	238/22345	0.000691979	0.009638527	Blm/Bmp7/Brca1/Ccnd1/Cdc6/Cdk1/Cdkn1a/Clspn/Dact1/Dgkz/Donson/Dtl/E2f7/Fbxo5/Foxc1/Haspin/Klf4/Kntc1/Msh2/Nle1/Orc1/Pidd1/Psmg2/Rbbp8/Rbl1/Rfwd3/Rpa2/Rpl24/Rpl26/Rps27l/Ticrr/Topbp1	32
GO:0007215	GO:0007215	glutamate receptor signaling pathway	11/1645	49/22345	0.000713932	0.009919982	Cx3cl1/Fmr1/Frrs1l/Fyn/Gria2/Grin2a/Grin2b/Grip1/Grm5/Kalrn/Necab2	11
GO:0001824	GO:0001824	blastocyst development	24/1645	161/22345	0.000729345	0.010109434	Actl6a/Asf1b/Bysl/Esrrb/Gins1/Klf4/Nasp/Ncapg2/Ndufa2/Nle1/Nop2/Pemt/Ppp1cc/Psmc4/Rbbp8/Rpl13/Rpl7l1/Rrm2/Setdb1/Sf3b6/Suv39h1/Ttll4/Wdr74/Zpr1	24
GO:0009127	GO:0009127	purine nucleoside monophosphate biosynthetic process	7/1645	22/22345	0.000736311	0.010156439	Adsl/Atic/Dck/Gart/Impdh2/Ppat/Prps2	7
GO:0042790	GO:0042790	nucleolar large rRNA transcription by RNA polymerase I	7/1645	22/22345	0.000736311	0.010156439	Ippk/Mars1/Ncl/Nol11/Pih1d1/Pwp1/Tcof1	7
GO:1901607	GO:1901607	alpha-amino acid biosynthetic process	12/1645	57/22345	0.00076841	0.010573551	Cad/Cbs/Dhfr/Gls/Got1/Got2/Mri1/Mtap/Mthfd1/Plod3/Pycr2/Shmt1	12
GO:0048678	GO:0048678	response to axon injury	14/1645	73/22345	0.000781554	0.01072844	Bax/Bex1/Dhfr/Flrt3/Gap43/Klf4/Matn2/Mmp2/Ntrk3/Pum2/Sod2/Stk24/Tnc/Xylt1	14
GO:0043281	GO:0043281	regulation of cysteine-type endopeptidase activity involved in apoptotic process	29/1645	210/22345	0.000784602	0.010744318	Anp32b/Bax/Bok/Cdkn2a/Cdkn2d/Cycs/Ddx3x/Dhcr24/Dnaja3/Eif2ak3/Hip1/Hspd1/Htra2/Klf4/Mtch1/Nle1/Pdcd5/Pidd1/Pih1d1/Pmaip1/Rack1/Rnf7/Rps27l/Rps3/Rps6ka3/Sfrp2/Smad3/Snca/Syk	29
GO:0060996	GO:0060996	dendritic spine development	21/1645	134/22345	0.000790602	0.010800463	Abi2/Acsl4/Arf1/Baiap2/Camk2b/Cfl1/D16Ertd472e/Disc1/Dlg4/Dock10/Epha5/Fmr1/Hdac2/Hnrnpk/Kalrn/Mef2c/Neurl1a/Plk2/Prmt3/Septin7/Srgap2	21
GO:0033865	GO:0033865	nucleoside bisphosphate metabolic process	19/1645	116/22345	0.000797289	0.010813828	Acaca/Acly/Acsl3/Acsl4/Acsl5/Acss2/Cs/Dlat/Fasn/Hmgcr/Hmgcs1/Mvd/Mvk/Pank3/Pank4/Pipox/Pmvk/Slc27a3/Snca	19
GO:0033875	GO:0033875	ribonucleoside bisphosphate metabolic process	19/1645	116/22345	0.000797289	0.010813828	Acaca/Acly/Acsl3/Acsl4/Acsl5/Acss2/Cs/Dlat/Fasn/Hmgcr/Hmgcs1/Mvd/Mvk/Pank3/Pank4/Pipox/Pmvk/Slc27a3/Snca	19
GO:0034032	GO:0034032	purine nucleoside bisphosphate metabolic process	19/1645	116/22345	0.000797289	0.010813828	Acaca/Acly/Acsl3/Acsl4/Acsl5/Acss2/Cs/Dlat/Fasn/Hmgcr/Hmgcs1/Mvd/Mvk/Pank3/Pank4/Pipox/Pmvk/Slc27a3/Snca	19
GO:0032210	GO:0032210	regulation of telomere maintenance via telomerase	11/1645	50/22345	0.000855226	0.011572026	Cct2/Cct3/Cct5/Cct6a/Cct8/Dcp2/Dkc1/Hnrnpu/Nat10/Pkib/Tcp1	11
GO:0045070	GO:0045070	positive regulation of viral genome replication	8/1645	29/22345	0.000897505	0.012086546	Ddx3x/Gbp3/Larp1/Nr5a2/Ppia/Ppid/Ppie/Rad23a	8
GO:0070199	GO:0070199	establishment of protein localization to chromosome	8/1645	29/22345	0.000897505	0.012086546	Cct2/Cct3/Cct5/Cct6a/Cct8/Dkc1/Ruvbl2/Tcp1	8
GO:1902807	GO:1902807	negative regulation of cell cycle G1/S phase transition	14/1645	74/22345	0.000899682	0.012087223	Ccnd1/Cdkn1a/Cdkn2d/Dact1/Dgkz/E2f7/Haspin/Klf4/Pidd1/Rbl1/Rfwd3/Rpa2/Rpl26/Rps27l	14
GO:0008631	GO:0008631	intrinsic apoptotic signaling pathway in response to oxidative stress	12/1645	58/22345	0.000904914	0.012128832	Fyn/Fzd1/Mapk7/P4hb/Parp1/Ppia/Rack1/Rnf7/Sfpq/Sod2/Stk24/Trap1	12
GO:0002475	GO:0002475	antigen processing and presentation via MHC class Ib	10/1645	43/22345	0.000921918	0.012327666	H2-D1/H2-K1/H2-Q10/H2-Q4/H2-Q7/H2-Q9/H2-T23/H60b/Raet1d/Raet1e	10
GO:0000731	GO:0000731	DNA synthesis involved in DNA repair	9/1645	36/22345	0.000946587	0.012598248	Cdkn2d/Dtl/Pclaf/Pcna/Pola1/Pold1/Pold2/Pole/Pole2	9
GO:0070670	GO:0070670	response to interleukin-4	9/1645	36/22345	0.000946587	0.012598248	Alad/Fasn/Impdh2/Mcm2/Rpl3/Rplp0/Rps2/Tcf7/Tuba1b	9
GO:0043405	GO:0043405	regulation of MAP kinase activity	27/1645	193/22345	0.000959021	0.012702808	Cbs/Erp29/Fgf1/Fzd10/Fzd4/Hmgcr/Hras/Il34/Lyn/Maged1/Map3k7/Mef2c/Mif/Ntrk3/Nup62/Ptpn1/Ptpn5/Ptprj/Ror2/Rps3/Sfrp2/Spry1/Spry2/Spry4/Syk/Tpd52l1/Wnt5a	27
GO:0098760	GO:0098760	response to interleukin-7	6/1645	17/22345	0.000961149	0.012702808	Atic/Eno1/Hspd1/P4hb/Stip1/Ybx1	6
GO:1902570	GO:1902570	protein localization to nucleolus	6/1645	17/22345	0.000961149	0.012702808	Cdkn2a/Nmd3/Npm1/Polr1a/Ran/Rrs1	6
GO:0042391	GO:0042391	regulation of membrane potential	55/1645	486/22345	0.00097811	0.012896984	Ank2/Ank3/Ano6/Atp1b3/Baiap2/Bax/Bok/Bves/Cacna1h/Cdkn2a/Cnih2/Cx3cl1/Dlg4/Dsc2/Eif4a3/Fgf13/Fmr1/Gabrg1/Gja5/Gna14/Got1/Gria1/Grin2a/Grin2b/Hnrnpa1/Kcna1/Kcnab2/Kcnc4/Kcnd3/Kcnip1/Kcnip2/Kcnk1/Kcnma1/Mef2c/Ndufc2/Neto1/Npy2r/Ntrk3/Nup155/Parp1/Piezo1/Plk2/Pmaip1/Ppp3ca/Prelid1/Rack1/Rgs7bp/Rimbp2/Rims4/Scn5a/Slc29a1/Slc39a8/Snca/Sod2/Ywhah	55
GO:0045910	GO:0045910	negative regulation of DNA recombination	11/1645	51/22345	0.0010189	0.013403729	Blm/Cgas/H1f0/Kmt5a/Msh2/Msh6/Rad18/Rif1/Rmi2/Senp3/Ubqln4	11
GO:0046824	GO:0046824	positive regulation of nucleocytoplasmic transport	14/1645	75/22345	0.00103249	0.013551139	Anp32b/Brca1/Cdk1/Dhx9/Ipo5/Mapk14/Nutf2/Prkaca/Ptpn5/Ran/Tardbp/Trim28/Xpo4/Zpr1	14
GO:1902750	GO:1902750	negative regulation of cell cycle G2/M phase transition	13/1645	67/22345	0.001061541	0.01390032	Blm/Brca1/Cdc6/Cdk1/Cdkn1a/Clspn/Donson/Dtl/Orc1/Pkmyt1/Rbbp8/Ticrr/Topbp1	13
GO:0006107	GO:0006107	oxaloacetate metabolic process	5/1645	12/22345	0.001097495	0.014239876	Acly/Cs/Got1/Got2/Mdh2	5
GO:0006167	GO:0006167	AMP biosynthetic process	5/1645	12/22345	0.001097495	0.014239876	Adsl/Atic/Gart/Ppat/Prps2	5
GO:0031126	GO:0031126	sno(s)RNA 3'-end processing	5/1645	12/22345	0.001097495	0.014239876	Dkc1/Exosc2/Exosc5/Exosc6/Fbl	5
GO:0043628	GO:0043628	regulatory ncRNA 3'-end processing	5/1645	12/22345	0.001097495	0.014239876	Dkc1/Exosc2/Exosc5/Exosc6/Fbl	5
GO:0051262	GO:0051262	protein tetramerization	15/1645	84/22345	0.001117479	0.014466133	Acaca/Farsa/Farsb/Fkrp/Gls/Gria2/Grin2b/Kcnc1/Pkd1/Pkm/Rrm2/Shmt1/Snca/Sod2/Tk1	15
GO:0031099	GO:0031099	regeneration	24/1645	166/22345	0.001129521	0.014588792	Bex1/Ccnd1/Cdk1/Cdkn1a/Cxcl12/Dhfr/Fkrp/Fzd7/Gap43/Gfer/Ifrd1/Klf4/Matn2/Mmp2/Naca/Ninj1/Ntrk3/Pkm/Pum2/Serpine1/Stk24/Sulf2/Tnc/Xylt1	24
GO:1903320	GO:1903320	regulation of protein modification by small protein conjugation or removal	32/1645	245/22345	0.001132661	0.014596168	Bex1/Bex2/Bex3/Brca1/Cdkn2a/Ddx3x/Dnaja3/Egr1/Fbxo5/Fyn/Gnl3/Gtpbp4/Hspbp1/Isg15/Ivns1abp/Npm1/Nsmce3/Otud4/Ppia/Prmt3/Rpl11/Rpl23/Rpl5/Rps2/Rps3/Rps7/Septin4/Skp2/Spry2/Spsb4/Stub1/Ube2i	32
GO:0007059	GO:0007059	chromosome segregation	48/1645	413/22345	0.00114091	0.014669211	Actl6a/Bcl7c/Brca1/Brip1/Ccne1/Ccne2/Cdc6/Cdca5/Cdk1/Cdt1/Cenpm/Cenpq/Cenps/Chmp6/Ddx3x/Dpf3/Eml4/Fbxo5/Haspin/Haus5/Haus6/Hnrnpu/Ino80/Kntc1/Kpnb1/Mybl2/Ncapg2/Ndc1/Nup37/Nup43/Nup62/Pmf1/Psmg2/Pum2/Rad18/Ran/Rcc1/Rcc2/Rmi2/Rps3/Rrs1/Sac3d1/Slc25a5/Smarca5/Smarcc1/Tex15/Tubb5/Ube2i	48
GO:0006979	GO:0006979	response to oxidative stress	45/1645	381/22345	0.001155252	0.014820082	Apex1/Apod/Banf1/Car3/Cdkn2a/Cfl1/Chchd4/Coq7/Ddias/Dgkk/Dhfr/Eif2s1/Epx/Ercc8/Etv5/Fut8/Fyn/Gpx7/Hdac2/Htra2/Ide/Lig1/Lpo/Mapk7/Mmp2/Msra/Ndufa12/Ndufb4/Ndufs8/Parp1/Ppia/Prkra/Psmb5/Pycr2/Rack1/Rps3/Rwdd1/Snca/Sod2/Stc2/Stk24/Stk26/Trap1/Trim25/Txn1	45
GO:0010469	GO:0010469	regulation of signaling receptor activity	21/1645	138/22345	0.001163978	0.014898396	Cacng8/Cfl1/Chmp6/Cnih2/Dlg4/Grin2a/Grip1/Gsg1l/Hdac1/Hdac2/Itgb1/Mef2c/Neto1/Neto2/Neurl1a/Pcsk9/Ptprj/Rwdd1/Serpine1/Shisa6/Tafa1	21
GO:0043516	GO:0043516	regulation of DNA damage response, signal transduction by p53 class mediator	9/1645	37/22345	0.001170129	0.014909962	Cdkn2a/Eef1e1/Kmt5a/Mif/Npm1/Pmaip1/Rpl26/Smyd2/Spred2	9
GO:1904358	GO:1904358	positive regulation of telomere maintenance via telomere lengthening	9/1645	37/22345	0.001170129	0.014909962	Cct2/Cct3/Cct5/Cct6a/Cct8/Dkc1/Hnrnpa2b1/Pkib/Tcp1	9
GO:2000134	GO:2000134	negative regulation of G1/S transition of mitotic cell cycle	13/1645	68/22345	0.001225481	0.015566829	Ccnd1/Cdkn1a/Dact1/Dgkz/E2f7/Haspin/Klf4/Pidd1/Rbl1/Rfwd3/Rpa2/Rpl26/Rps27l	13
GO:0001558	GO:0001558	regulation of cell growth	51/1645	447/22345	0.001227158	0.015566829	Acsl4/Brca1/Bst2/Cdh4/Cdkn1a/Cdkn2a/Cdkn2d/Cfl1/Cxcl12/Ddx3x/Disc1/Dnajc2/Dnph1/Eif4g1/Eno1/Exosc2/Fdps/Fgf13/Flt4/Hnrnpk/Ifrd1/Igfbp3/Igfbp4/Ing5/Ino80/Kdm2b/Lgi1/Mfsd2a/Npm1/Ntn1/Ntrk3/Nubp1/P3h1/Ppan/Prr5/Ptprj/Pum2/Rack1/Rbbp7/Rerg/Rpl4/Sema3a/Sema5b/Serpine2/Sfrp2/Smad3/St7l/Tnc/Tomm70a/Wdr36/Wnt5a	51
GO:0031623	GO:0031623	receptor internalization	22/1645	148/22345	0.001233514	0.015612602	Ache/Apln/Arf1/Cacng8/Calcrl/Dlg4/Efnb2/Fmr1/Gria1/Gria2/Gsg1l/Hip1/Itgb1/Necab2/Pcsk9/Plk2/Ptpn5/Rab31/Sh3gl2/Snca/Syk/Tfrc	22
GO:0031056	GO:0031056	regulation of histone modification	10/1645	45/22345	0.001340813	0.016930099	Brca1/Ddx21/Dek/Kansl2/Mybbp1a/Noc2l/Rrp8/Smarca5/Suv39h1/Wdr5	10
GO:0048144	GO:0048144	fibroblast proliferation	22/1645	149/22345	0.001348765	0.016930099	Bax/Cdc6/Cdk1/Cdkn1a/Cks1b/Dhx9/Dph1/E2f1/E2f8/Fbln1/Hras/Ing5/Kat2a/Mif/Nupr1/Pes1/Pmaip1/Rpl29/Rrn3/Serpine1/Sod2/Wnt5a	22
GO:0009220	GO:0009220	pyrimidine ribonucleotide biosynthetic process	6/1645	18/22345	0.001352501	0.016930099	Cad/Cmpk1/Dhodh/Nme2/Umps/Upp1	6
GO:0016074	GO:0016074	sno(s)RNA metabolic process	6/1645	18/22345	0.001352501	0.016930099	Dkc1/Exosc2/Exosc5/Exosc6/Fbl/Nolc1	6
GO:0051444	GO:0051444	negative regulation of ubiquitin-protein transferase activity	6/1645	18/22345	0.001352501	0.016930099	Cdkn2a/Fbxo5/Rpl11/Rpl23/Rpl5/Rps7	6
GO:2000116	GO:2000116	regulation of cysteine-type endopeptidase activity	31/1645	238/22345	0.001402239	0.017514121	Anp32b/Bax/Bok/Cdkn2a/Cdkn2d/Cycs/Ddx3x/Dhcr24/Dnaja3/Eif2ak3/Fyn/Grin2b/Hip1/Hspd1/Htra2/Klf4/Mtch1/Nle1/Pdcd5/Pidd1/Pih1d1/Pmaip1/Rack1/Rnf7/Rps27l/Rps3/Rps6ka3/Sfrp2/Smad3/Snca/Syk	31
GO:0006475	GO:0006475	internal protein amino acid acetylation	13/1645	69/22345	0.001409967	0.017533568	Actl6a/Brca1/Ddx21/Dek/Hat1/Kansl2/Kat2a/Map3k7/Mbd3/Mybbp1a/Noc2l/Ruvbl2/Smarca5	13
GO:0018393	GO:0018393	internal peptidyl-lysine acetylation	13/1645	69/22345	0.001409967	0.017533568	Actl6a/Brca1/Ddx21/Dek/Hat1/Kansl2/Kat2a/Map3k7/Mbd3/Mybbp1a/Noc2l/Ruvbl2/Smarca5	13
GO:1902229	GO:1902229	regulation of intrinsic apoptotic signaling pathway in response to DNA damage	9/1645	38/22345	0.001434422	0.017798732	Atad5/Cdkn2d/Cxcl12/Ddias/Hnrnpk/Mif/Rpl26/Rps3/Tpt1	9
GO:0009132	GO:0009132	nucleoside diphosphate metabolic process	8/1645	31/22345	0.001445709	0.017870228	Ak2/Cad/Cmpk1/Dhodh/Guk1/Nudt5/Rrm2/Umps	8
GO:0045739	GO:0045739	positive regulation of DNA repair	20/1645	131/22345	0.001446473	0.017870228	Actl6a/Bcl7c/Blm/Brca1/Ccdc117/Dhx9/Dpf3/Ercc8/Fus/Ino80/Parg/Parp1/Pcna/Rif1/Rps3/Ruvbl2/Smarcc1/Timeless/Trim28/Uchl5	20
GO:0019882	GO:0019882	antigen processing and presentation	19/1645	122/22345	0.001480728	0.018253751	Ext1/H2-D1/H2-K1/H2-Q10/H2-Q4/H2-Q7/H2-Q9/H2-T23/H60b/Ide/Psmb8/Psme2/Rab34/Rab35/Rab3b/Raet1d/Raet1e/Tap1/Unc93b1	19
GO:0030198	GO:0030198	extracellular matrix organization	39/1645	322/22345	0.0015035	0.018494351	Adamts12/Adamts14/Adamts17/Col4a1/Col5a1/Colgalt1/Crtap/Egfl6/Eln/Ext1/Fbln1/Fkbp10/Fkrp/Fktn/Foxc1/Fscn1/Hsd17b12/Hspg2/Itgb1/Lama1/Lamb1/Lamc1/Matn2/Mmp15/Mmp2/Ntn4/P3h1/P3h4/Papln/Plod3/Pomgnt1/Postn/Serpinb5/Serpinh1/Sfrp2/Slc39a8/Smad3/Sulf2/Vwa1	39
GO:0031396	GO:0031396	regulation of protein ubiquitination	28/1645	209/22345	0.001525683	0.018726687	Bex1/Bex2/Bex3/Brca1/Cdkn2a/Ddx3x/Dnaja3/Fbxo5/Fyn/Gtpbp4/Hspbp1/Isg15/Ivns1abp/Npm1/Nsmce3/Ppia/Prmt3/Rpl11/Rpl23/Rpl5/Rps2/Rps3/Rps7/Septin4/Skp2/Spry2/Spsb4/Stub1	28
GO:0032868	GO:0032868	response to insulin	33/1645	260/22345	0.001554848	0.019043533	Ache/Appl1/Atp2b1/Cad/Cdk2/Egr1/Eif6/Esrra/H2az1/Hnrnpk/Hras/Ide/Insig1/Lpin1/Mapk14/Ncl/Nucks1/Parp1/Pcsk9/Pde3b/Pkm/Prkcb/Prkci/Ptpn1/Ptprj/Rab31/Rhoq/Rps6-ps4/Sco1/Sh2b2/Smarcc1/Srebf1/Srsf3	33
GO:0045931	GO:0045931	positive regulation of mitotic cell cycle	20/1645	132/22345	0.00158935	0.01940999	Anp32b/Apex1/Ccnd1/Ccnd2/Cdc25a/Cdc7/Cdca5/Cdk1/Ddx3x/Dtl/Eif4e/Eif4g1/Fbxo5/Lmnb1/Lsm11/Phb2/Rad51c/Rcc2/Rpl17/Rrm2	20
GO:0045229	GO:0045229	external encapsulating structure organization	39/1645	323/22345	0.001591599	0.01940999	Adamts12/Adamts14/Adamts17/Col4a1/Col5a1/Colgalt1/Crtap/Egfl6/Eln/Ext1/Fbln1/Fkbp10/Fkrp/Fktn/Foxc1/Fscn1/Hsd17b12/Hspg2/Itgb1/Lama1/Lamb1/Lamc1/Matn2/Mmp15/Mmp2/Ntn4/P3h1/P3h4/Papln/Plod3/Pomgnt1/Postn/Serpinb5/Serpinh1/Sfrp2/Slc39a8/Smad3/Sulf2/Vwa1	39
GO:0090181	GO:0090181	regulation of cholesterol metabolic process	10/1645	46/22345	0.001601915	0.019452312	Dhcr7/Erlin1/Fdps/Fgf1/Ldlr/Lpcat3/Srebf1/Srebf2/Stard4/Ttc39b	10
GO:2000772	GO:2000772	regulation of cellular senescence	10/1645	46/22345	0.001601915	0.019452312	Cgas/Eef1e1/Fbxo5/Mif/Plk2/Rbl1/Rsl1d1/Suv39h1/Vash1/Ybx1	10
GO:0051966	GO:0051966	regulation of synaptic transmission, glutamatergic	15/1645	87/22345	0.001614129	0.019558836	Cacng8/Dgkz/Disc1/Frrs1l/Gria2/Gria4/Grin2a/Grin2b/Grm5/Mef2c/Npy2r/Prkaca/Ror2/Serpine2/Slc38a2	15
GO:0071482	GO:0071482	cellular response to light stimulus	18/1645	114/22345	0.001662107	0.020007222	Bax/Cdc25a/Cdkn1a/Crb1/Ddias/Eif2s1/Ino80/Mapk14/Mmp2/Noc2l/Npm1/Nsmce3/Parp1/Pcna/Pold1/Ppid/Rpl26/Ruvbl2	18
GO:0048255	GO:0048255	mRNA stabilization	12/1645	62/22345	0.001668771	0.020007222	Dhx9/E2f1/Fus/Hnrnpa0/Hnrnpd/Hnrnpu/Larp1/Srsf1/Syncrip/Tardbp/Tent5a/Ybx1	12
GO:0018216	GO:0018216	peptidyl-arginine methylation	5/1645	13/22345	0.001675776	0.020007222	Prdm1/Prmt1/Prmt3/Prmt5/Prmt7	5
GO:0035066	GO:0035066	positive regulation of histone acetylation	5/1645	13/22345	0.001675776	0.020007222	Brca1/Ddx21/Dek/Mybbp1a/Smarca5	5
GO:0043650	GO:0043650	dicarboxylic acid biosynthetic process	5/1645	13/22345	0.001675776	0.020007222	Gls/Got1/Got2/Mthfd1/Mthfd1l	5
GO:0098970	GO:0098970	postsynaptic neurotransmitter receptor diffusion trapping	5/1645	13/22345	0.001675776	0.020007222	Cacng8/Dlg4/Gphn/Itgb1/Shisa6	5
GO:0099628	GO:0099628	neurotransmitter receptor diffusion trapping	5/1645	13/22345	0.001675776	0.020007222	Cacng8/Dlg4/Gphn/Itgb1/Shisa6	5
GO:0043062	GO:0043062	extracellular structure organization	39/1645	324/22345	0.001684162	0.020065189	Adamts12/Adamts14/Adamts17/Col4a1/Col5a1/Colgalt1/Crtap/Egfl6/Eln/Ext1/Fbln1/Fkbp10/Fkrp/Fktn/Foxc1/Fscn1/Hsd17b12/Hspg2/Itgb1/Lama1/Lamb1/Lamc1/Matn2/Mmp15/Mmp2/Ntn4/P3h1/P3h4/Papln/Plod3/Pomgnt1/Postn/Serpinb5/Serpinh1/Sfrp2/Slc39a8/Smad3/Sulf2/Vwa1	39
GO:0010165	GO:0010165	response to X-ray	7/1645	25/22345	0.001707439	0.02029995	Blm/Ccnd2/Ercc8/Msh2/Nucks1/Pmaip1/Sfrp2	7
GO:0006458	GO:0006458	'de novo' protein folding	9/1645	39/22345	0.001744641	0.020655818	Cct2/Chchd4/Dnajb5/Dnajc2/Hspa14/Hspa8/Hspa9/Hspe1/Sdf2l1	9
GO:0007095	GO:0007095	mitotic G2 DNA damage checkpoint signaling	9/1645	39/22345	0.001744641	0.020655818	Blm/Brca1/Cdk1/Cdkn1a/Clspn/Donson/Dtl/Ticrr/Topbp1	9
GO:0001945	GO:0001945	lymph vessel development	8/1645	32/22345	0.001804778	0.021235098	Ccbe1/Efnb2/Flt4/Foxc1/Pkd1/Svep1/Syk/Vash1	8
GO:0048026	GO:0048026	positive regulation of mRNA splicing, via spliceosome	8/1645	32/22345	0.001804778	0.021235098	Eif4a3/Hspa8/Ncl/Prmt5/Rbmxl1/Slirp/Tra2b/Wdr77	8
GO:0070198	GO:0070198	protein localization to chromosome, telomeric region	8/1645	32/22345	0.001804778	0.021235098	Cct2/Cct3/Cct5/Cct6a/Cct8/Dkc1/Gnl3/Tcp1	8
GO:0031123	GO:0031123	RNA 3'-end processing	16/1645	97/22345	0.001852909	0.021731276	Ahcyl1/Dkc1/Elac2/Eri1/Exosc2/Exosc5/Exosc6/Exosc7/Exosc8/Fbl/Ints7/Lsm11/Pabpn1/Polr2d/Rps21/Slbp	16
GO:0030150	GO:0030150	protein import into mitochondrial matrix	6/1645	19/22345	0.001854596	0.021731276	Timm23/Timm50/Tomm20/Tomm40/Tomm40l/Tomm70a	6
GO:0007623	GO:0007623	circadian rhythm	29/1645	222/22345	0.001876966	0.021948142	Adcy1/Ahcy/Cdk1/Dhx9/Egr1/Hdac1/Hdac2/Hnrnpd/Hnrnpu/Hs3st2/Impdh2/Kcnma1/Maged1/Mybbp1a/Ndufa9/Npy2r/Nr2f6/Ntrk3/Parp1/Ppp1cc/Prmt5/Prokr1/Pspc1/Sfpq/Spsb4/Srebf1/Suv39h1/Tardbp/Timeless	29
GO:0016358	GO:0016358	dendrite development	39/1645	326/22345	0.001883435	0.021978562	Abi2/Ache/Acsl4/Arf1/Baiap2/Bmp7/Camk2b/Cfl1/D16Ertd472e/Dact1/Dgkg/Disc1/Dlg4/Dock10/Epha5/Fmr1/Fyn/Fzd4/Grip1/Hdac2/Hnrnpk/Itgb1/Kalrn/Matn2/Mef2c/Mfsd2a/Neurl1a/Ntn1/Plk2/Ppp3ca/Prex1/Prmt3/Sema3a/Septin7/Srgap2/Trak2/Trappc4/Wnt5a/Ywhah	39
GO:0019083	GO:0019083	viral transcription	11/1645	55/22345	0.001952512	0.022691469	Ccl5/Dhx9/Hdac1/Ifitm2/Ifitm3/Nucks1/Pfn1/Rrp1b/Tardbp/Trim27/Trim62	11
GO:0065002	GO:0065002	intracellular protein transmembrane transport	11/1645	55/22345	0.001952512	0.022691469	Chchd4/Hspd1/Rtn2/Srp54a/Timm23/Timm50/Tomm20/Tomm40/Tomm40l/Tomm70a/Tram1	11
GO:0006399	GO:0006399	tRNA metabolic process	23/1645	163/22345	0.001960869	0.022742074	Ctu1/Elac2/Elp5/Exosc2/Exosc7/Exosc8/Farsa/Farsb/Gars/Gtpbp3/Mars1/Mettl1/Nat10/Nsun2/Pop5/Pus1/Pus7/Pusl1/Rpp14/Trmt6/Trmt61a/Wdr4/Yars2	23
GO:0045860	GO:0045860	positive regulation of protein kinase activity	42/1645	359/22345	0.001980273	0.022920347	Abi2/Agap2/Camkk2/Ccnd1/Ccnd2/Cdc6/Cdkn1a/Cemip/Clspn/Cops8/Ddx3x/Dlg4/Egr1/Erp29/Fbn1/Fgf1/Fzd10/Fzd4/Grm5/Hras/Il34/Maged1/Map3k7/Mef2c/Mif/Nab2/Neurl1a/Npm1/Ntrk3/Phb2/Pih1d1/Pkd1/Ppia/Ptpn1/Rap1a/Ror2/Rps3/Snca/Syk/Telo2/Tpd52l1/Wnt5a	42
GO:0050769	GO:0050769	positive regulation of neurogenesis	39/1645	327/22345	0.001990532	0.022992265	Ache/Baiap2/Bcan/Bex1/Camk2b/Cdh4/Cx3cl1/Cxcl12/Disc1/Dlg4/E2f1/Etv5/Fmr1/Fzd4/Grip1/Grm5/Hapln4/Hdac1/Hdac2/Il34/Itgb1/Kalrn/Lyn/Man2a1/Nap1l1/Ncan/Neurl1a/Ntn1/Ntrk3/Plxna2/Ppp1cc/Prkci/Prmt5/Rpl4/Serpine2/Sox11/Tle6/Trf/Wnt5a	39
GO:2001244	GO:2001244	positive regulation of intrinsic apoptotic signaling pathway	13/1645	72/22345	0.002106567	0.024283206	Bax/Bok/Eif2ak3/Nupr1/Pmaip1/Prkra/Rack1/Rpl11/Rpl26/Rps3/Rps7/Septin4/Sfpq	13
GO:0072330	GO:0072330	monocarboxylic acid biosynthetic process	29/1645	224/22345	0.002150047	0.024734245	Acaca/Acly/Acsbg1/Acsl3/Acss2/Brca1/Eif6/Elovl5/Elovl6/Erlin1/Fabp5/Fasn/Gstm7/Insig1/Ldha/Mid1ip1/Mif/Ndufab1/Pkm/Pla2g3/Prmt3/Ptges/Ptgis/Scd1/Scd2/Sco1/Srebf1/Stard4/Tecr	29
GO:0010866	GO:0010866	regulation of triglyceride biosynthetic process	7/1645	26/22345	0.002189727	0.025038664	Acsl5/Ldlr/Lpin1/Mfsd2a/Scarb1/Srebf1/Thrsp	7
GO:0070129	GO:0070129	regulation of mitochondrial translation	7/1645	26/22345	0.002189727	0.025038664	C1qbp/Fastkd3/Lrpprc/Mrps27/Rcc1l/Tsfm/Uqcc2	7
GO:1902176	GO:1902176	negative regulation of oxidative stress-induced intrinsic apoptotic signaling pathway	7/1645	26/22345	0.002189727	0.025038664	Fyn/Fzd1/Mapk7/Ppia/Rack1/Sod2/Trap1	7
GO:0010972	GO:0010972	negative regulation of G2/M transition of mitotic cell cycle	12/1645	64/22345	0.002214361	0.025269502	Blm/Brca1/Cdc6/Cdk1/Cdkn1a/Clspn/Donson/Dtl/Orc1/Rbbp8/Ticrr/Topbp1	12
GO:0032212	GO:0032212	positive regulation of telomere maintenance via telomerase	8/1645	33/22345	0.002230667	0.025404569	Cct2/Cct3/Cct5/Cct6a/Cct8/Dkc1/Pkib/Tcp1	8
GO:0007062	GO:0007062	sister chromatid cohesion	11/1645	56/22345	0.002271017	0.025812376	Cdca5/Ddx11/Dscc1/Fen1/Haspin/Mcmbp/Naa50/Pds5b/Phb2/Rad51c/Sfpq	11
GO:0045995	GO:0045995	regulation of embryonic development	15/1645	90/22345	0.002283105	0.025897972	Actl6a/Cfl1/Ino80/Kat2a/Lama1/Lama4/Lama5/Rps6ka6/Ruvbl2/Sfrp2/Tdg/Tgif2/Tle6/Uchl5/Wdr5	15
GO:0043393	GO:0043393	regulation of protein binding	29/1645	225/22345	0.00229891	0.026025312	Add2/Bax/Cdkn1a/Cdkn2a/Cycs/Dact1/Dhrs7b/Disc1/Eif2ak3/Fktn/Hnrnpk/Hspa4/Ide/Nmd3/Pcsk9/Pkd1/Plcl2/Plk2/Rack1/Ran/Rpl11/Sting1/Stub1/Tdg/Tle5/Tmem132a/Trim28/Ubash3b/Wnt5a	29
GO:0050807	GO:0050807	regulation of synapse organization	37/1645	309/22345	0.002385018	0.026946433	Abhd17a/Abhd17c/Abi2/Adgrb2/Adgrl2/Baiap2/Camk2b/Camkv/Cfl1/Dact1/Disc1/Dlg4/Eif4g1/Etv5/Flrt3/Fmr1/Fyn/Fzd1/Grin2b/Hnrnpk/Hspa8/Itgb1/Kalrn/Mapk14/Mdga2/Mef2c/Ncan/Neurl1a/Ntn1/Ntrk3/Psd/Ptpro/Rims4/Ror2/Snca/Tubb5/Wnt5a	37
GO:0048168	GO:0048168	regulation of neuronal synaptic plasticity	13/1645	73/22345	0.002393653	0.02698026	Camk2b/Dlg4/Egr1/Fmr1/Grin2a/Grin2b/Grm5/Hras/Ncdn/Neto1/Neurl1a/Shisa6/Snca	13
GO:0009101	GO:0009101	glycoprotein biosynthetic process	35/1645	288/22345	0.002406212	0.02698026	Alg8/B3galt6/Chst7/Chsy3/Ext1/Fkrp/Fktn/Fut8/Galnt7/Golph3/Hs3st2/Hs3st3b1/Hs6st2/Krtcap2/Mogs/Necab2/Plod3/Poglut2/Pomgnt1/Rpn1/Slc35b2/Slc35c2/Slc39a8/St3gal3/St3gal4/St6galnac4/St8sia1/Stt3a/Stt3b/Tet3/Tmtc2/Tmtc3/Trak2/Xxylt1/Xylt1	35
GO:0001508	GO:0001508	action potential	22/1645	156/22345	0.002444018	0.02698026	Ank2/Ank3/Cacna1h/Dsc2/Fgf13/Fmr1/Gja5/Gna14/Gria1/Grin2a/Grin2b/Hnrnpa1/Kcna1/Kcnab2/Kcnc4/Kcnip1/Kcnip2/Kcnma1/Ntrk3/Nup155/Scn5a/Ywhah	22
GO:0000291	GO:0000291	nuclear-transcribed mRNA catabolic process, exonucleolytic	5/1645	14/22345	0.00244973	0.02698026	Exosc2/Exosc5/Exosc6/Exosc7/Exosc8	5
GO:0009173	GO:0009173	pyrimidine ribonucleoside monophosphate metabolic process	5/1645	14/22345	0.00244973	0.02698026	Cad/Dhodh/Nt5c3/Umps/Upp1	5
GO:0032933	GO:0032933	SREBP signaling pathway	5/1645	14/22345	0.00244973	0.02698026	Eif2ak3/Erlin1/Insig1/Srebf1/Srebf2	5
GO:0043144	GO:0043144	sno(s)RNA processing	5/1645	14/22345	0.00244973	0.02698026	Dkc1/Exosc2/Exosc5/Exosc6/Fbl	5
GO:0046049	GO:0046049	UMP metabolic process	5/1645	14/22345	0.00244973	0.02698026	Cad/Dhodh/Nt5c3/Umps/Upp1	5
GO:0051290	GO:0051290	protein heterotetramerization	5/1645	14/22345	0.00244973	0.02698026	Farsa/Farsb/Grin2b/Pkd1/Rrm2	5
GO:0071027	GO:0071027	nuclear RNA surveillance	5/1645	14/22345	0.00244973	0.02698026	Exosc2/Exosc5/Exosc6/Exosc7/Exosc8	5
GO:0098953	GO:0098953	receptor diffusion trapping	5/1645	14/22345	0.00244973	0.02698026	Cacng8/Dlg4/Gphn/Itgb1/Shisa6	5
GO:0150011	GO:0150011	regulation of neuron projection arborization	5/1645	14/22345	0.00244973	0.02698026	Dlg4/Fzd4/Grip1/Mfsd2a/Wnt5a	5
GO:1900025	GO:1900025	negative regulation of substrate adhesion-dependent cell spreading	5/1645	14/22345	0.00244973	0.02698026	Ap1ar/Fbln1/Postn/Rcc2/Spry4	5
GO:0009067	GO:0009067	aspartate family amino acid biosynthetic process	6/1645	20/22345	0.002485986	0.027064864	Got1/Got2/Mri1/Mtap/Mthfd1/Plod3	6
GO:0009168	GO:0009168	purine ribonucleoside monophosphate biosynthetic process	6/1645	20/22345	0.002485986	0.027064864	Adsl/Atic/Gart/Impdh2/Ppat/Prps2	6
GO:0016075	GO:0016075	rRNA catabolic process	6/1645	20/22345	0.002485986	0.027064864	Dis3/Exosc2/Exosc5/Exosc6/Exosc7/Exosc8	6
GO:0033599	GO:0033599	regulation of mammary gland epithelial cell proliferation	6/1645	20/22345	0.002485986	0.027064864	Agap2/Bax/Ccnd1/Cdkn2a/Etv4/Phb2	6
GO:0035065	GO:0035065	regulation of histone acetylation	6/1645	20/22345	0.002485986	0.027064864	Brca1/Ddx21/Dek/Mybbp1a/Noc2l/Smarca5	6
GO:0040037	GO:0040037	negative regulation of fibroblast growth factor receptor signaling pathway	6/1645	20/22345	0.002485986	0.027064864	Apln/Spry1/Spry2/Spry4/Sulf2/Wnt5a	6
GO:0070918	GO:0070918	regulatory ncRNA processing	14/1645	82/22345	0.002501864	0.027185649	Ankrd34c/Ddx3x/Dkc1/Exosc2/Exosc5/Exosc6/Fbl/Hnrnpa2b1/Nup155/Prkra/Pum2/Spout1/Srsf3/Tsnax	14
GO:0008652	GO:0008652	amino acid biosynthetic process	12/1645	65/22345	0.002537283	0.027517895	Cad/Cbs/Dhfr/Gls/Got1/Got2/Mri1/Mtap/Mthfd1/Plod3/Pycr2/Shmt1	12
GO:0006605	GO:0006605	protein targeting	36/1645	300/22345	0.002610326	0.028256154	Agk/Ank3/Arxes1/Cdkn2a/Cemip/Chchd4/Fyn/Golga7b/Hras/Hspa4/Hspa8/Hspd1/Mtch1/Naca/Nup54/Pdcd5/Ptpn5/Rpl11/Samm50/Srebf1/Srp54a/Srprb/Timm10/Timm13/Timm23/Timm50/Timm8a1/Timm9/Tomm20/Tomm40/Tomm40l/Tomm5/Tomm70a/Trak2/Tram1/Zdhhc20	36
GO:0010810	GO:0010810	regulation of cell-substrate adhesion	29/1645	227/22345	0.002623255	0.02834213	Angpt2/Ap1ar/Apod/C1qbp/Cdkn2a/Cfl1/Col26a1/Cspg5/Disc1/Egfl6/Fbln1/Fbln2/Fzd4/Fzd7/Hsd17b12/Itgb1/Lims1/Ninj1/Npy2r/P4hb/Plekha2/Postn/Prex1/Ptprj/Rcc2/Serpine1/Smad3/Spry4/Triobp	29
GO:0048511	GO:0048511	rhythmic process	37/1645	311/22345	0.002664151	0.028729358	Adcy1/Ahcy/Cbx3/Cdk1/Dhx9/Dtl/Egr1/Fzd4/Grin2a/Grin2b/Hdac1/Hdac2/Hnrnpd/Hnrnpu/Hs3st2/Impdh2/Kcnma1/Maged1/Mybbp1a/Ndufa9/Npy2r/Nr2f6/Ntrk3/Parp1/Ppp1cc/Prmt5/Prokr1/Pspc1/Rack1/Schip1/Sfpq/Spsb4/Srebf1/Suv39h1/Tardbp/Timeless/Tnfaip6	37
GO:0052548	GO:0052548	regulation of endopeptidase activity	41/1645	354/22345	0.002671841	0.028757708	Anp32b/Bax/Bok/Cdkn2a/Cdkn2d/Cycs/Ddx3x/Dhcr24/Dnaja3/Eif2ak3/Fyn/Grin2b/Hdac1/Hip1/Hspd1/Htra2/Klf4/Lyn/Mtch1/Nle1/Pdcd5/Pidd1/Pih1d1/Pmaip1/Prelid1/Psmb8/Psme2/Rack1/Rnf7/Rps27l/Rps3/Rps6ka3/Serpinb5/Serpine1/Serpine2/Serpinh1/Sfrp2/Smad3/Snca/Syk/Timp4	41
GO:0098781	GO:0098781	ncRNA transcription	20/1645	138/22345	0.002722625	0.029248921	Apln/Cdkn2a/Egr1/Gnl3/Hdac2/Ippk/Klf4/Mars1/Ncl/Nol11/Npm1/Npm3/Pih1d1/Polr1a/Polr1b/Pwp1/Smad3/Srebf1/Srebf2/Tcof1	20
GO:0045738	GO:0045738	negative regulation of DNA repair	8/1645	34/22345	0.002731559	0.029289528	Aunip/Cgas/Kmt5a/Rif1/Rmi2/Rps3/Senp3/Ubqln4	8
GO:0046473	GO:0046473	phosphatidic acid metabolic process	7/1645	27/22345	0.002770686	0.029653127	Dgkd/Dgkg/Dgkh/Dgkz/Lpin1/Pla2g3/Pnpla3	7
GO:0034765	GO:0034765	regulation of monoatomic ion transmembrane transport	53/1645	487/22345	0.002788174	0.0297842	Ank2/Ank3/Ano6/Arf1/Atp1b3/Bax/Cacna1h/Cacng8/Calm2/Cemip/Cfl1/Clic5/Cx3cl1/Cxcl10/Fgf13/Fkbp1a/Fmr1/Fyn/Grin2a/Grip1/Grk6/Grm5/Gstm7/Itgb1/Kcna1/Kcnab2/Kcnab3/Kcnc1/Kcnc4/Kcnd3/Kcng1/Kcnip1/Kcnip2/Kcnma1/Kcnq5/Kcnv1/Lyn/Map3k7/Ndufa4/Neto1/Pcsk9/Phb2/Ppp3ca/Scn5a/Sco1/Snca/Stim2/Tmem109/Tmem37/Tmem38a/Trpc3/Ubash3b/Ywhah	53
GO:0018394	GO:0018394	peptidyl-lysine acetylation	14/1645	83/22345	0.002809901	0.029959976	Actl6a/Brca1/Ddx21/Dek/Hat1/Hdac2/Kansl2/Kat2a/Map3k7/Mbd3/Mybbp1a/Noc2l/Ruvbl2/Smarca5	14
GO:0043648	GO:0043648	dicarboxylic acid metabolic process	15/1645	92/22345	0.002845691	0.030284759	Acly/Aldh1l1/Atic/Cs/Dglucy/Dhfr/Gls/Got1/Got2/Idh3a/Mdh2/Mthfd1/Mthfd1l/Sdhb/Shmt1	15
GO:0006486	GO:0006486	protein glycosylation	26/1645	198/22345	0.00291101	0.030864304	Alg8/B3galt6/Ext1/Fkrp/Fktn/Fut8/Galnt7/Krtcap2/Mogs/Plod3/Poglut2/Pomgnt1/Rpn1/Slc35c2/Slc39a8/St3gal3/St3gal4/St6galnac4/St8sia1/Stt3a/Stt3b/Tet3/Tmtc2/Tmtc3/Trak2/Xxylt1	26
GO:0043413	GO:0043413	macromolecule glycosylation	26/1645	198/22345	0.00291101	0.030864304	Alg8/B3galt6/Ext1/Fkrp/Fktn/Fut8/Galnt7/Krtcap2/Mogs/Plod3/Poglut2/Pomgnt1/Rpn1/Slc35c2/Slc39a8/St3gal3/St3gal4/St6galnac4/St8sia1/Stt3a/Stt3b/Tet3/Tmtc2/Tmtc3/Trak2/Xxylt1	26
GO:0001933	GO:0001933	negative regulation of protein phosphorylation	39/1645	335/22345	0.003054382	0.032324124	Bax/Cdkn1a/Cdkn2a/Chmp6/Dnaja3/Dusp6/Eif4g1/Fbln1/Gfra2/Hmgcr/Hspa4/Igfbp3/Lyn/Nolc1/Npm1/Ntrk3/Nup62/Pkib/Ppia/Ppp5c/Prkar2a/Ptpn1/Ptpn5/Ptprj/Ptpro/Pwp1/Rack1/Sfrp2/Sh3bp5/Sh3gl2/Snca/Spred2/Spry1/Spry2/Spry4/Suz12/Tardbp/Trim27/Ubash3b	39
GO:0048002	GO:0048002	antigen processing and presentation of peptide antigen	13/1645	75/22345	0.003064204	0.032367791	H2-D1/H2-K1/H2-Q10/H2-Q4/H2-Q7/H2-Q9/H2-T23/H60b/Ide/Raet1d/Raet1e/Tap1/Unc93b1	13
GO:0070665	GO:0070665	positive regulation of leukocyte proliferation	26/1645	199/22345	0.003119976	0.032895779	Atad5/Blm/Ccl5/Cd276/Cdkn1a/Dnaja3/Efnb1/H2-D1/H2-K1/H2-Q10/H2-Q4/H2-Q7/H2-T23/Igfbp2/Il34/Lyn/Mef2c/Mif/Ppp3ca/Rps3/Slc39a10/Slc7a1/Syk/Tcf3/Tfrc/Vav3	26
GO:1903313	GO:1903313	positive regulation of mRNA metabolic process	20/1645	140/22345	0.003226064	0.03395134	Cnot6l/Dcp2/Dhx9/Eif4a3/Exosc2/Exosc5/Exosc7/Exosc8/Hnrnpd/Hnrnpu/Hspa8/Ncl/Prmt5/Rbmxl1/Slirp/Syncrip/Tardbp/Tra2b/Wdr77/Ybx1	20
GO:0019985	GO:0019985	translesion synthesis	6/1645	21/22345	0.003266035	0.034245156	Dtl/Pclaf/Pcna/Pold1/Pold2/Pole2	6
GO:0034472	GO:0034472	snRNA 3'-end processing	6/1645	21/22345	0.003266035	0.034245156	Exosc2/Exosc5/Exosc6/Exosc7/Exosc8/Ints7	6
GO:0009615	GO:0009615	response to virus	43/1645	380/22345	0.003297445	0.03451083	Akap1/Arf1/Bax/Bst2/C1qbp/Ccl5/Cgas/Cxcl10/Ddx21/Ddx3x/Ddx56/Dhx15/Dhx9/Exosc5/Ext1/Fmr1/G3bp1/Gbp3/H2-Q9/Hspa8/Ifitm2/Ifitm3/Isg15/Ivns1abp/Mapk14/Ndufaf4/Nt5c3/Oasl1/Oasl2/Phb2/Pmaip1/Rps15a/Rrp1b/Rsad2/Skp2/Smad3/Sting1/Tomm70a/Traf3/Trim25/Trim27/Trim28/Unc93b1	43
GO:0006099	GO:0006099	tricarboxylic acid cycle	8/1645	35/22345	0.003316032	0.034578004	Acly/Aco1/Cs/Dlat/Idh3a/Mdh2/Sdhb/Sdhd	8
GO:0009167	GO:0009167	purine ribonucleoside monophosphate metabolic process	8/1645	35/22345	0.003316032	0.034578004	Adsl/Ak2/Atic/Gart/Guk1/Impdh2/Ppat/Prps2	8
GO:0071902	GO:0071902	positive regulation of protein serine/threonine kinase activity	26/1645	200/22345	0.003341495	0.034779702	Ccnd1/Ccnd2/Cdc6/Cemip/Ddx3x/Erp29/Fgf1/Fzd10/Fzd4/Hras/Il34/Maged1/Map3k7/Mef2c/Mif/Ntrk3/Pih1d1/Pkd1/Ptpn1/Ror2/Rps3/Snca/Syk/Telo2/Tpd52l1/Wnt5a	26
GO:0032388	GO:0032388	positive regulation of intracellular transport	25/1645	190/22345	0.003371078	0.035023464	Ank3/Anp32b/Arf1/Brca1/Cdk1/Cemip/Dhx9/Eif3e/Fyn/Hras/Ipo5/Mapk14/Nutf2/Oaz1/Pdcd5/Pmaip1/Prkaca/Ptpn5/Ran/Tardbp/Tmem30a/Tomm70a/Trim28/Xpo4/Zpr1	25
GO:0050671	GO:0050671	positive regulation of lymphocyte proliferation	24/1645	180/22345	0.003385098	0.03510495	Atad5/Blm/Ccl5/Cd276/Cdkn1a/Dnaja3/Efnb1/H2-D1/H2-K1/H2-Q10/H2-Q4/H2-Q7/H2-T23/Igfbp2/Mef2c/Mif/Ppp3ca/Rps3/Slc39a10/Slc7a1/Syk/Tcf3/Tfrc/Vav3	24
GO:0006177	GO:0006177	GMP biosynthetic process	5/1645	15/22345	0.003453689	0.03555673	Adsl/Atic/Gart/Impdh2/Ppat	5
GO:0006999	GO:0006999	nuclear pore organization	5/1645	15/22345	0.003453689	0.03555673	Ahctf1/Ndc1/Nup107/Nup205/Nup54	5
GO:0043517	GO:0043517	positive regulation of DNA damage response, signal transduction by p53 class mediator	5/1645	15/22345	0.003453689	0.03555673	Cdkn2a/Eef1e1/Pmaip1/Rpl26/Spred2	5
GO:0071501	GO:0071501	cellular response to sterol depletion	5/1645	15/22345	0.003453689	0.03555673	Eif2ak3/Erlin1/Insig1/Srebf1/Srebf2	5
GO:0032069	GO:0032069	regulation of nuclease activity	7/1645	28/22345	0.003462813	0.0355862	Abce1/Hmgb2/Npm1/Oasl1/Oasl2/Pcna/Rps3	7
GO:1900024	GO:1900024	regulation of substrate adhesion-dependent cell spreading	11/1645	59/22345	0.003486335	0.03576325	Ap1ar/C1qbp/Cspg5/Fbln1/Lims1/P4hb/Postn/Prex1/Rcc2/Spry4/Triobp	11
GO:0043112	GO:0043112	receptor metabolic process	14/1645	85/22345	0.003519505	0.035973648	Ache/Ap1ar/Bves/Fut8/Gria1/Gria2/Gria3/Ide/Ldlr/Pcsk9/Ptpn1/Snca/Vamp3/Znrf3	14
GO:2000736	GO:2000736	regulation of stem cell differentiation	14/1645	85/22345	0.003519505	0.035973648	Esrrb/Foxc1/Gatad2a/Hdac1/Hdac2/Hnrnpu/Hspa9/Mbd3/Nsun2/Pus7/Pwp1/Rbbp4/Rbbp7/Smyd5	14
GO:0000184	GO:0000184	nuclear-transcribed mRNA catabolic process, nonsense-mediated decay	9/1645	43/22345	0.003559543	0.036252478	Ctif/Dcp2/Eif3e/Eif4a3/Gspt1/Hnrnpab/Magoh/Rnps1/Syncrip	9
GO:0010453	GO:0010453	regulation of cell fate commitment	9/1645	43/22345	0.003559543	0.036252478	Fzd7/Gatad2a/Hdac1/Hdac2/Mbd3/Rbbp4/Rbbp7/Sfrp2/Wnt5a	9
GO:0033674	GO:0033674	positive regulation of kinase activity	46/1645	415/22345	0.003615804	0.036759593	Abi2/Agap2/Camkk2/Ccnd1/Ccnd2/Cdc6/Cdkn1a/Cemip/Clspn/Cops8/Ddx3x/Dgkz/Dlg4/Egr1/Epha5/Erp29/Fbn1/Fgf1/Flt4/Fzd10/Fzd4/Grm5/Hras/Il34/Lyn/Maged1/Map3k7/Mef2c/Mif/Nab2/Neurl1a/Npm1/Ntrk3/Phb2/Pih1d1/Pkd1/Ppia/Ptpn1/Rap1a/Ror2/Rps3/Snca/Syk/Telo2/Tpd52l1/Wnt5a	46
GO:0050803	GO:0050803	regulation of synapse structure or activity	37/1645	317/22345	0.003676305	0.037307928	Abhd17a/Abhd17c/Abi2/Adgrb2/Adgrl2/Baiap2/Camk2b/Camkv/Cfl1/Dact1/Disc1/Dlg4/Eif4g1/Etv5/Flrt3/Fmr1/Fyn/Fzd1/Grin2b/Hnrnpk/Hspa8/Itgb1/Kalrn/Mapk14/Mdga2/Mef2c/Ncan/Neurl1a/Ntn1/Ntrk3/Psd/Ptpro/Rims4/Ror2/Snca/Tubb5/Wnt5a	37
GO:0048524	GO:0048524	positive regulation of viral process	12/1645	68/22345	0.003742192	0.037908876	Ddx3x/Dhx9/Fmr1/Gbp3/Larp1/Nr5a2/P4hb/Pfn1/Ppia/Ppid/Ppie/Rad23a	12
GO:0008202	GO:0008202	steroid metabolic process	40/1645	350/22345	0.00377306	0.038153555	Cacna1h/Cebpa/Cyp51/Dhcr24/Dhcr7/Dhh/Egr1/Erlin1/Fdft1/Fdps/Fgf1/Hmgcr/Hmgcs1/Hsd17b12/Idi1/Insig1/Kcnma1/Lbr/Ldlr/Lpcat3/Lss/Msmo1/Mvd/Mvk/Nr5a2/Nsdhl/Pcsk9/Pmvk/Scarb1/Schip1/Sqle/Srd5a1/Srebf1/Srebf2/Stard4/Stub1/Tecr/Tm7sf2/Ttc39b/Ywhah	40
GO:0070085	GO:0070085	glycosylation	28/1645	223/22345	0.003931975	0.039689903	Alg8/B3galt6/B4galt2/Ext1/Fkrp/Fktn/Fut8/Galnt7/Krtcap2/Mogs/Nans/Plod3/Poglut2/Pomgnt1/Rpn1/Slc35c2/Slc39a8/St3gal3/St3gal4/St6galnac4/St8sia1/Stt3a/Stt3b/Tet3/Tmtc2/Tmtc3/Trak2/Xxylt1	28
GO:0071806	GO:0071806	protein transmembrane transport	11/1645	60/22345	0.003990873	0.040213001	Chchd4/Hspd1/Rtn2/Srp54a/Timm23/Timm50/Tomm20/Tomm40/Tomm40l/Tomm70a/Tram1	11
GO:0034605	GO:0034605	cellular response to heat	10/1645	52/22345	0.004159151	0.041834432	Dhx9/Eif2s1/Fgf1/Htra2/Prkaca/Rasa3/Rbbp7/St8sia1/Stub1/Xylt1	10
GO:0032946	GO:0032946	positive regulation of mononuclear cell proliferation	24/1645	183/22345	0.00418882	0.04202111	Atad5/Blm/Ccl5/Cd276/Cdkn1a/Dnaja3/Efnb1/H2-D1/H2-K1/H2-Q10/H2-Q4/H2-Q7/H2-T23/Igfbp2/Mef2c/Mif/Ppp3ca/Rps3/Slc39a10/Slc7a1/Syk/Tcf3/Tfrc/Vav3	24
GO:0043045	GO:0043045	post-fertilization epigenetic regulation of gene expression	6/1645	22/22345	0.004214681	0.04202111	Dnmt1/Dnmt3a/Mettl23/Suv39h1/Tet3/Trim28	6
GO:0060602	GO:0060602	branch elongation of an epithelium	6/1645	22/22345	0.004214681	0.04202111	Fgf1/Spry1/Spry2/Tmtc3/Tnc/Wnt5a	6
GO:1904666	GO:1904666	regulation of ubiquitin protein ligase activity	6/1645	22/22345	0.004214681	0.04202111	Cdkn2a/Fbxo5/Rpl11/Rpl23/Rpl5/Rps7	6
GO:2000042	GO:2000042	negative regulation of double-strand break repair via homologous recombination	6/1645	22/22345	0.004214681	0.04202111	Cgas/Kmt5a/Rif1/Rmi2/Senp3/Ubqln4	6
GO:0009218	GO:0009218	pyrimidine ribonucleotide metabolic process	7/1645	29/22345	0.004279048	0.042130939	Cad/Cmpk1/Dhodh/Nme2/Nt5c3/Umps/Upp1	7
GO:0016575	GO:0016575	histone deacetylation	7/1645	29/22345	0.004279048	0.042130939	Hdac1/Hdac2/Rbbp4/Rbbp7/Rrp8/Smarca5/Suv39h1	7
GO:0009138	GO:0009138	pyrimidine nucleoside diphosphate metabolic process	4/1645	10/22345	0.004285005	0.042130939	Cad/Cmpk1/Dhodh/Umps	4
GO:0034379	GO:0034379	very-low-density lipoprotein particle assembly	4/1645	10/22345	0.004285005	0.042130939	Acsl3/Arf1/Lpcat3/Mfsd2a	4
GO:0044571	GO:0044571	[2Fe-2S] cluster assembly	4/1645	10/22345	0.004285005	0.042130939	Fdx2/Glrx3/Glrx5/Ndufab1	4
GO:0051292	GO:0051292	nuclear pore complex assembly	4/1645	10/22345	0.004285005	0.042130939	Ahctf1/Ndc1/Nup107/Nup205	4
GO:0071028	GO:0071028	nuclear mRNA surveillance	4/1645	10/22345	0.004285005	0.042130939	Exosc5/Exosc6/Exosc7/Exosc8	4
GO:0150172	GO:0150172	regulation of phosphatidylcholine metabolic process	4/1645	10/22345	0.004285005	0.042130939	Acsl3/Ldlr/Mfsd2a/Scarb1	4
GO:0042177	GO:0042177	negative regulation of protein catabolic process	17/1645	115/22345	0.004447553	0.043653616	Agap2/Alad/Cyp51/Eif3h/Fyn/Grin2a/Hmgcr/Rpl11/Sco1/Serpine2/Sf3b3/Smad3/Smarcc1/Snca/Timp4/Tmem132a/Uchl5	17
GO:0000288	GO:0000288	nuclear-transcribed mRNA catabolic process, deadenylation-dependent decay	11/1645	61/22345	0.004551926	0.044524265	Cnot6l/Dcp2/Dhx9/Exosc2/Exosc5/Exosc7/Exosc8/Hnrnpd/Hnrnpu/Syncrip/Ybx1	11
GO:0010812	GO:0010812	negative regulation of cell-substrate adhesion	11/1645	61/22345	0.004551926	0.044524265	Angpt2/Ap1ar/Apod/Cdkn2a/Fbln1/Fzd4/Fzd7/Postn/Rcc2/Serpine1/Spry4	11
GO:0042326	GO:0042326	negative regulation of phosphorylation	41/1645	365/22345	0.004593138	0.044850181	Bax/Cdkn1a/Cdkn2a/Cdkn2d/Chmp6/Dnaja3/Dusp6/Eif4g1/Fbln1/Gfra2/Hmgcr/Hnrnpu/Hspa4/Igfbp3/Lyn/Nolc1/Npm1/Ntrk3/Nup62/Pkib/Ppia/Ppp5c/Prkar2a/Ptpn1/Ptpn5/Ptprj/Ptpro/Pwp1/Rack1/Sfrp2/Sh3bp5/Sh3gl2/Snca/Spred2/Spry1/Spry2/Spry4/Suz12/Tardbp/Trim27/Ubash3b	41
GO:0006991	GO:0006991	response to sterol depletion	5/1645	16/22345	0.004722177	0.045873733	Eif2ak3/Erlin1/Insig1/Srebf1/Srebf2	5
GO:0016078	GO:0016078	tRNA catabolic process	5/1645	16/22345	0.004722177	0.045873733	Exosc2/Exosc7/Exosc8/Mettl1/Nsun2	5
GO:0035269	GO:0035269	protein O-linked mannosylation	5/1645	16/22345	0.004722177	0.045873733	Fkrp/Fktn/Pomgnt1/Tmtc2/Tmtc3	5
GO:0001958	GO:0001958	endochondral ossification	8/1645	37/22345	0.004771745	0.045884644	Alpl/Cbs/Ext1/Foxc1/Hspg2/Mef2c/Nab1/Nab2	8
GO:0003401	GO:0003401	axis elongation	8/1645	37/22345	0.004771745	0.045884644	Fgf1/Sfrp2/Spry1/Spry2/Tmtc3/Tnc/Trim28/Wnt5a	8
GO:0009066	GO:0009066	aspartate family amino acid metabolic process	8/1645	37/22345	0.004771745	0.045884644	Gcat/Got1/Got2/Mri1/Mtap/Mthfd1/Pipox/Plod3	8
GO:0036075	GO:0036075	replacement ossification	8/1645	37/22345	0.004771745	0.045884644	Alpl/Cbs/Ext1/Foxc1/Hspg2/Mef2c/Nab1/Nab2	8
GO:0044743	GO:0044743	protein transmembrane import into intracellular organelle	8/1645	37/22345	0.004771745	0.045884644	Chchd4/Hspd1/Timm23/Timm50/Tomm20/Tomm40/Tomm40l/Tomm70a	8
GO:0070306	GO:0070306	lens fiber cell differentiation	8/1645	37/22345	0.004771745	0.045884644	Abi2/Maf/Ntrk3/Pitx3/Smad3/Spred2/Spry1/Spry2	8
GO:0031103	GO:0031103	axon regeneration	10/1645	53/22345	0.004795222	0.045954882	Bex1/Dhfr/Gap43/Klf4/Mmp2/Ntrk3/Pum2/Stk24/Tnc/Xylt1	10
GO:0042307	GO:0042307	positive regulation of protein import into nucleus	10/1645	53/22345	0.004795222	0.045954882	Brca1/Cdk1/Ipo5/Mapk14/Nutf2/Ptpn5/Ran/Tardbp/Trim28/Zpr1	10
GO:0019432	GO:0019432	triglyceride biosynthetic process	9/1645	45/22345	0.004899841	0.04679966	Acsl4/Acsl5/Ldlr/Lpin1/Mfsd2a/Pnpla3/Scarb1/Srebf1/Thrsp	9
GO:0034661	GO:0034661	ncRNA catabolic process	9/1645	45/22345	0.004899841	0.04679966	Dis3/Exosc2/Exosc5/Exosc6/Exosc7/Exosc8/Mettl1/Nsun2/Snd1	9
GO:1903050	GO:1903050	regulation of proteolysis involved in protein catabolic process	28/1645	227/22345	0.005034889	0.04800885	Alad/Ankib1/Cdkn2a/Ctsc/Disc1/Eif2ak3/Eif3h/Fmr1/Hspbp1/Nupr1/Pkd1/Plk2/Prkaca/Psme2/Rack1/Rad23a/Rpl11/Rpl23/Rpl5/Rps7/Sco1/Sh3rf3/Smarcc1/Stub1/Sumo3/Tmtc3/Ubqln4/Uchl5	28
GO:0010563	GO:0010563	negative regulation of phosphorus metabolic process	46/1645	423/22345	0.005154454	0.048984557	Akap1/Bax/Cdkn1a/Cdkn2a/Cdkn2d/Chmp6/Cmya5/Dnaja3/Dusp6/Eif4g1/Fbln1/Gfra2/Hmgcr/Hnrnpu/Hspa4/Igfbp3/Lpin1/Lyn/Nolc1/Npm1/Ntrk3/Nup62/Parp1/Pkib/Ppia/Ppp5c/Prkar2a/Ptpn1/Ptpn5/Ptprj/Ptpro/Pwp1/Rack1/Sfrp2/Sh3bp5/Sh3gl2/Snca/Spred2/Spry1/Spry2/Spry4/Suz12/Swap70/Tardbp/Trim27/Ubash3b	46
GO:0045936	GO:0045936	negative regulation of phosphate metabolic process	46/1645	423/22345	0.005154454	0.048984557	Akap1/Bax/Cdkn1a/Cdkn2a/Cdkn2d/Chmp6/Cmya5/Dnaja3/Dusp6/Eif4g1/Fbln1/Gfra2/Hmgcr/Hnrnpu/Hspa4/Igfbp3/Lpin1/Lyn/Nolc1/Npm1/Ntrk3/Nup62/Parp1/Pkib/Ppia/Ppp5c/Prkar2a/Ptpn1/Ptpn5/Ptprj/Ptpro/Pwp1/Rack1/Sfrp2/Sh3bp5/Sh3gl2/Snca/Spred2/Spry1/Spry2/Spry4/Suz12/Swap70/Tardbp/Trim27/Ubash3b	46
GO:0032869	GO:0032869	cellular response to insulin stimulus	27/1645	217/22345	0.005169822	0.049004353	Appl1/Atp2b1/Cdk2/Esrra/H2az1/Hnrnpk/Hras/Ide/Insig1/Lpin1/Ncl/Nucks1/Parp1/Pcsk9/Pde3b/Pkm/Prkcb/Prkci/Ptpn1/Ptprj/Rab31/Rhoq/Sco1/Sh2b2/Smarcc1/Srebf1/Srsf3	27
GO:0043457	GO:0043457	regulation of cellular respiration	11/1645	62/22345	0.005173784	0.049004353	Chchd4/Cisd1/Cox7a2/Cox7a2l/Gadd45gip1/Ide/Nupr1/Prelid1/Prkaca/Trap1/Uqcc2	11
GO:0010976	GO:0010976	positive regulation of neuron projection development	29/1645	238/22345	0.005190394	0.049079882	Baiap2/Bmp7/Camk2b/Cx3cl1/Ddx56/Disc1/Fyn/Fzd1/Hnrnpk/Itgb1/Kalrn/Lrrc7/Lyn/Nme2/Ntrk3/P3h1/Pla2g3/Prkci/Ptpn5/Pum2/Ranbp1/Rap1a/Robo3/Ror2/Rrn3/Serpine2/Stk24/Tmem30a/Wnt5a	29
GO:1990000	GO:1990000	amyloid fibril formation	7/1645	30/22345	0.005232672	0.049397467	Cdkn2a/Fus/Hspg2/Ldlr/Pfdn6/Snca/Tardbp	7
GO:0051100	GO:0051100	negative regulation of binding	22/1645	166/22345	0.005243688	0.049419369	Bax/Btaf1/Cdkn1a/Cdkn2a/Dact1/Dhrs7b/Disc1/E2f1/Eif4a3/Gtpbp4/Hdac2/Hnrnpk/Hspa4/Pcsk9/Plk2/Ppp3ca/Rack1/Sox11/Stub1/Sumo3/Tdg/Tle5	22
