# Supplementary material for: NLRX1 limits inflammatory neurodegeneration in the anterior visual pathway
Source: J Neuroinflammation. 2025 Jan 28;22:21. doi: 10.1186/s12974-025-03339-0 (PMC11773851; doi:10.1186/s12974-025-03339-0)
Supplement: Supplementary file 2 — Supplementary Material 2 [file 12974_2025_3339_MOESM2_ESM.zip › Table S6 GO Term Enrichment KO vs WT Vehicle Downregulated.csv]

	ID	Description	GeneRatio	BgRatio	pvalue	p.adjust	geneID	Count
GO:0044782	GO:0044782	cilium organization	100/1566	393/22345	1.23E-30	6.97E-27	4933427D14Rik/Ablim1/Ak7/Alpk1/Armc2/Asap1/Avil/Bbs1/Bbs4/Catip/Cc2d2a/Ccdc39/Ccdc40/Ccdc57/Ccdc65/Ccdc88a/Ccdc96/Ccno/Cep19/Cfap157/Cfap161/Cfap206/Cfap44/Cfap47/Cfap54/Cfap65/Cfap69/Cfap70/Cibar2/Cntrl/Cplane1/Daw1/Dcdc2a/Dnaaf3/Dnah2/Dnah5/Dnah7b/Dnajb13/Dnal1/Drc1/Dync2li1/Dzip1/Fam161b/Fhdc1/Foxj1/Gmnc/Gsn/Hydin/Ift122/Ift172/Ift46/Ift74/Ift80/Ift81/Iqcg/Iqub/Kif19a/Kif27/Kif3a/Kifap3/Lpar1/…	100
GO:0007018	GO:0007018	microtubule-based movement	101/1566	417/22345	4.79E-29	1.36E-25	Ak7/Anxa5/Ap3b2/Aqp4/Armc2/Bbs1/Bbs4/Bicdl1/Bloc1s1/Ccdc39/Ccdc40/Ccdc65/Cfap157/Cfap206/Cfap44/Cfap45/Cfap47/Cfap52/Cfap54/Cfap65/Cfap69/Cfap70/Clip3/Cyb5d1/Daw1/Dnah10/Dnah11/Dnah12/Dnah2/Dnah3/Dnah5/Dnah6/Dnah7b/Dnah9/Dnali1/Dpcd/Drc1/Dst/Dync2li1/Dynlrb2/Dzip1/Enkur/Flot2/Fmn2/Fyco1/Hydin/Ift122/Ift172/Ift46/Ift74/Ift80/Ift81/Iqcg/Katnip/Kif19a/Kif1a/Kif1b/Kif1c/Kif21a/Kif27/Kif3a/Kif5a/Kif5c…	101
GO:0060271	GO:0060271	cilium assembly	93/1566	366/22345	1.65E-28	3.11E-25	4933427D14Rik/Ablim1/Ak7/Alpk1/Armc2/Asap1/Avil/Bbs1/Bbs4/Cc2d2a/Ccdc39/Ccdc40/Ccdc57/Ccdc65/Ccdc88a/Ccdc96/Ccno/Cep19/Cfap157/Cfap161/Cfap206/Cfap44/Cfap47/Cfap54/Cfap65/Cfap69/Cfap70/Cibar2/Cntrl/Cplane1/Daw1/Dcdc2a/Dnaaf3/Dnah2/Dnah5/Dnah7b/Dnajb13/Dnal1/Drc1/Dync2li1/Dzip1/Fhdc1/Foxj1/Gmnc/Gsn/Hydin/Ift122/Ift172/Ift46/Ift74/Ift80/Ift81/Iqcg/Iqub/Kif27/Kif3a/Lpar1/Mapk15/Mcidas/Meig1/Nek1/Nme…	93
GO:0003341	GO:0003341	cilium movement	63/1566	214/22345	2.23E-23	3.17E-20	Ak7/Anxa5/Aqp4/Armc2/Bbs1/Bbs4/Ccdc39/Ccdc40/Ccdc65/Cfap157/Cfap206/Cfap44/Cfap45/Cfap47/Cfap52/Cfap54/Cfap65/Cfap69/Cfap70/Cyb5d1/Daw1/Dnah10/Dnah11/Dnah12/Dnah2/Dnah3/Dnah5/Dnah6/Dnah7b/Dnah9/Dnali1/Dpcd/Drc1/Dzip1/Enkur/Hydin/Ift81/Iqcg/Katnip/Kif27/Kif3a/Kif9/Meig1/Met/Nme5/Nsun7/Pfn4/Pltp/Rfx3/Rsph4a/Rsph9/Spag6l/Spef2/Stk36/Tcte1/Tekt1/Tekt4/Ttc12/Ttc21a/Ttc29/Ttll6/Ulk4/Zmynd10	63
GO:0035082	GO:0035082	axoneme assembly	37/1566	85/22345	7.80E-21	8.85E-18	Ak7/Armc2/Cc2d2a/Ccdc39/Ccdc40/Ccdc65/Cfap157/Cfap206/Cfap44/Cfap47/Cfap65/Cfap69/Cntrl/Daw1/Dnaaf3/Dnah2/Dnah5/Dnah7b/Dnajb13/Dnal1/Drc1/Foxj1/Hydin/Ift46/Iqcg/Meig1/Rsph1/Rsph4a/Rsph9/Spaca9/Spag1/Spag6l/Spef2/Stk36/Ttc12/Ulk4/Zmynd10	37
GO:0001578	GO:0001578	microtubule bundle formation	42/1566	118/22345	1.82E-19	1.72E-16	Ak7/Armc2/Cc2d2a/Ccdc39/Ccdc40/Ccdc65/Cfap157/Cfap206/Cfap44/Cfap47/Cfap65/Cfap69/Clasp1/Clip1/Cntrl/Daw1/Dnaaf3/Dnah2/Dnah5/Dnah7b/Dnajb13/Dnal1/Drc1/Foxj1/Hydin/Ift46/Iqcg/Meig1/Mtcl1/Rsph1/Rsph4a/Rsph9/Spaca9/Spag1/Spag6l/Spef2/Stk36/Tppp3/Ttc12/Ttll6/Ulk4/Zmynd10	42
GO:0042063	GO:0042063	gliogenesis	80/1566	393/22345	2.78E-18	2.26E-15	9630013A20Rik/Agt/Anxa7/Apcdd1/Arhgef10/Atp1b2/Atxn1/Bmerb1/Bmp4/Cd9/Cdh2/Ckap5/Clu/Cnp/Cntf/Cntn1/Cntnap2/Cxcr4/Daam2/Dbi/Dlx2/Dusp15/Epha4/Epm2a/Fa2h/Fas/Fn1/Foxg1/Gfap/Gpm6b/Gpr37l1/Gsx2/Hapln1/Hdac11/Id2/Id4/Il33/Il6st/Lgi4/Lrp8/Mag/Miat/Mmp24/Mycn/Myrf/Ndn/Ndp/Ndrg1/Nfia/Nfib/Nfix/Nkx6-2/Notch1/Notch2/Nr1d1/Nr2e1/Ntrk2/Omg/Pick1/Plag1/Plec/Plp1/Plpp3/Ptpra/Rb1/Reln/Rtn4/Sirt2/Sos1/Sox6/Sox9/…	80
GO:0099111	GO:0099111	microtubule-based transport	55/1566	209/22345	4.12E-18	2.71E-15	Ak7/Ap3b2/Aqp4/Bbs1/Bicdl1/Bloc1s1/Ccdc39/Ccdc40/Cfap45/Cfap54/Clip3/Daw1/Dnah11/Dnah5/Dnah9/Dpcd/Dst/Dync2li1/Flot2/Fyco1/Ift122/Ift172/Ift46/Ift74/Ift80/Ift81/Katnip/Kif1a/Kif1b/Kif1c/Kif27/Kif3a/Kif5a/Kif5c/Lamp1/Map1a/Map6/Mapt/Nde1/Nme5/Rfx3/Rpgr/Rsph4a/Snapin/Spag6l/Spef2/Stk36/Syne2/Tmem108/Ttc21a/Tuba1a/Uchl1/Ulk4/Wdr19/Wdr35	55
GO:0007409	GO:0007409	axonogenesis	92/1566	495/22345	4.30E-18	2.71E-15	Ablim1/Apbb1/Aplp1/Apoe/Arhgef25/Atl1/Brsk2/Cacna1a/Cdh11/Cdh2/Chrnb2/Cnp/Cntn1/Cntnap2/Cobl/Ctnna2/Cxcr4/Cyfip2/D130043K22Rik/Dip2b/Dixdc1/Dpysl5/Draxin/Dst/Epha4/Ephb1/Ephb2/Fezf2/Fgfr2/Flot1/Fn1/Foxg1/Fzd3/Kif5a/Kif5c/Kifbp/Lrp4/Lrtm2/Macf1/Mag/Map1a/Map6/Mapt/Mbp/Mgll/Mt3/Ncam1/Ndn/Ndp/Nfasc/Nfib/Nfix/Ngf/Notch1/Npr2/Nr2e1/Nr4a3/Nrp1/Nrp2/Ntrk2/Numbl/Omg/Pak3/Pcdhac2/Plxna3/Plxnb1/Plxnd1/Prkc…	92
GO:0001539	GO:0001539	cilium or flagellum-dependent cell motility	50/1566	183/22345	2.51E-17	1.30E-14	Anxa5/Armc2/Bbs1/Bbs4/Ccdc39/Ccdc40/Ccdc65/Cfap157/Cfap206/Cfap44/Cfap45/Cfap47/Cfap52/Cfap54/Cfap65/Cfap69/Dnah10/Dnah11/Dnah12/Dnah2/Dnah3/Dnah5/Dnah6/Dnah7b/Dnah9/Dpcd/Drc1/Dzip1/Efhc1/Enkur/Ift46/Ift81/Iqcg/Kif9/Meig1/Met/Nsun7/Pfn4/Pltp/Rfx3/Rsph4a/Rsph9/Spag6l/Spef2/Tcte1/Tekt1/Tekt4/Ttc12/Ttc21a/Ttll6	50
GO:0060285	GO:0060285	cilium-dependent cell motility	50/1566	183/22345	2.51E-17	1.30E-14	Anxa5/Armc2/Bbs1/Bbs4/Ccdc39/Ccdc40/Ccdc65/Cfap157/Cfap206/Cfap44/Cfap45/Cfap47/Cfap52/Cfap54/Cfap65/Cfap69/Dnah10/Dnah11/Dnah12/Dnah2/Dnah3/Dnah5/Dnah6/Dnah7b/Dnah9/Dpcd/Drc1/Dzip1/Efhc1/Enkur/Ift46/Ift81/Iqcg/Kif9/Meig1/Met/Nsun7/Pfn4/Pltp/Rfx3/Rsph4a/Rsph9/Spag6l/Spef2/Tcte1/Tekt1/Tekt4/Ttc12/Ttc21a/Ttll6	50
GO:0050767	GO:0050767	regulation of neurogenesis	89/1566	490/22345	6.82E-17	3.23E-14	Anxa2/Apoe/Appl2/Atxn1/Bhlhe41/Bmp4/Bmpr1a/Brinp1/Cd24a/Ctnna1/Cxcr4/D130043K22Rik/Daam2/Dip2b/Dixdc1/Dlx2/Dpysl5/Draxin/Epha4/Ephb2/Fas/Fezf2/Fn1/Foxg1/Fzd3/Gfap/Gpr37l1/Gsx2/Hapln1/Hey1/Hey2/Id2/Id4/Il33/Il6st/Kdr/Kifap3/Lrp4/Lrp8/Macf1/Mag/Map6/Mapt/Mbp/Met/Mt3/Mycn/Myrf/Ngf/Nkx6-2/Notch1/Notch2/Nr1d1/Nr2e1/Nrp1/Ntrk2/Numbl/Pak3/Plag1/Plxna3/Plxnb1/Plxnd1/Ptpra/Ptprs/Rassf10/Rb1/Reln/Rgma/Rnd2…	89
GO:0010001	GO:0010001	glial cell differentiation	63/1566	288/22345	3.09E-16	1.35E-13	9630013A20Rik/Agt/Arhgef10/Bmp4/Cdh2/Ckap5/Clu/Cnp/Cntf/Cntn1/Cntnap2/Cxcr4/Daam2/Dlx2/Dusp15/Epha4/Fa2h/Gfap/Gpm6b/Gpr37l1/Gsx2/Hapln1/Hdac11/Id2/Id4/Il33/Il6st/Lgi4/Mag/Miat/Mmp24/Mycn/Myrf/Ndp/Ndrg1/Nfia/Nfib/Nfix/Nkx6-2/Notch1/Notch2/Nr1d1/Nr2e1/Ntrk2/Omg/Pick1/Plec/Plp1/Plpp3/Ptpra/Reln/Rtn4/Sirt2/Sos1/Sox6/Sox9/Stat3/Tcf7l2/Tuba1a/Ulk4/Vim/Vtn/Zfp488	63
GO:0007264	GO:0007264	small GTPase mediated signal transduction	78/1566	428/22345	4.86E-15	1.97E-12	Abca1/Adcyap1r1/Adra1a/Amot/Apoe/Arhgap12/Arhgap5/Arhgef11/Arhgef12/Arhgef18/Arrb1/Bcar3/Bcr/Cadm4/Camk2d/Ccdc88a/Cdc42bpa/Cdc42ep4/Cdh2/Celsr1/Cgnl1/Chm/Dennd4a/Dgki/Dock9/Dok5/Ephb2/Eps8l1/Flot1/Gabarap/Garnl3/Gna13/Gpr17/Hacd3/Heg1/Iqsec1/Iqsec2/Itga3/Itpkb/Itsn1/Kank1/Kank2/Kndc1/Ksr1/Lpar1/Lpar4/Map4k4/Met/Mmd2/Mras/Nfix/Ngf/Notch1/Notch2/Nrp1/Pdgfrb/Pdpn/Plce1/Psd2/Rab30/Rab33b/Rab4a/Ralgps…	78
GO:0060294	GO:0060294	cilium movement involved in cell motility	45/1566	177/22345	1.79E-14	6.77E-12	Anxa5/Armc2/Bbs1/Bbs4/Ccdc39/Ccdc40/Cfap157/Cfap206/Cfap44/Cfap45/Cfap47/Cfap52/Cfap54/Cfap65/Cfap69/Dnah10/Dnah11/Dnah12/Dnah2/Dnah3/Dnah5/Dnah6/Dnah7b/Dnah9/Dpcd/Dzip1/Enkur/Ift81/Iqcg/Kif9/Meig1/Met/Nsun7/Pfn4/Pltp/Rsph4a/Rsph9/Spag6l/Spef2/Tcte1/Tekt1/Tekt4/Ttc12/Ttc21a/Ttll6	45
GO:1902903	GO:1902903	regulation of supramolecular fiber organization	72/1566	390/22345	2.82E-14	9.99E-12	Add3/Apc2/Apoe/Arhgef10/Arhgef10l/Arhgef18/Asap3/Avil/Bbs4/Bmerb1/Capg/Capn1/Cav1/Ccdc88a/Cdc42ep4/Cgnl1/Ckap5/Clasp1/Clip1/Clip3/Clu/Coro1b/Coro2b/Cryab/Ctnna2/Cyfip2/Daam2/Dstn/Dysf/Eml2/Fchsd2/Fermt2/Fhod1/Gja1/Gsn/Hip1r/Inpp5k/Kank1/Kank2/Lima1/Lmod1/Lpar1/Magel2/Map1a/Mapre3/Mapt/Met/Nrp1/Pak3/Pfn4/Pick1/Plekhg2/Prkcq/Prkd1/Rb1/Rgs4/Rhpn2/S100a10/S1pr1/Sgk1/Slc39a12/Spta1/Sptb/Sptbn1/Ssh3/Sy…	72
GO:0006858	GO:0006858	extracellular transport	21/1566	42/22345	6.48E-14	2.16E-11	Ak7/Aqp4/Ccdc39/Ccdc40/Cfap45/Cfap54/Daw1/Dnah11/Dnah5/Dnah9/Dpcd/Katnip/Kif27/Nme5/Rfx3/Rsph4a/Spag6l/Spef2/Stk36/Ulk4/Wwp2	21
GO:0003351	GO:0003351	epithelial cilium movement involved in extracellular fluid movement	20/1566	39/22345	1.38E-13	4.34E-11	Ak7/Aqp4/Ccdc39/Ccdc40/Cfap45/Cfap54/Daw1/Dnah11/Dnah5/Dnah9/Dpcd/Katnip/Kif27/Nme5/Rfx3/Rsph4a/Spag6l/Spef2/Stk36/Ulk4	20
GO:0050768	GO:0050768	negative regulation of neurogenesis	43/1566	174/22345	1.97E-13	5.89E-11	Appl2/Bmp4/Bmpr1a/Brinp1/Cd24a/Ctnna1/D130043K22Rik/Daam2/Dip2b/Dlx2/Dpysl5/Draxin/Ephb2/Fas/Gpr37l1/Id2/Id4/Kifap3/Lrp4/Mag/Mbp/Mt3/Mycn/Nkx6-2/Notch1/Nr1d1/Nr2e1/Nrp1/Plxna3/Ptprs/Rb1/Rgma/Rtn4/Sema4a/Sema4d/Sema6d/Sirt2/Sorl1/Syngap1/Tnr/Ulk1/Ulk2/Wnt7b	43
GO:0051961	GO:0051961	negative regulation of nervous system development	44/1566	182/22345	2.38E-13	6.76E-11	Appl2/Bmp4/Bmpr1a/Brinp1/Cd24a/Ctnna1/D130043K22Rik/Daam2/Dip2b/Dlx2/Dpysl5/Draxin/Ephb2/Fas/Gpr37l1/Id2/Id4/Kifap3/Lrp4/Mag/Mbp/Mdga1/Mt3/Mycn/Nkx6-2/Notch1/Nr1d1/Nr2e1/Nrp1/Plxna3/Ptprs/Rb1/Rgma/Rtn4/Sema4a/Sema4d/Sema6d/Sirt2/Sorl1/Syngap1/Tnr/Ulk1/Ulk2/Wnt7b	44
GO:0051056	GO:0051056	regulation of small GTPase mediated signal transduction	50/1566	230/22345	4.64E-13	1.25E-10	Abca1/Adcyap1r1/Adra1a/Amot/Apoe/Arhgap12/Arhgef18/Arrb1/Bcr/Cadm4/Camk2d/Cdc42bpa/Cdh2/Cgnl1/Dennd4a/Dgki/Ephb2/Eps8l1/Flot1/Gabarap/Garnl3/Gpr17/Heg1/Iqsec1/Iqsec2/Itga3/Itpkb/Kank1/Kank2/Lpar1/Lpar4/Map4k4/Met/Mmd2/Ngf/Notch1/Notch2/Nrp1/Pdgfrb/Plce1/Psd2/Rasa2/Reln/Rtn4/Sipa1l1/Sos1/Stard8/Syngap1/Timp2/Tns3	50
GO:0016358	GO:0016358	dendrite development	61/1566	326/22345	1.46E-12	3.76E-10	Abi1/Apoe/Asap1/Bbs1/Bbs4/Cacna1a/Camk1d/Chrnb2/Clip1/Cntnap2/Cobl/Ctnna2/D130043K22Rik/Dcdc2a/Dnm3/Dpysl5/Epha4/Ephb1/Ephb2/Fas/Fezf2/Iqsec1/Itsn1/Kidins220/Kif1a/Kndc1/Lpar1/Lrp4/Lrp8/Lrrk2/Lzts3/Map1a/Map6/Mapk8ip2/Met/Mink1/Mpdz/Ndp/Nedd4/Nedd4l/Ngef/Nr2e1/Nrp1/Nsmf/Ntrk2/Numbl/Pak3/Palm/Pdlim5/Phactr1/Ptprs/Reln/Rere/Sdc2/Sema4d/Sgk1/Sipa1l1/Spire1/Srcin1/Syngap1/Zmynd8	61
GO:0050770	GO:0050770	regulation of axonogenesis	43/1566	184/22345	1.53E-12	3.78E-10	Apoe/Brsk2/Cacna1a/Cdh2/D130043K22Rik/Dip2b/Dixdc1/Draxin/Epha4/Ephb2/Fn1/Lrp4/Macf1/Mag/Map6/Mapt/Mbp/Mt3/Ngf/Nrp1/Ntrk2/Omg/Pak3/Plxna3/Plxnb1/Plxnd1/Ptprs/Rgma/Rnd2/Rtn4/Sema4a/Sema4d/Sema6d/Shox2/Sipa1l1/Skil/Syngap1/Tiam2/Tnr/Ulk1/Ulk2/Vim/Zfyve27	43
GO:0048709	GO:0048709	oligodendrocyte differentiation	34/1566	122/22345	1.68E-12	3.97E-10	9630013A20Rik/Bmp4/Ckap5/Clu/Cnp/Cntn1/Cntnap2/Cxcr4/Daam2/Dlx2/Dusp15/Fa2h/Gpm6b/Gsx2/Hdac11/Id2/Id4/Il33/Mag/Myrf/Nfix/Nkx6-2/Notch1/Ntrk2/Omg/Plp1/Ptpra/Sirt2/Sox6/Sox9/Tcf7l2/Ulk4/Vtn/Zfp488	34
GO:0007015	GO:0007015	actin filament organization	76/1566	466/22345	3.89E-12	8.82E-10	Actn1/Add3/Arhgap12/Arhgef10/Arhgef10l/Arhgef18/Arrb1/Asap3/Avil/Bbs4/Bcar1/Cap1/Capg/Capn1/Catip/Ccdc88a/Cdc42ep4/Cgnl1/Clasp1/Cnn3/Cobl/Coro1b/Coro2b/Ctnna2/Cyfip2/Daam2/Dstn/Elmo3/Ezr/Fchsd2/Fermt2/Fhdc1/Fhod1/Fmn2/Gdpd2/Gja1/Gsn/Hip1r/Inpp5k/Kank1/Kank2/Lima1/Lmod1/Lpar1/Magel2/Met/Mical3/Nebl/Nrp1/Pak3/Pfn4/Phactr1/Pick1/Plec/Plekhg2/Pls1/Prkcq/Rgs4/Rhob/Rhpn2/Rnd2/Rnd3/S100a10/S1pr1/Sorbs1/…	76
GO:0034329	GO:0034329	cell junction assembly	77/1566	476/22345	4.25E-12	9.28E-10	Actn1/Agt/Amigo2/Arvcf/Asic2/Bcr/Cacna1a/Cav1/Cbln2/Cd9/Cdh11/Cdh12/Cdh2/Chrnb2/Clasp1/Cldn10/Cldn11/Cldn19/Cntnap2/Coro2b/Ctnna1/Dnm3/Dst/Ephb1/Ephb2/Erbb4/Fermt2/Flot1/Fn1/Gja1/Gjb2/Gpm6b/Hipk1/Itga2/Kdr/Lrfn4/Lrp4/Lrrc4/Lrtm2/Lzts3/Macf1/Map4k4/Mapt/Mdga1/Mmp14/Mpdz/Musk/Nedd4l/Nfasc/Npas4/Nphp1/Nrp1/Ntrk2/Numbl/Patj/Pdlim5/Pkp2/Plec/Plxnb1/Plxnd1/Prkca/Ptpra/Ptprs/Reln/S100a10/Sema4a/Sema4d/S…	77
GO:0044458	GO:0044458	motile cilium assembly	26/1566	77/22345	5.58E-12	1.14E-09	Armc2/Cc2d2a/Ccdc39/Ccdc40/Cfap157/Cfap206/Cfap44/Cfap47/Cfap54/Cfap65/Cfap69/Dnaaf3/Dzip1/Foxj1/Ift81/Iqcg/Kif3a/Mcidas/Meig1/Pfn4/Rsph9/Spag6l/Spef2/Ttc12/Ulk4/Zmynd10	26
GO:1902904	GO:1902904	negative regulation of supramolecular fiber organization	41/1566	176/22345	5.62E-12	1.14E-09	Add3/Apc2/Apoe/Arhgef18/Avil/Bbs4/Bmerb1/Capg/Capn1/Cgnl1/Clasp1/Clip3/Clu/Coro1b/Coro2b/Cryab/Ctnna2/Dysf/Eml2/Gsn/Hip1r/Inpp5k/Kank1/Kank2/Lima1/Lmod1/Map1a/Met/Pfn4/Pick1/Rhpn2/S1pr1/Sgk1/Spta1/Sptb/Sptbn1/Ssh3/Tmeff2/Tmod2/Tubb4a/Wdr47	41
GO:0042391	GO:0042391	regulation of membrane potential	77/1566	486/22345	1.22E-11	2.38E-09	Abat/Abcd1/Adora1/Adra1a/Agt/Akap6/Asic2/Atp1b1/Atp1b2/Atxn1/Bad/Bnip3/Cacna1a/Cacna1d/Cacna2d1/Cacnb3/Camk2d/Casp1/Cav1/Chchd10/Chrna4/Chrnb1/Chrnb2/Ckap5/Cldn19/Clic1/Cntf/Cntnap2/Dcdc2a/Dgki/Dmpk/Fhl1/Fkbp1b/Fxyd1/Gabra4/Gabrb1/Gja1/Grik3/Igsf11/Igsf9b/Jun/Kcnh6/Kcnh7/Kcnk2/Kdr/Lrrk2/Mapk8ip2/Mapt/Met/Mpp2/Myh14/Nalcn/Ndp/Nedd4/Nedd4l/Npas4/Npr2/Nr3c2/Ntrk2/Ntsr2/Piezo2/Pink1/Pkp2/Prkar1b/Reln…	77
GO:0007272	GO:0007272	ensheathment of neurons	42/1566	188/22345	1.33E-11	2.44E-09	9630013A20Rik/Abcd1/Abcd2/Arhgef10/Atrn/Bcas1/Cd9/Cdh2/Ckap5/Cldn11/Clu/Cntn1/Cntnap2/Cxcr4/Fa2h/Gal3st1/Gpm6b/Hexa/Hgf/Id4/Lgi4/Mag/Mbp/Mpdz/Myrf/Ndrg1/Nfasc/Nkx6-2/Ntrk2/Omg/Plec/Pllp/Plp1/Psap/S100b/Sirt2/Sos1/Tcf7l2/Tmem163/Ugt8a/Ulk4/Zfp488	42
GO:0008366	GO:0008366	axon ensheathment	42/1566	188/22345	1.33E-11	2.44E-09	9630013A20Rik/Abcd1/Abcd2/Arhgef10/Atrn/Bcas1/Cd9/Cdh2/Ckap5/Cldn11/Clu/Cntn1/Cntnap2/Cxcr4/Fa2h/Gal3st1/Gpm6b/Hexa/Hgf/Id4/Lgi4/Mag/Mbp/Mpdz/Myrf/Ndrg1/Nfasc/Nkx6-2/Ntrk2/Omg/Plec/Pllp/Plp1/Psap/S100b/Sirt2/Sos1/Tcf7l2/Tmem163/Ugt8a/Ulk4/Zfp488	42
GO:0030900	GO:0030900	forebrain development	69/1566	420/22345	2.74E-11	4.87E-09	Aplp1/Atat1/Atp1b2/Bbs1/Bbs4/Bmerb1/Bmp4/Bmpr1a/Cdh2/Chrnb2/Cntnap2/Cxcr4/Dbi/Dixdc1/Dlx2/Dnah5/Dpcd/Draxin/Efhc1/Ephb2/Erbb4/Fezf2/Fgfr2/Foxg1/Gdpd5/Gsx2/Id2/Id4/Kif1a/Kif3a/Lrp8/Lrrk2/Mdga1/Msx1/Ncam1/Nde1/Ndst1/Nfib/Nfix/Notch1/Nr2e1/Nr2f1/Nr2f2/Nr4a3/Nrp1/Nrp2/Ntrk2/Numbl/Phactr1/Plxna3/Psen2/Ptprs/Reln/Rpgrip1l/Rtn4/Scn2a/Slc1a2/Syne2/Tacc1/Tcf7l2/Tctn1/Tmem108/Tnr/Ttc8/Tuba1a/Twsg1/Ulk4/Wdr…	69
GO:0042552	GO:0042552	myelination	41/1566	185/22345	3.05E-11	5.25E-09	9630013A20Rik/Abcd1/Abcd2/Arhgef10/Atrn/Bcas1/Cd9/Cdh2/Ckap5/Clu/Cntn1/Cntnap2/Cxcr4/Fa2h/Gal3st1/Gpm6b/Hexa/Hgf/Id4/Lgi4/Mag/Mbp/Mpdz/Myrf/Ndrg1/Nfasc/Nkx6-2/Ntrk2/Omg/Plec/Pllp/Plp1/Psap/S100b/Sirt2/Sos1/Tcf7l2/Tmem163/Ugt8a/Ulk4/Zfp488	41
GO:0010977	GO:0010977	negative regulation of neuron projection development	38/1566	164/22345	3.95E-11	6.59E-09	Apoe/Cd38/Crmp1/D130043K22Rik/Dennd5a/Dip2b/Dnm3/Draxin/Epha4/Ephb2/Gfap/Itm2c/Kank1/Lgals1/Lpar1/Lrp4/Lrrk2/Mag/Map4k4/Mbp/Mt3/Neu4/Ngef/Nr2f1/Nrp1/Plxna3/Ptprs/Rgma/Rtn4/Sema4a/Sema4d/Sema6d/Snapin/Syngap1/Tnr/Ulk1/Ulk2/Vim	38
GO:0051494	GO:0051494	negative regulation of cytoskeleton organization	39/1566	173/22345	5.33E-11	8.64E-09	Add3/Apc2/Arhgef18/Avil/Bbs4/Bmerb1/Capg/Capn1/Cgnl1/Clasp1/Clip3/Coro1b/Coro2b/Ctnna2/Dysf/Eml2/Gsn/Hip1r/Inpp5k/Kank1/Kank2/Lima1/Lmod1/Map1a/Met/Pfn4/Pick1/Rhpn2/S1pr1/Sgk1/Spta1/Sptb/Sptbn1/Ssh3/Tmeff2/Tmem67/Tmod2/Tubb4a/Wdr47	39
GO:0110053	GO:0110053	regulation of actin filament organization	52/1566	277/22345	5.74E-11	9.05E-09	Add3/Arhgef10/Arhgef10l/Arhgef18/Asap3/Avil/Bbs4/Capg/Capn1/Ccdc88a/Cdc42ep4/Cgnl1/Clasp1/Coro1b/Coro2b/Ctnna2/Cyfip2/Daam2/Dstn/Fchsd2/Fermt2/Fhod1/Gja1/Gsn/Hip1r/Inpp5k/Kank1/Kank2/Lima1/Lmod1/Lpar1/Magel2/Met/Nrp1/Pak3/Pfn4/Pick1/Plekhg2/Prkcq/Rgs4/Rhpn2/S100a10/S1pr1/Spta1/Sptb/Sptbn1/Ssh3/Synpo2/Tmeff2/Tmod2/Ttc8/Washc2	52
GO:0001667	GO:0001667	ameboidal-type cell migration	73/1566	465/22345	6.46E-11	9.91E-09	Acta2/Acvr1b/Adamts9/Agt/Amot/Amotl2/Angpt1/Apoe/Appl2/Arhgap5/Arid5b/Arsb/Bcar1/Bcas3/Bmp4/Cap1/Cd63/Cdh2/Clasp1/Coro1b/Crb2/Cxcr4/Cyp1b1/Daam2/Dnaja4/Ednrb/Epb41l4b/Erbb4/Fn1/Folr1/Glul/Gna13/Gpld1/Gpx1/Has2/Hyal1/Iqsec1/Itga2/Itga3/Jun/Kank1/Kank2/Kdr/Lgmn/Macf1/Map4k4/Met/Notch1/Nr2e1/Nr2f2/Nr4a1/Nrp1/Nrp2/Pak3/Plcg2/Plec/Plpp3/Plxnd1/Prkca/Prkd1/Rhob/Rin2/Rtn4/Sash1/Sema4a/Sema4d/Sema6d/Slc8…	73
GO:0046578	GO:0046578	regulation of Ras protein signal transduction	42/1566	199/22345	9.16E-11	1.37E-08	Abca1/Adra1a/Apoe/Arhgef18/Arrb1/Bcr/Cadm4/Camk2d/Cdh2/Dennd4a/Dgki/Ephb2/Eps8l1/Flot1/Gabarap/Gpr17/Heg1/Iqsec1/Iqsec2/Itga3/Itpkb/Kank1/Kank2/Lpar1/Lpar4/Map4k4/Met/Mmd2/Ngf/Notch1/Notch2/Nrp1/Pdgfrb/Plce1/Psd2/Rasa2/Rtn4/Sos1/Stard8/Syngap1/Timp2/Tns3	42
GO:0007265	GO:0007265	Ras protein signal transduction	59/1566	342/22345	1.05E-10	1.53E-08	Abca1/Adra1a/Apoe/Arhgap5/Arhgef11/Arhgef12/Arhgef18/Arrb1/Bcr/Cadm4/Camk2d/Cdc42ep4/Cdh2/Celsr1/Dennd4a/Dgki/Dok5/Ephb2/Eps8l1/Flot1/Gabarap/Gna13/Gpr17/Hacd3/Heg1/Iqsec1/Iqsec2/Itga3/Itpkb/Kank1/Kank2/Ksr1/Lpar1/Lpar4/Map4k4/Met/Mmd2/Mras/Nfix/Ngf/Notch1/Notch2/Nrp1/Pdgfrb/Pdpn/Plce1/Psd2/Rab30/Rab33b/Rab4a/Ralgps2/Rasa2/Rtn4/Sos1/Stard8/Syngap1/Timp2/Tns3/Ulk1	59
GO:0010721	GO:0010721	negative regulation of cell development	56/1566	316/22345	1.09E-10	1.54E-08	Appl2/Bmp4/Bmpr1a/Brinp1/Cd24a/Ctnna1/D130043K22Rik/Daam2/Dip2b/Dlx2/Dpysl5/Draxin/Ednrb/Ephb2/Fas/Fbxo7/Foxj1/Gpr137b/Gpr37l1/Id2/Id4/Jak3/Kifap3/Lrp4/Mag/Mbp/Mt3/Mycn/Nkx6-2/Notch1/Npr2/Nr1d1/Nr2e1/Nrp1/Plxna3/Prdm16/Ptprs/Rb1/Rgma/Rtn4/S1pr3/Sema4a/Sema4d/Sema6d/Sirt2/Sorl1/Syngap1/Tcta/Tjp2/Tmem178/Tnr/Tsc22d1/Ulk1/Ulk2/Wnt7b/Zfpm1	56
GO:0032970	GO:0032970	regulation of actin filament-based process	65/1566	399/22345	1.49E-10	2.06E-08	Acta2/Add3/Adora1/Akap6/Arhgef10/Arhgef10l/Arhgef18/Asap3/Avil/Bbs4/Bcas3/Capg/Capn1/Cav1/Ccdc88a/Cdc42ep4/Celsr1/Cgnl1/Clasp1/Coro1b/Coro2b/Ctnna2/Cyfip2/Daam2/Dixdc1/Dstn/Fchsd2/Fermt2/Fhod1/Fxyd1/Gja1/Gpm6b/Gsn/Hip1r/Inpp5k/Kank1/Kank2/Lima1/Lmod1/Lpar1/Magel2/Met/Nrp1/Pak3/Pdgfrb/Pdpn/Pfn4/Pick1/Pkp2/Plekhg2/Prkcq/Prkd1/Rgs4/Rhpn2/S100a10/S1pr1/Spta1/Sptb/Sptbn1/Ssh3/Synpo2/Tmeff2/Tmod2/Ttc8/…	65
GO:0021537	GO:0021537	telencephalon development	51/1566	276/22345	1.58E-10	2.14E-08	Atat1/Atp1b2/Bbs1/Bbs4/Bmerb1/Bmp4/Cdh2/Cxcr4/Dbi/Dixdc1/Dlx2/Dnah5/Dpcd/Draxin/Efhc1/Ephb2/Erbb4/Fezf2/Foxg1/Gsx2/Id2/Id4/Kif3a/Lrp8/Lrrk2/Mdga1/Nde1/Nfib/Nfix/Nr2e1/Nr2f1/Nr4a3/Ntrk2/Numbl/Phactr1/Plxna3/Ptprs/Reln/Rpgrip1l/Rtn4/Scn2a/Slc1a2/Syne2/Tacc1/Tctn1/Tmem108/Tnr/Ttc8/Tuba1a/Ulk4/Wdr47	51
GO:0061512	GO:0061512	protein localization to cilium	23/1566	71/22345	2.41E-10	3.17E-08	Asap1/Bbs1/Bbs4/Cc2d2a/Ccdc39/Ccdc40/Ccdc88a/Cplane1/Dnah11/Dzip1/Efcab7/Ift122/Ift80/Mapk15/Snx10/Spata7/Tctn1/Tctn2/Ttc21a/Wdr19/Wdr35/Zfp423/Zmynd10	23
GO:0016042	GO:0016042	lipid catabolic process	58/1566	343/22345	3.37E-10	4.34E-08	Abcd1/Abcd2/Abhd3/Abhd4/Acaa2/Acacb/Acad11/Acadl/Acadm/Acat3/Acox1/Acox3/Adora1/Adra2a/Apoe/Asah2/Aspg/Bdh2/Cpt1a/Crat/Crtc3/Cyp1b1/Cyp4f13/Cyp4f14/Dbi/Decr1/Eci2/Enpp6/Gpld1/Hacl1/Hexa/Hpgd/Hsd17b11/Lpin2/Mgll/Naaa/Naga/Neu4/Nudt7/Phyh/Pla2g7/Plbd2/Plcd1/Plce1/Plcg2/Plch1/Pld2/Plpp6/Pnpla2/Pnpla7/Prdx6/Psap/Scp2/Sirt2/Smpd1/Smpdl3a/Sorl1/Thra	58
GO:0031032	GO:0031032	actomyosin structure organization	43/1566	218/22345	5.26E-10	6.64E-08	Arhgef10/Arhgef10l/Arhgef18/Arrb1/Asap3/Bbs4/Ccdc88a/Cdc42bpa/Cgnl1/Clasp1/Cnn3/Coro2b/Epb41l1/Epb41l2/Epb41l4b/Fermt2/Fhdc1/Fhod1/Frmd5/Inpp5k/Kank2/Lmod1/Lpar1/Met/Myh14/Myl9/Nebl/Nrp1/Pdgfra/Pdgfrb/Pgm5/Phactr1/Plec/Prkcq/Prkd1/Rhpn2/S100a10/S1pr1/Sorbs1/Spag6l/Tmeff2/Tmod2/Ttc8	43
GO:0032956	GO:0032956	regulation of actin cytoskeleton organization	58/1566	348/22345	5.96E-10	7.29E-08	Add3/Arhgef10/Arhgef10l/Arhgef18/Asap3/Avil/Bbs4/Bcas3/Capg/Capn1/Ccdc88a/Cdc42ep4/Celsr1/Cgnl1/Clasp1/Coro1b/Coro2b/Ctnna2/Cyfip2/Daam2/Dixdc1/Dstn/Fchsd2/Fermt2/Fhod1/Gja1/Gpm6b/Gsn/Hip1r/Inpp5k/Kank1/Kank2/Lima1/Lmod1/Lpar1/Magel2/Met/Nrp1/Pak3/Pdgfrb/Pfn4/Pick1/Plekhg2/Prkcq/Prkd1/Rgs4/Rhpn2/S100a10/S1pr1/Spta1/Sptb/Sptbn1/Ssh3/Synpo2/Tmeff2/Tmod2/Ttc8/Washc2	58
GO:0043254	GO:0043254	regulation of protein-containing complex assembly	67/1566	431/22345	6.04E-10	7.29E-08	Abca1/Abca3/Add3/Ahr/Apoe/Atat1/Atf7ip/Avil/Bbs4/Capg/Capn1/Cav1/Cd24a/Cdc42ep4/Ckap5/Clip1/Clip3/Clu/Cryab/Cyfip2/Daam2/Eml2/Fas/Fbxl2/Fchsd2/Fermt2/Fnip1/Gbp2/Gsn/Hip1r/Ikbke/Kank1/Kank2/Kif9/Lamp2/Lgals3/Lmod1/Mapk15/Mapre3/Mapt/Met/Ncam1/Pak3/Pfn4/Pink1/Plcg2/Plekhg2/Prkd1/Prrt2/Sgk1/Sirt2/Slc39a12/Sorl1/Sox9/Spta1/Sptb/Sptbn1/Ssh3/Svip/Syt11/Thra/Tmod2/Tppp3/Tubb4a/Ulk1/Zdhhc1/Zdhhc12	67
GO:0031345	GO:0031345	negative regulation of cell projection organization	43/1566	220/22345	7.09E-10	8.38E-08	Apoe/Cd38/Coro1b/Crmp1/D130043K22Rik/Dennd5a/Dip2b/Dnm3/Dpysl5/Draxin/Epha4/Ephb2/Gfap/Itga3/Itm2c/Kank1/Lgals1/Lpar1/Lrp4/Lrrk2/Mag/Map4k4/Mbp/Mt3/Neu4/Ngef/Nr2f1/Nrp1/Plxna3/Prnp/Ptprs/Rgma/Rtn4/Sema4a/Sema4d/Sema6d/Snapin/Syngap1/Tchp/Tnr/Ulk1/Ulk2/Vim	43
GO:0021591	GO:0021591	ventricular system development	16/1566	37/22345	9.85E-10	1.14E-07	Ak8/Atp1b2/Bbs1/Bbs4/Dbi/Dnah5/Dpcd/Hydin/Kif27/Nfix/Nme5/Numbl/Rpgrip1l/Sema6d/Spag6l/Ulk4	16
GO:0021782	GO:0021782	glial cell development	32/1566	137/22345	1.09E-09	1.23E-07	9630013A20Rik/Agt/Arhgef10/Ckap5/Clu/Cntf/Cntn1/Cntnap2/Fa2h/Gfap/Gpm6b/Hdac11/Id2/Id4/Lgi4/Mag/Myrf/Ndrg1/Nfix/Nkx6-2/Nr1d1/Ntrk2/Omg/Pick1/Plec/Plp1/Sirt2/Sos1/Tcf7l2/Ulk4/Vim/Zfp488	32
GO:0048813	GO:0048813	dendrite morphogenesis	39/1566	191/22345	1.17E-09	1.30E-07	Abi1/Cacna1a/Chrnb2/Cntnap2/Ctnna2/Dcdc2a/Dnm3/Dpysl5/Epha4/Ephb1/Ephb2/Kidins220/Kif1a/Kndc1/Lrp4/Lrp8/Lrrk2/Lzts3/Map6/Mapk8ip2/Met/Mink1/Nedd4/Nedd4l/Ngef/Nr2e1/Nrp1/Nsmf/Numbl/Pak3/Pdlim5/Phactr1/Reln/Rere/Sdc2/Sema4d/Sgk1/Sipa1l1/Srcin1	39
GO:0007389	GO:0007389	pattern specification process	72/1566	486/22345	1.21E-09	1.30E-07	Abi1/Apc2/Bhlhe41/Bmp4/Bmpr1a/Cc2d2a/Ccdc39/Ccdc40/Celsr1/Cfap45/Cfap52/Chrdl1/Cobl/Crb2/Daam2/Daw1/Dlx2/Dmrt3/Dnaaf3/Dnah11/Dnah5/Dop1b/Dpcd/Drc1/Dync2li1/Enkur/Erbb4/Fezf2/Fgfr2/Folr1/Foxg1/Foxj1/Foxn4/Gja1/Gpr161/Gsx2/Hey1/Hey2/Hipk1/Hipk2/Ift122/Ift172/Ift74/Kif3a/Lrp4/Meis2/Msx1/Nbl1/Notch1/Notch2/Nr2f1/Nr2f2/Nrp1/Nrp2/Pbx1/Pcdh8/Pcgf2/Pkd2/Ppp2r3a/Psen2/Reln/Rfx3/Ripply1/Rpgrip1l/Smad6/Syng…	72
GO:0044242	GO:0044242	cellular lipid catabolic process	44/1566	232/22345	1.22E-09	1.30E-07	Abcd1/Abcd2/Abhd3/Acaa2/Acacb/Acad11/Acadl/Acadm/Acat3/Acox1/Acox3/Asah2/Bdh2/Cpt1a/Crat/Cyp1b1/Cyp4f13/Cyp4f14/Dbi/Decr1/Eci2/Gpld1/Hacl1/Hexa/Lpin2/Mgll/Naga/Neu4/Nudt7/Phyh/Pla2g7/Plbd2/Plcg2/Pld2/Plpp6/Pnpla2/Pnpla7/Prdx6/Psap/Scp2/Sirt2/Smpd1/Smpdl3a/Sorl1	44
GO:0032535	GO:0032535	regulation of cellular component size	63/1566	404/22345	1.73E-09	1.82E-07	Add3/Ahr/Anxa7/Apoe/Aqp4/Arhgap5/Avil/Bbs4/Bloc1s1/Capg/Capn1/Cdc42ep4/Clcn3/Cyfip2/D130043K22Rik/Daam2/Dip2b/Draxin/Dstn/Ezr/Fchsd2/Fn1/Gsn/Hip1r/Inf2/Kank1/Kank2/Lima1/Lmod1/Lrrc8a/Macf1/Mag/Mapt/Mgll/Mt3/Ngf/Nrp1/Omg/Pak3/Pfn4/Plekhg2/Pls1/Plxna3/Prkd1/Ptprs/Rgma/Rnd2/Rtn4/Sema4a/Sema4d/Sema6d/Slc12a7/Snapin/Spta1/Sptb/Sptbn1/Ssh3/Tmod2/Tnr/Ulk1/Ulk2/Wnt7b/Zfyve27	63
GO:0014003	GO:0014003	oligodendrocyte development	18/1566	49/22345	2.15E-09	2.21E-07	9630013A20Rik/Ckap5/Clu/Cntn1/Cntnap2/Fa2h/Gpm6b/Hdac11/Id2/Id4/Mag/Myrf/Nkx6-2/Omg/Plp1/Tcf7l2/Ulk4/Zfp488	18
GO:0051962	GO:0051962	positive regulation of nervous system development	61/1566	389/22345	2.52E-09	2.55E-07	Amigo2/Apoe/Asic2/Atxn1/Cbln2/Cxcr4/Dixdc1/Epha4/Ephb1/Ephb2/Fn1/Foxg1/Fzd3/Gfap/Gsx2/Hapln1/Id2/Id4/Il33/Il6st/Kdr/Lrp8/Lrtm2/Macf1/Mag/Map6/Mapt/Met/Musk/Myrf/Ngf/Nkx6-2/Notch1/Notch2/Nr2e1/Nrp1/Ntrk2/Numbl/Pak3/Plag1/Plxna3/Plxnb1/Plxnd1/Prkca/Ptpra/Rassf10/Reln/Rnd2/Rtn4/Sema4a/Sema4d/Sgk1/Shox2/Skil/St8sia2/Tgm2/Thbs2/Tiam2/Vim/Zfp488/Zfyve27	61
GO:0022010	GO:0022010	central nervous system myelination	14/1566	30/22345	3.26E-09	3.18E-07	9630013A20Rik/Ckap5/Clu/Cntn1/Cntnap2/Fa2h/Gpm6b/Id4/Mag/Myrf/Nkx6-2/Omg/Plp1/Ulk4	14
GO:0032291	GO:0032291	axon ensheathment in central nervous system	14/1566	30/22345	3.26E-09	3.18E-07	9630013A20Rik/Ckap5/Clu/Cntn1/Cntnap2/Fa2h/Gpm6b/Id4/Mag/Myrf/Nkx6-2/Omg/Plp1/Ulk4	14
GO:0099173	GO:0099173	postsynapse organization	45/1566	252/22345	5.69E-09	5.47E-07	Apoe/Asap1/Cdh2/Chrdl1/Chrnb1/Ckap5/Cntnap2/Dnm3/Epha4/Ephb1/Ephb2/Ezr/Hip1r/Itga3/Itsn1/Kif1a/Lgmn/Lrfn4/Lrp4/Lrp8/Lrrc4/Lrrk2/Lzts3/Musk/Ngef/Nrp1/Nrp2/Numbl/Pak3/Pdlim5/Pick1/Prnp/Psen2/Ptprs/Reln/Rps6ka5/Sipa1l1/Sorbs1/Sorbs2/Srcin1/Syngap1/Tmem108/Zdhhc12/Zdhhc2/Zmynd8	45
GO:0090660	GO:0090660	cerebrospinal fluid circulation	10/1566	15/22345	6.03E-09	5.70E-07	Aqp4/Ccdc39/Cfap45/Cfap54/Daw1/Dnah9/Katnip/Spag6l/Spef2/Ulk4	10
GO:0048588	GO:0048588	developmental cell growth	49/1566	289/22345	7.15E-09	6.65E-07	Adra1a/Agt/Akap6/Apoe/Cacng7/Camk2d/Cobl/Cpne1/Cxcr4/Cyfip2/D130043K22Rik/Ddr1/Dip2b/Draxin/Fn1/Macf1/Mag/Mapt/Mgll/Mt3/Ndn/Nedd4l/Nfix/Ngf/Npr2/Nrp1/Nrp2/Omg/Pdlim5/Plxna3/Ptprs/Rgma/Rgs4/Rnd2/Rtn4/S100b/Sema4a/Sema4d/Sema6d/Sorbs2/Sox9/Spag6l/Spag9/St8sia2/Tmem108/Tnr/Ulk1/Ulk2/Zfyve27	49
GO:0031333	GO:0031333	negative regulation of protein-containing complex assembly	33/1566	155/22345	7.33E-09	6.71E-07	Add3/Avil/Bbs4/Capg/Capn1/Clip3/Clu/Cryab/Eml2/Fbxl2/Gsn/Hip1r/Kank1/Kank2/Lamp2/Lmod1/Pfn4/Prrt2/Sgk1/Sirt2/Sorl1/Sox9/Spta1/Sptb/Sptbn1/Ssh3/Svip/Syt11/Thra/Tmod2/Tubb4a/Ulk1/Zdhhc12	33
GO:1990778	GO:1990778	protein localization to cell periphery	60/1566	391/22345	7.80E-09	7.01E-07	Anxa2/Atp1b1/Bbs1/Cacnb3/Cacng7/Camk2d/Camk2g/Ccdc88a/Cd81/Cdh2/Clip1/Clip3/Efcab7/Efr3b/Epb41l2/Ephb2/Epm2a/Erbb4/Ezr/Fcho2/Flot1/Flot2/Gas6/Golph3l/Ift80/Inpp5k/Iqsec2/Itga3/Kif1b/Lgals3/Macf1/Mmp14/Nfasc/Optn/Pacs2/Palm/Pgrmc1/Pias1/Pkp2/Pls1/Ppp2r5a/Prnp/Rab3d/S100a10/Scp2/Slc1a1/Snap47/Sorbs1/Sorl1/Sptbn1/Sqstm1/Tmbim1/Tspan15/Tspan18/Ttc8/Wdr19/Ypel4/Zdhhc2/Zdhhc23/Zfyve27	60
GO:0050803	GO:0050803	regulation of synapse structure or activity	52/1566	317/22345	8.00E-09	7.01E-07	Amigo2/Apoe/Asap1/Asic2/C1ql1/Cbln2/Cdh2/Chrnb2/Ctnna2/Dmpk/Dnm3/Epha4/Ephb1/Ephb2/Itsn1/Kif1a/Lrfn4/Lrp4/Lrp8/Lrrk2/Lrtm2/Lzts3/Mdga1/Musk/Nedd4/Ngef/Nrp2/Ntrk2/Numbl/Pak3/Pcdh8/Pdlim5/Pgrmc1/Pick1/Prkca/Prnp/Psen2/Ptprs/Reln/Rhob/Rps6ka5/Sema4a/Sema4d/Sipa1l1/Sparc/Sparcl1/Srcin1/St8sia2/Syngap1/Thbs2/Tuba1a/Zmynd8	52
GO:0060560	GO:0060560	developmental growth involved in morphogenesis	49/1566	290/22345	8.03E-09	7.01E-07	Ahr/Apoe/Bmp4/Cacng7/Cobl/Cpne1/Cxcr4/Cyfip2/D130043K22Rik/Ddr1/Dip2b/Draxin/Fgfr2/Fn1/Macf1/Mag/Mapt/Mgll/Mt3/Ndn/Nedd4l/Nfix/Ngf/Notch1/Npr2/Nrp1/Nrp2/Omg/Plxna3/Ppp2r3a/Ptprs/Rgma/Rnd2/Rtn4/S100b/S1pr1/Sema4a/Sema4d/Sema6d/Sox9/Spag6l/Spag9/St8sia2/Tmem108/Tnr/Ulk1/Ulk2/Wnt7b/Zfyve27	49
GO:0010970	GO:0010970	transport along microtubule	35/1566	172/22345	9.02E-09	7.76E-07	Ap3b2/Bbs1/Bicdl1/Bloc1s1/Clip3/Dst/Dync2li1/Flot2/Fyco1/Ift122/Ift172/Ift46/Ift74/Ift80/Ift81/Kif1a/Kif1b/Kif1c/Kif3a/Kif5a/Kif5c/Lamp1/Map1a/Map6/Mapt/Nde1/Rpgr/Snapin/Syne2/Tmem108/Ttc21a/Tuba1a/Uchl1/Wdr19/Wdr35	35
GO:0051017	GO:0051017	actin filament bundle assembly	35/1566	174/22345	1.23E-08	1.04E-06	Actn1/Arhgef10/Arhgef10l/Arhgef18/Arrb1/Asap3/Bbs4/Ccdc88a/Cgnl1/Clasp1/Coro1b/Coro2b/Ezr/Fermt2/Fhdc1/Fhod1/Fmn2/Inpp5k/Kank2/Lima1/Lpar1/Met/Nrp1/Phactr1/Pls1/Prkcq/Rhpn2/S100a10/S1pr1/Sorbs1/Spag6l/Spire1/Synpo2/Tmeff2/Ttc8	35
GO:0003002	GO:0003002	regionalization	65/1566	444/22345	1.25E-08	1.04E-06	Abi1/Bhlhe41/Bmp4/Bmpr1a/Cc2d2a/Ccdc39/Ccdc40/Celsr1/Cfap45/Cfap52/Cobl/Crb2/Daam2/Daw1/Dlx2/Dmrt3/Dnaaf3/Dnah11/Dnah5/Dpcd/Drc1/Dync2li1/Enkur/Fezf2/Fgfr2/Folr1/Foxg1/Foxj1/Foxn4/Gja1/Gpr161/Gsx2/Hey1/Hey2/Hipk1/Hipk2/Ift122/Ift172/Ift74/Kif3a/Lrp4/Msx1/Nbl1/Notch1/Notch2/Nr2f1/Nr2f2/Nrp1/Nrp2/Pbx1/Pcdh8/Pcgf2/Pkd2/Ppp2r3a/Psen2/Reln/Rfx3/Ripply1/Rpgrip1l/Smad6/Tcf7l1/Tctn1/Tmem67/Wdr19/Wnt7b	65
GO:0070286	GO:0070286	axonemal dynein complex assembly	13/1566	28/22345	1.30E-08	1.06E-06	Ccdc39/Ccdc40/Ccdc65/Daw1/Dnaaf3/Dnah2/Dnah5/Dnah7b/Dnal1/Drc1/Spag1/Ttc12/Zmynd10	13
GO:0061351	GO:0061351	neural precursor cell proliferation	41/1566	225/22345	1.47E-08	1.19E-06	Acsl6/Appl2/Bbs1/Cd24a/Cdh2/Cntnap2/Ctnna1/Cxcr4/Dixdc1/Ephb1/Fgfr2/Foxg1/Fzd3/Fzd6/Gnai2/Gpr37l1/Hapln1/Id2/Id4/Kif1a/Kif3a/Kifap3/Lims2/Lrrk2/Nde1/Nfia/Nfib/Nfix/Notch1/Notch2/Nr2e1/Numbl/Optn/Rassf10/Rere/Sirt2/Spint2/Tacc1/Wdr47/Wnt7b/Zfp423	41
GO:0010631	GO:0010631	epithelial cell migration	52/1566	324/22345	1.70E-08	1.36E-06	Adamts9/Agt/Amot/Angpt1/Apoe/Arhgap5/Arsb/Bcar1/Bcas3/Bmp4/Cd63/Clasp1/Coro1b/Cxcr4/Cyp1b1/Daam2/Dnaja4/Epb41l4b/Glul/Gpld1/Gpx1/Has2/Hyal1/Iqsec1/Itga2/Itga3/Jun/Kank1/Kank2/Kdr/Lgmn/Macf1/Map4k4/Met/Notch1/Nr2e1/Nr2f2/Nr4a1/Nrp1/Plcg2/Plpp3/Plxnd1/Prkca/Prkd1/Rhob/Rin2/Rtn4/Sash1/Sema4a/Sox9/Sparc/Tns3	52
GO:0061572	GO:0061572	actin filament bundle organization	35/1566	177/22345	1.95E-08	1.54E-06	Actn1/Arhgef10/Arhgef10l/Arhgef18/Arrb1/Asap3/Bbs4/Ccdc88a/Cgnl1/Clasp1/Coro1b/Coro2b/Ezr/Fermt2/Fhdc1/Fhod1/Fmn2/Inpp5k/Kank2/Lima1/Lpar1/Met/Nrp1/Phactr1/Pls1/Prkcq/Rhpn2/S100a10/S1pr1/Sorbs1/Spag6l/Spire1/Synpo2/Tmeff2/Ttc8	35
GO:0010639	GO:0010639	negative regulation of organelle organization	58/1566	382/22345	2.04E-08	1.58E-06	Acaa2/Add3/Apc2/Arhgef18/Avil/Bbs4/Bmerb1/Bmp4/Bnip3/Capg/Capn1/Cgnl1/Clasp1/Clip3/Coro1b/Coro2b/Ctnna2/Dysf/Eml2/Fgfr2/Fnip1/Gpx1/Gsn/Hgf/Hip1r/Inpp5k/Kank1/Kank2/Lima1/Lmod1/Lpar1/Lrrk2/Map1a/Mapt/Met/Mpv17l/Pfn4/Pick1/Pink1/Prrt2/Rhpn2/S1pr1/Sgk1/Smg6/Spta1/Sptb/Sptbn1/Ssh3/Tbc1d4/Tchp/Tmeff2/Tmem67/Tmod2/Tom1l1/Tom1l2/Tubb4a/Vat1/Wdr47	58
GO:0090132	GO:0090132	epithelium migration	52/1566	326/22345	2.10E-08	1.60E-06	Adamts9/Agt/Amot/Angpt1/Apoe/Arhgap5/Arsb/Bcar1/Bcas3/Bmp4/Cd63/Clasp1/Coro1b/Cxcr4/Cyp1b1/Daam2/Dnaja4/Epb41l4b/Glul/Gpld1/Gpx1/Has2/Hyal1/Iqsec1/Itga2/Itga3/Jun/Kank1/Kank2/Kdr/Lgmn/Macf1/Map4k4/Met/Notch1/Nr2e1/Nr2f2/Nr4a1/Nrp1/Plcg2/Plpp3/Plxnd1/Prkca/Prkd1/Rhob/Rin2/Rtn4/Sash1/Sema4a/Sox9/Sparc/Tns3	52
GO:0007266	GO:0007266	Rho protein signal transduction	30/1566	138/22345	2.11E-08	1.60E-06	Abca1/Adra1a/Apoe/Arhgap5/Arhgef11/Arhgef12/Arhgef18/Arrb1/Bcr/Cdc42ep4/Cdh2/Celsr1/Eps8l1/Flot1/Gna13/Gpr17/Hacd3/Heg1/Itga3/Kank1/Kank2/Lpar1/Lpar4/Met/Nfix/Nrp1/Pdgfrb/Pdpn/Stard8/Tns3	30
GO:0031346	GO:0031346	positive regulation of cell projection organization	66/1566	461/22345	2.33E-08	1.74E-06	Acsl6/Agt/Apbb1/Apoe/Arsb/Atp1b2/Avil/Bbs4/Bmp4/Camk1d/Ccdc88a/Cd24a/Cdc42ep4/Clip1/Cntf/Cntn1/Cobl/Coro1b/Cpeb1/Ddr1/Dixdc1/Dnm3/Dzip1/Epha4/Ephb2/Eps8l1/Fkbp1b/Fn1/Fut9/Hgf/Itga2/Itga3/Kidins220/Lrp8/Macf1/Map6/Mapt/Met/Musk/Ngf/Nrp1/Ntrk2/Numbl/P2ry2/Pak3/Palm/Plce1/Plxna3/Plxnb1/Plxnd1/Prkcq/Prkd1/Reln/Rgma/Rnd2/Scarb2/Sema4d/Sgk1/Shox2/Skil/Tenm3/Tiam2/Tmem67/Zfyve27/Zmynd10/Zmynd8	66
GO:0050807	GO:0050807	regulation of synapse organization	50/1566	309/22345	2.43E-08	1.79E-06	Amigo2/Apoe/Asap1/Asic2/C1ql1/Cbln2/Cdh2/Chrnb2/Ctnna2/Dmpk/Dnm3/Epha4/Ephb1/Ephb2/Itsn1/Kif1a/Lrfn4/Lrp4/Lrp8/Lrrk2/Lrtm2/Lzts3/Mdga1/Musk/Nedd4/Ngef/Nrp2/Ntrk2/Numbl/Pak3/Pcdh8/Pdlim5/Pgrmc1/Prkca/Prnp/Psen2/Ptprs/Reln/Rhob/Rps6ka5/Sema4a/Sema4d/Sipa1l1/Sparc/Sparcl1/Srcin1/St8sia2/Thbs2/Tuba1a/Zmynd8	50
GO:0060632	GO:0060632	regulation of microtubule-based movement	18/1566	56/22345	2.46E-08	1.79E-06	Anxa5/Bbs1/Bbs4/Ccdc39/Ccdc40/Ccdc65/Cfap206/Cfap45/Cfap69/Dnah11/Drc1/Kif3a/Kif9/Lamp1/Mapt/Rsph4a/Spag6l/Ttll6	18
GO:0090130	GO:0090130	tissue migration	52/1566	328/22345	2.58E-08	1.85E-06	Adamts9/Agt/Amot/Angpt1/Apoe/Arhgap5/Arsb/Bcar1/Bcas3/Bmp4/Cd63/Clasp1/Coro1b/Cxcr4/Cyp1b1/Daam2/Dnaja4/Epb41l4b/Glul/Gpld1/Gpx1/Has2/Hyal1/Iqsec1/Itga2/Itga3/Jun/Kank1/Kank2/Kdr/Lgmn/Macf1/Map4k4/Met/Notch1/Nr2e1/Nr2f2/Nr4a1/Nrp1/Plcg2/Plpp3/Plxnd1/Prkca/Prkd1/Rhob/Rin2/Rtn4/Sash1/Sema4a/Sox9/Sparc/Tns3	52
GO:0007009	GO:0007009	plasma membrane organization	33/1566	163/22345	2.71E-08	1.92E-06	Abcd1/Abcd2/Ahnak/Anxa2/Asap1/Cav1/Cav2/Cd9/Clu/Cxcr4/Dysf/Fa2h/Flot1/Folr1/Gsn/Micall1/Myrf/Ndrg1/Pacsin3/Plec/Plscr2/Plscr4/Psap/S100a10/Smpd1/Snx33/Spta1/Sptb/Sptbn1/Stx2/Syt11/Tmeff2/Xkr4	33
GO:0030038	GO:0030038	contractile actin filament bundle assembly	27/1566	117/22345	2.81E-08	1.94E-06	Arhgef10/Arhgef10l/Arhgef18/Arrb1/Asap3/Bbs4/Ccdc88a/Cgnl1/Clasp1/Coro2b/Fermt2/Fhdc1/Fhod1/Inpp5k/Kank2/Lpar1/Met/Nrp1/Phactr1/Prkcq/Rhpn2/S100a10/S1pr1/Sorbs1/Spag6l/Tmeff2/Ttc8	27
GO:0043149	GO:0043149	stress fiber assembly	27/1566	117/22345	2.81E-08	1.94E-06	Arhgef10/Arhgef10l/Arhgef18/Arrb1/Asap3/Bbs4/Ccdc88a/Cgnl1/Clasp1/Coro2b/Fermt2/Fhdc1/Fhod1/Inpp5k/Kank2/Lpar1/Met/Nrp1/Phactr1/Prkcq/Rhpn2/S100a10/S1pr1/Sorbs1/Spag6l/Tmeff2/Ttc8	27
GO:0030705	GO:0030705	cytoskeleton-dependent intracellular transport	38/1566	205/22345	3.06E-08	2.09E-06	Ap3b2/Bbs1/Bicdl1/Bloc1s1/Ccdc88a/Clip3/Dst/Dync2li1/Flot2/Fyco1/Ift122/Ift172/Ift46/Ift74/Ift80/Ift81/Kif1a/Kif1b/Kif1c/Kif3a/Kif5a/Kif5c/Lamp1/Map1a/Map6/Mapt/Myo10/Myrip/Nde1/Rpgr/Snapin/Syne2/Tmem108/Ttc21a/Tuba1a/Uchl1/Wdr19/Wdr35	38
GO:0016054	GO:0016054	organic acid catabolic process	42/1566	240/22345	3.31E-08	2.21E-06	Aass/Abat/Abcd1/Abcd2/Abhd3/Acaa2/Acacb/Acad11/Acadl/Acadm/Acadsb/Acat3/Acox1/Acox3/Adhfe1/Aldh6a1/Arsb/Asrgl1/Bckdha/Bdh2/Cdo1/Cpt1a/Crat/Cyp4f13/Cyp4f14/Dbi/Ddah1/Ddo/Decr1/Eci2/Glud1/Hacl1/Hexa/Idua/Lpin2/Nagk/Nudt7/Oat/Phyh/Prodh/Scp2/Sdsl	42
GO:0046395	GO:0046395	carboxylic acid catabolic process	42/1566	240/22345	3.31E-08	2.21E-06	Aass/Abat/Abcd1/Abcd2/Abhd3/Acaa2/Acacb/Acad11/Acadl/Acadm/Acadsb/Acat3/Acox1/Acox3/Adhfe1/Aldh6a1/Arsb/Asrgl1/Bckdha/Bdh2/Cdo1/Cpt1a/Crat/Cyp4f13/Cyp4f14/Dbi/Ddah1/Ddo/Decr1/Eci2/Glud1/Hacl1/Hexa/Idua/Lpin2/Nagk/Nudt7/Oat/Phyh/Prodh/Scp2/Sdsl	42
GO:0106027	GO:0106027	neuron projection organization	27/1566	118/22345	3.40E-08	2.22E-06	Abcd1/Abcd2/Apoe/Ckap5/Cntnap2/Dnm3/Epha4/Ephb1/Ephb2/Itga3/Kif1a/Kifbp/Lgmn/Lrp8/Lrrk2/Lzts3/Map1a/Ngef/Pak3/Pdlim5/Pick1/Pls1/Prnp/Reln/Sipa1l1/Srcin1/Zmynd8	27
GO:0003352	GO:0003352	regulation of cilium movement	15/1566	40/22345	3.41E-08	2.22E-06	Anxa5/Bbs1/Bbs4/Ccdc39/Ccdc40/Ccdc65/Cfap206/Cfap45/Cfap69/Dnah11/Drc1/Kif9/Rsph4a/Spag6l/Ttll6	15
GO:0045685	GO:0045685	regulation of glial cell differentiation	24/1566	97/22345	3.93E-08	2.51E-06	Bmp4/Cxcr4/Daam2/Dlx2/Dusp15/Epha4/Gpr37l1/Gsx2/Id2/Id4/Il33/Il6st/Mag/Mycn/Myrf/Nkx6-2/Notch1/Nr1d1/Nr2e1/Ptpra/Rtn4/Sirt2/Tcf7l2/Zfp488	24
GO:0050771	GO:0050771	negative regulation of axonogenesis	20/1566	70/22345	3.94E-08	2.51E-06	D130043K22Rik/Dip2b/Draxin/Ephb2/Lrp4/Mag/Mbp/Mt3/Nrp1/Plxna3/Ptprs/Rgma/Rtn4/Sema4a/Sema4d/Sema6d/Syngap1/Tnr/Ulk1/Ulk2	20
GO:0032886	GO:0032886	regulation of microtubule-based process	44/1566	260/22345	4.38E-08	2.76E-06	Anxa5/Apc2/Bbs1/Bbs4/Bmerb1/Cav1/Ccdc39/Ccdc40/Ccdc65/Cfap206/Cfap45/Cfap69/Ckap5/Clasp1/Clip1/Clip3/Dixdc1/Dnah11/Drc1/Dysf/Eml2/Kif3a/Kif9/Lamp1/Macf1/Map1a/Map6/Mapk15/Mapre3/Mapt/Met/Mpdz/Patj/Phldb1/Rsph4a/Sgk1/Slc39a12/Spag6l/Stmn4/Tacc1/Tmem67/Ttll6/Tubb4a/Wdr47	44
GO:1901653	GO:1901653	cellular response to peptide	53/1566	344/22345	5.04E-08	3.12E-06	Agt/Anxa5/Appl2/Bcar1/Bcar3/C1qtnf12/Cacna1a/Cacna2d1/Cav1/Cav2/Cpeb1/Ctsd/Epha4/Gja1/Gnai2/Gpam/Gpld1/Hmga1/Inpp5k/Insig2/Jak1/Jak3/Kank1/Lgmn/Lpin2/Ncoa1/Nod1/Npr2/Nr3c2/Nr4a1/Nr4a3/Pdk2/Pip4k2c/Prkca/Prkcq/Prkd1/Prnp/Ptpra/Ptpre/Rb1/Scnn1a/Sgcb/Sgk1/Slc2a4/Sorbs1/Sorl1/Sos1/Stat3/Stxbp4/Syap1/Tbc1d4/Vcam1/Vim	53
GO:0051402	GO:0051402	neuron apoptotic process	55/1566	363/22345	5.06E-08	3.12E-06	Agt/Amigo2/Angpt1/Apoe/Arrb1/Bnip3/Cacna1a/Cebpb/Clu/Cntf/Cpeb4/Ctsb/Draxin/Fas/Fbxo7/Gpx1/Hipk2/Il6st/Itsn1/Jun/Kdr/Lgmn/Mag/Mt1/Mt3/Musk/Ndp/Nfix/Ngf/Npr2/Nr4a3/Nrbp2/Nrp1/Nsmf/Ntrk2/Optn/Pak3/Pcdhgc5/Pink1/Plxnd1/Ppp2r2b/Prnp/Prodh/Rb1/Retreg1/Scn2a/Slc1a1/Sncb/St8sia2/Syngap1/Tmtc4/Trim2/Tuba1a/Ucp2/Usp53	55
GO:1901652	GO:1901652	response to peptide	65/1566	461/22345	5.35E-08	3.27E-06	Agt/Anxa5/Appl2/Bcar1/Bcar3/C1qtnf12/Cacna1a/Cacna2d1/Capn1/Cav1/Cav2/Cdo1/Cpeb1/Cry2/Ctsd/Ednrb/Epha4/Erbin/Gja1/Gnai2/Gpam/Gpld1/Hmga1/Inpp5k/Insig2/Jak1/Jak3/Kank1/Lgmn/Lpin2/Nagk/Ncoa1/Nod1/Notch1/Npr2/Nr3c2/Nr4a1/Nr4a3/Pdk2/Pip4k2c/Plcd1/Pld2/Prkca/Prkcq/Prkd1/Prnp/Ptpra/Ptpre/Rb1/Scnn1a/Serpina3n/Sgcb/Sgk1/Slc2a4/Sorbs1/Sorl1/Sort1/Sos1/Stat3/Stxbp4/Syap1/Tbc1d4/Vcam1/Vgf/Vim	65
GO:0120316	GO:0120316	sperm flagellum assembly	16/1566	47/22345	5.88E-08	3.55E-06	Armc2/Cfap157/Cfap206/Cfap44/Cfap47/Cfap54/Cfap65/Cfap69/Dzip1/Ift81/Iqcg/Meig1/Pfn4/Spag6l/Spef2/Ttc12	16
GO:0050769	GO:0050769	positive regulation of neurogenesis	51/1566	327/22345	6.02E-08	3.58E-06	Apoe/Atxn1/Cxcr4/Dixdc1/Epha4/Ephb2/Fn1/Foxg1/Fzd3/Gfap/Gsx2/Hapln1/Id2/Id4/Il33/Il6st/Kdr/Lrp8/Macf1/Mag/Map6/Mapt/Met/Myrf/Ngf/Nkx6-2/Notch1/Notch2/Nr2e1/Nrp1/Ntrk2/Numbl/Pak3/Plag1/Plxna3/Plxnb1/Plxnd1/Ptpra/Rassf10/Reln/Rnd2/Rtn4/Sema4d/Sgk1/Shox2/Skil/Tgm2/Tiam2/Vim/Zfp488/Zfyve27	51
GO:0045664	GO:0045664	regulation of neuron differentiation	42/1566	245/22345	6.06E-08	3.58E-06	Apbb1/Bend6/Bmp4/Bmp6/Brinp1/Cav1/Cd24a/Cntf/Cpne1/Cyb5d2/Dixdc1/Dlx2/Ednrb/Fezf2/Foxg1/Gdpd5/Gpr37l1/Hey1/Hey2/Id2/Id4/Lrrk2/Mag/Mmd/Mmd2/Mycn/Nbl1/Ncoa1/Ngf/Notch1/Nr2e1/Pbx1/Reln/Rgs6/Rtn4/S100b/Sh3gl3/Sox9/Spag9/Timp2/Zfhx3/Zhx2	42
GO:0097722	GO:0097722	sperm motility	32/1566	161/22345	6.89E-08	4.02E-06	Anxa5/Armc2/Ccdc39/Ccdc40/Cfap157/Cfap206/Cfap44/Cfap45/Cfap47/Cfap52/Cfap54/Cfap65/Cfap69/Dnah11/Dnah5/Dpcd/Dzip1/Enkur/Ift81/Iqcg/Kif9/Meig1/Met/Nsun7/Pfn4/Pltp/Spag6l/Spef2/Tcte1/Ttc12/Ttc21a/Zmynd10	32
GO:0030317	GO:0030317	flagellated sperm motility	31/1566	153/22345	6.94E-08	4.02E-06	Anxa5/Armc2/Ccdc39/Ccdc40/Cfap157/Cfap206/Cfap44/Cfap45/Cfap47/Cfap52/Cfap54/Cfap65/Cfap69/Dnah11/Dnah5/Dpcd/Dzip1/Enkur/Ift81/Iqcg/Kif9/Meig1/Met/Nsun7/Pfn4/Pltp/Spag6l/Spef2/Tcte1/Ttc12/Ttc21a	31
GO:0010632	GO:0010632	regulation of epithelial cell migration	42/1566	247/22345	7.67E-08	4.40E-06	Adamts9/Agt/Amot/Angpt1/Apoe/Arhgap5/Arsb/Bcar1/Bcas3/Bmp4/Cd63/Clasp1/Dnaja4/Epb41l4b/Glul/Gpld1/Has2/Hyal1/Iqsec1/Itga2/Itga3/Jun/Kdr/Lgmn/Macf1/Map4k4/Met/Notch1/Nr2e1/Nr2f2/Nrp1/Plcg2/Plpp3/Prkca/Prkd1/Rhob/Rin2/Rtn4/Sash1/Sema4a/Sox9/Sparc	42
GO:0050890	GO:0050890	cognition	55/1566	368/22345	8.09E-08	4.55E-06	Adora1/Agt/Apoe/Atxn1/Brinp1/C1ql1/Casp1/Chrna4/Chrnb2/Ckap5/Cntnap2/Csmd1/Dbi/Dcdc2a/Dgki/Dnah11/Dop1b/Ephb2/Epm2a/Idua/Itga3/Jun/Lgmn/Map1a/Mapk8ip2/Mapt/Meis2/Musk/Ncam1/Nfix/Ngf/Npas4/Ntrk2/Pde1b/Pgrmc1/Pias1/Ppp1r1b/Prkar1b/Prkca/Prnp/Psen2/Reln/S100b/Scn2a/Sgk1/Slc1a1/Slc2a4/Sobp/Specc1/Syngap1/Syt11/Thra/Tmod2/Tnr/Tuba1a	55
GO:0007611	GO:0007611	learning or memory	51/1566	330/22345	8.11E-08	4.55E-06	Agt/Apoe/Atxn1/Brinp1/C1ql1/Casp1/Chrnb2/Ckap5/Cntnap2/Csmd1/Dbi/Dcdc2a/Dgki/Dnah11/Ephb2/Epm2a/Idua/Itga3/Jun/Lgmn/Map1a/Mapk8ip2/Mapt/Meis2/Musk/Ncam1/Nfix/Ngf/Npas4/Ntrk2/Pde1b/Pgrmc1/Pias1/Ppp1r1b/Prkar1b/Prkca/Prnp/Psen2/Reln/S100b/Scn2a/Sgk1/Slc1a1/Slc2a4/Specc1/Syngap1/Syt11/Thra/Tmod2/Tnr/Tuba1a	51
GO:0006631	GO:0006631	fatty acid metabolic process	64/1566	457/22345	8.73E-08	4.86E-06	Aasdh/Abcd1/Abcd2/Abhd3/Acaa2/Acacb/Acad11/Acadl/Acadm/Acadsb/Acat3/Acbd5/Acot1/Acox1/Acox3/Acsf2/Acsl6/Acss1/Agt/Aldh3a2/Appl2/Asah2/Bdh2/Cav1/Cpt1a/Cpt1c/Crat/Cyp1b1/Cyp2d22/Cyp2j6/Cyp2j9/Cyp4f13/Cyp4f14/Cyp4v3/Dbi/Decr1/Ech1/Eci2/Ephx2/Fa2h/Gpam/Gpx1/Gpx4/Hacd2/Hacd3/Hacd4/Hacl1/Hpgd/Insig2/Lpin2/Mgll/Mlxipl/Naaa/Nr4a3/Nudt7/Pdk1/Pdk2/Pdpn/Phyh/Plp1/Scd4/Scp2/Sirt2/Sox9	64
GO:0001764	GO:0001764	neuron migration	37/1566	205/22345	9.47E-08	5.22E-06	Apbb1/Astn1/Bbs1/Bbs4/Celsr1/Ctnna2/Cxcr4/Dcdc2a/Fezf2/Foxg1/Fzd3/Gas6/Gja1/Igsf10/Il1r1/Itga3/Mapt/Mdga1/Met/Nde1/Ndn/Nr2f1/Nr2f2/Nrp1/Nrp2/Nsmf/Ntrk2/Phactr1/Plxna3/Reln/Sdccag8/Sh3rf1/Stat3/Tuba1a/Ulk1/Ulk4/Unc5c	37
GO:0007224	GO:0007224	smoothened signaling pathway	32/1566	166/22345	1.45E-07	7.90E-06	Cc2d2a/Ctnna1/Dcdc2a/Dzip1/Fgfr2/Gpr161/Gpr37l1/Hipk1/Hipk2/Ift122/Ift172/Ift46/Ift80/Ift81/Iqub/Kctd21/Kif3a/Ndp/Ndst1/Prrx1/Rb1/Rpgrip1l/Scube3/Shox2/Stk36/Tctn1/Tctn2/Tuba1a/Wdr19/Wnt7b/Wnt9a/Zfp423	32
GO:0006914	GO:0006914	autophagy	67/1566	496/22345	1.74E-07	9.32E-06	Acbd5/Adra1a/Anxa7/Arsa/Arsb/Atg4a/Bag3/Bcas3/Bnip3/Casp1/Cers1/Clu/Ctsd/Dapk1/Ephb2/Epm2a/Eva1a/Fbxl2/Fbxo7/Fyco1/Gabarap/Gfap/Gpr137b/Hmga1/Hspb8/Kdr/Lamp2/Lix1/Lrrk2/Map1lc3b/Mapk15/Mapt/Mid2/Mtcl1/Nbr1/Nod1/Npc1/Nrbp2/Optn/Pacs2/Pink1/Pip4k2c/Prkd1/Rab33b/Retreg1/Rragd/Rubcn/Sirt2/Snapin/Soga3/Spata18/Sqstm1/Stat3/Svip/Synpo2/Syt11/Tex264/Tpcn1/Trim12c/Trim34b/Ulk1/Ulk2/Vps41/Wdr47/Wipi1/Xpa/…	67
GO:0061919	GO:0061919	process utilizing autophagic mechanism	67/1566	496/22345	1.74E-07	9.32E-06	Acbd5/Adra1a/Anxa7/Arsa/Arsb/Atg4a/Bag3/Bcas3/Bnip3/Casp1/Cers1/Clu/Ctsd/Dapk1/Ephb2/Epm2a/Eva1a/Fbxl2/Fbxo7/Fyco1/Gabarap/Gfap/Gpr137b/Hmga1/Hspb8/Kdr/Lamp2/Lix1/Lrrk2/Map1lc3b/Mapk15/Mapt/Mid2/Mtcl1/Nbr1/Nod1/Npc1/Nrbp2/Optn/Pacs2/Pink1/Pip4k2c/Prkd1/Rab33b/Retreg1/Rragd/Rubcn/Sirt2/Snapin/Soga3/Spata18/Sqstm1/Stat3/Svip/Synpo2/Syt11/Tex264/Tpcn1/Trim12c/Trim34b/Ulk1/Ulk2/Vps41/Wdr47/Wipi1/Xpa/…	67
GO:0031102	GO:0031102	neuron projection regeneration	18/1566	63/22345	1.87E-07	9.92E-06	Cntf/D130043K22Rik/Epha4/Fas/Fkbp1b/Folr1/Gfap/Hgf/Jun/Mag/Map4k4/Omg/Prrx1/Ptprs/Rgma/Rtn4/Tnr/Ulk1	18
GO:1901888	GO:1901888	regulation of cell junction assembly	41/1566	246/22345	1.91E-07	1.01E-05	Agt/Amigo2/Asic2/Cav1/Cbln2/Chrnb2/Clasp1/Cldn19/Cntnap2/Ephb1/Ephb2/Fermt2/Flot1/Gja1/Gpm6b/Kdr/Lrfn4/Lrtm2/Lzts3/Macf1/Map4k4/Mdga1/Mmp14/Musk/Nedd4l/Nphp1/Nrp1/Ntrk2/Numbl/Pdlim5/Pkp2/Prkca/Ptpra/Ptprs/S100a10/Sema4a/Sema4d/Sipa1l1/Srcin1/St8sia2/Thbs2	41
GO:0010634	GO:0010634	positive regulation of epithelial cell migration	31/1566	160/22345	2.00E-07	1.04E-05	Agt/Amot/Angpt1/Arhgap5/Bcar1/Bcas3/Bmp4/Clasp1/Epb41l4b/Gpld1/Has2/Hyal1/Iqsec1/Itga2/Itga3/Jun/Kdr/Lgmn/Map4k4/Met/Nrp1/Plcg2/Plpp3/Prkca/Prkd1/Rhob/Rin2/Rtn4/Sash1/Sox9/Sparc	31
GO:0022604	GO:0022604	regulation of cell morphogenesis	44/1566	275/22345	2.30E-07	1.18E-05	Anxa7/Arhgef18/Cacng7/Cdc42ep4/Coro1b/Cxcr4/Epb41l2/Epha4/Ephb2/Ezr/Fermt2/Fgd4/Fn1/Gna13/Itga7/Kank1/Kdr/Kif3a/Lpar1/Lrp8/Macf1/Met/Myh14/Myo10/Nedd4l/Numbl/Pak3/Palm/Parvb/Pdpn/Plekho1/Plxna3/Plxnb1/Plxnd1/Reln/S100b/Sema4a/Sema4d/Sgk1/Spag9/Sparc/Spta1/Ypel4/Zmym3	44
GO:0006979	GO:0006979	response to oxidative stress	55/1566	381/22345	2.59E-07	1.32E-05	Abcd1/Adcyap1r1/Aldh1a1/Aldh3a2/Apoe/Atrn/Bmp4/Bnip3/Camk2g/Capn1/Cat/Cd38/Chrna4/Cryab/Cst3/Cyp1b1/Dapk1/Fos/Gab1/Gpr37l1/Gpx1/Gpx4/Hgf/Hyal1/Jun/Lrrk2/Met/Mgst1/Mpv17l/Mt3/Naprt/Nme5/Nr4a3/Pcgf2/Pdgfra/Pdgfrb/Pdk2/Pink1/Pld2/Prdx6/Prkca/Prkd1/Prnp/Psap/Ptprn/Pxdn/Rbm11/Rhob/Sirt2/Slc1a1/Slc8a1/Sqstm1/Stx2/Ucp2/Xpa	55
GO:0035023	GO:0035023	regulation of Rho protein signal transduction	21/1566	85/22345	2.82E-07	1.42E-05	Abca1/Adra1a/Apoe/Arhgef18/Arrb1/Bcr/Cdh2/Eps8l1/Flot1/Gpr17/Heg1/Itga3/Kank1/Kank2/Lpar1/Lpar4/Met/Nrp1/Pdgfrb/Stard8/Tns3	21
GO:0060972	GO:0060972	left/right pattern formation	27/1566	130/22345	2.82E-07	1.42E-05	Cc2d2a/Ccdc39/Ccdc40/Cfap45/Cfap52/Daam2/Daw1/Dnaaf3/Dnah11/Dnah5/Dpcd/Drc1/Dync2li1/Enkur/Folr1/Foxj1/Gja1/Ift122/Ift172/Ift74/Kif3a/Notch1/Notch2/Pkd2/Rfx3/Rpgrip1l/Tmem67	27
GO:0003356	GO:0003356	regulation of cilium beat frequency	9/1566	16/22345	2.90E-07	1.45E-05	Bbs1/Bbs4/Ccdc39/Ccdc40/Cfap206/Cfap45/Dnah11/Spag6l/Ttll6	9
GO:0072659	GO:0072659	protein localization to plasma membrane	47/1566	306/22345	3.11E-07	1.53E-05	Anxa2/Atp1b1/Bbs1/Cacnb3/Camk2d/Camk2g/Ccdc88a/Cd81/Cdh2/Clip3/Efr3b/Ephb2/Epm2a/Ezr/Fcho2/Flot1/Flot2/Gas6/Golph3l/Inpp5k/Itga3/Lgals3/Macf1/Mmp14/Nfasc/Optn/Pacs2/Palm/Pgrmc1/Pkp2/Pls1/Ppp2r5a/Prnp/Rab3d/S100a10/Scp2/Sorbs1/Sorl1/Sptbn1/Sqstm1/Tmbim1/Tspan15/Ttc8/Ypel4/Zdhhc2/Zdhhc23/Zfyve27	47
GO:0051258	GO:0051258	protein polymerization	44/1566	279/22345	3.48E-07	1.70E-05	Add3/Avil/Bbs4/Capg/Capn1/Catip/Cav1/Ccdc57/Cdc42ep4/Ckap5/Clasp1/Clip1/Clip3/Cobl/Cyfip2/Daam2/Eml2/Fchsd2/Fhdc1/Gpx4/Gsn/Hip1r/Kank1/Kank2/Lmod1/Mapre3/Mapt/Met/Nde1/Pak3/Pfn4/Plekhg2/Sgk1/Slc39a12/Spire1/Spta1/Sptb/Sptbn1/Ssh3/Tmod2/Tppp3/Tuba1a/Tubb4a/Vtn	44
GO:0043524	GO:0043524	negative regulation of neuron apoptotic process	36/1566	208/22345	4.10E-07	1.99E-05	Agt/Amigo2/Angpt1/Apoe/Arrb1/Cacna1a/Cebpb/Clu/Cntf/Cpeb4/Draxin/Fbxo7/Hipk2/Il6st/Itsn1/Jun/Kdr/Lgmn/Mag/Mt1/Mt3/Nfix/Ngf/Nr4a3/Nrbp2/Nrp1/Ntrk2/Optn/Pcdhgc5/Pink1/Plxnd1/Retreg1/Slc1a1/Sncb/Syngap1/Ucp2	36
GO:0009062	GO:0009062	fatty acid catabolic process	24/1566	109/22345	4.14E-07	1.99E-05	Abcd1/Abcd2/Abhd3/Acaa2/Acacb/Acad11/Acadl/Acadm/Acat3/Acox1/Acox3/Bdh2/Cpt1a/Crat/Cyp4f13/Cyp4f14/Dbi/Decr1/Eci2/Hacl1/Lpin2/Nudt7/Phyh/Scp2	24
GO:0032412	GO:0032412	regulation of monoatomic ion transmembrane transporter activity	44/1566	281/22345	4.26E-07	2.03E-05	Ahnak/Akap6/Asic2/Atp1b1/Atp1b2/Bmp4/Cacna1a/Cacna1d/Cacna2d1/Cacnb3/Cacng7/Camk2d/Cav1/Chrna4/Dapk1/Dysf/Ephb2/Fhl1/Fkbp1b/Fxyd1/Hspa2/Kcns1/Klhl24/Mapk8ip2/Mink1/Nedd4/Nedd4l/Nr3c2/Pick1/Pink1/Pkd2/Plcg2/Prkca/Prnp/Reln/Rgs9/S100a1/Scn4b/Shisa8/Shisa9/Stim1/Stom/Wnk2/Wwp2	44
GO:0010959	GO:0010959	regulation of metal ion transport	62/1566	458/22345	4.62E-07	2.19E-05	Adcyap1r1/Adora1/Agt/Ahnak/Ahr/Akap6/Atp1b1/Atp1b2/Bmp4/Cacna1a/Cacna1d/Cacna2d1/Cacnb3/Camk2d/Cav1/Cd63/Cntn1/Cxcr4/Dbi/Dmpk/Dysf/Efhb/Fhl1/Fkbp1b/Fxyd1/Gja1/Gnai2/Gnao1/Hspa2/Inpp5k/Jak3/Kcns1/Klhl24/Lgals3/Nedd4/Nedd4l/Ngf/Nkain2/Nkain4/Nr3c2/Pacsin3/Pdgfrb/Pick1/Pkd2/Plcg2/Plp1/Prkd1/Prnp/Psen2/Rgs4/Rgs9/S100a1/Scn4b/Sgk1/Slc8a1/Slc8b1/Snta1/Stim1/Stom/Tspan18/Wnk2/Wwp2	62
GO:0031099	GO:0031099	regeneration	31/1566	166/22345	4.69E-07	2.20E-05	9630013A20Rik/Cd81/Cd9/Cebpb/Cntf/D130043K22Rik/Dysf/Epha4/Erbb4/Fas/Fkbp1b/Folr1/Gfap/Gja1/Gpx1/Hgf/Igsf10/Jun/Klf5/Mag/Map4k4/Nfib/Nfix/Omg/Prrx1/Ptprs/Rgma/Rtn4/Tnr/Ulk1/Vtn	31
GO:0022898	GO:0022898	regulation of transmembrane transporter activity	45/1566	292/22345	5.01E-07	2.33E-05	Ahnak/Akap6/Asic2/Atp1b1/Atp1b2/Bmp4/Cacna1a/Cacna1d/Cacna2d1/Cacnb3/Cacng7/Camk2d/Cav1/Chrna4/Dapk1/Dysf/Ephb2/Fhl1/Fkbp1b/Fxyd1/Gja1/Hspa2/Kcns1/Klhl24/Mapk8ip2/Mink1/Nedd4/Nedd4l/Nr3c2/Pick1/Pink1/Pkd2/Plcg2/Prkca/Prnp/Reln/Rgs9/S100a1/Scn4b/Shisa8/Shisa9/Stim1/Stom/Wnk2/Wwp2	45
GO:0007368	GO:0007368	determination of left/right symmetry	26/1566	126/22345	5.33E-07	2.46E-05	Cc2d2a/Ccdc39/Ccdc40/Cfap45/Cfap52/Daam2/Daw1/Dnaaf3/Dnah11/Dnah5/Dpcd/Drc1/Dync2li1/Enkur/Folr1/Foxj1/Gja1/Ift172/Ift74/Kif3a/Notch1/Notch2/Pkd2/Rfx3/Rpgrip1l/Tmem67	26
GO:0007288	GO:0007288	sperm axoneme assembly	12/1566	31/22345	5.42E-07	2.48E-05	Armc2/Cfap157/Cfap206/Cfap44/Cfap47/Cfap65/Cfap69/Iqcg/Meig1/Spag6l/Spef2/Ttc12	12
GO:0009799	GO:0009799	specification of symmetry	27/1566	135/22345	6.25E-07	2.81E-05	Cc2d2a/Ccdc39/Ccdc40/Cfap45/Cfap52/Daam2/Daw1/Dnaaf3/Dnah11/Dnah5/Dpcd/Drc1/Dync2li1/Enkur/Folr1/Foxj1/Gja1/Ift172/Ift74/Kif3a/Nbl1/Notch1/Notch2/Pkd2/Rfx3/Rpgrip1l/Tmem67	27
GO:0009855	GO:0009855	determination of bilateral symmetry	27/1566	135/22345	6.25E-07	2.81E-05	Cc2d2a/Ccdc39/Ccdc40/Cfap45/Cfap52/Daam2/Daw1/Dnaaf3/Dnah11/Dnah5/Dpcd/Drc1/Dync2li1/Enkur/Folr1/Foxj1/Gja1/Ift172/Ift74/Kif3a/Nbl1/Notch1/Notch2/Pkd2/Rfx3/Rpgrip1l/Tmem67	27
GO:0042692	GO:0042692	muscle cell differentiation	62/1566	463/22345	6.74E-07	3.01E-05	Acadm/Actn1/Adra1a/Agt/Akap6/Bhlhe41/Bmp4/Bmpr1a/Camk2d/Capn2/Casp1/Cav2/Cd81/Cd9/Cdh2/Chrnb1/Cntnap2/Dmpk/Dysf/Ednrb/Fgfr2/Flot1/Gpx1/Hey1/Hey2/Id2/Igfbp5/Klf5/Lmod1/Met/Mmp14/Msx1/Myl9/Nebl/Nek5/Nln/Notch1/Pdcd4/Pdgfra/Pdgfrb/Pdlim5/Pgm5/Pias1/Pld3/Plec/Plekho1/Prkd1/Rb1/Rgs4/Sgcb/Shox2/Slc8a1/Smad6/Sorbs2/Sort1/Sox6/Sox9/Spag9/Stim1/Tmod2/Uchl1/Wnt7b	62
GO:0051146	GO:0051146	striated muscle cell differentiation	50/1566	345/22345	7.95E-07	3.53E-05	Acadm/Adra1a/Agt/Akap6/Bhlhe41/Bmp4/Bmpr1a/Camk2d/Capn2/Casp1/Cav2/Cd81/Cd9/Cdh2/Cntnap2/Dmpk/Dysf/Flot1/Gpx1/Hey2/Igfbp5/Klf5/Lmod1/Met/Mmp14/Msx1/Myl9/Nebl/Nek5/Nln/Notch1/Pdgfra/Pdgfrb/Pdlim5/Pgm5/Pld3/Plec/Plekho1/Prkd1/Rb1/Rgs4/Sgcb/Shox2/Slc8a1/Sorbs2/Sort1/Sox6/Spag9/Stim1/Tmod2	50
GO:0032272	GO:0032272	negative regulation of protein polymerization	20/1566	83/22345	8.27E-07	3.64E-05	Add3/Avil/Bbs4/Capg/Capn1/Clip3/Eml2/Gsn/Hip1r/Kank1/Kank2/Lmod1/Pfn4/Sgk1/Spta1/Sptb/Sptbn1/Ssh3/Tmod2/Tubb4a	20
GO:0001654	GO:0001654	eye development	58/1566	427/22345	9.63E-07	4.20E-05	Ahr/Aldh1a1/Bbs4/Bcar3/Bmp4/Bmp6/Cc2d2a/Chrdl1/Cntf/Crb2/Cryab/Cyp1b1/Dlx2/Dzank1/Ephb1/Ephb2/Fgfr2/Foxn4/Frem2/Gja1/Hipk1/Hipk2/Ift122/Ift172/Jun/Kdr/Meis2/Miat/Ndp/Nfia/Nfib/Nfix/Notch1/Notch2/Nphp1/Nr2e1/Nrp1/Ntrk2/Pbx1/Pdgfra/Pdgfrb/Ppp2r3a/Prom1/Pxdn/Rd3/Rpgr/Rpgrip1l/Skil/Slc1a1/Sos1/Sox9/Stat3/Tenm3/Ttc8/Twsg1/Vim/Wdr19/Zhx2	58
GO:0072329	GO:0072329	monocarboxylic acid catabolic process	27/1566	138/22345	9.83E-07	4.26E-05	Abcd1/Abcd2/Abhd3/Acaa2/Acacb/Acad11/Acadl/Acadm/Acat3/Acox1/Acox3/Arsb/Bdh2/Cpt1a/Crat/Cyp4f13/Cyp4f14/Dbi/Decr1/Eci2/Hacl1/Hexa/Idua/Lpin2/Nudt7/Phyh/Scp2	27
GO:0051492	GO:0051492	regulation of stress fiber assembly	22/1566	99/22345	1.05E-06	4.52E-05	Arhgef10/Arhgef10l/Arhgef18/Asap3/Bbs4/Ccdc88a/Cgnl1/Clasp1/Coro2b/Fermt2/Fhod1/Inpp5k/Kank2/Lpar1/Met/Nrp1/Prkcq/Rhpn2/S100a10/S1pr1/Tmeff2/Ttc8	22
GO:0150063	GO:0150063	visual system development	58/1566	430/22345	1.21E-06	5.16E-05	Ahr/Aldh1a1/Bbs4/Bcar3/Bmp4/Bmp6/Cc2d2a/Chrdl1/Cntf/Crb2/Cryab/Cyp1b1/Dlx2/Dzank1/Ephb1/Ephb2/Fgfr2/Foxn4/Frem2/Gja1/Hipk1/Hipk2/Ift122/Ift172/Jun/Kdr/Meis2/Miat/Ndp/Nfia/Nfib/Nfix/Notch1/Notch2/Nphp1/Nr2e1/Nrp1/Ntrk2/Pbx1/Pdgfra/Pdgfrb/Ppp2r3a/Prom1/Pxdn/Rd3/Rpgr/Rpgrip1l/Skil/Slc1a1/Sos1/Sox9/Stat3/Tenm3/Ttc8/Twsg1/Vim/Wdr19/Zhx2	58
GO:0019395	GO:0019395	fatty acid oxidation	24/1566	116/22345	1.37E-06	5.79E-05	Abcd1/Abcd2/Acaa2/Acacb/Acad11/Acadl/Acadm/Acat3/Acox1/Acox3/Appl2/Bdh2/Cpt1a/Crat/Cyp4f13/Cyp4v3/Dbi/Decr1/Eci2/Hacl1/Nr4a3/Phyh/Scp2/Sox9	24
GO:0030198	GO:0030198	extracellular matrix organization	47/1566	322/22345	1.38E-06	5.79E-05	Adamts4/Adamts9/Adamtsl4/Agt/Antxr1/Anxa2/Apbb1/Aplp1/Bcl3/Cav1/Cav2/Ccdc80/Clasp1/Col11a2/Col23a1/Col2a1/Col4a5/Col4a6/Cst3/Cyp1b1/Cyp2j6/Ddr1/Flot1/Fn1/Gfap/Gpm6b/Has2/Idua/Kif9/Lgals3/Mmp11/Mmp14/Mmp19/Mmp24/Notch1/Nr2e1/Pdgfra/Pdpn/Phldb1/Pxdn/Rb1/Scara3/Sox9/Spint2/Tnr/Vit/Vtn	47
GO:0000302	GO:0000302	response to reactive oxygen species	33/1566	192/22345	1.44E-06	6.01E-05	Adcyap1r1/Aldh3a2/Bnip3/Capn1/Cat/Cryab/Cyp1b1/Fos/Gpr37l1/Gpx1/Hgf/Hyal1/Jun/Lrrk2/Met/Mpv17l/Mt3/Nme5/Nr4a3/Pcgf2/Pdgfra/Pdgfrb/Pdk2/Pink1/Pld2/Prdx6/Prkca/Psap/Ptprn/Rhob/Slc8a1/Sqstm1/Ucp2	33
GO:1990138	GO:1990138	neuron projection extension	35/1566	210/22345	1.47E-06	6.08E-05	Apoe/Cacng7/Cpne1/Cxcr4/Cyfip2/D130043K22Rik/Ddr1/Dip2b/Draxin/Fn1/Macf1/Mag/Mapt/Mgll/Mt3/Ndn/Nedd4l/Ngf/Nrp1/Nrp2/Plxna3/Ptprs/Rtn4/S100b/Sema4a/Sema4d/Sema6d/Spag6l/Spag9/St8sia2/Tmem108/Tnr/Ulk1/Ulk2/Zfyve27	35
GO:0048713	GO:0048713	regulation of oligodendrocyte differentiation	16/1566	58/22345	1.50E-06	6.14E-05	Bmp4/Cxcr4/Daam2/Dlx2/Dusp15/Gsx2/Id2/Id4/Il33/Myrf/Nkx6-2/Notch1/Ptpra/Sirt2/Tcf7l2/Zfp488	16
GO:0045229	GO:0045229	external encapsulating structure organization	47/1566	323/22345	1.50E-06	6.14E-05	Adamts4/Adamts9/Adamtsl4/Agt/Antxr1/Anxa2/Apbb1/Aplp1/Bcl3/Cav1/Cav2/Ccdc80/Clasp1/Col11a2/Col23a1/Col2a1/Col4a5/Col4a6/Cst3/Cyp1b1/Cyp2j6/Ddr1/Flot1/Fn1/Gfap/Gpm6b/Has2/Idua/Kif9/Lgals3/Mmp11/Mmp14/Mmp19/Mmp24/Notch1/Nr2e1/Pdgfra/Pdpn/Phldb1/Pxdn/Rb1/Scara3/Sox9/Spint2/Tnr/Vit/Vtn	47
GO:0008360	GO:0008360	regulation of cell shape	27/1566	141/22345	1.52E-06	6.18E-05	Anxa7/Arhgef18/Cdc42ep4/Epb41l2/Ezr/Fermt2/Fgd4/Fn1/Gna13/Itga7/Kdr/Kif3a/Lpar1/Myh14/Myo10/Palm/Parvb/Pdpn/Plekho1/Plxna3/Plxnb1/Plxnd1/S100b/Sema4a/Sema4d/Spta1/Ypel4	27
GO:0034440	GO:0034440	lipid oxidation	25/1566	125/22345	1.61E-06	6.47E-05	Abcd1/Abcd2/Acaa2/Acacb/Acad11/Acadl/Acadm/Acat3/Acox1/Acox3/Appl2/Bdh2/Cpt1a/Crat/Cyp4f13/Cyp4v3/Dbi/Decr1/Eci2/Hacl1/Nr4a3/Phyh/Pla2g7/Scp2/Sox9	25
GO:0048880	GO:0048880	sensory system development	58/1566	434/22345	1.63E-06	6.52E-05	Ahr/Aldh1a1/Bbs4/Bcar3/Bmp4/Bmp6/Cc2d2a/Chrdl1/Cntf/Crb2/Cryab/Cyp1b1/Dlx2/Dzank1/Ephb1/Ephb2/Fgfr2/Foxn4/Frem2/Gja1/Hipk1/Hipk2/Ift122/Ift172/Jun/Kdr/Meis2/Miat/Ndp/Nfia/Nfib/Nfix/Notch1/Notch2/Nphp1/Nr2e1/Nrp1/Ntrk2/Pbx1/Pdgfra/Pdgfrb/Ppp2r3a/Prom1/Pxdn/Rd3/Rpgr/Rpgrip1l/Skil/Slc1a1/Sos1/Sox9/Stat3/Tenm3/Ttc8/Twsg1/Vim/Wdr19/Zhx2	58
GO:0043062	GO:0043062	extracellular structure organization	47/1566	324/22345	1.64E-06	6.52E-05	Adamts4/Adamts9/Adamtsl4/Agt/Antxr1/Anxa2/Apbb1/Aplp1/Bcl3/Cav1/Cav2/Ccdc80/Clasp1/Col11a2/Col23a1/Col2a1/Col4a5/Col4a6/Cst3/Cyp1b1/Cyp2j6/Ddr1/Flot1/Fn1/Gfap/Gpm6b/Has2/Idua/Kif9/Lgals3/Mmp11/Mmp14/Mmp19/Mmp24/Notch1/Nr2e1/Pdgfra/Pdpn/Phldb1/Pxdn/Rb1/Scara3/Sox9/Spint2/Tnr/Vit/Vtn	47
GO:0032409	GO:0032409	regulation of transporter activity	45/1566	305/22345	1.71E-06	6.72E-05	Ahnak/Akap6/Asic2/Atp1b1/Atp1b2/Bmp4/Cacna1a/Cacna1d/Cacna2d1/Cacnb3/Cacng7/Camk2d/Cav1/Chrna4/Dapk1/Dysf/Ephb2/Fhl1/Fkbp1b/Fxyd1/Gja1/Hspa2/Kcns1/Klhl24/Mapk8ip2/Mink1/Nedd4/Nedd4l/Nr3c2/Pick1/Pink1/Pkd2/Plcg2/Prkca/Prnp/Reln/Rgs9/S100a1/Scn4b/Shisa8/Shisa9/Stim1/Stom/Wnk2/Wwp2	45
GO:0045444	GO:0045444	fat cell differentiation	41/1566	267/22345	1.74E-06	6.81E-05	Aldh6a1/Arid5b/Atat1/Bbs1/Bbs4/Bnip3/Cds1/Cebpb/Cebpd/Clip3/Cntnap2/Dlk1/Dysf/Fam120b/Fermt2/Gpx1/Id2/Id4/Klf5/Mmp11/Npr2/Nr1d1/Nr4a1/Nr4a3/Nudt7/Pdgfra/Pias1/Prdm16/Retreg1/Rorc/Sirt2/Slc2a4/Smad6/Sort1/Syap1/Tcf7l2/Ttc8/Wdfy2/Wnt5b/Zfp36/Zfp423	41
GO:0014013	GO:0014013	regulation of gliogenesis	27/1566	142/22345	1.76E-06	6.83E-05	Atxn1/Bmp4/Cxcr4/Daam2/Dlx2/Fas/Gfap/Gpr37l1/Gsx2/Id2/Id4/Il33/Il6st/Mag/Mycn/Myrf/Nkx6-2/Notch1/Nr1d1/Nr2e1/Plag1/Ptpra/Rb1/Rtn4/Sirt2/Vim/Zfp488	27
GO:0043523	GO:0043523	regulation of neuron apoptotic process	45/1566	306/22345	1.87E-06	7.20E-05	Agt/Amigo2/Angpt1/Apoe/Arrb1/Cacna1a/Cebpb/Clu/Cntf/Cpeb4/Draxin/Fas/Fbxo7/Hipk2/Il6st/Itsn1/Jun/Kdr/Lgmn/Mag/Mt1/Mt3/Musk/Nfix/Ngf/Nr4a3/Nrbp2/Nrp1/Nsmf/Ntrk2/Optn/Pak3/Pcdhgc5/Pink1/Plxnd1/Ppp2r2b/Prnp/Prodh/Retreg1/Slc1a1/Sncb/St8sia2/Syngap1/Trim2/Ucp2	45
GO:0007416	GO:0007416	synapse assembly	36/1566	222/22345	2.03E-06	7.77E-05	Amigo2/Asic2/Cacna1a/Cbln2/Cdh2/Chrnb2/Cntnap2/Dnm3/Ephb1/Ephb2/Erbb4/Lrfn4/Lrp4/Lrrc4/Lrtm2/Lzts3/Mapt/Mdga1/Musk/Npas4/Ntrk2/Numbl/Pdlim5/Plxnb1/Plxnd1/Prkca/Ptprs/Reln/Sema4a/Sema4d/Sipa1l1/Srcin1/St8sia2/Thbs2/Zdhhc12/Zdhhc2	36
GO:0032271	GO:0032271	regulation of protein polymerization	34/1566	204/22345	2.06E-06	7.85E-05	Add3/Avil/Bbs4/Capg/Capn1/Cav1/Cdc42ep4/Ckap5/Clip1/Clip3/Cyfip2/Daam2/Eml2/Fchsd2/Gsn/Hip1r/Kank1/Kank2/Lmod1/Mapre3/Mapt/Met/Pak3/Pfn4/Plekhg2/Sgk1/Slc39a12/Spta1/Sptb/Sptbn1/Ssh3/Tmod2/Tppp3/Tubb4a	34
GO:0021543	GO:0021543	pallium development	31/1566	178/22345	2.23E-06	8.42E-05	Atat1/Bbs1/Bbs4/Bmerb1/Cdh2/Dixdc1/Dlx2/Efhc1/Fezf2/Foxg1/Id4/Kif3a/Lrp8/Mdga1/Nde1/Nfix/Nr2e1/Nr2f1/Nr4a3/Ntrk2/Phactr1/Plxna3/Ptprs/Reln/Rtn4/Scn2a/Syne2/Tacc1/Tmem108/Tuba1a/Wdr47	31
GO:0061387	GO:0061387	regulation of extent of cell growth	25/1566	128/22345	2.53E-06	9.51E-05	Apoe/D130043K22Rik/Dip2b/Draxin/Fn1/Macf1/Mag/Mapt/Mgll/Mt3/Ngf/Nrp1/Omg/Plxna3/Ptprs/Rgma/Rnd2/Rtn4/Sema4a/Sema4d/Sema6d/Tnr/Ulk1/Ulk2/Zfyve27	25
GO:0006605	GO:0006605	protein targeting	44/1566	300/22345	2.60E-06	9.70E-05	Adora1/Bag3/Cacnb3/Chm/Clu/Dusp18/Erbin/Fbxo7/Folr1/Gbp2/Gdap1/Hacl1/Inpp5k/Lamp2/Lrrk2/Macf1/Man1a/Micall1/Mtcl1/Nacad/Ndp/Nedd4/Os9/Pick1/Pink1/Ppp2r2b/Prnp/Scarb2/Sec62/Slc1a1/Sorl1/Sort1/Sqstm1/Stom/Stxbp4/Vps37b/Vps37c/Vps41/Zdhhc1/Zdhhc12/Zdhhc18/Zdhhc2/Zdhhc23/Zdhhc24	44
GO:0150115	GO:0150115	cell-substrate junction organization	22/1566	105/22345	2.99E-06	0.00011082	Actn1/Bcr/Cdh11/Clasp1/Coro2b/Dst/Fermt2/Fn1/Gpm6b/Iqsec1/Itga2/Kdr/Macf1/Map4k4/Mmp14/Nrp1/Plec/Ptpra/S100a10/Sorbs1/Ston1/Tns1	22
GO:0110020	GO:0110020	regulation of actomyosin structure organization	23/1566	113/22345	3.03E-06	0.000111622	Arhgef10/Arhgef10l/Arhgef18/Asap3/Bbs4/Ccdc88a/Cgnl1/Clasp1/Coro2b/Fermt2/Fhod1/Inpp5k/Kank2/Lpar1/Met/Nrp1/Prkcq/Prkd1/Rhpn2/S100a10/S1pr1/Tmeff2/Ttc8	23
GO:0007044	GO:0007044	cell-substrate junction assembly	21/1566	98/22345	3.42E-06	0.000125064	Actn1/Bcr/Cdh11/Clasp1/Coro2b/Dst/Fermt2/Fn1/Gpm6b/Itga2/Kdr/Macf1/Map4k4/Mmp14/Nrp1/Plec/Ptpra/S100a10/Sorbs1/Ston1/Tns1	21
GO:0043434	GO:0043434	response to peptide hormone	53/1566	393/22345	3.46E-06	0.000125858	Agt/Anxa5/Appl2/Bcar1/Bcar3/C1qtnf12/Capn1/Cav1/Cav2/Cdo1/Cpeb1/Cry2/Ctsd/Ednrb/Gnai2/Gpam/Gpld1/Hmga1/Inpp5k/Insig2/Jak1/Jak3/Kank1/Lpin2/Ncoa1/Npr2/Nr3c2/Nr4a1/Nr4a3/Pdk2/Pip4k2c/Plcd1/Pld2/Prkca/Prkcq/Prkd1/Ptpra/Ptpre/Rb1/Scnn1a/Serpina3n/Sgcb/Sgk1/Slc2a4/Sorbs1/Sorl1/Sort1/Sos1/Stat3/Stxbp4/Syap1/Tbc1d4/Vgf	53
GO:0046530	GO:0046530	photoreceptor cell differentiation	19/1566	83/22345	3.53E-06	0.000127395	Bbs1/Bbs4/Cntf/Crb2/Dlx2/Dzank1/Miat/Ndp/Notch1/Nphp1/Ntrk2/Ppp2r3a/Prom1/Rpgr/Rpgrip1l/Sox9/Stat3/Tmem67/Ttc8	19
GO:0071375	GO:0071375	cellular response to peptide hormone stimulus	43/1566	294/22345	3.62E-06	0.000129871	Agt/Anxa5/Appl2/Bcar1/Bcar3/C1qtnf12/Cav1/Cav2/Cpeb1/Ctsd/Gnai2/Gpam/Gpld1/Hmga1/Inpp5k/Insig2/Jak1/Jak3/Kank1/Lpin2/Ncoa1/Nr3c2/Nr4a1/Nr4a3/Pdk2/Pip4k2c/Prkca/Prkcq/Prkd1/Ptpra/Ptpre/Rb1/Scnn1a/Sgcb/Sgk1/Slc2a4/Sorbs1/Sorl1/Sos1/Stat3/Stxbp4/Syap1/Tbc1d4	43
GO:0048638	GO:0048638	regulation of developmental growth	54/1566	404/22345	3.67E-06	0.000131119	Acacb/Agt/Ahr/Akap6/Apoe/Atrn/Bbs4/Bmpr1a/Cacng7/Cxcr4/D130043K22Rik/Dip2b/Draxin/Erbb4/Ezr/Fgfr2/Flvcr1/Fn1/Gja1/Gpam/H19/Hey2/Jarid2/Kcnk2/Lgmn/Macf1/Mag/Mapt/Mgll/Mt3/Musk/Ncam1/Nedd4l/Ngf/Notch1/Nrp1/Omg/Pls1/Plxna3/Ptprs/Rgma/Rgs4/Rnd2/Rtn4/Sema4a/Sema4d/Sema6d/Spag9/Stat3/Tcf7l2/Tnr/Ulk1/Ulk2/Zfyve27	54
GO:0045665	GO:0045665	negative regulation of neuron differentiation	20/1566	91/22345	3.85E-06	0.000136496	Apbb1/Cav1/Cd24a/Cntf/Dixdc1/Dlx2/Fezf2/Foxg1/Gpr37l1/Hey1/Id2/Id4/Mag/Notch1/Nr2e1/Pbx1/Rtn4/Sox9/Spag9/Zhx2	20
GO:0007612	GO:0007612	learning	32/1566	192/22345	4.07E-06	0.000143353	Agt/Atxn1/C1ql1/Chrnb2/Ckap5/Cntnap2/Csmd1/Dcdc2a/Dgki/Ephb2/Epm2a/Idua/Jun/Lgmn/Map1a/Mapk8ip2/Meis2/Nfix/Npas4/Ntrk2/Pde1b/Pgrmc1/Pias1/Ppp1r1b/Reln/Sgk1/Slc1a1/Specc1/Syngap1/Syt11/Tnr/Tuba1a	32
GO:0032231	GO:0032231	regulation of actin filament bundle assembly	23/1566	115/22345	4.14E-06	0.000145097	Arhgef10/Arhgef10l/Arhgef18/Asap3/Bbs4/Ccdc88a/Cgnl1/Clasp1/Coro2b/Fermt2/Fhod1/Inpp5k/Kank2/Lpar1/Met/Nrp1/Prkcq/Rhpn2/S100a10/S1pr1/Synpo2/Tmeff2/Ttc8	23
GO:0048593	GO:0048593	camera-type eye morphogenesis	28/1566	157/22345	4.22E-06	0.000147042	Aldh1a1/Bbs4/Bcar3/Bmp4/Cntf/Crb2/Ephb1/Ephb2/Foxn4/Hipk1/Hipk2/Ift122/Ift172/Kdr/Miat/Ndp/Notch1/Notch2/Ntrk2/Prom1/Rpgr/Rpgrip1l/Slc1a1/Sox9/Stat3/Tenm3/Ttc8/Zhx2	28
GO:0006898	GO:0006898	receptor-mediated endocytosis	40/1566	267/22345	4.31E-06	0.000149243	Angpt1/Anxa2/Apoe/Arrb1/Cacng7/Cap1/Cav1/Cav2/Cd63/Cd81/Cd9/Clu/Dnm3/Eps15/Ezr/Fcho2/Fchsd2/Flot1/Hip1r/Iqsec1/Itsn1/Kif3a/Lmbrd1/Lpar1/Micall1/Nedd4/Pick1/Plcg2/Pld2/Prkca/Scarb2/Sh3gl3/Sirt2/Sorl1/Ston1/Ston2/Syt11/Tmem108/Ulk1/Vtn	40
GO:0043217	GO:0043217	myelin maintenance	8/1566	16/22345	4.42E-06	0.000152024	Abcd1/Abcd2/Clu/Cxcr4/Fa2h/Myrf/Ndrg1/Plec	8
GO:0045686	GO:0045686	negative regulation of glial cell differentiation	12/1566	37/22345	4.79E-06	0.000163895	Bmp4/Daam2/Dlx2/Gpr37l1/Id2/Id4/Mycn/Nkx6-2/Notch1/Nr1d1/Nr2e1/Sirt2	12
GO:0031589	GO:0031589	cell-substrate adhesion	50/1566	367/22345	4.86E-06	0.000164341	Actn1/Adamts9/Agt/Angpt1/Antxr1/Atp1b2/Bcar1/Bcr/Ccdc80/Cd63/Cdh11/Clasp1/Coro2b/Ddr1/Ephb1/Fermt2/Fn1/Gas6/Gpm6b/Has2/Itga2/Itga3/Itga7/Itgb8/Kank1/Kdr/Lgals1/Lims2/Macf1/Map4k4/Mink1/Mmp14/Notch1/Nrp1/Parvb/Pdpn/Pkp2/Ptpra/Rin2/S100a10/Smad6/Sorbs1/Spag6l/Srcin1/Ston1/Ttyh1/Utrn/Vcam1/Vit/Vtn	50
GO:0097061	GO:0097061	dendritic spine organization	22/1566	108/22345	4.87E-06	0.000164341	Apoe/Ckap5/Cntnap2/Dnm3/Epha4/Ephb1/Ephb2/Itga3/Kif1a/Lgmn/Lrp8/Lrrk2/Lzts3/Ngef/Pak3/Pdlim5/Pick1/Prnp/Reln/Sipa1l1/Srcin1/Zmynd8	22
GO:0001666	GO:0001666	response to hypoxia	36/1566	231/22345	5.18E-06	0.000173786	Abat/Acaa2/Adora1/Atp1b1/Bad/Bnip3/Camk2d/Camk2g/Casp1/Cat/Cav1/Cd24a/Cd38/Chrna4/Chrnb2/Cpeb1/Cryab/Ddah1/Epha4/Fmn2/Kcnk2/Kdr/Mt3/Ndp/Notch1/Npepps/Pdk1/Pink1/Pld2/Rtn4/Scn2a/Sirt2/Slc2a4/Slc8a1/Stat3/Ucp2	36
GO:0048708	GO:0048708	astrocyte differentiation	20/1566	93/22345	5.48E-06	0.000182745	Agt/Cntf/Epha4/Gfap/Gpr37l1/Id2/Id4/Il6st/Mag/Mycn/Nfix/Notch1/Nr1d1/Nr2e1/Plp1/Plpp3/Sox6/Sox9/Stat3/Vim	20
GO:0014009	GO:0014009	glial cell proliferation	18/1566	78/22345	5.60E-06	0.000185857	Anxa7/Atxn1/Clu/Cntnap2/Dbi/Epm2a/Fas/Gfap/Il33/Lgi4/Ndp/Nfia/Nfib/Nfix/Notch1/Plag1/Rb1/Vim	18
GO:0090596	GO:0090596	sensory organ morphogenesis	45/1566	319/22345	5.74E-06	0.000189332	Aldh1a1/Bbs4/Bcar3/Bcr/Bmp4/Celsr1/Cntf/Col2a1/Crb2/Dzank1/Ephb1/Ephb2/Fgfr2/Foxg1/Foxn4/Fzd3/Fzd6/Hipk1/Hipk2/Ift122/Ift172/Insig2/Kdr/Miat/Msx1/Ndp/Notch1/Notch2/Nr4a3/Ntrk2/Pls1/Ppp2r3a/Prom1/Prrx1/Rpgr/Rpgrip1l/Slc1a1/Sobp/Sox9/Stat3/Tenm3/Ttc39c/Ttc8/Wdr19/Zhx2	45
GO:0060996	GO:0060996	dendritic spine development	25/1566	134/22345	5.97E-06	0.000195644	Apoe/Asap1/Cntnap2/Dnm3/Epha4/Ephb1/Ephb2/Iqsec1/Itsn1/Kif1a/Lpar1/Lrp8/Lrrk2/Lzts3/Ndp/Ngef/Pak3/Palm/Pdlim5/Ptprs/Reln/Sipa1l1/Spire1/Srcin1/Zmynd8	25
GO:0048011	GO:0048011	neurotrophin TRK receptor signaling pathway	11/1566	32/22345	6.30E-06	0.000204379	Agt/Bcar1/Cyfip2/Dok5/Ndn/Ngf/Sort1/Sos1/Tmem108/Ulk1/Zfyve27	11
GO:0048668	GO:0048668	collateral sprouting	11/1566	32/22345	6.30E-06	0.000204379	Cobl/Nfix/Ngf/Npr2/Omg/Ptprs/Rgma/Rnd2/Sema4d/Ulk1/Ulk2	11
GO:0036293	GO:0036293	response to decreased oxygen levels	39/1566	262/22345	6.61E-06	0.000212949	Abat/Acaa2/Adora1/Atp1b1/Bad/Bnip3/Camk2d/Camk2g/Casp1/Cat/Cav1/Cd24a/Cd38/Chrna4/Chrnb2/Cpeb1/Cpeb4/Cryab/Ddah1/Epha4/Fmn2/Kcnk2/Kdr/Mt3/Ndp/Notch1/Npepps/Pdk1/Pick1/Pink1/Pld2/Rtn4/Scn2a/Sirt2/Slc1a1/Slc2a4/Slc8a1/Stat3/Ucp2	39
GO:0022411	GO:0022411	cellular component disassembly	58/1566	454/22345	6.74E-06	0.000215922	Add3/Apc2/Avil/Bmerb1/Bnip3/C1ql1/Capg/Cd24a/Cers1/Clasp1/Cst3/Ddr1/Dstn/Dysf/Epha4/Fbxo7/Flot1/Fyco1/Gabarap/Gsn/Hspa2/Iqsec1/Kif19a/Kif9/Lamp2/Lima1/Lix1/Lmod1/Map1a/Map1lc3b/Map4k4/Mical3/Ngef/Optn/Pdpn/Pink1/Plin2/Plin3/Pnpla2/Retreg1/Rubcn/Sgk1/Sh3gl3/Snapin/Spata18/Spta1/Sptb/Sptbn1/Sqstm1/Stmn4/Ston1/Tex264/Tmod2/Trip4/Ulk1/Ulk2/Wdr47/Wipi1	58
GO:0030258	GO:0030258	lipid modification	33/1566	206/22345	6.95E-06	0.000221563	Abcd1/Abcd2/Acaa2/Acacb/Acad11/Acadl/Acadm/Acat3/Acox1/Acox3/Appl2/Bdh2/Cpt1a/Crat/Cyp4f13/Cyp4v3/Dbi/Decr1/Dgki/Eci2/Ephx2/Fa2h/Ggta1/Hacl1/Inpp5k/Mboat2/Nr4a3/Phyh/Pla2g7/Plpp3/Plpp6/Scp2/Sox9	33
GO:0051057	GO:0051057	positive regulation of small GTPase mediated signal transduction	18/1566	80/22345	8.18E-06	0.000259441	Adcyap1r1/Arrb1/Camk2d/Dgki/Gpr17/Itpkb/Lpar1/Lpar4/Map4k4/Mmd2/Ngf/Notch1/Notch2/Pdgfrb/Reln/Rtn4/Sos1/Tns3	18
GO:0048640	GO:0048640	negative regulation of developmental growth	24/1566	128/22345	8.32E-06	0.000262297	D130043K22Rik/Dip2b/Draxin/Gja1/H19/Jarid2/Kcnk2/Lgmn/Mag/Mt3/Nrp1/Plxna3/Ptprs/Rgma/Rgs4/Rtn4/Sema4a/Sema4d/Sema6d/Spag9/Tcf7l2/Tnr/Ulk1/Ulk2	24
GO:0060047	GO:0060047	heart contraction	36/1566	236/22345	8.47E-06	0.000265568	Adora1/Adra1a/Adra1d/Agt/Akap6/Atp1b1/Cacna1d/Cacna2d1/Camk2d/Cav1/Cxcr4/Dmpk/Ednrb/Fkbp1b/Fxyd1/Gja1/Gnao1/Gpx1/Gsn/Hey2/Kcnh6/Met/Nedd4l/Pkp2/Prkca/Psen2/Rgs4/S100a1/Scn4b/Sgcg/Shox2/Slc1a1/Slc8a1/Snta1/Thra/Uty	36
GO:0043087	GO:0043087	regulation of GTPase activity	47/1566	344/22345	8.57E-06	0.000266109	Amot/Apc2/Arhgap12/Arhgef10/Arhgef26/Arrb1/Asap1/Asap3/Bbs4/Bcar3/Bcr/Cav2/Ccpg1/Chn2/Dgki/Dock9/Epha4/Fermt2/Foxj1/Garnl3/Gnao1/Gpr137b/Lrrk2/Map4k4/Met/Ngef/Ntrk2/Plxna3/Plxnb1/Plxnd1/Ralgps2/Rasa2/Rgma/Rgs4/Rgs6/Rgs9/S100a10/S1pr1/Sema4d/Sipa1l1/Sos1/Syngap1/Tbc1d2b/Tbc1d4/Tiam2/Tns3/Ttc8	47
GO:1902992	GO:1902992	negative regulation of amyloid precursor protein catabolic process	9/1566	22/22345	8.58E-06	0.000266109	Apoe/Clu/Flot2/Ntrk2/Prnp/Rtn1/Rtn3/Rtn4/Sorl1	9
GO:0021954	GO:0021954	central nervous system neuron development	20/1566	96/22345	9.09E-06	0.000280348	Brinp1/Cdh11/Chrnb2/Draxin/Epha4/Ephb1/Ephb2/Fezf2/Fgfr2/Foxg1/Kifbp/Nfib/Nr2e1/Nrp1/Nrp2/Ntrk2/Plxna3/Prkca/Tctn1/Wdr47	20
GO:1901890	GO:1901890	positive regulation of cell junction assembly	24/1566	129/22345	9.55E-06	0.000292987	Agt/Amigo2/Asic2/Cav1/Cbln2/Cldn19/Cntnap2/Ephb1/Ephb2/Fermt2/Flot1/Kdr/Lrtm2/Map4k4/Musk/Nphp1/Nrp1/Ntrk2/Prkca/S100a10/Sema4a/Sema4d/St8sia2/Thbs2	24
GO:0009437	GO:0009437	carnitine metabolic process	7/1566	13/22345	9.65E-06	0.000294431	Acadl/Acadm/Aldh9a1/Cpt1a/Cpt1c/Crat/Slc22a4	7
GO:0030534	GO:0030534	adult behavior	31/1566	191/22345	9.95E-06	0.000301937	Abat/Atxn1/Bbs1/Bbs4/Cacna1a/Chrna4/Chrnb1/Chrnb2/Clcn3/Cnp/Cntnap2/Dmrt3/Epha4/Hexa/Hipk2/Id2/Idua/Lgi4/Mapt/Met/Ngf/Npc1/Nr4a3/Ppp1r1b/Rnf180/Slc1a1/Slc1a2/Tuba1a/Uchl1/Ulk4/Wdr47	31
GO:0010976	GO:0010976	positive regulation of neuron projection development	36/1566	238/22345	1.03E-05	0.000309717	Acsl6/Agt/Apbb1/Apoe/Arsb/Atp1b2/Avil/Bmp4/Camk1d/Cd24a/Clip1/Cntf/Cntn1/Cobl/Cpeb1/Ddr1/Ephb2/Fkbp1b/Fut9/Hgf/Itga3/Kidins220/Lrp8/Mapt/Met/Musk/Ngf/Nrp1/Ntrk2/P2ry2/Pak3/Prkd1/Reln/Rgma/Scarb2/Tenm3	36
GO:0021953	GO:0021953	central nervous system neuron differentiation	33/1566	210/22345	1.05E-05	0.000316209	Bmpr1a/Brinp1/Cacna1a/Cdh11/Chrnb2/Dlx2/Dmrt3/Draxin/Epha4/Ephb1/Ephb2/Fezf2/Fgfr2/Foxg1/Foxn4/Gdpd5/Gsx2/Id4/Ift172/Kifbp/Kndc1/Nfib/Nfix/Nr2e1/Nrp1/Nrp2/Ntrk2/Plxna3/Prkca/Psap/Tctn1/Ulk1/Wdr47	33
GO:0007411	GO:0007411	axon guidance	37/1566	248/22345	1.07E-05	0.000317663	Ablim1/Apbb1/Arhgef25/Cntn1/Cxcr4/Cyfip2/Dpysl5/Draxin/Epha4/Ephb1/Ephb2/Fezf2/Flot1/Foxg1/Fzd3/Kif5a/Kif5c/Lrtm2/Ncam1/Ndp/Nfasc/Nfib/Notch1/Nr4a3/Nrp1/Nrp2/Pcdhac2/Plxna3/Plxnb1/Plxnd1/Reln/Sema4a/Sema4d/Sema6d/Ttc8/Unc5c/Wnt7b	37
GO:0097485	GO:0097485	neuron projection guidance	37/1566	248/22345	1.07E-05	0.000317663	Ablim1/Apbb1/Arhgef25/Cntn1/Cxcr4/Cyfip2/Dpysl5/Draxin/Epha4/Ephb1/Ephb2/Fezf2/Flot1/Foxg1/Fzd3/Kif5a/Kif5c/Lrtm2/Ncam1/Ndp/Nfasc/Nfib/Notch1/Nr4a3/Nrp1/Nrp2/Pcdhac2/Plxna3/Plxnb1/Plxnd1/Reln/Sema4a/Sema4d/Sema6d/Ttc8/Unc5c/Wnt7b	37
GO:0030100	GO:0030100	regulation of endocytosis	46/1566	337/22345	1.09E-05	0.00032229	Angpt1/Anxa2/Apoe/Appl2/Arrb1/Bcr/Camk1d/Cav1/Cd151/Cd63/Ckap5/Clip3/Clu/Dysf/Flot1/Gas6/Hip1r/Iqsec1/Itga2/Itsn1/Kif3a/Lbp/Lgals3/Lpar1/Lrrk2/Nedd4/Nedd4l/Pacsin3/Pick1/Plcg2/Pld2/Plscr2/Prkca/Rab4a/Rab5b/Rubcn/Sh3gl3/Sirt2/Smpd1/Snph/Snx33/Ston1/Ston2/Syt11/Tgm2/Vtn	46
GO:0030837	GO:0030837	negative regulation of actin filament polymerization	16/1566	67/22345	1.15E-05	0.000339019	Add3/Avil/Bbs4/Capg/Capn1/Gsn/Hip1r/Kank1/Kank2/Lmod1/Pfn4/Spta1/Sptb/Sptbn1/Ssh3/Tmod2	16
GO:0099175	GO:0099175	regulation of postsynapse organization	25/1566	139/22345	1.16E-05	0.000340292	Apoe/Asap1/Cdh2/Dnm3/Epha4/Ephb2/Itsn1/Kif1a/Lrfn4/Lrp8/Lrrk2/Lzts3/Ngef/Nrp2/Numbl/Pak3/Pdlim5/Prnp/Psen2/Ptprs/Reln/Rps6ka5/Sipa1l1/Srcin1/Zmynd8	25
GO:0003015	GO:0003015	heart process	37/1566	249/22345	1.17E-05	0.000341243	Adora1/Adra1a/Adra1d/Agt/Akap6/Atp1b1/Cacna1d/Cacna2d1/Camk2d/Cav1/Cxcr4/Dmpk/Ednrb/Fkbp1b/Fxyd1/Gja1/Gnai2/Gnao1/Gpx1/Gsn/Hey2/Kcnh6/Met/Nedd4l/Pkp2/Prkca/Psen2/Rgs4/S100a1/Scn4b/Sgcg/Shox2/Slc1a1/Slc8a1/Snta1/Thra/Uty	37
GO:0070570	GO:0070570	regulation of neuron projection regeneration	12/1566	40/22345	1.19E-05	0.000343517	Cntf/D130043K22Rik/Epha4/Fkbp1b/Hgf/Map4k4/Omg/Prrx1/Ptprs/Rgma/Rtn4/Tnr	12
GO:0043010	GO:0043010	camera-type eye development	50/1566	379/22345	1.19E-05	0.000343517	Ahr/Aldh1a1/Bbs4/Bcar3/Bmp4/Cc2d2a/Cntf/Crb2/Cryab/Cyp1b1/Dlx2/Ephb1/Ephb2/Fgfr2/Foxn4/Gja1/Hipk1/Hipk2/Ift122/Ift172/Jun/Kdr/Miat/Ndp/Nfia/Nfib/Nfix/Notch1/Notch2/Nphp1/Nr2e1/Nrp1/Ntrk2/Pdgfra/Pdgfrb/Prom1/Rd3/Rpgr/Rpgrip1l/Skil/Slc1a1/Sos1/Sox9/Stat3/Tenm3/Ttc8/Twsg1/Vim/Wdr19/Zhx2	50
GO:0050678	GO:0050678	regulation of epithelial cell proliferation	54/1566	421/22345	1.23E-05	0.000353245	Apoe/Bad/Bmp4/Bmp6/Bmpr1a/Cav1/Cav2/Cd109/Cnmd/Ctsl/Dlk1/Dysf/Ecm1/Ednrb/Erbb4/F3/Fa2h/Fgfr2/Gja1/Glul/Gpx1/Has2/Hey1/Hyal1/Ift122/Ift172/Ift74/Ift80/Jun/Kdr/Kif3a/Lims2/Mycn/Nfib/Notch1/Notch2/Nr1d1/Nr2f2/Nr4a1/Nr4a3/Prkca/Prkd1/Ptprn/Rb1/Rian/Rida/Rtn4/Sox9/Sparc/Stat3/Stxbp4/Tcf7l2/Tgfa/Zfp36	54
GO:0048715	GO:0048715	negative regulation of oligodendrocyte differentiation	8/1566	18/22345	1.32E-05	0.000377422	Bmp4/Daam2/Dlx2/Id2/Id4/Nkx6-2/Notch1/Sirt2	8
GO:0086009	GO:0086009	membrane repolarization	13/1566	47/22345	1.38E-05	0.000392635	Akap6/Atp1b1/Atp1b2/Cacna1d/Cacna2d1/Cacnb3/Cav1/Gja1/Kcnh6/Kcnh7/Nedd4l/Scn4b/Snta1	13
GO:0070482	GO:0070482	response to oxygen levels	44/1566	320/22345	1.40E-05	0.000392665	Abat/Acaa2/Adora1/Atp1b1/Atp6v0a2/Atp6v1a/Bad/Bnip3/Camk2d/Camk2g/Casp1/Cat/Cav1/Cd24a/Cd38/Chrna4/Chrnb2/Cpeb1/Cpeb4/Cryab/Ddah1/Epha4/Fas/Fmn2/Gucy1a1/Kcnk2/Kdr/Mt3/Ndp/Notch1/Npepps/Pdk1/Pdpn/Pick1/Pink1/Pld2/Rtn4/Scn2a/Sirt2/Slc1a1/Slc2a4/Slc8a1/Stat3/Ucp2	44
GO:0048592	GO:0048592	eye morphogenesis	30/1566	185/22345	1.40E-05	0.000392665	Aldh1a1/Bbs4/Bcar3/Bmp4/Cntf/Crb2/Dzank1/Ephb1/Ephb2/Foxn4/Hipk1/Hipk2/Ift122/Ift172/Kdr/Miat/Ndp/Notch1/Notch2/Ntrk2/Ppp2r3a/Prom1/Rpgr/Rpgrip1l/Slc1a1/Sox9/Stat3/Tenm3/Ttc8/Zhx2	30
GO:0010563	GO:0010563	negative regulation of phosphorus metabolic process	54/1566	423/22345	1.41E-05	0.000392665	Agt/Ahr/Angpt1/Apoe/Arrb1/Atxn1/Cadm4/Cav1/Cd109/Cry2/Dbndd2/Dnajc3/Ephb2/Epm2a/Fbxo7/Fkbp1b/Gadd45b/Gnai2/Heg1/Hgf/Inpp5k/Jun/Lrrk2/Mapk8ip1/Mapt/Met/Mgat5/Midn/Mlxipl/Mvp/Niban1/Nr2f2/Pik3ip1/Pkia/Plec/Plpp3/Ppp1r1b/Ppp1r36/Ppp2r5a/Prkar1b/Prkca/Prnp/Psen2/Rb1/Rd3/Rubcn/Sema4d/Sirt2/Slc8a1/Smpd1/Sorl1/Spag9/Srcin1/Uchl1	54
GO:0045936	GO:0045936	negative regulation of phosphate metabolic process	54/1566	423/22345	1.41E-05	0.000392665	Agt/Ahr/Angpt1/Apoe/Arrb1/Atxn1/Cadm4/Cav1/Cd109/Cry2/Dbndd2/Dnajc3/Ephb2/Epm2a/Fbxo7/Fkbp1b/Gadd45b/Gnai2/Heg1/Hgf/Inpp5k/Jun/Lrrk2/Mapk8ip1/Mapt/Met/Mgat5/Midn/Mlxipl/Mvp/Niban1/Nr2f2/Pik3ip1/Pkia/Plec/Plpp3/Ppp1r1b/Ppp1r36/Ppp2r5a/Prkar1b/Prkca/Prnp/Psen2/Rb1/Rd3/Rubcn/Sema4d/Sirt2/Slc8a1/Smpd1/Sorl1/Spag9/Srcin1/Uchl1	54
GO:0042176	GO:0042176	regulation of protein catabolic process	48/1566	361/22345	1.44E-05	0.000397197	Adra2a/Anxa2/Apc2/Apoe/Azin2/Cav1/Cd81/Cdc20b/Clu/Crebrf/Cst3/Dlgap1/Dysf/Epm2a/Ezr/Fbxl20/Fbxo2/Fmn2/Gabarap/Gfap/Gja1/Gpld1/Gpx1/Il33/Lrrk2/Map1a/Mapk15/Nedd4/Nedd4l/Oaz2/Pacsin3/Pias1/Ppp2r3a/Psen2/Rgma/Rnf144a/Rnf180/Rnf19b/Sh3rf1/Sirt2/Snx33/Sorl1/Sox9/Svip/Timp2/Timp3/Tmem67/Zdhhc2	48
GO:0019216	GO:0019216	regulation of lipid metabolic process	51/1566	392/22345	1.44E-05	0.000397197	Abca3/Abcd1/Abcd2/Acacb/Acadl/Adora1/Adra2a/Agt/Angptl4/Apoe/Appl2/Avil/Bbs4/Bmp6/Capn2/Cav1/Cpt1a/Crtc3/Dbi/Dkk3/Ephx2/Erbb4/Fmo5/Gpam/Gpld1/Hpgd/Id2/Insig2/Mlxipl/Nr1d1/Nr1d2/Nr4a3/Pdgfra/Pdgfrb/Pdk1/Pdk2/Pik3ip1/Plcg2/Pnpla2/Ppp2r5a/Psap/Rorc/Rubcn/Scp2/Sirt2/Sorbs1/Sorl1/Sox9/Tcf7l2/Thra/Zbtb20	51
GO:0044282	GO:0044282	small molecule catabolic process	47/1566	351/22345	1.46E-05	0.000400687	Aass/Abat/Abcd1/Abcd2/Abhd3/Acaa2/Acacb/Acad11/Acadl/Acadm/Acadsb/Acat3/Acox1/Acox3/Adhfe1/Aldh1a1/Aldh6a1/Apoe/Arsb/Asrgl1/Bad/Bckdha/Bdh2/Cdo1/Cpt1a/Crat/Cyp4f13/Cyp4f14/Dbi/Ddah1/Ddo/Decr1/Dpyd/Eci2/Glud1/Hacl1/Hexa/Idua/Lpin2/Nagk/Nudt7/Oat/Pfkm/Phyh/Prodh/Scp2/Sdsl	47
GO:0045732	GO:0045732	positive regulation of protein catabolic process	32/1566	204/22345	1.48E-05	0.000403142	Adra2a/Apc2/Apoe/Cav1/Cd81/Cdc20b/Clu/Crebrf/Ezr/Gabarap/Gja1/Gpld1/Il33/Lrrk2/Mapk15/Nedd4/Nedd4l/Oaz2/Pacsin3/Pias1/Ppp2r3a/Psen2/Rgma/Rnf144a/Rnf180/Rnf19b/Sh3rf1/Sirt2/Snx33/Sorl1/Sox9/Tmem67	32
GO:0050731	GO:0050731	positive regulation of peptidyl-tyrosine phosphorylation	30/1566	186/22345	1.56E-05	0.00042288	Abi1/Adora1/Adra1a/Adra2a/Agt/Angpt1/Bmp6/Cav2/Cd24a/Cntf/Cntn1/Epha4/Erbb4/Gfra1/Hgf/Il6st/Lrp4/Lrp8/Musk/Nrp1/Pdgfra/Plcg2/Plpp3/Prnp/Reln/Sema4d/Srcin1/Tgfa/Tspan9/Vtn	30
GO:0042593	GO:0042593	glucose homeostasis	41/1566	292/22345	1.64E-05	0.000443406	Adra2a/Appl2/Aqp4/Arrb1/Bad/Brsk2/C1qtnf12/Cacna1a/Cacna1d/Cry2/Csmd1/Fkbp1b/Gas6/Gpld1/Gpx1/Hmga1/Igfbp5/Inpp5k/Lrrc8d/Map4k4/Met/Mlxipl/Nr1d1/Pdk2/Pfkm/Ptprn/Pygl/Rab11b/Rab11fip5/Sgcb/Sidt2/Slc12a7/Slc2a4/Slc8b1/Stat3/Stxbp4/Tcf7l2/Ucp2/Vcam1/Vgf/Zbtb20	41
GO:0060537	GO:0060537	muscle tissue development	61/1566	500/22345	1.67E-05	0.000448009	Acadm/Adamts9/Adra1a/Agt/Akap6/Angpt1/Bmp4/Bmpr1a/Camk2d/Cav1/Cav2/Cntnap2/Dysf/Ephb1/Erbb4/Fgfr2/Flot1/Fos/Gja1/Gpx1/Heg1/Hey1/Hey2/Id2/Igfbp5/Jarid2/Kcnk2/Klf5/Meg3/Met/Myh14/Ncam1/Nebl/Nfix/Nln/Notch1/Npr2/Nr1d2/Nr2f2/Nr4a1/Pdgfra/Pdgfrb/Pdlim5/Pgm5/Pkp2/Plec/Rb1/Rgs4/S100b/S1pr1/Sgcb/Sgcg/Shox2/Sirt2/Skil/Slc8a1/Sorbs2/Sox6/Sox9/Tcf7l2/Zfpm1	61
GO:0060042	GO:0060042	retina morphogenesis in camera-type eye	18/1566	84/22345	1.68E-05	0.000448504	Bbs4/Cntf/Crb2/Foxn4/Hipk1/Hipk2/Miat/Ndp/Notch1/Ntrk2/Prom1/Rpgr/Rpgrip1l/Slc1a1/Sox9/Stat3/Ttc8/Zhx2	18
GO:0001941	GO:0001941	postsynaptic membrane organization	13/1566	48/22345	1.78E-05	0.000472349	Apoe/Cdh2/Chrdl1/Chrnb1/Ephb2/Lrp4/Lrrc4/Musk/Reln/Sorbs1/Sorbs2/Zdhhc2/Zmynd8	13
GO:0033500	GO:0033500	carbohydrate homeostasis	41/1566	293/22345	1.78E-05	0.000472349	Adra2a/Appl2/Aqp4/Arrb1/Bad/Brsk2/C1qtnf12/Cacna1a/Cacna1d/Cry2/Csmd1/Fkbp1b/Gas6/Gpld1/Gpx1/Hmga1/Igfbp5/Inpp5k/Lrrc8d/Map4k4/Met/Mlxipl/Nr1d1/Pdk2/Pfkm/Ptprn/Pygl/Rab11b/Rab11fip5/Sgcb/Sidt2/Slc12a7/Slc2a4/Slc8b1/Stat3/Stxbp4/Tcf7l2/Ucp2/Vcam1/Vgf/Zbtb20	41
GO:0021670	GO:0021670	lateral ventricle development	7/1566	14/22345	1.81E-05	0.000477996	Atp1b2/Dbi/Dnah5/Dpcd/Nfix/Numbl/Rpgrip1l	7
GO:0001754	GO:0001754	eye photoreceptor cell differentiation	15/1566	62/22345	1.82E-05	0.000477996	Bbs4/Cntf/Crb2/Dzank1/Miat/Ndp/Notch1/Ntrk2/Ppp2r3a/Prom1/Rpgr/Rpgrip1l/Sox9/Stat3/Ttc8	15
GO:0031109	GO:0031109	microtubule polymerization or depolymerization	24/1566	134/22345	1.86E-05	0.000485536	Apc2/Bmerb1/Cav1/Ccdc57/Ckap5/Clasp1/Clip1/Clip3/Cryab/Dysf/Eml2/Kif19a/Map1a/Mapre3/Mapt/Met/Nde1/Sgk1/Slc39a12/Stmn4/Tppp3/Tuba1a/Tubb4a/Wdr47	24
GO:0006635	GO:0006635	fatty acid beta-oxidation	17/1566	77/22345	1.89E-05	0.000491646	Abcd1/Abcd2/Acaa2/Acacb/Acad11/Acadl/Acadm/Acat3/Acox1/Acox3/Bdh2/Cpt1a/Crat/Dbi/Decr1/Eci2/Scp2	17
GO:0061448	GO:0061448	connective tissue development	43/1566	314/22345	1.92E-05	0.000498402	Arid5b/Bbs1/Bbs4/Bmp4/Bmp6/Bmpr1a/Cnmd/Col11a2/Col2a1/Dlx2/Ecm1/Gpld1/Id2/Id4/Idua/Ift80/Itgb8/Ltbp3/Mboat2/Msx1/Mycn/Ncoa1/Nfia/Nfib/Notch1/Npr2/Ogn/Pdgfrb/Prkca/Prrx1/Rb1/Rorc/Shox2/Smad9/Sorl1/Sox6/Sox9/Thra/Trps1/Twsg1/Vps13b/Wnt7b/Wnt9a	43
GO:0043954	GO:0043954	cellular component maintenance	18/1566	85/22345	1.99E-05	0.000511961	Apoe/C1ql1/Cbln2/Chchd10/Ckap5/Cntnap2/Erc1/Fermt2/Itga3/Kifc3/Neat1/Pick1/Pkp2/Plekha7/Prnp/Sort1/Syngap1/Zmynd8	18
GO:0031644	GO:0031644	regulation of nervous system process	27/1566	161/22345	1.99E-05	0.000511961	Abat/Adora1/Agt/Cacnb3/Chrna4/Chrnb2/Cntnap2/Dlgap1/Dmpk/Hgf/Igsf11/Igsf9b/Itga2/Lrrk2/Mag/Mgll/Myrf/Prkar1b/Reln/Rgs4/S100b/Shisa9/Tmem100/Tmem108/Tnr/Zfp488/Zmynd8	27
GO:0045216	GO:0045216	cell-cell junction organization	34/1566	226/22345	2.01E-05	0.000512635	Agt/Arvcf/Bmp6/Cav1/Cd9/Cdh11/Cdh12/Cdh2/Cldn10/Cldn11/Cldn19/Cntnap2/Ctnna1/Epha4/Ephb2/Fermt2/Gja1/Gjb2/Heg1/Hipk1/Kifc3/Lims2/Mpdz/Nedd4l/Nfasc/Nphp1/Numbl/Patj/Pkp2/Plec/Plekha7/Prkca/Tjp2/Ugt8a	34
GO:0038179	GO:0038179	neurotrophin signaling pathway	12/1566	42/22345	2.06E-05	0.000524588	Agt/Bcar1/Cyfip2/Dok5/Kidins220/Ndn/Ngf/Sort1/Sos1/Tmem108/Ulk1/Zfyve27	12
GO:0051924	GO:0051924	regulation of calcium ion transport	41/1566	295/22345	2.10E-05	0.000529335	Adcyap1r1/Agt/Ahnak/Ahr/Akap6/Atp1b1/Bmp4/Cacna1a/Cacna1d/Cacna2d1/Cacnb3/Camk2d/Cav1/Cxcr4/Dbi/Dysf/Efhb/Fkbp1b/Gja1/Gnai2/Gnao1/Hspa2/Inpp5k/Jak3/Lgals3/Ngf/Pacsin3/Pdgfrb/Pkd2/Plcg2/Plp1/Prkd1/Prnp/Psen2/Rgs4/Rgs9/S100a1/Slc8a1/Slc8b1/Stim1/Tspan18	41
GO:0008361	GO:0008361	regulation of cell size	33/1566	217/22345	2.11E-05	0.000529335	Ahr/Anxa7/Apoe/Aqp4/Arhgap5/Clcn3/D130043K22Rik/Dip2b/Draxin/Fn1/Lrrc8a/Macf1/Mag/Mapt/Mgll/Mt3/Ngf/Nrp1/Omg/Plxna3/Prkd1/Ptprs/Rgma/Rnd2/Rtn4/Sema4a/Sema4d/Sema6d/Slc12a7/Tnr/Ulk1/Ulk2/Zfyve27	33
GO:0032869	GO:0032869	cellular response to insulin stimulus	33/1566	217/22345	2.11E-05	0.000529335	Agt/Appl2/Bcar1/Bcar3/C1qtnf12/Cav2/Cpeb1/Ctsd/Gnai2/Gpam/Gpld1/Hmga1/Inpp5k/Insig2/Kank1/Lpin2/Ncoa1/Pdk2/Pip4k2c/Prkca/Prkcq/Ptpra/Ptpre/Rb1/Sgcb/Sgk1/Slc2a4/Sorbs1/Sorl1/Sos1/Stxbp4/Syap1/Tbc1d4	33
GO:0021987	GO:0021987	cerebral cortex development	22/1566	118/22345	2.14E-05	0.000531675	Bbs1/Bbs4/Bmerb1/Cdh2/Dixdc1/Efhc1/Foxg1/Lrp8/Mdga1/Nde1/Nfix/Nr2e1/Nr2f1/Ntrk2/Phactr1/Ptprs/Reln/Rtn4/Syne2/Tacc1/Tuba1a/Wdr47	22
GO:0045446	GO:0045446	endothelial cell differentiation	22/1566	118/22345	2.14E-05	0.000531675	Agt/Arhgef26/Bmp4/Bmp6/Cnmd/Cxcr4/Ednrb/Ezr/Gpx1/Heg1/Hey1/Hey2/Kdr/Met/Ndp/Notch1/Nr2f2/Pdpn/Ptprs/S1pr3/Tjp2/Tmem100	22
GO:1902430	GO:1902430	negative regulation of amyloid-beta formation	8/1566	19/22345	2.15E-05	0.000531675	Apoe/Clu/Ntrk2/Prnp/Rtn1/Rtn3/Rtn4/Sorl1	8
GO:0010837	GO:0010837	regulation of keratinocyte proliferation	13/1566	49/22345	2.26E-05	0.000556225	Cd109/Ctsl/Fgfr2/Has2/Ift122/Ift172/Ift74/Ift80/Kif3a/Notch2/Prkd1/Stxbp4/Zfp36	13
GO:0030517	GO:0030517	negative regulation of axon extension	13/1566	49/22345	2.26E-05	0.000556225	D130043K22Rik/Dip2b/Draxin/Mag/Mt3/Nrp1/Plxna3/Ptprs/Rtn4/Sema4a/Sema4d/Sema6d/Tnr	13
GO:0060079	GO:0060079	excitatory postsynaptic potential	19/1566	94/22345	2.37E-05	0.000580128	Adora1/Atxn1/Cacnb3/Chrna4/Ckap5/Cntnap2/Dgki/Dmpk/Igsf11/Lrrk2/Mapk8ip2/Met/Mpp2/Npas4/Prkar1b/Reln/Rgs4/Tmem108/Zmynd8	19
GO:0002790	GO:0002790	peptide secretion	44/1566	327/22345	2.40E-05	0.000582434	Abat/Abca1/Adora1/Adra2a/Agt/Anxa5/Anxa7/Arrb1/Bad/Brsk2/C1qtnf12/Cacna1d/Cd38/Cpe/Cpt1a/Fkbp1b/Gabbr1/Gja1/Glud1/Glul/Gnao1/Gpld1/Hmga1/Itsn1/Map4k4/Midn/Myrip/Nnat/Nr1d1/Pfkm/Pick1/Prkd1/Ptprn/Rab11b/Rab11fip5/Rasl10b/Rfx3/Sidt2/Slc8b1/Stim1/Stxbp4/Tcf7l2/Ucp2/Vgf	44
GO:0006816	GO:0006816	calcium ion transport	57/1566	463/22345	2.40E-05	0.000582434	Adcyap1r1/Adra1a/Agt/Ahnak/Ahr/Akap6/Atp13a4/Atp1b1/Bmp4/Cacna1a/Cacna1d/Cacna2d1/Cacnb3/Cacng7/Camk2d/Camk2g/Cav1/Chrna4/Chrnb2/Cxcr4/Dbi/Dysf/Ednrb/Efhb/Epm2a/Fkbp1b/Gas6/Gja1/Gnai2/Gnao1/Hspa2/Inpp5k/Jak3/Lgals3/Micu2/Nalcn/Ngf/P2rx6/Pacsin3/Pdgfrb/Pkd2/Plcd1/Plce1/Plcg2/Plch1/Plp1/Prkd1/Prnp/Psen2/Rgs4/Rgs9/S100a1/Slc8a1/Slc8b1/Stim1/Tpcn1/Tspan18	57
GO:0072001	GO:0072001	renal system development	46/1566	348/22345	2.50E-05	0.000602454	Agt/Ahr/Angpt1/Anxa4/Arid5b/Bmp4/Bmp6/Cat/Cc2d2a/Cd24a/Cntrl/Cplane1/Cxcr4/Ednrb/Epha4/Erbb4/Fgfr2/Frem2/Hey1/Id2/Itga3/Kank2/Kif3a/Lrp4/Lrrk2/Nek1/Nfia/Notch1/Notch2/Npr2/Nrp1/Pbx1/Pdgfra/Pdgfrb/Pkd2/Plce1/Plxnd1/Prom1/Psap/Rpgrip1l/Smad6/Smad9/Sox9/Tmem67/Ttc8/Wnt7b	46
GO:0008347	GO:0008347	glial cell migration	16/1566	71/22345	2.52E-05	0.000605044	Apcdd1/Atp1b2/Bmerb1/Cd9/Epha4/Fas/Fn1/Foxg1/Lrp8/Ndn/Nr2e1/Reln/Rtn4/Syne2/Vim/Wdr47	16
GO:1905475	GO:1905475	regulation of protein localization to membrane	32/1566	210/22345	2.68E-05	0.000641693	Cacnb3/Camk2d/Camk2g/Cd81/Cdh2/Clip3/Efcab7/Ephb2/Epm2a/Ezr/Gsn/Inpp5k/Iqsec2/Itga3/Lgals3/Lrp4/Mmp14/Mtcl1/Musk/Pgrmc1/Pls1/Ppp2r5a/Prnp/Slc1a1/Sorbs1/Sorbs2/Sptbn1/Sqstm1/Stom/Tmbim1/Zdhhc2/Zmynd8	32
GO:0042060	GO:0042060	wound healing	48/1566	370/22345	2.74E-05	0.000653606	Adra2a/Ahnak/Anxa2/Anxa5/Apoe/Cadm4/Cav1/Cd109/Cd151/Cd9/Celsr1/Clasp1/Cldn19/Coro1b/Cxcr4/Ddr1/Dst/Dysf/Entpd2/Epb41l4b/Ephb2/F3/Fermt2/Fn1/Fzd6/Gas6/Gna13/Gpx1/Kank1/Kdr/Macf1/Notch2/Npr2/Papss2/Pdgfra/Pdia4/Pdpn/Plec/Plpp3/Prkca/Prkcq/S100a10/Serping1/Smpd1/Syt11/Tmeff2/Tspan9/Vtn	48
GO:0048732	GO:0048732	gland development	59/1566	487/22345	2.80E-05	0.00066085	Acadm/Ahr/Arhgap5/Arid5b/Atp7b/Bmp4/Bmpr1a/Capn1/Cav1/Ccdc39/Ccdc40/Cdo1/Cebpb/Cela1/Cobl/Csmd1/Ddr1/Erbb4/Fa2h/Fgfr2/Gja1/Gpx1/Hgf/Hipk2/Hmga1/Id2/Id4/Igfbp5/Igsf3/Jarid2/Jun/Lbh/Lims2/Meg3/Met/Msx1/Nfib/Notch1/Notch2/Npc1/Nrp1/Pbx1/Pdgfra/Pdgfrb/Pkd2/Plag1/Plxnd1/Psap/Psen2/Rpgrip1l/Rtn4/Sox9/Tcf7l2/Tfcp2l1/Tgfa/Tgm2/Thra/Twsg1/Vtn	59
GO:0007613	GO:0007613	memory	27/1566	164/22345	2.80E-05	0.00066085	Apoe/Atxn1/Brinp1/Casp1/Chrnb2/Csmd1/Idua/Itga3/Lgmn/Map1a/Mapt/Musk/Nfix/Ngf/Npas4/Ntrk2/Pgrmc1/Ppp1r1b/Psen2/Reln/S100b/Scn2a/Sgk1/Slc1a1/Slc2a4/Syt11/Tuba1a	27
GO:0055006	GO:0055006	cardiac cell development	22/1566	120/22345	2.81E-05	0.00066085	Acvr1b/Adra1a/Agt/Akap6/Bmp4/Bmpr1a/Camk2d/Hey2/Met/Nebl/Notch1/Pdcd4/Pdgfra/Pdgfrb/Pdlim5/Plec/Rgs4/Sgcb/Shox2/Slc8a1/Smad6/Sorbs2	22
GO:0060078	GO:0060078	regulation of postsynaptic membrane potential	23/1566	129/22345	2.96E-05	0.000694905	Abat/Adora1/Atxn1/Cacnb3/Chrna4/Ckap5/Cntnap2/Dgki/Dmpk/Gabra4/Igsf11/Igsf9b/Lrrk2/Mapk8ip2/Met/Mpp2/Npas4/Nr3c2/Prkar1b/Reln/Rgs4/Tmem108/Zmynd8	23
GO:0002064	GO:0002064	epithelial cell development	35/1566	240/22345	2.99E-05	0.000697999	Adamtsl4/Agt/Arhgef26/Bad/Bmp4/Bmp6/Cdh2/Cnmd/Cxcr4/Ednrb/Ezr/Fgfr2/Gja1/Gpx1/Heg1/Hydin/Ift74/Il6st/Kdr/Klf5/Met/Notch1/Notch2/Palld/Plec/Psap/Ptprs/Rfx3/S1pr3/Sidt2/Sox9/Spint2/Tfcp2l1/Tjp2/Vim	35
GO:1903034	GO:1903034	regulation of response to wounding	28/1566	174/22345	3.08E-05	0.00071594	Adra2a/Anxa2/Anxa5/Apoe/Cadm4/Cav1/Cd109/Cd24a/Cd9/Clasp1/Cldn19/Cntf/Cxcr4/D130043K22Rik/Epha4/Ephb2/Fermt2/Fkbp1b/Il33/Kank1/Omg/Pdgfra/Ptprs/Rgma/Serping1/Stat3/Tnr/Vtn	28
GO:0051090	GO:0051090	regulation of DNA-binding transcription factor activity	54/1566	435/22345	3.10E-05	0.000717253	Ankrd42/Anxa4/Arid5b/Arrb1/Bcl3/Cacna1d/Camk1d/Cat/Cav1/Clu/Crtc3/Cyp1b1/Erbin/Erc1/Fank1/Flot1/Flot2/Foxj1/Fzd6/Hipk2/Hr/Id2/Ikbke/Irak2/Jund/Lrp8/Lrrk2/Mid2/Mturn/Ndn/Ndp/Nfix/Ngf/Nod1/Pbx1/Pink1/Pkd2/Plcg2/Plpp3/Prkcq/Prkd1/Prnp/Rab7b/Reln/Rps6ka5/Sox6/Stat3/Stk36/Tcf7l2/Thra/Traf1/Trim12c/Trim34b/Wwp2	54
GO:0007626	GO:0007626	locomotory behavior	38/1566	270/22345	3.13E-05	0.000720219	Abat/Apba1/Apoe/Astn1/Atxn1/Cacna1a/Celsr1/Chrna4/Chrnb2/Ckap5/Clcn3/Cnp/Cntn1/Cntnap2/Dmrt3/Epha4/Fezf2/Gnao1/Hexa/Hipk2/Id2/Idua/Lgi4/Lrrk2/Mapt/Ngf/Npc1/Pde1b/Ppp1r1b/Psap/Reln/Slc1a1/Sobp/Tnr/Tuba1a/Uchl1/Wdr47/Zfhx3	38
GO:0014910	GO:0014910	regulation of smooth muscle cell migration	20/1566	104/22345	3.14E-05	0.000720219	Agt/Bmpr1a/Camk2d/Cav1/Coro1b/Cyp1b1/F3/Gna13/Has2/Igfbp5/Il6st/Itga2/Lpar1/Nr4a3/P2ry2/Pdgfrb/S100a11/Sema6d/Sorl1/Vtn	20
GO:0006577	GO:0006577	amino-acid betaine metabolic process	7/1566	15/22345	3.19E-05	0.000725936	Acadl/Acadm/Aldh9a1/Cpt1a/Cpt1c/Crat/Slc22a4	7
GO:0048755	GO:0048755	branching morphogenesis of a nerve	7/1566	15/22345	3.19E-05	0.000725936	Cpe/Dlx2/Fgfr2/Lrrk2/Rere/Rtn4/Shox2	7
GO:0072665	GO:0072665	protein localization to vacuole	17/1566	80/22345	3.20E-05	0.000725936	Cacng7/Cd81/Clu/Glmp/Gpr137b/Lamp2/Lmbrd1/Ndp/Nedd4/Rtn4/Scarb2/Sorl1/Sort1/Sqstm1/Vps37b/Vps37c/Vps41	17
GO:0048562	GO:0048562	embryonic organ morphogenesis	44/1566	331/22345	3.23E-05	0.000730878	Aldh1a1/Bcr/Bmp4/Ccdc39/Ccdc40/Celsr1/Col2a1/Crb2/Dlx2/Ephb2/Fgfr2/Flvcr1/Folr1/Foxg1/Fzd3/Fzd6/Gja1/Hipk1/Hipk2/Hyal1/Id2/Ift122/Ift172/Insig2/Kif3a/Mmp14/Msx1/Mycn/Ndst1/Notch1/Notch2/Nr4a3/Pcgf2/Pdgfra/Pkd2/Pls1/Prrx1/Shox2/Sobp/Sox9/Tcf7l2/Ttc39c/Wdr19/Wnt9a	44
GO:0014812	GO:0014812	muscle cell migration	23/1566	130/22345	3.37E-05	0.000757788	Agt/Bmpr1a/Camk2d/Cav1/Coro1b/Cyp1b1/Ddr1/F3/Gna13/Has2/Igfbp5/Il6st/Itga2/Lpar1/Met/Nr4a3/P2ry2/Pdgfrb/Plekho1/S100a11/Sema6d/Sorl1/Vtn	23
GO:0060219	GO:0060219	camera-type eye photoreceptor cell differentiation	12/1566	44/22345	3.45E-05	0.000773608	Bbs4/Cntf/Crb2/Miat/Ndp/Notch1/Ntrk2/Prom1/Rpgrip1l/Sox9/Stat3/Ttc8	12
GO:0062197	GO:0062197	cellular response to chemical stress	42/1566	312/22345	3.60E-05	0.000803736	Abcd1/Bad/Bmp4/Bnip3/Capn1/Casp1/Cat/Cav1/Cst3/Cyp1b1/Dapk1/Dysf/Fas/Fos/Gpr37l1/Hgf/Jun/Lrrc8d/Lrrk2/Met/Mgst1/Mpv17l/Mt3/Pcgf2/Pdgfra/Pdgfrb/Pdk2/Pink1/Pkd2/Plec/Prkd1/Psap/Rbm11/Rhob/Scn2a/Serpinb6a/Sirt2/Slc1a1/Slc2a4/Slc8a1/Sqstm1/Stx2	42
GO:0046579	GO:0046579	positive regulation of Ras protein signal transduction	16/1566	73/22345	3.63E-05	0.000807101	Arrb1/Camk2d/Dgki/Gpr17/Itpkb/Lpar1/Lpar4/Map4k4/Mmd2/Ngf/Notch1/Notch2/Pdgfrb/Rtn4/Sos1/Tns3	16
GO:0051216	GO:0051216	cartilage development	33/1566	223/22345	3.70E-05	0.000820514	Bbs1/Bmp4/Bmp6/Bmpr1a/Cnmd/Col11a2/Col2a1/Dlx2/Ecm1/Gpld1/Idua/Ift80/Itgb8/Ltbp3/Mboat2/Msx1/Mycn/Nfia/Nfib/Npr2/Ogn/Prkca/Prrx1/Rb1/Shox2/Smad9/Sox6/Sox9/Thra/Trps1/Twsg1/Wnt7b/Wnt9a	33
GO:0001570	GO:0001570	vasculogenesis	19/1566	97/22345	3.76E-05	0.000829899	Amot/Angpt1/Cav1/Fgfr2/Has2/Heg1/Hey1/Hey2/Itgb8/Kdr/Notch1/Npr2/Nrp1/Ntrk2/Pdgfrb/Rin2/Rtn4/Tmem100/Wnt7b	19
GO:0003407	GO:0003407	neural retina development	18/1566	89/22345	3.82E-05	0.000840621	Bbs4/Cntf/Crb2/Dlx2/Foxn4/Hipk1/Hipk2/Miat/Ndp/Notch1/Ntrk2/Prom1/Rpgrip1l/Slc1a1/Sox9/Stat3/Ttc8/Zhx2	18
GO:0003007	GO:0003007	heart morphogenesis	40/1566	293/22345	3.97E-05	0.000869502	Ahr/Angpt1/Bmp4/Bmpr1a/Ccdc39/Ccdc40/Col2a1/Cpe/Dnah11/Fgfr2/Folr1/Gja1/Has2/Heg1/Hey1/Hey2/Id2/Ift172/Jun/Kif3a/Msx1/Nedd4/Notch1/Notch2/Nrp1/Nrp2/Pdcd4/Pkd2/Pkp2/Plxnd1/Rtn4/S1pr1/Shox2/Slc8a1/Smad6/Sos1/Sox9/Tmem100/Uty/Zfpm1	40
GO:0008306	GO:0008306	associative learning	22/1566	123/22345	4.16E-05	0.000908521	Agt/Atxn1/Chrnb2/Ckap5/Cntnap2/Csmd1/Dcdc2a/Idua/Lgmn/Map1a/Meis2/Pde1b/Pgrmc1/Pias1/Ppp1r1b/Reln/Sgk1/Slc1a1/Specc1/Syngap1/Tnr/Tuba1a	22
GO:0021952	GO:0021952	central nervous system projection neuron axonogenesis	10/1566	32/22345	4.29E-05	0.000933359	Cdh11/Chrnb2/Draxin/Epha4/Ephb1/Ephb2/Kifbp/Nfib/Nr2e1/Wdr47	10
GO:0014014	GO:0014014	negative regulation of gliogenesis	14/1566	59/22345	4.34E-05	0.000939409	Bmp4/Daam2/Dlx2/Fas/Gpr37l1/Id2/Id4/Mycn/Nkx6-2/Notch1/Nr1d1/Nr2e1/Rb1/Sirt2	14
GO:0021955	GO:0021955	central nervous system neuron axonogenesis	12/1566	45/22345	4.41E-05	0.000946919	Cdh11/Chrnb2/Draxin/Epha4/Ephb1/Ephb2/Kifbp/Nfib/Nr2e1/Prkca/Tctn1/Wdr47	12
GO:0042073	GO:0042073	intraciliary transport	12/1566	45/22345	4.41E-05	0.000946919	Bbs1/Dync2li1/Ift122/Ift172/Ift46/Ift74/Ift80/Ift81/Rpgr/Ttc21a/Wdr19/Wdr35	12
GO:0042886	GO:0042886	amide transport	53/1566	430/22345	4.43E-05	0.000948189	Abat/Abca1/Adora1/Adra2a/Agt/Anxa5/Anxa7/Apba1/Arrb1/Bad/Brsk2/C1qtnf12/Cacna1d/Cd38/Cpe/Cpt1a/Epm2a/Fkbp1b/Folr1/Gabbr1/Gja1/Glud1/Glul/Gnao1/Gpld1/Hmga1/Itsn1/Map4k4/Midn/Myrip/Nnat/Nr1d1/Ntrk2/Pfkm/Pick1/Pltp/Prkd1/Psap/Ptprn/Rab11b/Rab11fip5/Rasl10b/Rfx3/Sidt2/Slc14a1/Slc1a1/Slc1a2/Slc8b1/Stim1/Stxbp4/Tcf7l2/Ucp2/Vgf	53
GO:0014909	GO:0014909	smooth muscle cell migration	21/1566	115/22345	4.50E-05	0.000959224	Agt/Bmpr1a/Camk2d/Cav1/Coro1b/Cyp1b1/Ddr1/F3/Gna13/Has2/Igfbp5/Il6st/Itga2/Lpar1/Nr4a3/P2ry2/Pdgfrb/S100a11/Sema6d/Sorl1/Vtn	21
GO:0060041	GO:0060041	retina development in camera-type eye	29/1566	187/22345	4.52E-05	0.000960014	Bbs4/Cntf/Crb2/Cyp1b1/Dlx2/Foxn4/Hipk1/Hipk2/Miat/Ndp/Nfia/Nfib/Nfix/Notch1/Nphp1/Nr2e1/Nrp1/Ntrk2/Pdgfra/Pdgfrb/Prom1/Rd3/Rpgr/Rpgrip1l/Slc1a1/Sox9/Stat3/Ttc8/Zhx2	29
GO:0014911	GO:0014911	positive regulation of smooth muscle cell migration	15/1566	67/22345	4.85E-05	0.00102739	Agt/Camk2d/Cyp1b1/F3/Has2/Igfbp5/Il6st/Itga2/Lpar1/Nr4a3/P2ry2/Pdgfrb/S100a11/Sema6d/Vtn	15
GO:0099565	GO:0099565	chemical synaptic transmission, postsynaptic	21/1566	116/22345	5.13E-05	0.001082267	Abat/Adora1/Atxn1/Cacnb3/Chrna4/Ckap5/Cntnap2/Dgki/Dmpk/Igsf11/Igsf9b/Lrrk2/Mapk8ip2/Met/Mpp2/Npas4/Prkar1b/Reln/Rgs4/Tmem108/Zmynd8	21
GO:0043113	GO:0043113	receptor clustering	16/1566	75/22345	5.15E-05	0.001082267	Apoe/Cacna1a/Cd81/Cdh2/Chrdl1/Gsn/Ift122/Lrp4/Musk/Pick1/Reln/Sorbs1/Sorbs2/Syngap1/Wdr19/Zdhhc2	16
GO:0018108	GO:0018108	peptidyl-tyrosine phosphorylation	42/1566	317/22345	5.22E-05	0.001093285	Abi1/Adora1/Adra1a/Adra2a/Agt/Angpt1/Bmp6/Cadm4/Cav1/Cav2/Cd24a/Cntf/Cntn1/Ddr1/Epha4/Ephb2/Erbb4/Fgfr2/Gfra1/Hgf/Il6st/Jak1/Jak3/Kdr/Lrp4/Lrp8/Musk/Mvp/Nrp1/Pdgfra/Pdgfrb/Plcg2/Plpp3/Prkca/Prnp/Psen2/Reln/Sema4d/Srcin1/Tgfa/Tspan9/Vtn	42
GO:0043542	GO:0043542	endothelial cell migration	33/1566	227/22345	5.31E-05	0.001106716	Adamts9/Agt/Amot/Angpt1/Apoe/Bcar1/Bcas3/Bmp4/Coro1b/Cxcr4/Cyp1b1/Dnaja4/Glul/Gpld1/Gpx1/Kdr/Lgmn/Met/Notch1/Nr2e1/Nr2f2/Nr4a1/Nrp1/Plpp3/Plxnd1/Prkca/Prkd1/Rhob/Rin2/Sash1/Sema4a/Sparc/Tns3	33
GO:0048675	GO:0048675	axon extension	24/1566	143/22345	5.56E-05	0.001156499	Apoe/D130043K22Rik/Dip2b/Draxin/Fn1/Macf1/Mag/Mapt/Mgll/Mt3/Ndn/Ngf/Nrp1/Nrp2/Plxna3/Ptprs/Rtn4/Sema4a/Sema4d/Sema6d/Tnr/Ulk1/Ulk2/Zfyve27	24
GO:0008589	GO:0008589	regulation of smoothened signaling pathway	19/1566	100/22345	5.83E-05	0.001202229	Ctnna1/Dcdc2a/Fgfr2/Gpr161/Gpr37l1/Ift122/Ift172/Ift81/Kctd21/Ndst1/Prrx1/Rb1/Rpgrip1l/Scube3/Shox2/Stk36/Tctn1/Wnt7b/Wnt9a	19
GO:0022029	GO:0022029	telencephalon cell migration	15/1566	68/22345	5.83E-05	0.001202229	Bmerb1/Cxcr4/Dixdc1/Efhc1/Fezf2/Foxg1/Lrp8/Lrrk2/Mdga1/Nr2e1/Reln/Rtn4/Syne2/Tnr/Wdr47	15
GO:0018212	GO:0018212	peptidyl-tyrosine modification	42/1566	319/22345	6.04E-05	0.001236195	Abi1/Adora1/Adra1a/Adra2a/Agt/Angpt1/Bmp6/Cadm4/Cav1/Cav2/Cd24a/Cntf/Cntn1/Ddr1/Epha4/Ephb2/Erbb4/Fgfr2/Gfra1/Hgf/Il6st/Jak1/Jak3/Kdr/Lrp4/Lrp8/Musk/Mvp/Nrp1/Pdgfra/Pdgfrb/Plcg2/Plpp3/Prkca/Prnp/Psen2/Reln/Sema4d/Srcin1/Tgfa/Tspan9/Vtn	42
GO:0030072	GO:0030072	peptide hormone secretion	42/1566	319/22345	6.04E-05	0.001236195	Abat/Adra2a/Agt/Anxa5/Anxa7/Arrb1/Bad/Brsk2/C1qtnf12/Cacna1d/Cd38/Cpe/Cpt1a/Fkbp1b/Gabbr1/Gja1/Glud1/Glul/Gnao1/Gpld1/Hmga1/Itsn1/Map4k4/Midn/Myrip/Nnat/Nr1d1/Pfkm/Pick1/Prkd1/Ptprn/Rab11b/Rab11fip5/Rasl10b/Rfx3/Sidt2/Slc8b1/Stim1/Stxbp4/Tcf7l2/Ucp2/Vgf	42
GO:0031110	GO:0031110	regulation of microtubule polymerization or depolymerization	18/1566	92/22345	6.06E-05	0.001236195	Apc2/Bmerb1/Cav1/Ckap5/Clasp1/Clip1/Clip3/Dysf/Eml2/Map1a/Mapre3/Mapt/Met/Sgk1/Slc39a12/Stmn4/Tubb4a/Wdr47	18
GO:0006612	GO:0006612	protein targeting to membrane	22/1566	126/22345	6.08E-05	0.001236195	Adora1/Cacnb3/Chm/Dusp18/Folr1/Inpp5k/Macf1/Micall1/Mtcl1/Nacad/Prnp/Sec62/Slc1a1/Stom/Vps37b/Vps37c/Zdhhc1/Zdhhc12/Zdhhc18/Zdhhc2/Zdhhc23/Zdhhc24	22
GO:0010506	GO:0010506	regulation of autophagy	40/1566	299/22345	6.28E-05	0.001271889	Adra1a/Bag3/Bnip3/Casp1/Cers1/Dapk1/Epm2a/Fbxl2/Fbxo7/Fyco1/Gfap/Gpr137b/Hspb8/Kdr/Lrrk2/Mapk15/Mapt/Mid2/Mtcl1/Nod1/Npc1/Nrbp2/Optn/Pink1/Pip4k2c/Prkd1/Rragd/Rubcn/Sirt2/Soga3/Sqstm1/Stat3/Svip/Tpcn1/Trim12c/Trim34b/Ulk1/Ulk2/Wipi1/Xpa	40
GO:0015833	GO:0015833	peptide transport	44/1566	341/22345	6.61E-05	0.001334295	Abat/Abca1/Adora1/Adra2a/Agt/Anxa5/Anxa7/Arrb1/Bad/Brsk2/C1qtnf12/Cacna1d/Cd38/Cpe/Cpt1a/Fkbp1b/Gabbr1/Gja1/Glud1/Glul/Gnao1/Gpld1/Hmga1/Itsn1/Map4k4/Midn/Myrip/Nnat/Nr1d1/Pfkm/Pick1/Prkd1/Ptprn/Rab11b/Rab11fip5/Rasl10b/Rfx3/Sidt2/Slc8b1/Stim1/Stxbp4/Tcf7l2/Ucp2/Vgf	44
GO:0021761	GO:0021761	limbic system development	21/1566	118/22345	6.65E-05	0.001338536	Atat1/Bbs1/Bbs4/Cntnap2/Dlx2/Fezf2/Fgfr2/Id4/Kif3a/Lrp8/Nfix/Nr2e1/Nr4a3/Nrp1/Nrp2/Plxna3/Ptprs/Reln/Scn2a/Tmem108/Tuba1a	21
GO:0051261	GO:0051261	protein depolymerization	22/1566	127/22345	6.87E-05	0.001374151	Add3/Apc2/Avil/Bmerb1/Capg/Clasp1/Dstn/Dysf/Gsn/Kif19a/Lima1/Lmod1/Map1a/Mical3/Sgk1/Sh3gl3/Spta1/Sptb/Sptbn1/Stmn4/Tmod2/Wdr47	22
GO:0061462	GO:0061462	protein localization to lysosome	13/1566	54/22345	6.88E-05	0.001374151	Cacng7/Cd81/Clu/Glmp/Gpr137b/Lamp2/Lmbrd1/Ndp/Nedd4/Rtn4/Scarb2/Sorl1/Sort1	13
GO:0032868	GO:0032868	response to insulin	36/1566	260/22345	7.04E-05	0.00140064	Agt/Appl2/Bcar1/Bcar3/C1qtnf12/Cav2/Cpeb1/Cry2/Ctsd/Gnai2/Gpam/Gpld1/Hmga1/Inpp5k/Insig2/Kank1/Lpin2/Ncoa1/Pdk2/Pip4k2c/Prkca/Prkcq/Ptpra/Ptpre/Rb1/Sgcb/Sgk1/Slc2a4/Sorbs1/Sorl1/Sort1/Sos1/Stxbp4/Syap1/Tbc1d4/Vgf	36
GO:0048670	GO:0048670	regulation of collateral sprouting	8/1566	22/22345	7.51E-05	0.0014842	Ngf/Omg/Ptprs/Rgma/Rnd2/Sema4d/Ulk1/Ulk2	8
GO:0051043	GO:0051043	regulation of membrane protein ectodomain proteolysis	8/1566	22/22345	7.51E-05	0.0014842	Adra2a/Apoe/Gpld1/Pacsin3/Rgma/Snx33/Timp2/Timp3	8
GO:0045926	GO:0045926	negative regulation of growth	36/1566	261/22345	7.62E-05	0.001495522	Acvr1b/Agt/Cryab/D130043K22Rik/Dact3/Dip2b/Draxin/Fhl1/Gja1/Gng4/H19/Hyal1/Igfbp5/Jarid2/Kcnk2/Lgmn/Mag/Msx1/Mt3/Nrp1/Osgin1/Plxna3/Ptprs/Rb1/Rgma/Rgs4/Rtn4/Sema4a/Sema4d/Sema6d/Spag9/Tcf7l2/Tchp/Tnr/Ulk1/Ulk2	36
GO:0050730	GO:0050730	regulation of peptidyl-tyrosine phosphorylation	36/1566	261/22345	7.62E-05	0.001495522	Abi1/Adora1/Adra1a/Adra2a/Agt/Angpt1/Bmp6/Cadm4/Cav1/Cav2/Cd24a/Cntf/Cntn1/Epha4/Erbb4/Gfra1/Hgf/Il6st/Lrp4/Lrp8/Musk/Mvp/Nrp1/Pdgfra/Pdgfrb/Plcg2/Plpp3/Prkca/Prnp/Psen2/Reln/Sema4d/Srcin1/Tgfa/Tspan9/Vtn	36
GO:0051497	GO:0051497	negative regulation of stress fiber assembly	10/1566	34/22345	7.67E-05	0.001495522	Arhgef18/Cgnl1/Clasp1/Coro2b/Inpp5k/Kank2/Met/Rhpn2/S1pr1/Tmeff2	10
GO:0060306	GO:0060306	regulation of membrane repolarization	10/1566	34/22345	7.67E-05	0.001495522	Akap6/Cacna1d/Cacna2d1/Cacnb3/Cav1/Gja1/Kcnh6/Nedd4l/Scn4b/Snta1	10
GO:0019226	GO:0019226	transmission of nerve impulse	19/1566	102/22345	7.71E-05	0.001498713	Agt/Cacna1a/Cacng7/Chrna4/Chrnb2/Cldn19/Cntnap2/Dcdc2a/Dmrt3/Fkbp1b/Itga2/Mag/Myh14/Nfasc/Npr2/Ntrk2/Plec/Scn2a/Tnr	19
GO:0003158	GO:0003158	endothelium development	23/1566	137/22345	7.84E-05	0.001518484	Agt/Arhgef26/Bmp4/Bmp6/Cnmd/Cxcr4/Ednrb/Ezr/Gpx1/Heg1/Hey1/Hey2/Kdr/Met/Ndp/Notch1/Nr2f2/Pdpn/Ptprs/Rhob/S1pr3/Tjp2/Tmem100	23
GO:0042326	GO:0042326	negative regulation of phosphorylation	46/1566	365/22345	8.10E-05	0.001557765	Agt/Angpt1/Apoe/Arrb1/Atxn1/Cadm4/Cav1/Cd109/Dbndd2/Dnajc3/Ephb2/Epm2a/Fbxo7/Gadd45b/Heg1/Hgf/Inpp5k/Jun/Lrrk2/Mapk8ip1/Mapt/Met/Midn/Mlxipl/Mvp/Niban1/Nr2f2/Pik3ip1/Pkia/Plec/Plpp3/Ppp2r5a/Prkar1b/Prkca/Prnp/Psen2/Rb1/Rubcn/Sema4d/Sirt2/Slc8a1/Smpd1/Sorl1/Spag9/Srcin1/Uchl1	46
GO:0051235	GO:0051235	maintenance of location	46/1566	365/22345	8.10E-05	0.001557765	Acacb/Akap6/Apoe/Atp7b/Bbs4/Bdh2/Camk2d/Cav1/Ccdc88a/Cds1/Chchd10/Cry2/Dbi/Dysf/Dzip1/Fkbp1b/Fth1/Ftl1/Gja1/Gsn/Hexa/Igsf11/Ikbke/Insig2/Mt3/Myzap/Nbl1/Ngf/Npc1/Os9/Pfn4/Pink1/Pkd2/Plcd1/Plce1/Plcg2/Plch1/Plin2/Plin3/Pnpla2/Prkd1/Skp1/Slc8a1/Slc8b1/Soat1/Sorl1	46
GO:1903035	GO:1903035	negative regulation of response to wounding	18/1566	94/22345	8.13E-05	0.001558321	Anxa2/Anxa5/Apoe/Cd109/Cd24a/Cd9/Clasp1/Cldn19/D130043K22Rik/Epha4/Il33/Pdgfra/Ptprs/Rgma/Serping1/Stat3/Tnr/Vtn	18
GO:0030308	GO:0030308	negative regulation of cell growth	30/1566	203/22345	8.39E-05	0.001603175	Acvr1b/Agt/Cryab/D130043K22Rik/Dact3/Dip2b/Draxin/Fhl1/Gja1/Gng4/Hyal1/Mag/Msx1/Mt3/Nrp1/Osgin1/Plxna3/Ptprs/Rb1/Rgma/Rgs4/Rtn4/Sema4a/Sema4d/Sema6d/Spag9/Tchp/Tnr/Ulk1/Ulk2	30
GO:1901201	GO:1901201	regulation of extracellular matrix assembly	7/1566	17/22345	8.52E-05	0.001621996	Agt/Antxr1/Clasp1/Has2/Notch1/Phldb1/Sox9	7
GO:0007178	GO:0007178	transmembrane receptor protein serine/threonine kinase signaling pathway	49/1566	399/22345	9.25E-05	0.001755603	Acvr1b/Appl2/Bmp4/Bmp6/Bmpr1a/Cav1/Cav2/Cd109/Chrdl1/Crb2/D130043K22Rik/Fermt2/Folr1/Fos/Gas6/Hexa/Hipk2/Hpgd/Igsf1/Itga3/Itgb8/Jun/Kdr/Ltbp3/Meg3/Msx1/Nbl1/Ndp/Nfia/Notch1/Notch2/Pdcd4/Pmepa1/Prdm16/Rgma/Scube3/Skil/Smad6/Smad9/Sorl1/Sptbn1/Stat3/Tcf7l2/Tmem100/Trps1/Twsg1/Ucma/Vim/Zfp423	49
GO:0010038	GO:0010038	response to metal ion	41/1566	315/22345	9.50E-05	0.001797697	Abat/Anxa11/Anxa5/Anxa7/Atp7b/Bmp6/Bnip3/Cav1/Cpne1/D2hgdh/Fas/Fn1/Fos/Fosb/Glud1/Gpld1/Gsn/Id2/Itpkb/Jun/Jund/Lgmn/Lrrk2/Mapt/Mt1/Mt2/Mt3/Ncam1/Npc1/Pkd2/Plcd1/Plcg2/Plscr2/Prnp/S100a16/Slc1a1/Slc41a1/Smpd1/Stim1/Syt11/Tuba1a	41
GO:0031503	GO:0031503	protein-containing complex localization	33/1566	234/22345	9.68E-05	0.001818595	Akap6/Bbs1/Cacng7/Dnm3/Dync2li1/Dzip1/Eps15/Erbb4/Ezr/Ift122/Ift172/Ift46/Ift74/Ift80/Ift81/Iqsec1/Iqsec2/Kif5a/Kif5c/Lpar1/Nacc2/Nedd4/Pick1/Reln/Rpgr/Sirt2/Slc1a1/Snap47/Snapin/Tspan9/Ttc21a/Wdr19/Wdr35	33
GO:0048762	GO:0048762	mesenchymal cell differentiation	35/1566	254/22345	9.71E-05	0.001818595	Agt/Bmp4/Bmpr1a/Cdh2/Clasp1/Crb2/Dact3/Ednrb/Epha4/Erbb4/Fermt2/Fgfr2/Fn1/Folr1/Gja1/Has2/Hey1/Hey2/Msx1/Ncam1/Notch1/Nrp1/Nrp2/Pdcd4/Pdpn/Phldb1/Rian/Rtn4/Sema4a/Sema4d/Sema6d/Sox9/Tcf7l2/Timp3/Tmem100	35
GO:0008154	GO:0008154	actin polymerization or depolymerization	29/1566	195/22345	9.76E-05	0.001818595	Add3/Avil/Bbs4/Capg/Capn1/Catip/Cdc42ep4/Cobl/Cyfip2/Daam2/Dstn/Fchsd2/Fhdc1/Gsn/Hip1r/Kank1/Kank2/Lima1/Lmod1/Mical3/Pak3/Pfn4/Plekhg2/Spire1/Spta1/Sptb/Sptbn1/Ssh3/Tmod2	29
GO:0021766	GO:0021766	hippocampus development	17/1566	87/22345	9.78E-05	0.001818595	Atat1/Bbs1/Bbs4/Dlx2/Fezf2/Id4/Kif3a/Lrp8/Nfix/Nr2e1/Nr4a3/Plxna3/Ptprs/Reln/Scn2a/Tmem108/Tuba1a	17
GO:0048041	GO:0048041	focal adhesion assembly	17/1566	87/22345	9.78E-05	0.001818595	Actn1/Bcr/Cdh11/Clasp1/Coro2b/Fermt2/Gpm6b/Itga2/Kdr/Macf1/Map4k4/Mmp14/Nrp1/Ptpra/S100a10/Sorbs1/Ston1	17
GO:0021885	GO:0021885	forebrain cell migration	15/1566	71/22345	9.85E-05	0.00182097	Bmerb1/Cxcr4/Dixdc1/Efhc1/Fezf2/Foxg1/Lrp8/Lrrk2/Mdga1/Nr2e1/Reln/Rtn4/Syne2/Tnr/Wdr47	15
GO:0034765	GO:0034765	regulation of monoatomic ion transmembrane transport	57/1566	487/22345	9.85E-05	0.00182097	Adcyap1r1/Ahnak/Ahr/Akap6/Asic2/Atp1b1/Atp1b2/Bmp4/Cacna1a/Cacna1d/Cacna2d1/Cacnb3/Cacng7/Camk2d/Cav1/Cd63/Chrna4/Clic1/Dbi/Dysf/Ephb2/Fhl1/Fkbp1b/Fxyd1/Hspa2/Kcna6/Kcnh7/Kcnj3/Kcns1/Klhl24/Nalcn/Nedd4/Nedd4l/Ngf/Nr3c2/Pick1/Pink1/Pkd2/Plcg2/Plp1/Prkca/Prkd1/Prnp/Psen2/Reln/Rgs4/Rgs9/S100a1/Scn2a/Scn4b/Slc8a1/Snta1/Stim1/Stom/Tpcn1/Wnk2/Wwp2	57
GO:0030516	GO:0030516	regulation of axon extension	20/1566	113/22345	0.000106329	0.001958792	Apoe/D130043K22Rik/Dip2b/Draxin/Fn1/Macf1/Mag/Mapt/Mgll/Mt3/Ngf/Nrp1/Plxna3/Ptprs/Rtn4/Sema4a/Sema4d/Sema6d/Tnr/Zfyve27	20
GO:0060221	GO:0060221	retinal rod cell differentiation	8/1566	23/22345	0.00010806	0.001984245	Bbs4/Cntf/Miat/Ndp/Ntrk2/Rpgrip1l/Sox9/Stat3	8
GO:1903522	GO:1903522	regulation of blood circulation	36/1566	266/22345	0.000112722	0.002063184	Add3/Adora1/Adra1a/Adra1d/Adra2a/Agt/Ahr/Akap6/Asic2/Atp1b1/Cacna1d/Cacna2d1/Cav1/Cd38/Dmpk/Dusp5/Ednrb/Fkbp1b/Fxyd1/Gja1/Gnao1/Hey2/Kcnh6/Mgll/Pkp2/Prkca/Rgs4/S100a1/Scn4b/Shox2/Slc1a1/Slc8a1/Smad6/Snta1/Thra/Wdr35	36
GO:0030041	GO:0030041	actin filament polymerization	26/1566	168/22345	0.000113157	0.002064485	Add3/Avil/Bbs4/Capg/Capn1/Catip/Cdc42ep4/Cobl/Cyfip2/Daam2/Fchsd2/Fhdc1/Gsn/Hip1r/Kank1/Kank2/Lmod1/Pak3/Pfn4/Plekhg2/Spire1/Spta1/Sptb/Sptbn1/Ssh3/Tmod2	26
GO:0003018	GO:0003018	vascular process in circulatory system	34/1566	246/22345	0.0001143	0.002078656	Acta2/Add3/Adora1/Adra1a/Adra1d/Adra2a/Agt/Ahr/Amot/Angpt1/Apoe/Asic2/Bcr/Bmp6/Capn1/Cav1/Cd38/Ddah1/Dusp5/Ednrb/Fermt2/Gja1/Gpx1/Gucy1a1/Kdr/Mgll/P2ry2/Plec/Plekha7/Slc8a1/Smad6/Snta1/Tjp2/Wdr35	34
GO:0030510	GO:0030510	regulation of BMP signaling pathway	19/1566	105/22345	0.00011557	0.002095025	Bmp4/Cav1/Chrdl1/Crb2/Hipk2/Itga3/Kdr/Msx1/Nbl1/Notch1/Notch2/Rgma/Scube3/Skil/Smad6/Sorl1/Tcf7l2/Twsg1/Zfp423	19
GO:1901880	GO:1901880	negative regulation of protein depolymerization	16/1566	80/22345	0.00011648	0.002104801	Add3/Apc2/Avil/Bmerb1/Capg/Clasp1/Dysf/Gsn/Lima1/Lmod1/Map1a/Spta1/Sptb/Sptbn1/Tmod2/Wdr47	16
GO:0002791	GO:0002791	regulation of peptide secretion	36/1566	267/22345	0.000121686	0.002191888	Abat/Adora1/Adra2a/Anxa5/Anxa7/Arrb1/Bad/Brsk2/C1qtnf12/Cacna1d/Cd38/Cpt1a/Fkbp1b/Gabbr1/Gja1/Glud1/Glul/Gnao1/Gpld1/Itsn1/Map4k4/Midn/Myrip/Nnat/Nr1d1/Pfkm/Pick1/Prkd1/Rasl10b/Rfx3/Sidt2/Slc8b1/Stim1/Stxbp4/Tcf7l2/Ucp2	36
GO:0001558	GO:0001558	regulation of cell growth	53/1566	447/22345	0.000122501	0.002199583	Acvr1b/Agt/Akap6/Apoe/Cacng7/Ccn5/Cd38/Cntf/Cryab/Cxcr4/D130043K22Rik/Dact3/Ddr1/Dip2b/Draxin/Epm2a/Fhl1/Fn1/Gja1/Gng4/Hyal1/Igfbp5/Igfbpl1/Macf1/Mag/Mapt/Mgll/Mmp14/Msx1/Mt3/Nedd4l/Ngf/Nrp1/Omg/Osgin1/Plxna3/Ptprs/Rb1/Rgma/Rgs4/Rnd2/Rtn4/Sema4a/Sema4d/Sema6d/Sgk1/Spag9/Taf9b/Tchp/Tnr/Ulk1/Ulk2/Zfyve27	53
GO:0051897	GO:0051897	positive regulation of phosphatidylinositol 3-kinase/protein kinase B signal transduction	28/1566	188/22345	0.000124357	0.002225875	Agt/Angpt1/C1qtnf12/Cat/Cpne1/Ddr1/Erbb4/F3/Fermt2/Fn1/Gas6/Gpx1/Hgf/Igfbp5/Itsn1/Kdr/Musk/Nedd4/Ntrk2/Pdgfrb/Phlpp1/Plxnb1/Reln/Rtn4/Sema4d/Sox9/Tcf7l2/Thpo	28
GO:0048710	GO:0048710	regulation of astrocyte differentiation	10/1566	36/22345	0.0001307	0.002313818	Epha4/Gpr37l1/Id2/Id4/Il6st/Mag/Mycn/Notch1/Nr1d1/Nr2e1	10
GO:0070571	GO:0070571	negative regulation of neuron projection regeneration	7/1566	18/22345	0.000130974	0.002313818	D130043K22Rik/Epha4/Map4k4/Ptprs/Rgma/Rtn4/Tnr	7
GO:0035721	GO:0035721	intraciliary retrograde transport	6/1566	13/22345	0.000131049	0.002313818	Bbs1/Dync2li1/Ift122/Ttc21a/Wdr19/Wdr35	6
GO:0071772	GO:0071772	response to BMP	27/1566	179/22345	0.000131309	0.002313818	Bmp4/Bmp6/Bmpr1a/Cav1/Chrdl1/Col2a1/Crb2/Hipk2/Itga3/Kdr/Msx1/Nbl1/Nfia/Nfix/Notch1/Notch2/Pdcd4/Rgma/Scube3/Skil/Smad6/Smad9/Sorl1/Tcf7l2/Tmem100/Twsg1/Zfp423	27
GO:0071773	GO:0071773	cellular response to BMP stimulus	27/1566	179/22345	0.000131309	0.002313818	Bmp4/Bmp6/Bmpr1a/Cav1/Chrdl1/Col2a1/Crb2/Hipk2/Itga3/Kdr/Msx1/Nbl1/Nfia/Nfix/Notch1/Notch2/Pdcd4/Rgma/Scube3/Skil/Smad6/Smad9/Sorl1/Tcf7l2/Tmem100/Twsg1/Zfp423	27
GO:0071526	GO:0071526	semaphorin-plexin signaling pathway	12/1566	50/22345	0.000134142	0.002354848	Crmp1/Kdr/Met/Ncam1/Nrp1/Nrp2/Plxna3/Plxnb1/Plxnd1/Sema4a/Sema4d/Sema6d	12
GO:0046777	GO:0046777	protein autophosphorylation	33/1566	238/22345	0.000134468	0.002354848	Acvr1b/Bcr/Camk2d/Camk2g/Cav1/Dapk1/Ddr1/Epha4/Ephb1/Erbb4/Fgfr2/Gpnmb/Htatip2/Jun/Kdr/Lrrk2/Mapk15/Met/Mink1/Musk/Mvp/Nek6/Ngf/Ntrk2/Pdgfra/Pdgfrb/Pink1/Prkca/Prkd1/Tom1l1/Ulk1/Ulk2/Wnk2	33
GO:1902075	GO:1902075	cellular response to salt	29/1566	199/22345	0.000140322	0.002449798	Anxa7/Chrna4/Chrnb2/Cpne1/Fas/Fos/Fosb/Gnai2/Gpld1/Id2/Itpkb/Jun/Jund/Lgmn/Ly6h/Mt1/Pkd2/Plcg2/Plec/Ppp1r1b/Slc1a1/Slc1a2/Smpd1/Sorbs1/Sorbs2/Stim1/Syt11/Tgm2/Tuba1a	29
GO:0090087	GO:0090087	regulation of peptide transport	36/1566	269/22345	0.000141564	0.002463907	Abat/Adora1/Adra2a/Anxa5/Anxa7/Arrb1/Bad/Brsk2/C1qtnf12/Cacna1d/Cd38/Cpt1a/Fkbp1b/Gabbr1/Gja1/Glud1/Glul/Gnao1/Gpld1/Itsn1/Map4k4/Midn/Myrip/Nnat/Nr1d1/Pfkm/Pick1/Prkd1/Rasl10b/Rfx3/Sidt2/Slc8b1/Stim1/Stxbp4/Tcf7l2/Ucp2	36
GO:0045667	GO:0045667	regulation of osteoblast differentiation	25/1566	161/22345	0.000143863	0.002496258	Ahr/Bmp4/Bmp6/Bmpr1a/Cebpb/Cebpd/Clic1/Dlk1/Fermt2/Gdpd2/Hey1/Id2/Igfbp5/Il6st/Jund/Nbr1/Notch1/Prkd1/Scube3/Sema4d/Smad6/Sox9/Twsg1/Ucma/Wnt7b	25
GO:0001822	GO:0001822	kidney development	42/1566	332/22345	0.000148875	0.002575363	Agt/Ahr/Angpt1/Anxa4/Arid5b/Bmp4/Bmp6/Cat/Cc2d2a/Cd24a/Cntrl/Cplane1/Cxcr4/Ednrb/Epha4/Erbb4/Fgfr2/Frem2/Hey1/Id2/Itga3/Kank2/Kif3a/Lrp4/Lrrk2/Nek1/Notch1/Notch2/Nrp1/Pbx1/Pdgfra/Pdgfrb/Pkd2/Plce1/Plxnd1/Prom1/Rpgrip1l/Smad6/Smad9/Sox9/Tmem67/Wnt7b	42
GO:0039531	GO:0039531	regulation of viral-induced cytoplasmic pattern recognition receptor signaling pathway	17/1566	90/22345	0.000151219	0.002600054	Atat1/Cav1/Erbin/Fbxl2/Flot1/Gbp2/Lamp2/Nagk/Nlrx1/Plcg2/Prkd1/Ptprs/Rab7b/Rtn4/Sirt2/Wdfy1/Zdhhc12	17
GO:0043242	GO:0043242	negative regulation of protein-containing complex disassembly	17/1566	90/22345	0.000151219	0.002600054	Add3/Apc2/Avil/Bmerb1/Capg/Clasp1/Dysf/Gsn/Lima1/Lmod1/Map1a/Rubcn/Spta1/Sptb/Sptbn1/Tmod2/Wdr47	17
GO:0008090	GO:0008090	retrograde axonal transport	8/1566	24/22345	0.000152169	0.002608472	Dst/Kif1a/Kif1b/Kif1c/Kif5a/Map1a/Snapin/Tmem108	8
GO:0120032	GO:0120032	regulation of plasma membrane bounded cell projection assembly	30/1566	210/22345	0.000156005	0.002666182	Avil/Bbs4/Cav1/Ccdc88a/Cdc42ep4/Cobl/Daam2/Dcdc2a/Dnm3/Dync2li1/Dzip1/Ephb2/Eps8l1/Ift46/Kank1/Klf5/Lpar1/Mapk15/Mcidas/Myo10/Nrp1/Palm/Plce1/Prkcq/Sdccag8/Syne2/Tchp/Tmem67/Zmynd10/Zmynd8	30
GO:1904062	GO:1904062	regulation of monoatomic cation transmembrane transport	45/1566	365/22345	0.000160389	0.002732876	Adcyap1r1/Ahnak/Ahr/Akap6/Asic2/Atp1b1/Atp1b2/Bmp4/Cacna1a/Cacna1d/Cacna2d1/Cacnb3/Camk2d/Cav1/Cd63/Chrna4/Dbi/Dysf/Fhl1/Fkbp1b/Fxyd1/Hspa2/Kcns1/Klhl24/Nedd4/Nedd4l/Ngf/Nr3c2/Pick1/Pkd2/Plcg2/Plp1/Prkd1/Prnp/Psen2/Rgs4/Rgs9/S100a1/Scn4b/Slc8a1/Snta1/Stim1/Stom/Wnk2/Wwp2	45
GO:0048814	GO:0048814	regulation of dendrite morphogenesis	18/1566	99/22345	0.000162527	0.00276102	Chrnb2/Dpysl5/Epha4/Ephb2/Kndc1/Lrp8/Met/Nedd4/Nedd4l/Nr2e1/Nsmf/Numbl/Pak3/Reln/Sdc2/Sema4d/Sgk1/Sipa1l1	18
GO:0090276	GO:0090276	regulation of peptide hormone secretion	35/1566	262/22345	0.000180181	0.003051776	Abat/Adra2a/Anxa5/Anxa7/Arrb1/Bad/Brsk2/C1qtnf12/Cacna1d/Cd38/Cpt1a/Fkbp1b/Gabbr1/Gja1/Glud1/Glul/Gnao1/Gpld1/Itsn1/Map4k4/Midn/Myrip/Nnat/Nr1d1/Pfkm/Pick1/Prkd1/Rasl10b/Rfx3/Sidt2/Slc8b1/Stim1/Stxbp4/Tcf7l2/Ucp2	35
GO:0061001	GO:0061001	regulation of dendritic spine morphogenesis	13/1566	59/22345	0.000180942	0.003055549	Dnm3/Epha4/Ephb2/Kif1a/Lrp8/Lrrk2/Lzts3/Ngef/Pak3/Pdlim5/Reln/Sipa1l1/Srcin1	13
GO:0050772	GO:0050772	positive regulation of axonogenesis	18/1566	100/22345	0.000185415	0.003121236	Apoe/Dixdc1/Fn1/Macf1/Map6/Mapt/Ngf/Nrp1/Ntrk2/Plxna3/Plxnb1/Plxnd1/Rnd2/Sema4d/Shox2/Skil/Tiam2/Zfyve27	18
GO:0035265	GO:0035265	organ growth	31/1566	222/22345	0.000185932	0.003121236	Acacb/Adra1a/Agt/Ahr/Akap6/Bmpr1a/Camk2d/Ecm1/Erbb4/Fgfr2/Flvcr1/Gja1/Heg1/Hey2/Ift80/Jarid2/Kcnk2/Kdr/Ncam1/Notch1/Npr2/Pdgfra/Pdgfrb/Pdlim5/Plag1/Psap/Rgs4/S1pr1/Sorbs2/Sox9/Tcf7l2	31
GO:0098930	GO:0098930	axonal transport	14/1566	67/22345	0.000188358	0.003144683	Ap3b2/Bloc1s1/Dst/Kif1a/Kif1b/Kif1c/Kif3a/Kif5a/Kif5c/Map1a/Map6/Snapin/Tmem108/Uchl1	14
GO:1904377	GO:1904377	positive regulation of protein localization to cell periphery	15/1566	75/22345	0.000188437	0.003144683	Clip3/Efcab7/Epb41l2/Ephb2/Ezr/Itga3/Lgals3/Pgrmc1/Pias1/Pls1/Prnp/Sorbs1/Sptbn1/Sqstm1/Zdhhc2	15
GO:0050773	GO:0050773	regulation of dendrite development	23/1566	145/22345	0.000189074	0.003146059	Camk1d/Chrnb2/Clip1/Cobl/D130043K22Rik/Dpysl5/Epha4/Ephb2/Kndc1/Lrp8/Met/Nedd4/Nedd4l/Nr2e1/Nsmf/Ntrk2/Numbl/Pak3/Reln/Sdc2/Sema4d/Sgk1/Sipa1l1	23
GO:0060541	GO:0060541	respiratory system development	36/1566	273/22345	0.000190306	0.003157296	Abca3/Atxn1/Bmp4/Bmpr1a/Ccdc39/Ccdc40/Celsr1/Fgfr2/Foxj1/Heg1/Hipk2/Hmga1/Hydin/Igfbp5/Itga3/Kdr/Ltbp3/Meg3/Mmp14/Msx1/Mycn/Nfib/Notch1/Pdgfra/Pdgfrb/Pdpn/Psen2/Rbbp9/Rpgrip1l/Sox9/Sparc/Spef2/Thra/Tmem67/Tns3/Wnt7b	36
GO:0045666	GO:0045666	positive regulation of neuron differentiation	20/1566	118/22345	0.000195925	0.003241053	Bend6/Bmp4/Bmp6/Brinp1/Cpne1/Cyb5d2/Dlx2/Fezf2/Foxg1/Gdpd5/Mmd/Mmd2/Nbl1/Ncoa1/Ngf/Rgs6/S100b/Sh3gl3/Spag9/Timp2	20
GO:0051098	GO:0051098	regulation of binding	48/1566	401/22345	0.000200272	0.003303332	Aktip/Angpt1/Anxa2/Apoe/Arrb1/Bmp4/Cav1/Ccpg1/Cpne1/Crmp1/Dazap2/Dysf/Dzip1/Efhb/Epha4/Flot1/Habp4/Hey1/Hey2/Hip1r/Hipk1/Hipk2/Id2/Itga2/Jun/Lrrk2/Map1lc3b/Mapre3/Met/Msx1/Nfib/Ngf/Niban2/Plxnd1/Psen2/Rb1/Rgma/S100a10/Sirt2/Snapin/Sorl1/Spag8/Spta1/Tcf7l2/Tns3/Vtn/Zfp462/Zfpm1	48
GO:0060491	GO:0060491	regulation of cell projection assembly	30/1566	213/22345	0.000201093	0.003307252	Avil/Bbs4/Cav1/Ccdc88a/Cdc42ep4/Cobl/Daam2/Dcdc2a/Dnm3/Dync2li1/Dzip1/Ephb2/Eps8l1/Ift46/Kank1/Klf5/Lpar1/Mapk15/Mcidas/Myo10/Nrp1/Palm/Plce1/Prkcq/Sdccag8/Syne2/Tchp/Tmem67/Zmynd10/Zmynd8	30
GO:0010594	GO:0010594	regulation of endothelial cell migration	26/1566	174/22345	0.0002022	0.003315838	Adamts9/Agt/Amot/Angpt1/Apoe/Bcar1/Bcas3/Bmp4/Dnaja4/Glul/Gpld1/Kdr/Lgmn/Met/Notch1/Nr2e1/Nr2f2/Nrp1/Plpp3/Prkca/Prkd1/Rhob/Rin2/Sash1/Sema4a/Sparc	26
GO:0071248	GO:0071248	cellular response to metal ion	27/1566	184/22345	0.000208882	0.003398646	Atp7b/Bmp6/Bnip3/Cpne1/Fas/Fn1/Fos/Fosb/Gpld1/Gsn/Id2/Itpkb/Jun/Jund/Lgmn/Lrrk2/Mt1/Mt2/Mt3/Pkd2/Plcg2/Prnp/Slc1a1/Slc41a1/Smpd1/Syt11/Tuba1a	27
GO:0016236	GO:0016236	macroautophagy	35/1566	264/22345	0.000209046	0.003398646	Atg4a/Bag3/Bnip3/Cers1/Ctsd/Ephb2/Epm2a/Fyco1/Gabarap/Hspb8/Kdr/Lamp2/Lix1/Lrrk2/Map1lc3b/Nbr1/Nod1/Npc1/Nrbp2/Optn/Pacs2/Pink1/Pip4k2c/Rab33b/Retreg1/Rubcn/Snapin/Sqstm1/Synpo2/Tex264/Ulk1/Ulk2/Vps41/Wipi1/Zfyve26	35
GO:0030073	GO:0030073	insulin secretion	35/1566	264/22345	0.000209046	0.003398646	Abat/Adra2a/Anxa7/Arrb1/Bad/Brsk2/C1qtnf12/Cacna1d/Cd38/Cpt1a/Fkbp1b/Gja1/Glud1/Glul/Gnao1/Gpld1/Hmga1/Map4k4/Midn/Myrip/Nnat/Nr1d1/Pfkm/Pick1/Ptprn/Rab11b/Rab11fip5/Rfx3/Sidt2/Slc8b1/Stim1/Stxbp4/Tcf7l2/Ucp2/Vgf	35
GO:0002028	GO:0002028	regulation of sodium ion transport	18/1566	101/22345	0.000211072	0.003421777	Atp1b1/Atp1b2/Camk2d/Cntn1/Dmpk/Fxyd1/Klhl24/Nedd4/Nedd4l/Nkain2/Nkain4/Pick1/Scn4b/Sgk1/Slc8a1/Snta1/Stom/Wnk2	18
GO:0097106	GO:0097106	postsynaptic density organization	11/1566	45/22345	0.00021293	0.003435206	Cdh2/Cntnap2/Lrfn4/Lrrc4/Ptprs/Reln/Sipa1l1/Syngap1/Tmem108/Zdhhc12/Zmynd8	11
GO:0045746	GO:0045746	negative regulation of Notch signaling pathway	10/1566	38/22345	0.000213717	0.003435206	Arrb1/Bend6/Dlk1/Dlx2/Gdpd5/Hey1/Hey2/Mmp14/Rian/Tspan15	10
GO:0061098	GO:0061098	positive regulation of protein tyrosine kinase activity	10/1566	38/22345	0.000213717	0.003435206	Abi1/Adora1/Adra1a/Adra2a/Agt/Epha4/Lrp8/Prnp/Reln/Srcin1	10
GO:2000177	GO:2000177	regulation of neural precursor cell proliferation	22/1566	137/22345	0.000215674	0.00345687	Appl2/Cd24a/Cdh2/Ctnna1/Foxg1/Fzd3/Gnai2/Gpr37l1/Hapln1/Id2/Id4/Kifap3/Lims2/Lrrk2/Notch1/Notch2/Nr2e1/Optn/Rassf10/Sirt2/Spint2/Zfp423	22
GO:0009749	GO:0009749	response to glucose	29/1566	204/22345	0.000216894	0.003466632	Adra2a/Aqp4/Arrb1/Bad/Brsk2/C1qtnf12/Cacna1d/Fkbp1b/Gas6/Glul/Gpam/Gpld1/Gpx1/Hmga1/Map4k4/Mlxipl/Nnat/Nr1d1/Ptprn/Rab11b/Rab11fip5/Sgcb/Sidt2/Slc12a7/Stxbp4/Tcf7l2/Ucp2/Vcam1/Zbtb20	29
GO:0099601	GO:0099601	regulation of neurotransmitter receptor activity	14/1566	68/22345	0.000222085	0.00353963	Cacng7/Chrna4/Dapk1/Dlgap1/Ephb2/Klhl24/Mapk8ip2/Mink1/Pick1/Pink1/Reln/Rgs9/Shisa8/Shisa9	14
GO:0001508	GO:0001508	action potential	24/1566	156/22345	0.000223476	0.00355183	Adra1a/Cacna1d/Cacna2d1/Cacnb3/Camk2d/Cav1/Chrna4/Chrnb2/Cldn19/Cntnap2/Dcdc2a/Fkbp1b/Kcnh6/Kcnh7/Myh14/Ndp/Nedd4l/Npr2/Ntrk2/Pkp2/Scn2a/Scn4b/Snta1/Usp53	24
GO:0007219	GO:0007219	Notch signaling pathway	27/1566	185/22345	0.000228564	0.003622541	Anxa4/Arrb1/Bend6/Cntn1/Dlk1/Dlx2/Enho/Gdpd5/Gsx2/Hey1/Hey2/Ift172/Ift74/Il6st/Mmp14/Notch1/Notch2/Psen2/Rian/Ripply1/S1pr3/Sorbs2/Sox9/Stat3/Tmem100/Tspan15/Zfp423	27
GO:0043583	GO:0043583	ear development	34/1566	255/22345	0.000229356	0.003624969	Bcr/Bmp4/Cebpd/Celsr1/Col2a1/Cxcl14/Ddr1/Epha4/Ephb2/Fgfr2/Foxg1/Frem2/Fzd3/Fzd6/Hey1/Hey2/Insig2/Kif3a/Lrp10/Msx1/Mycn/Nfix/Notch1/Nr4a3/Pls1/Prrx1/Psap/Rpgrip1l/Sobp/Sox9/Spag6l/Ttc39c/Ttc8/Wdr19	34
GO:0051651	GO:0051651	maintenance of location in cell	33/1566	245/22345	0.000232926	0.003671171	Akap6/Apoe/Atp7b/Bbs4/Bdh2/Camk2d/Cav1/Ccdc88a/Chchd10/Dbi/Dzip1/Fkbp1b/Fth1/Ftl1/Gja1/Gsn/Hexa/Insig2/Myzap/Ngf/Os9/Pfn4/Pink1/Pkd2/Plcd1/Plce1/Plcg2/Plch1/Prkd1/Skp1/Slc8a1/Slc8b1/Sorl1	33
GO:0035272	GO:0035272	exocrine system development	12/1566	53/22345	0.000242414	0.003810129	Cela1/Fgfr2/Hgf/Igsf3/Met/Nfib/Nrp1/Plxnd1/Sox9/Tfcp2l1/Tgm2/Twsg1	12
GO:0033555	GO:0033555	multicellular organismal response to stress	20/1566	120/22345	0.00024718	0.003874303	Adra2a/Apoe/Atat1/Brinp1/Cacna1a/Capn2/Cntnap2/D130043K22Rik/Dbi/Ednrb/Ephb2/Fbxl20/Gja1/Mapk8ip2/Ncam1/Nr2e1/Prkar1b/Reln/Slc1a1/Spire1	20
GO:0033002	GO:0033002	muscle cell proliferation	36/1566	277/22345	0.000253603	0.003960449	Agt/Angpt1/Apoe/Bmp4/Bmpr1a/Camk2d/Cav1/Cav2/Ephb1/Erbb4/Fgfr2/Gja1/Gna13/Gnai2/Hey2/Hgf/Hpgd/Id2/Igfbp5/Itga2/Jarid2/Jun/Kcnk2/Ncam1/Ndrg2/Notch1/Nr4a3/Ogn/Pdcd4/Pdgfrb/Prkca/S1pr1/Stat3/Tcf7l2/Tgm2/Timp3	36
GO:0055001	GO:0055001	muscle cell development	32/1566	236/22345	0.000254567	0.003960449	Actn1/Adra1a/Agt/Akap6/Bmp4/Bmpr1a/Camk2d/Cav2/Chrnb1/Cntnap2/Dysf/Gpx1/Hey2/Lmod1/Met/Myl9/Nebl/Notch1/Pdgfra/Pdgfrb/Pdlim5/Pgm5/Plec/Prkd1/Rgs4/Sgcb/Shox2/Slc8a1/Smad6/Sorbs2/Tmod2/Uchl1	32
GO:0051346	GO:0051346	negative regulation of hydrolase activity	43/1566	351/22345	0.00025477	0.003960449	A2m/Ahr/Amot/Angptl4/Arrb1/Bbs4/Cast/Cd109/Crb2/Cry2/Cryab/Cst3/Ecm1/Epm2a/Fkbp1b/Fnip1/Gas6/Gnai2/Gpx1/Hgf/Itih3/Itih5/Lrrk2/Lxn/Mgat5/Ngf/Nr4a1/Ppp1r1b/Ppp1r36/Sema4d/Serpina3n/Serpinb6a/Serpinb9/Serping1/Sh3rf1/Sorl1/Sort1/Spint2/Timp2/Timp3/Ttc8/Vtn/Wnt9a	43
GO:0042982	GO:0042982	amyloid precursor protein metabolic process	15/1566	77/22345	0.000255492	0.003960828	Apoe/Clu/Epha4/Flot2/Itm2b/Itm2c/Ntrk2/Prnp/Psen2/Ranbp9/Rtn1/Rtn3/Rtn4/Soat1/Sorl1	15
GO:0007528	GO:0007528	neuromuscular junction development	13/1566	61/22345	0.000257504	0.003976933	Cacnb3/Cntnap2/Col4a5/Fgfr2/Lrp4/Lrrk2/Musk/Nedd4/Pdzrn3/Ppfibp2/Snta1/Sorbs1/Sorbs2	13
GO:0030509	GO:0030509	BMP signaling pathway	25/1566	167/22345	0.000257933	0.003976933	Bmp4/Bmp6/Bmpr1a/Cav1/Chrdl1/Crb2/Hipk2/Itga3/Kdr/Msx1/Nbl1/Nfia/Notch1/Notch2/Pdcd4/Rgma/Scube3/Skil/Smad6/Smad9/Sorl1/Tcf7l2/Tmem100/Twsg1/Zfp423	25
GO:1901379	GO:1901379	regulation of potassium ion transmembrane transport	17/1566	94/22345	0.000261176	0.004000836	Akap6/Atp1b1/Atp1b2/Cacna1d/Cav1/Cd63/Fhl1/Kcns1/Klhl24/Nedd4/Nedd4l/Nr3c2/Pick1/Prnp/Rgs4/Wnk2/Wwp2	17
GO:1901879	GO:1901879	regulation of protein depolymerization	17/1566	94/22345	0.000261176	0.004000836	Add3/Apc2/Avil/Bmerb1/Capg/Clasp1/Dstn/Dysf/Gsn/Lima1/Lmod1/Map1a/Spta1/Sptb/Sptbn1/Tmod2/Wdr47	17
GO:0046486	GO:0046486	glycerolipid metabolic process	45/1566	373/22345	0.000261894	0.004000836	Abca3/Abhd3/Abhd4/Acsl6/Apoe/Avil/Capn2/Cat/Cav1/Cds1/Cpt1a/Dbi/Dgki/Efr3b/Gal3st1/Gpam/Gpat3/Gpld1/Gpx1/Il6st/Inpp4a/Inpp5k/Insig2/Ip6k1/Itpkb/Lpin2/Mboat2/Mgll/Mttp/Naaa/Pcyt1b/Pdgfrb/Pgap4/Pip4k2c/Pla2g7/Plcd1/Plce1/Plcg2/Pld2/Pnpla2/Pnpla7/Prdx6/Slc22a4/Sorl1/Tcf7l2	45
GO:1902991	GO:1902991	regulation of amyloid precursor protein catabolic process	11/1566	46/22345	0.000262304	0.004000836	Apoe/Clu/Epha4/Flot2/Ntrk2/Prnp/Ranbp9/Rtn1/Rtn3/Rtn4/Sorl1	11
GO:0048167	GO:0048167	regulation of synaptic plasticity	46/1566	384/22345	0.000264391	0.004021856	Adora1/Agt/Apoe/Cd38/Chrdl1/Ckap5/Cpeb1/Dbi/Dgki/Epha4/Ephb2/Erc1/Gfap/Igsf11/Iqsec2/Kdr/Lgmn/Map1a/Mapt/Mgll/Mpp2/Musk/Npas4/Nr2e1/Nsmf/Ntrk2/Pick1/Ppfia3/Prkar1b/Prnp/Prrt2/Psen2/Reln/S100b/Shisa8/Shisa9/Sipa1l1/Slc1a1/Slc38a1/Snap47/Sqstm1/Syap1/Syngap1/Tnr/Vgf/Zdhhc2	46
GO:0035107	GO:0035107	appendage morphogenesis	26/1566	177/22345	0.000266652	0.004034615	Bmp4/Bmpr1a/Col2a1/Cplane1/Fgfr2/Flvcr1/Frem2/Fzd6/Gja1/Idua/Ift122/Lrp4/Msx1/Mycn/Nfia/Notch1/Notch2/Npr2/Pbx1/Prrx1/Psen2/Rpgrip1l/Shox2/Sox9/Wdr19/Wnt9a	26
GO:0035108	GO:0035108	limb morphogenesis	26/1566	177/22345	0.000266652	0.004034615	Bmp4/Bmpr1a/Col2a1/Cplane1/Fgfr2/Flvcr1/Frem2/Fzd6/Gja1/Idua/Ift122/Lrp4/Msx1/Mycn/Nfia/Notch1/Notch2/Npr2/Pbx1/Prrx1/Psen2/Rpgrip1l/Shox2/Sox9/Wdr19/Wnt9a	26
GO:0071333	GO:0071333	cellular response to glucose stimulus	24/1566	158/22345	0.000271808	0.004095414	Adra2a/Aqp4/Arrb1/Bad/Brsk2/C1qtnf12/Cacna1d/Fkbp1b/Gas6/Gpld1/Gpx1/Map4k4/Mlxipl/Nr1d1/Ptprn/Rab11b/Rab11fip5/Sidt2/Slc12a7/Stxbp4/Tcf7l2/Ucp2/Vcam1/Zbtb20	24
GO:0048738	GO:0048738	cardiac muscle tissue development	36/1566	278/22345	0.000272113	0.004095414	Acadm/Adamts9/Adra1a/Agt/Akap6/Angpt1/Bmp4/Bmpr1a/Camk2d/Erbb4/Fgfr2/Gja1/Heg1/Hey1/Hey2/Id2/Jarid2/Kcnk2/Met/Ncam1/Nebl/Notch1/Pdgfra/Pdgfrb/Pdlim5/Pkp2/Plec/Rgs4/S1pr1/Sgcb/Sgcg/Shox2/Slc8a1/Sorbs2/Sox6/Zfpm1	36
GO:0014706	GO:0014706	striated muscle tissue development	38/1566	299/22345	0.000273725	0.004108765	Acadm/Adamts9/Adra1a/Agt/Akap6/Angpt1/Bmp4/Bmpr1a/Camk2d/Erbb4/Fgfr2/Gja1/Heg1/Hey1/Hey2/Id2/Jarid2/Kcnk2/Met/Ncam1/Nebl/Notch1/Pdgfra/Pdgfrb/Pdlim5/Pgm5/Pkp2/Plec/Rgs4/S1pr1/Sgcb/Sgcg/Shox2/Sirt2/Slc8a1/Sorbs2/Sox6/Zfpm1	38
GO:0051099	GO:0051099	positive regulation of binding	28/1566	197/22345	0.000276955	0.004146291	Aktip/Anxa2/Apoe/Arrb1/Bmp4/Cav1/Dazap2/Epha4/Flot1/Hip1r/Hipk1/Hipk2/Itga2/Lrrk2/Map1lc3b/Mapre3/Met/Ngf/Niban2/Plxnd1/Rb1/S100a10/Sirt2/Spag8/Spta1/Tcf7l2/Tns3/Vtn	28
GO:0009746	GO:0009746	response to hexose	29/1566	207/22345	0.000278956	0.004165247	Adra2a/Aqp4/Arrb1/Bad/Brsk2/C1qtnf12/Cacna1d/Fkbp1b/Gas6/Glul/Gpam/Gpld1/Gpx1/Hmga1/Map4k4/Mlxipl/Nnat/Nr1d1/Ptprn/Rab11b/Rab11fip5/Sgcb/Sidt2/Slc12a7/Stxbp4/Tcf7l2/Ucp2/Vcam1/Zbtb20	29
GO:0043491	GO:0043491	phosphatidylinositol 3-kinase/protein kinase B signal transduction	39/1566	310/22345	0.000282227	0.004203028	Agt/Angpt1/C1qtnf12/Cat/Cntnap2/Cpne1/Ddr1/Erbb4/F3/Fbxl2/Fermt2/Fn1/Gas6/Gpx1/Hgf/Hmga1/Igfbp5/Inpp5k/Itsn1/Kdr/Musk/Ndp/Nedd4/Ntrk2/Nyap1/Nyap2/Pdgfrb/Phlpp1/Pik3ip1/Plxnb1/Reln/Rtn4/Rubcn/Sema4d/Sox9/Stat3/Tcf7l2/Thpo/Tmem100	39
GO:0001889	GO:0001889	liver development	22/1566	140/22345	0.000295617	0.004390911	Acadm/Ahr/Bmp4/Ccdc39/Ccdc40/Cebpb/Cobl/Hgf/Jarid2/Jun/Lims2/Meg3/Met/Notch1/Notch2/Npc1/Pkd2/Rpgrip1l/Rtn4/Sox9/Tgfa/Vtn	22
GO:0070507	GO:0070507	regulation of microtubule cytoskeleton organization	24/1566	159/22345	0.000299262	0.00443345	Apc2/Bmerb1/Cav1/Ckap5/Clasp1/Clip1/Clip3/Dixdc1/Dysf/Eml2/Map1a/Map6/Mapk15/Mapre3/Mapt/Met/Mpdz/Patj/Phldb1/Sgk1/Slc39a12/Stmn4/Tubb4a/Wdr47	24
GO:0034284	GO:0034284	response to monosaccharide	29/1566	208/22345	0.000302893	0.00447556	Adra2a/Aqp4/Arrb1/Bad/Brsk2/C1qtnf12/Cacna1d/Fkbp1b/Gas6/Glul/Gpam/Gpld1/Gpx1/Hmga1/Map4k4/Mlxipl/Nnat/Nr1d1/Ptprn/Rab11b/Rab11fip5/Sgcb/Sidt2/Slc12a7/Stxbp4/Tcf7l2/Ucp2/Vcam1/Zbtb20	29
GO:0032092	GO:0032092	positive regulation of protein binding	18/1566	104/22345	0.000307529	0.004532258	Aktip/Anxa2/Apoe/Arrb1/Bmp4/Cav1/Flot1/Hip1r/Hipk2/Lrrk2/Map1lc3b/Mapre3/Ngf/Plxnd1/Spag8/Spta1/Tcf7l2/Vtn	18
GO:0071322	GO:0071322	cellular response to carbohydrate stimulus	25/1566	169/22345	0.00031072	0.004562467	Adra2a/Aqp4/Arrb1/Bad/Brsk2/C1qtnf12/Cacna1d/Fkbp1b/Gas6/Gpld1/Gpx1/Map4k4/Mlxipl/Nr1d1/Prkca/Ptprn/Rab11b/Rab11fip5/Sidt2/Slc12a7/Stxbp4/Tcf7l2/Ucp2/Vcam1/Zbtb20	25
GO:1905477	GO:1905477	positive regulation of protein localization to membrane	19/1566	113/22345	0.000311227	0.004562467	Cacnb3/Cd81/Clip3/Efcab7/Ephb2/Ezr/Itga3/Lgals3/Lrp4/Mtcl1/Musk/Pgrmc1/Pls1/Prnp/Sorbs1/Sptbn1/Sqstm1/Stom/Zdhhc2	19
GO:0001894	GO:0001894	tissue homeostasis	36/1566	280/22345	0.000312795	0.004562467	Adora1/Aldh1a1/Angpt1/Atp1b2/Bbs1/Bbs4/Cd38/Clcn3/Col11a2/Col2a1/Crb2/Dlk1/Gpr137b/Idua/Ltbp3/Map1a/Mbp/Ndp/Nfib/Nfix/Notch1/Pdgfrb/Prkca/Prom1/Rab3d/Rb1/S1pr1/Slc1a1/Snx10/Sox9/Spata7/Tjp2/Tns3/Tpp1/Tuba1a/Vps13b	36
GO:0060249	GO:0060249	anatomical structure homeostasis	36/1566	280/22345	0.000312795	0.004562467	Adora1/Aldh1a1/Angpt1/Atp1b2/Bbs1/Bbs4/Cd38/Clcn3/Col11a2/Col2a1/Crb2/Dlk1/Gpr137b/Idua/Ltbp3/Map1a/Mbp/Ndp/Nfib/Nfix/Notch1/Pdgfrb/Prkca/Prom1/Rab3d/Rb1/S1pr1/Slc1a1/Snx10/Sox9/Spata7/Tjp2/Tns3/Tpp1/Tuba1a/Vps13b	36
GO:0006623	GO:0006623	protein targeting to vacuole	11/1566	47/22345	0.000320992	0.004669423	Clu/Lamp2/Ndp/Nedd4/Scarb2/Sorl1/Sort1/Sqstm1/Vps37b/Vps37c/Vps41	11
GO:0008088	GO:0008088	axo-dendritic transport	16/1566	87/22345	0.000321774	0.004669423	Ap3b2/Bloc1s1/Dst/Flot2/Kif1a/Kif1b/Kif1c/Kif3a/Kif5a/Kif5c/Map1a/Map6/Mapt/Snapin/Tmem108/Uchl1	16
GO:0070371	GO:0070371	ERK1 and ERK2 cascade	43/1566	355/22345	0.000325451	0.004710735	Acta2/Adra1a/Agt/Angpt1/Apoe/Arrb1/Bmp4/Camk2d/Cav1/Cntnap2/Cxcr4/Dusp15/Epha4/Ephb1/Ephb2/Erbb4/Ezr/Fermt2/Fgfr2/Fn1/Gas6/Gnai2/Gpnmb/Jun/Kdr/Mt3/Mturn/Ndrg2/Ngf/Nod1/Notch1/Notch2/Nrp1/Ntsr2/Pdgfra/Pdgfrb/Phlpp1/Prkca/Ranbp9/Sox9/Thpo/Timp3/Wnk2	43
GO:0050796	GO:0050796	regulation of insulin secretion	30/1566	219/22345	0.00032745	0.004727615	Abat/Adra2a/Anxa7/Arrb1/Bad/Brsk2/C1qtnf12/Cacna1d/Cd38/Cpt1a/Fkbp1b/Gja1/Glud1/Glul/Gnao1/Gpld1/Map4k4/Midn/Myrip/Nnat/Nr1d1/Pfkm/Pick1/Rfx3/Sidt2/Slc8b1/Stim1/Stxbp4/Tcf7l2/Ucp2	30
GO:0010508	GO:0010508	positive regulation of autophagy	24/1566	160/22345	0.000329127	0.004727768	Bag3/Bnip3/Cers1/Dapk1/Epm2a/Fbxo7/Fyco1/Hspb8/Kdr/Lrrk2/Mid2/Nod1/Optn/Pink1/Pip4k2c/Prkd1/Sqstm1/Svip/Tpcn1/Trim12c/Trim34b/Ulk1/Ulk2/Wipi1	24
GO:0071331	GO:0071331	cellular response to hexose stimulus	24/1566	160/22345	0.000329127	0.004727768	Adra2a/Aqp4/Arrb1/Bad/Brsk2/C1qtnf12/Cacna1d/Fkbp1b/Gas6/Gpld1/Gpx1/Map4k4/Mlxipl/Nr1d1/Ptprn/Rab11b/Rab11fip5/Sidt2/Slc12a7/Stxbp4/Tcf7l2/Ucp2/Vcam1/Zbtb20	24
GO:0021799	GO:0021799	cerebral cortex radially oriented cell migration	10/1566	40/22345	0.000336996	0.004789104	Bmerb1/Dixdc1/Foxg1/Lrp8/Mdga1/Nr2e1/Reln/Rtn4/Syne2/Wdr47	10
GO:0032232	GO:0032232	negative regulation of actin filament bundle assembly	10/1566	40/22345	0.000336996	0.004789104	Arhgef18/Cgnl1/Clasp1/Coro2b/Inpp5k/Kank2/Met/Rhpn2/S1pr1/Tmeff2	10
GO:0051044	GO:0051044	positive regulation of membrane protein ectodomain proteolysis	6/1566	15/22345	0.00033827	0.004789104	Adra2a/Apoe/Gpld1/Pacsin3/Rgma/Snx33	6
GO:1905048	GO:1905048	regulation of metallopeptidase activity	6/1566	15/22345	0.00033827	0.004789104	Antxr1/Mbp/Sorl1/Stat3/Timp2/Timp3	6
GO:0010927	GO:0010927	cellular component assembly involved in morphogenesis	21/1566	132/22345	0.000338406	0.004789104	Ccdc136/Cd9/Ckap5/Clasp1/Cntn1/Lmod1/Mag/Myl9/Nebl/Nfasc/Pdgfra/Pdgfrb/Pfn4/Pgm5/Phldb1/Plec/Prkd1/Rfx2/Tmod2/Ugt8a/Vps13b	21
GO:0051899	GO:0051899	membrane depolarization	17/1566	96/22345	0.000338462	0.004789104	Abcd1/Cacna1a/Cacna1d/Cacna2d1/Camk2d/Casp1/Cav1/Chrna4/Chrnb2/Fhl1/Gja1/Jun/Kdr/Lrrk2/Nedd4l/Scn2a/Scn4b	17
GO:0030324	GO:0030324	lung development	32/1566	240/22345	0.000345089	0.004870731	Abca3/Atxn1/Bmp4/Bmpr1a/Ccdc39/Ccdc40/Celsr1/Fgfr2/Foxj1/Heg1/Hipk2/Hmga1/Igfbp5/Itga3/Kdr/Ltbp3/Meg3/Mmp14/Mycn/Nfib/Notch1/Pdgfra/Pdgfrb/Pdpn/Psen2/Rbbp9/Sox9/Sparc/Thra/Tmem67/Tns3/Wnt7b	32
GO:0002062	GO:0002062	chondrocyte differentiation	20/1566	123/22345	0.000346026	0.004871843	Bmp4/Bmp6/Bmpr1a/Col11a2/Col2a1/Ecm1/Gpld1/Ift80/Ltbp3/Mboat2/Nfib/Npr2/Prkca/Rb1/Shox2/Sox6/Sox9/Trps1/Twsg1/Wnt9a	20
GO:0055088	GO:0055088	lipid homeostasis	26/1566	180/22345	0.000348642	0.004896518	Abca1/Abca3/Abca5/Abcd1/Abhd4/Acox1/Acox3/Adora1/Angptl4/Apoe/Cav1/Cd24a/Ephx2/Gpam/Gramd1b/Lima1/Mlxipl/Mttp/Npc1/Nr1d1/Nr1d2/Pkp2/Pnpla2/Rtn4/Soat1/Zbtb20	26
GO:0046879	GO:0046879	hormone secretion	47/1566	400/22345	0.000354141	0.004954907	Abat/Adora1/Adra2a/Agt/Anxa5/Anxa7/Arrb1/Bad/Bmp6/Brsk2/C1qtnf12/Cacna1d/Cd38/Cntf/Cpe/Cpt1a/Cry2/Fkbp1b/Gabbr1/Gja1/Glud1/Glul/Gnao1/Gpld1/Hmga1/Itsn1/Map4k4/Midn/Myrip/Niban2/Nnat/Nr1d1/Pfkm/Pick1/Prkd1/Ptprn/Rab11b/Rab11fip5/Rasl10b/Rfx3/Sidt2/Slc8b1/Stim1/Stxbp4/Tcf7l2/Ucp2/Vgf	47
GO:0048736	GO:0048736	appendage development	29/1566	210/22345	0.000356292	0.004954907	Bmp4/Bmpr1a/Col2a1/Cplane1/Fermt2/Fgfr2/Flvcr1/Frem2/Fzd6/Gja1/Idua/Ift122/Ift172/Ift80/Lrp4/Msx1/Mycn/Nfia/Notch1/Notch2/Npr2/Pbx1/Prrx1/Psen2/Rpgrip1l/Shox2/Sox9/Wdr19/Wnt9a	29
GO:0060173	GO:0060173	limb development	29/1566	210/22345	0.000356292	0.004954907	Bmp4/Bmpr1a/Col2a1/Cplane1/Fermt2/Fgfr2/Flvcr1/Frem2/Fzd6/Gja1/Idua/Ift122/Ift172/Ift80/Lrp4/Msx1/Mycn/Nfia/Notch1/Notch2/Npr2/Pbx1/Prrx1/Psen2/Rpgrip1l/Shox2/Sox9/Wdr19/Wnt9a	29
GO:0098742	GO:0098742	cell-cell adhesion via plasma-membrane adhesion molecules	29/1566	210/22345	0.000356292	0.004954907	Amigo2/Arvcf/Cadm2/Cadm3/Cadm4/Cd24a/Cdh11/Cdh12/Cdh2/Celsr1/Crb2/Igsf11/Igsf9b/Itga3/Kifap3/Lgals1/Lrfn4/Lrrc4/Mag/Mbp/Mdga1/Mmp24/Palld/Pcdh10/Pcdh8/Ptprs/Sparcl1/Tenm3/Vcam1	29
GO:0046883	GO:0046883	regulation of hormone secretion	41/1566	335/22345	0.00035734	0.004957322	Abat/Adora1/Adra2a/Agt/Anxa5/Anxa7/Arrb1/Bad/Bmp6/Brsk2/C1qtnf12/Cacna1d/Cd38/Cntf/Cpt1a/Cry2/Fkbp1b/Gabbr1/Gja1/Glud1/Glul/Gnao1/Gpld1/Itsn1/Map4k4/Midn/Myrip/Nnat/Nr1d1/Pfkm/Pick1/Prkd1/Rab11fip5/Rasl10b/Rfx3/Sidt2/Slc8b1/Stim1/Stxbp4/Tcf7l2/Ucp2	41
GO:0043616	GO:0043616	keratinocyte proliferation	13/1566	63/22345	0.000360174	0.004979658	Cd109/Ctsl/Fgfr2/Has2/Ift122/Ift172/Ift74/Ift80/Kif3a/Notch2/Prkd1/Stxbp4/Zfp36	13
GO:0071326	GO:0071326	cellular response to monosaccharide stimulus	24/1566	161/22345	0.000361582	0.004979658	Adra2a/Aqp4/Arrb1/Bad/Brsk2/C1qtnf12/Cacna1d/Fkbp1b/Gas6/Gpld1/Gpx1/Map4k4/Mlxipl/Nr1d1/Ptprn/Rab11b/Rab11fip5/Sidt2/Slc12a7/Stxbp4/Tcf7l2/Ucp2/Vcam1/Zbtb20	24
GO:0071453	GO:0071453	cellular response to oxygen levels	24/1566	161/22345	0.000361582	0.004979658	Acaa2/Atp6v0a2/Atp6v1a/Bad/Bnip3/Cav1/Cpeb1/Cpeb4/Ddah1/Epha4/Fas/Fmn2/Kcnk2/Ndp/Notch1/Npepps/Pdk1/Pick1/Pink1/Rtn4/Scn2a/Sirt2/Slc2a4/Stat3	24
GO:0046785	GO:0046785	microtubule polymerization	16/1566	88/22345	0.000368089	0.005044771	Cav1/Ccdc57/Ckap5/Clasp1/Clip1/Clip3/Eml2/Mapre3/Mapt/Met/Nde1/Sgk1/Slc39a12/Tppp3/Tuba1a/Tubb4a	16
GO:0072384	GO:0072384	organelle transport along microtubule	16/1566	88/22345	0.000368089	0.005044771	Ap3b2/Bicdl1/Bloc1s1/Fyco1/Kif1a/Kif1b/Kif1c/Kif5a/Lamp1/Map6/Mapt/Nde1/Snapin/Syne2/Tuba1a/Uchl1	16
GO:0021542	GO:0021542	dentate gyrus development	8/1566	27/22345	0.000380185	0.005177733	Atat1/Fezf2/Kif3a/Nr2e1/Reln/Scn2a/Tmem108/Tuba1a	8
GO:0045766	GO:0045766	positive regulation of angiogenesis	26/1566	181/22345	0.000380528	0.005177733	Cela1/Cxcr4/Cyp1b1/Ddah1/Ecm1/F3/Gab1/Hgf/Hipk2/Hspb6/Hyal1/Itgb8/Jak1/Kdr/Lgals3/Nr2e1/Nrp1/Prkca/Prkd1/Rhob/Rtn4/S100a1/Sash1/Slc39a12/Stat3/Stim1	26
GO:1904018	GO:1904018	positive regulation of vasculature development	26/1566	181/22345	0.000380528	0.005177733	Cela1/Cxcr4/Cyp1b1/Ddah1/Ecm1/F3/Gab1/Hgf/Hipk2/Hspb6/Hyal1/Itgb8/Jak1/Kdr/Lgals3/Nr2e1/Nrp1/Prkca/Prkd1/Rhob/Rtn4/S100a1/Sash1/Slc39a12/Stat3/Stim1	26
GO:0005976	GO:0005976	polysaccharide metabolic process	18/1566	106/22345	0.000391334	0.005312035	Acadm/Epm2a/Fut9/Has2/Il6st/Inpp5k/Ndst1/Npc1/Nr1d1/Pfkm/Phkg1/Ppp1cb/Ppp1r1a/Pygb/Pygl/Sorbs1/Tcf7l2/Ugp2	18
GO:1903510	GO:1903510	mucopolysaccharide metabolic process	15/1566	80/22345	0.000394265	0.005339051	Angpt1/Arsb/Chst1/Chst3/Ednrb/Gns/Habp4/Has2/Hexa/Hyal1/Idua/Itih3/Itih5/Slc35d1/Ugdh	15
GO:0061008	GO:0061008	hepaticobiliary system development	22/1566	143/22345	0.00040046	0.005410028	Acadm/Ahr/Bmp4/Ccdc39/Ccdc40/Cebpb/Cobl/Hgf/Jarid2/Jun/Lims2/Meg3/Met/Notch1/Notch2/Npc1/Pkd2/Rpgrip1l/Rtn4/Sox9/Tgfa/Vtn	22
GO:0048839	GO:0048839	inner ear development	30/1566	222/22345	0.000413819	0.005577223	Bcr/Bmp4/Cebpd/Celsr1/Col2a1/Cxcl14/Epha4/Ephb2/Fgfr2/Foxg1/Frem2/Fzd3/Fzd6/Hey1/Hey2/Insig2/Kif3a/Lrp10/Msx1/Mycn/Notch1/Nr4a3/Pls1/Prrx1/Psap/Rpgrip1l/Sobp/Sox9/Ttc39c/Ttc8	30
GO:0060419	GO:0060419	heart growth	20/1566	125/22345	0.000429665	0.005776995	Acacb/Adra1a/Agt/Ahr/Akap6/Bmpr1a/Camk2d/Erbb4/Fgfr2/Gja1/Heg1/Hey2/Jarid2/Kcnk2/Ncam1/Notch1/Pdlim5/Rgs4/S1pr1/Sorbs2	20
GO:0030323	GO:0030323	respiratory tube development	32/1566	243/22345	0.000430678	0.005776995	Abca3/Atxn1/Bmp4/Bmpr1a/Ccdc39/Ccdc40/Celsr1/Fgfr2/Foxj1/Heg1/Hipk2/Hmga1/Igfbp5/Itga3/Kdr/Ltbp3/Meg3/Mmp14/Mycn/Nfib/Notch1/Pdgfra/Pdgfrb/Pdpn/Psen2/Rbbp9/Sox9/Sparc/Thra/Tmem67/Tns3/Wnt7b	32
GO:0071692	GO:0071692	protein localization to extracellular region	50/1566	437/22345	0.000436108	0.005836025	Abat/Abca1/Adra2a/Anxa5/Anxa7/Apbb1/Apoe/Arrb1/Bad/Brsk2/C1qtnf12/Cacna1d/Cd38/Cpt1a/Ednrb/Fkbp1b/Gja1/Glud1/Glul/Gnao1/Golph3l/Gpld1/Hmga1/Idua/Map4k4/Midn/Mttp/Myrip/Nbl1/Nnat/Nr1d1/Pfkm/Pick1/Prkcq/Psap/Ptprn/Rab11b/Rab11fip5/Rab3d/Rfx3/Sidt2/Slc8b1/Srcin1/Steap3/Stim1/Stxbp4/Tcf7l2/Tvp23a/Ucp2/Vgf	50
GO:0031668	GO:0031668	cellular response to extracellular stimulus	34/1566	264/22345	0.000438658	0.005856336	Angptl4/Bmp6/Castor1/Cpeb4/Fas/Fnip1/Folr1/Fos/Gabarap/Gas6/Glul/Jun/Kank2/Lamp2/Lrrk2/Map1lc3b/Mlxipl/Ncoa1/Pdk2/Pick1/Plec/Plin2/Plin3/Prkd1/Rnase4/Rragd/Scd4/Slc1a2/Tcf7l2/Ulk1/Vcam1/Vps41/Wipi1/Xpr1	34
GO:0030833	GO:0030833	regulation of actin filament polymerization	22/1566	144/22345	0.000441988	0.005873162	Add3/Avil/Bbs4/Capg/Capn1/Cdc42ep4/Cyfip2/Daam2/Fchsd2/Gsn/Hip1r/Kank1/Kank2/Lmod1/Pak3/Pfn4/Plekhg2/Spta1/Sptb/Sptbn1/Ssh3/Tmod2	22
GO:0051963	GO:0051963	regulation of synapse assembly	22/1566	144/22345	0.000441988	0.005873162	Amigo2/Asic2/Cbln2/Chrnb2/Ephb1/Ephb2/Lrfn4/Lrtm2/Lzts3/Mdga1/Musk/Ntrk2/Numbl/Pdlim5/Prkca/Ptprs/Sema4a/Sema4d/Sipa1l1/Srcin1/St8sia2/Thbs2	22
GO:0009743	GO:0009743	response to carbohydrate	30/1566	223/22345	0.000446783	0.005923004	Adra2a/Aqp4/Arrb1/Bad/Brsk2/C1qtnf12/Cacna1d/Fkbp1b/Gas6/Glul/Gpam/Gpld1/Gpx1/Hmga1/Map4k4/Mlxipl/Nnat/Nr1d1/Prkca/Ptprn/Rab11b/Rab11fip5/Sgcb/Sidt2/Slc12a7/Stxbp4/Tcf7l2/Ucp2/Vcam1/Zbtb20	30
GO:0071496	GO:0071496	cellular response to external stimulus	40/1566	328/22345	0.000450219	0.005954638	Angptl4/Bag3/Bmp6/Castor1/Cav1/Cpeb4/Fas/Fnip1/Folr1/Fos/Gabarap/Gas6/Glul/Habp4/Jun/Kank2/Lamp2/Lrrk2/Map1lc3b/Mlxipl/Ncoa1/Pdk2/Pick1/Piezo2/Plec/Plin2/Plin3/Prkd1/Rnase4/Rragd/Scd4/Slc1a2/Sox9/Tcf7l2/Tmem150c/Ulk1/Vcam1/Vps41/Wipi1/Xpr1	40
GO:0048771	GO:0048771	tissue remodeling	29/1566	213/22345	0.000452018	0.00596453	Agt/Ahr/Bcr/Capn1/Cav1/Cd24a/Cd38/Cela1/Cst3/Dlk1/Gja1/Gpnmb/Gpr137b/Idua/Igfbp5/Ltbp3/Mmp14/Ndp/Notch2/Npr2/Prkca/Rab3d/S1pr1/Snx10/Tgm2/Tmbim1/Tns3/Tpp1/Ypel4	29
GO:1902074	GO:1902074	response to salt	41/1566	339/22345	0.000456333	0.006007504	Abat/Anxa11/Anxa5/Anxa7/Casp1/Cav1/Chrna4/Chrnb2/Cpne1/Ednrb/Fas/Fos/Fosb/Gnai2/Gpld1/Id2/Itpkb/Jun/Jund/Lgmn/Ly6h/Mt1/Ncam1/Npr2/P2rx6/Pkd2/Plcd1/Plcg2/Plec/Ppp1r1b/S100a16/Slc1a1/Slc1a2/Slc8a1/Smpd1/Sorbs1/Sorbs2/Stim1/Syt11/Tgm2/Tuba1a	41
GO:0050679	GO:0050679	positive regulation of epithelial cell proliferation	31/1566	234/22345	0.000473426	0.006218103	Bad/Bmp4/Bmp6/Bmpr1a/Cav1/Cav2/Dysf/Ecm1/Erbb4/F3/Fgfr2/Glul/Has2/Hyal1/Jun/Kdr/Kif3a/Mycn/Notch1/Notch2/Nr4a1/Nr4a3/Prkca/Prkd1/Ptprn/Rtn4/Sox9/Stat3/Stxbp4/Tcf7l2/Tgfa	31
GO:0007043	GO:0007043	cell-cell junction assembly	24/1566	164/22345	0.000476415	0.006228525	Agt/Arvcf/Cav1/Cd9/Cdh11/Cdh12/Cdh2/Cldn10/Cldn11/Cldn19/Cntnap2/Ctnna1/Ephb2/Gja1/Gjb2/Hipk1/Mpdz/Nedd4l/Nfasc/Nphp1/Patj/Pkp2/Prkca/Ugt8a	24
GO:0008064	GO:0008064	regulation of actin polymerization or depolymerization	24/1566	164/22345	0.000476415	0.006228525	Add3/Avil/Bbs4/Capg/Capn1/Cdc42ep4/Cyfip2/Daam2/Dstn/Fchsd2/Gsn/Hip1r/Kank1/Kank2/Lima1/Lmod1/Pak3/Pfn4/Plekhg2/Spta1/Sptb/Sptbn1/Ssh3/Tmod2	24
GO:0048678	GO:0048678	response to axon injury	14/1566	73/22345	0.000479703	0.006244131	Cntf/D130043K22Rik/Epha4/Fkbp1b/Folr1/Jun/Mag/Ndp/Omg/Plcg2/Ptprs/Rgma/Slc1a1/Tnr	14
GO:0009991	GO:0009991	response to extracellular stimulus	51/1566	450/22345	0.00047981	0.006244131	Acacb/Acadm/Angptl4/Apoe/Appl2/Arsa/Arsb/Bbs4/Bcas3/Bmp6/Castor1/Cntnap2/Cpeb4/Dpyd/Fas/Fnip1/Folr1/Fos/Gabarap/Gas6/Glul/Jun/Kank2/Lamp2/Lrrk2/Map1lc3b/Mapt/Mlxipl/Mt3/Ncoa1/Pdk2/Pick1/Plec/Plin2/Plin3/Prkd1/Rnase4/Rragd/Scd4/Sirt2/Slc1a2/Sorl1/Tcf7l2/Ulk1/Ulk2/Vcam1/Vgf/Vps41/Wipi1/Xpr1/Zfp36	51
GO:0014902	GO:0014902	myotube differentiation	22/1566	145/22345	0.000487225	0.006326117	Bhlhe41/Capn2/Casp1/Cav2/Cd81/Cd9/Cntnap2/Dmpk/Dysf/Flot1/Gpx1/Klf5/Met/Mmp14/Nln/Notch1/Pld3/Plec/Plekho1/Shox2/Sort1/Stim1	22
GO:0010595	GO:0010595	positive regulation of endothelial cell migration	18/1566	108/22345	0.000494231	0.0063884	Agt/Amot/Angpt1/Bcar1/Bcas3/Bmp4/Gpld1/Kdr/Lgmn/Met/Nrp1/Plpp3/Prkca/Prkd1/Rhob/Rin2/Sash1/Sparc	18
GO:0034332	GO:0034332	adherens junction organization	12/1566	57/22345	0.000495399	0.0063884	Bmp6/Cdh11/Cdh12/Cdh2/Epha4/Fermt2/Hipk1/Kifc3/Numbl/Pkp2/Plec/Plekha7	12
GO:0045687	GO:0045687	positive regulation of glial cell differentiation	12/1566	57/22345	0.000495399	0.0063884	Cxcr4/Gsx2/Id2/Il33/Il6st/Mag/Myrf/Nkx6-2/Notch1/Ptpra/Rtn4/Zfp488	12
GO:0021801	GO:0021801	cerebral cortex radial glia-guided migration	8/1566	28/22345	0.000499806	0.006416057	Bmerb1/Foxg1/Lrp8/Nr2e1/Reln/Rtn4/Syne2/Wdr47	8
GO:0022030	GO:0022030	telencephalon glial cell migration	8/1566	28/22345	0.000499806	0.006416057	Bmerb1/Foxg1/Lrp8/Nr2e1/Reln/Rtn4/Syne2/Wdr47	8
GO:0035720	GO:0035720	intraciliary anterograde transport	6/1566	16/22345	0.00050923	0.006478408	Ift122/Ift172/Ift46/Ift74/Ift80/Ift81	6
GO:0098840	GO:0098840	protein transport along microtubule	6/1566	16/22345	0.00050923	0.006478408	Clip3/Kif1a/Kif3a/Kif5a/Kif5c/Map1a	6
GO:0099118	GO:0099118	microtubule-based protein transport	6/1566	16/22345	0.00050923	0.006478408	Clip3/Kif1a/Kif3a/Kif5a/Kif5c/Map1a	6
GO:2001212	GO:2001212	regulation of vasculogenesis	6/1566	16/22345	0.00050923	0.006478408	Hey1/Hey2/Kdr/Rin2/Rtn4/Tmem100	6
GO:0008286	GO:0008286	insulin receptor signaling pathway	21/1566	136/22345	0.000510478	0.006479756	Agt/Bcar1/Bcar3/C1qtnf12/Cav2/Ctsd/Gnai2/Gpld1/Hmga1/Inpp5k/Kank1/Pdk2/Pip4k2c/Prkca/Prkcq/Ptpra/Ptpre/Sorbs1/Sorl1/Sos1/Stxbp4	21
GO:0010464	GO:0010464	regulation of mesenchymal cell proliferation	10/1566	42/22345	0.000514529	0.006502089	Arhgap5/Bmp4/Bmpr1a/Fgfr2/Kdr/Mycn/Nfib/Prrx1/Shox2/Sox9	10
GO:1900744	GO:1900744	regulation of p38MAPK cascade	10/1566	42/22345	0.000514529	0.006502089	Bmp4/Ezr/Gadd45b/Gsn/Hgf/Met/Mink1/Phlpp1/Sash1/Ulk4	10
GO:0008625	GO:0008625	extrinsic apoptotic signaling pathway via death domain receptors	15/1566	82/22345	0.000519062	0.006544796	Bad/Bag3/Dapk1/Fas/Gabarap/Gpx1/Hgf/Lgals3/Ngf/Psen2/Skil/Sort1/Timp3/Tmbim1/Trps1	15
GO:0010923	GO:0010923	negative regulation of phosphatase activity	9/1566	35/22345	0.000530883	0.006679	Ahr/Cry2/Epm2a/Fkbp1b/Gnai2/Mgat5/Ppp1r1b/Ppp1r36/Sema4d	9
GO:0008016	GO:0008016	regulation of heart contraction	27/1566	195/22345	0.000536011	0.006728599	Adora1/Adra1a/Adra1d/Agt/Akap6/Atp1b1/Cacna1d/Cacna2d1/Cav1/Dmpk/Ednrb/Fkbp1b/Fxyd1/Gja1/Gnao1/Hey2/Kcnh6/Pkp2/Prkca/Rgs4/S100a1/Scn4b/Shox2/Slc1a1/Slc8a1/Snta1/Thra	27
GO:0009306	GO:0009306	protein secretion	49/1566	430/22345	0.000542226	0.006766677	Abat/Abca1/Adra2a/Anxa5/Anxa7/Apbb1/Apoe/Arrb1/Bad/Brsk2/C1qtnf12/Cacna1d/Cd38/Cpt1a/Ednrb/Fkbp1b/Gja1/Glud1/Glul/Gnao1/Golph3l/Gpld1/Hmga1/Idua/Map4k4/Midn/Mttp/Myrip/Nnat/Nr1d1/Pfkm/Pick1/Prkcq/Psap/Ptprn/Rab11b/Rab11fip5/Rab3d/Rfx3/Sidt2/Slc8b1/Srcin1/Steap3/Stim1/Stxbp4/Tcf7l2/Tvp23a/Ucp2/Vgf	49
GO:0060837	GO:0060837	blood vessel endothelial cell differentiation	5/1566	11/22345	0.000542622	0.006766677	Hey1/Hey2/Kdr/Notch1/Tmem100	5
GO:0072102	GO:0072102	glomerulus morphogenesis	5/1566	11/22345	0.000542622	0.006766677	Ahr/Bmp4/Notch2/Pdgfra/Pdgfrb	5
GO:1903909	GO:1903909	regulation of receptor clustering	7/1566	22/22345	0.000547402	0.006811316	Cd81/Gsn/Lrp4/Musk/Sorbs1/Sorbs2/Zdhhc2	7
GO:0009914	GO:0009914	hormone transport	47/1566	408/22345	0.000549694	0.006824868	Abat/Adora1/Adra2a/Agt/Anxa5/Anxa7/Arrb1/Bad/Bmp6/Brsk2/C1qtnf12/Cacna1d/Cd38/Cntf/Cpe/Cpt1a/Cry2/Fkbp1b/Gabbr1/Gja1/Glud1/Glul/Gnao1/Gpld1/Hmga1/Itsn1/Map4k4/Midn/Myrip/Niban2/Nnat/Nr1d1/Pfkm/Pick1/Prkd1/Ptprn/Rab11b/Rab11fip5/Rasl10b/Rfx3/Sidt2/Slc8b1/Stim1/Stxbp4/Tcf7l2/Ucp2/Vgf	47
GO:0034764	GO:0034764	positive regulation of transmembrane transport	35/1566	278/22345	0.000556183	0.006890355	Acsl6/Adcyap1r1/Agt/Akap6/Asic2/Atp1b1/Atp1b2/Azin2/Bmp4/C1qtnf12/Cacna1d/Cacna2d1/Cacnb3/Cav1/Clip3/Dbi/Ephb2/Erbb4/Fxyd1/Hspa2/Met/Nedd4l/Nr4a3/Pink1/Pkd2/Plcg2/Plp1/Reln/Rgs9/S100a1/Slc1a2/Slc38a1/Sorbs1/Stim1/Wnk2	35
GO:0001649	GO:0001649	osteoblast differentiation	30/1566	226/22345	0.000559998	0.006922506	Ahr/Bmp4/Bmp6/Bmpr1a/Cebpb/Cebpd/Clic1/Dlk1/Fermt2/Gabbr1/Gdpd2/Gja1/Hey1/Id2/Id4/Ift80/Igfbp5/Il6st/Jund/Nbr1/Notch1/Prkd1/Scube3/Sema4d/Shox2/Smad6/Sox9/Twsg1/Ucma/Wnt7b	30
GO:0035592	GO:0035592	establishment of protein localization to extracellular region	49/1566	431/22345	0.000571223	0.007045909	Abat/Abca1/Adra2a/Anxa5/Anxa7/Apbb1/Apoe/Arrb1/Bad/Brsk2/C1qtnf12/Cacna1d/Cd38/Cpt1a/Ednrb/Fkbp1b/Gja1/Glud1/Glul/Gnao1/Golph3l/Gpld1/Hmga1/Idua/Map4k4/Midn/Mttp/Myrip/Nnat/Nr1d1/Pfkm/Pick1/Prkcq/Psap/Ptprn/Rab11b/Rab11fip5/Rab3d/Rfx3/Sidt2/Slc8b1/Srcin1/Steap3/Stim1/Stxbp4/Tcf7l2/Tvp23a/Ucp2/Vgf	49
GO:0070372	GO:0070372	regulation of ERK1 and ERK2 cascade	40/1566	332/22345	0.000573905	0.007056507	Acta2/Adra1a/Angpt1/Apoe/Arrb1/Bmp4/Camk2d/Cav1/Cxcr4/Dusp15/Epha4/Ephb1/Ephb2/Erbb4/Ezr/Fermt2/Fgfr2/Fn1/Gas6/Gnai2/Gpnmb/Jun/Kdr/Mt3/Mturn/Ndrg2/Ngf/Nod1/Notch1/Notch2/Nrp1/Ntsr2/Pdgfra/Pdgfrb/Phlpp1/Prkca/Ranbp9/Thpo/Timp3/Wnk2	40
GO:0099003	GO:0099003	vesicle-mediated transport in synapse	34/1566	268/22345	0.000576774	0.007056507	Ap3b2/Atp6v1a/Cacna1a/Cd24a/Cdh2/Clcn3/Dnm3/Eps15/Erc1/Fbxl20/Fcho2/Iqsec1/Itsn1/Lpar1/Lrrk2/Nedd4/P2ry2/Pick1/Ppfia3/Prkar1b/Prkca/Prrt2/Scrn1/Sh3gl3/Sirt2/Slc2a4/Snap47/Snapin/Sncb/Ston1/Ston2/Stx2/Syn2/Syt11	34
GO:0001678	GO:0001678	intracellular glucose homeostasis	25/1566	176/22345	0.000577973	0.007056507	Adra2a/Aqp4/Arrb1/Bad/Brsk2/C1qtnf12/Cacna1d/Fkbp1b/Gas6/Gpld1/Gpx1/Lrrc8d/Map4k4/Mlxipl/Nr1d1/Ptprn/Rab11b/Rab11fip5/Sidt2/Slc12a7/Stxbp4/Tcf7l2/Ucp2/Vcam1/Zbtb20	25
GO:0006941	GO:0006941	striated muscle contraction	25/1566	176/22345	0.000577973	0.007056507	Adora1/Adra1a/Akap6/Atp1b1/Cacna1d/Cacna2d1/Camk2d/Cav1/Chrnb1/Cxcr4/Dmpk/Fkbp1b/Fxyd1/Gsn/Met/Myh14/Nedd4l/Nr4a1/Pkp2/Prkd1/Psen2/Scn4b/Slc8a1/Snta1/Uty	25
GO:1901016	GO:1901016	regulation of potassium ion transmembrane transporter activity	13/1566	66/22345	0.0005783	0.007056507	Akap6/Atp1b1/Atp1b2/Cacna1d/Cav1/Fhl1/Kcns1/Klhl24/Nedd4/Nedd4l/Nr3c2/Pick1/Wwp2	13
GO:0030042	GO:0030042	actin filament depolymerization	12/1566	58/22345	0.000585339	0.007127066	Add3/Avil/Capg/Dstn/Gsn/Lima1/Lmod1/Mical3/Spta1/Sptb/Sptbn1/Tmod2	12
GO:0006639	GO:0006639	acylglycerol metabolic process	22/1566	147/22345	0.000589932	0.007167616	Acsl6/Apoe/Avil/Cat/Cav1/Cpt1a/Dbi/Dgki/Gpam/Gpat3/Gpld1/Gpx1/Il6st/Insig2/Lpin2/Mgll/Mttp/Plce1/Pnpla2/Slc22a4/Sorl1/Tcf7l2	22
GO:0044042	GO:0044042	glucan metabolic process	15/1566	83/22345	0.000593175	0.007191608	Acadm/Epm2a/Il6st/Inpp5k/Npc1/Nr1d1/Pfkm/Phkg1/Ppp1cb/Ppp1r1a/Pygb/Pygl/Sorbs1/Tcf7l2/Ugp2	15
GO:0022612	GO:0022612	gland morphogenesis	23/1566	157/22345	0.000609101	0.007368953	Bmp4/Capn1/Cav1/Cebpb/Csmd1/Ddr1/Fgfr2/Hgf/Id4/Igfbp5/Lims2/Met/Nfib/Notch1/Notch2/Nrp1/Plag1/Plxnd1/Rtn4/Sox9/Tgfa/Tgm2/Twsg1	23
GO:0006112	GO:0006112	energy reserve metabolic process	16/1566	92/22345	0.000615326	0.007412656	Acadm/Epm2a/Il6st/Inpp5k/Mt3/Nr1d1/Pfkm/Phkg1/Ppp1cb/Ppp1r1a/Pygb/Pygl/S100b/Sorbs1/Tcf7l2/Ugp2	16
GO:0014015	GO:0014015	positive regulation of gliogenesis	16/1566	92/22345	0.000615326	0.007412656	Atxn1/Cxcr4/Gfap/Gsx2/Id2/Il33/Il6st/Mag/Myrf/Nkx6-2/Notch1/Plag1/Ptpra/Rtn4/Vim/Zfp488	16
GO:0045862	GO:0045862	positive regulation of proteolysis	43/1566	366/22345	0.000618667	0.007437117	Adra2a/Antxr1/Apoe/Arrb1/Bad/Casp1/Cav1/Cdc20b/Clu/Ctsd/Ctsl/Cyfip2/Dapk1/Epha4/F3/Fas/Gabarap/Gpld1/Gsn/Hip1r/Il33/Lgmn/Lrrk2/Mbp/Mmp14/Nek5/Ngf/Nod1/Pacsin3/Pias1/Psen2/Rgma/Rnf144a/Rnf180/Rnf19b/S100a10/Sh3rf1/Sirt2/Slc1a1/Snx33/Stat3/Tmem67/Wdr35	43
GO:0030832	GO:0030832	regulation of actin filament length	24/1566	167/22345	0.000621963	0.007444803	Add3/Avil/Bbs4/Capg/Capn1/Cdc42ep4/Cyfip2/Daam2/Dstn/Fchsd2/Gsn/Hip1r/Kank1/Kank2/Lima1/Lmod1/Pak3/Pfn4/Plekhg2/Spta1/Sptb/Sptbn1/Ssh3/Tmod2	24
GO:0030203	GO:0030203	glycosaminoglycan metabolic process	17/1566	101/22345	0.000623243	0.007444803	Angpt1/Arsb/Chst1/Chst3/Ednrb/Gns/Habp4/Has2/Hexa/Hyal1/Idua/Itih3/Itih5/Ndst1/Pdgfrb/Slc35d1/Ugdh	17
GO:0035773	GO:0035773	insulin secretion involved in cellular response to glucose stimulus	17/1566	101/22345	0.000623243	0.007444803	Adra2a/Arrb1/Bad/Brsk2/C1qtnf12/Cacna1d/Fkbp1b/Gpld1/Map4k4/Nr1d1/Ptprn/Rab11b/Rab11fip5/Sidt2/Stxbp4/Tcf7l2/Ucp2	17
GO:0001503	GO:0001503	ossification	53/1566	478/22345	0.000631117	0.007523025	Ahr/Bmp4/Bmp6/Bmpr1a/Cebpb/Cebpd/Chrdl1/Clic1/Cnmd/Col2a1/Dlk1/Ecm1/Fermt2/Fgfr2/Gabbr1/Gdpd2/Gja1/Gpld1/Gpm6b/Hey1/Id2/Id4/Ift80/Igfbp5/Igsf10/Il6st/Jund/Lrp4/Ltbp3/Mmp14/Nbr1/Nfix/Notch1/Npr2/P2ry2/Pbx1/Plxnb1/Prkd1/S1pr1/Sbno2/Scube3/Sema4d/Shox2/Slc8a1/Smad6/Snx10/Sort1/Sox9/Tcf7l2/Thra/Twsg1/Ucma/Wnt7b	53
GO:1902017	GO:1902017	regulation of cilium assembly	14/1566	75/22345	0.000637968	0.007588739	Bbs4/Ccdc88a/Dcdc2a/Dync2li1/Dzip1/Ift46/Lpar1/Mapk15/Mcidas/Sdccag8/Syne2/Tchp/Tmem67/Zmynd10	14
GO:0016055	GO:0016055	Wnt signaling pathway	51/1566	456/22345	0.000650257	0.007718741	Amotl2/Ankrd6/Apc2/Apcdd1/Apoe/Calcoco1/Cav1/Cdh2/Cdk14/Cela1/Celsr1/Cpe/Daam1/Daam2/Dact3/Dcdc2a/Dixdc1/Dkk3/Draxin/Ednrb/Epm2a/Fam53b/Fermt2/Fgfr2/Folr1/Fzd3/Fzd6/Fzd8/Ift80/Itga3/Kank1/Lrp4/Lrrk2/Macf1/Ndp/Ndrg2/Notch1/Pkd2/Plpp3/Ppp2r3a/Sox9/Tcf7l1/Tcf7l2/Thra/Tmem67/Tmem88b/Ubr5/Wnk2/Wnt5b/Wnt7b/Wnt9a	51
GO:0045765	GO:0045765	regulation of angiogenesis	37/1566	302/22345	0.000661678	0.007837919	Adamts9/Agt/Amot/Cela1/Cnmd/Cxcr4/Cyp1b1/Ddah1/Ecm1/F3/Gab1/Glul/Hgf/Hipk2/Hspb6/Htatip2/Hyal1/Itgb8/Jak1/Kdr/Lgals3/Nr2e1/Nrp1/Plxnd1/Prkca/Prkd1/Rhob/Rtn4/S100a1/Sash1/Sema4a/Slc39a12/Sparc/Stat3/Stim1/Thbs2/Tspan18	37
GO:0071868	GO:0071868	cellular response to monoamine stimulus	13/1566	67/22345	0.000672175	0.007929154	Akap6/Aplp1/Cav2/Gnao1/Lrrk2/Nr4a3/Palm/Prkd1/Rgs4/Rgs9/Sirt2/Slc1a1/Tgm2	13
GO:0071870	GO:0071870	cellular response to catecholamine stimulus	13/1566	67/22345	0.000672175	0.007929154	Akap6/Aplp1/Cav2/Gnao1/Lrrk2/Nr4a3/Palm/Prkd1/Rgs4/Rgs9/Sirt2/Slc1a1/Tgm2	13
GO:0034599	GO:0034599	cellular response to oxidative stress	31/1566	239/22345	0.000679687	0.008001049	Abcd1/Bmp4/Bnip3/Capn1/Cat/Cst3/Cyp1b1/Dapk1/Fos/Gpr37l1/Hgf/Jun/Lrrk2/Met/Mgst1/Mpv17l/Mt3/Pcgf2/Pdgfra/Pdgfrb/Pdk2/Pink1/Prkd1/Psap/Rbm11/Rhob/Sirt2/Slc1a1/Slc8a1/Sqstm1/Stx2	31
GO:0045807	GO:0045807	positive regulation of endocytosis	27/1566	198/22345	0.00068109	0.008001049	Angpt1/Anxa2/Apoe/Appl2/Arrb1/Bcr/Camk1d/Cav1/Cd151/Cd63/Ckap5/Clip3/Clu/Flot1/Gas6/Hip1r/Itga2/Itsn1/Kif3a/Lbp/Lrrk2/Nedd4l/Pick1/Plcg2/Pld2/Smpd1/Vtn	27
GO:0001933	GO:0001933	negative regulation of protein phosphorylation	40/1566	335/22345	0.000685577	0.008037114	Agt/Angpt1/Apoe/Arrb1/Cadm4/Cav1/Cd109/Dbndd2/Dnajc3/Ephb2/Epm2a/Fbxo7/Gadd45b/Heg1/Hgf/Inpp5k/Jun/Lrrk2/Mapk8ip1/Met/Mlxipl/Mvp/Niban1/Nr2f2/Pkia/Plec/Plpp3/Prkar1b/Prkca/Prnp/Psen2/Rb1/Sema4d/Sirt2/Slc8a1/Smpd1/Sorl1/Spag9/Srcin1/Uchl1	40
GO:0042310	GO:0042310	vasoconstriction	18/1566	111/22345	0.000692064	0.008079772	Acta2/Add3/Adra1a/Adra1d/Adra2a/Agt/Ahr/Asic2/Cav1/Cd38/Dusp5/Ednrb/Gja1/Mgll/Slc8a1/Smad6/Snta1/Wdr35	18
GO:0055013	GO:0055013	cardiac muscle cell development	18/1566	111/22345	0.000692064	0.008079772	Adra1a/Agt/Akap6/Bmp4/Bmpr1a/Camk2d/Hey2/Met/Nebl/Pdgfra/Pdgfrb/Pdlim5/Plec/Rgs4/Sgcb/Shox2/Slc8a1/Sorbs2	18
GO:0006638	GO:0006638	neutral lipid metabolic process	22/1566	149/22345	0.000710953	0.008283264	Acsl6/Apoe/Avil/Cat/Cav1/Cpt1a/Dbi/Dgki/Gpam/Gpat3/Gpld1/Gpx1/Il6st/Insig2/Lpin2/Mgll/Mttp/Plce1/Pnpla2/Slc22a4/Sorl1/Tcf7l2	22
GO:0033673	GO:0033673	negative regulation of kinase activity	29/1566	219/22345	0.000713581	0.008296845	Agt/Apoe/Cav1/Dbndd2/Dnajc3/Ephb2/Fbxo7/Gadd45b/Heg1/Inpp5k/Mapk8ip1/Mapt/Midn/Mvp/Nr2f2/Pik3ip1/Pkia/Plec/Ppp2r5a/Prkar1b/Prkca/Psen2/Rb1/Rubcn/Slc8a1/Smpd1/Sorl1/Srcin1/Uchl1	29
GO:0198738	GO:0198738	cell-cell signaling by wnt	51/1566	458/22345	0.000718033	0.008331529	Amotl2/Ankrd6/Apc2/Apcdd1/Apoe/Calcoco1/Cav1/Cdh2/Cdk14/Cela1/Celsr1/Cpe/Daam1/Daam2/Dact3/Dcdc2a/Dixdc1/Dkk3/Draxin/Ednrb/Epm2a/Fam53b/Fermt2/Fgfr2/Folr1/Fzd3/Fzd6/Fzd8/Ift80/Itga3/Kank1/Lrp4/Lrrk2/Macf1/Ndp/Ndrg2/Notch1/Pkd2/Plpp3/Ppp2r3a/Sox9/Tcf7l1/Tcf7l2/Thra/Tmem67/Tmem88b/Ubr5/Wnk2/Wnt5b/Wnt7b/Wnt9a	51
GO:0045669	GO:0045669	positive regulation of osteoblast differentiation	14/1566	76/22345	0.000732401	0.008446424	Bmp4/Bmp6/Bmpr1a/Cebpb/Cebpd/Clic1/Fermt2/Gdpd2/Hey1/Il6st/Jund/Prkd1/Scube3/Wnt7b	14
GO:0060997	GO:0060997	dendritic spine morphogenesis	14/1566	76/22345	0.000732401	0.008446424	Dnm3/Epha4/Ephb1/Ephb2/Kif1a/Lrp8/Lrrk2/Lzts3/Ngef/Pak3/Pdlim5/Reln/Sipa1l1/Srcin1	14
GO:1904705	GO:1904705	regulation of vascular associated smooth muscle cell proliferation	14/1566	76/22345	0.000732401	0.008446424	Agt/Bmpr1a/Camk2d/Cav1/Fgfr2/Gna13/Gnai2/Hpgd/Igfbp5/Jun/Ndrg2/Nr4a3/Pdcd4/Timp3	14
GO:0031579	GO:0031579	membrane raft organization	7/1566	23/22345	0.000739614	0.008471253	Cav1/Cav2/Fa2h/Flot1/Gsn/Npc1/S100a10	7
GO:0016264	GO:0016264	gap junction assembly	6/1566	17/22345	0.000740526	0.008471253	Agt/Cav1/Cntnap2/Ctnna1/Gjb2/Pkp2	6
GO:0035728	GO:0035728	response to hepatocyte growth factor	6/1566	17/22345	0.000740526	0.008471253	Appl2/Bcar1/Gab1/Hgf/Lgmn/Nrp1	6
GO:0051386	GO:0051386	regulation of neurotrophin TRK receptor signaling pathway	6/1566	17/22345	0.000740526	0.008471253	Agt/Cyfip2/Dok5/Ngf/Tmem108/Ulk1	6
GO:0006509	GO:0006509	membrane protein ectodomain proteolysis	10/1566	44/22345	0.000763284	0.00867911	Adra2a/Apoe/Gpld1/Pacsin3/Prkcq/Psen2/Rgma/Snx33/Timp2/Timp3	10
GO:0009268	GO:0009268	response to pH	10/1566	44/22345	0.000763284	0.00867911	Arsa/Arsb/Asic2/Gja1/Gpld1/Hyal1/Lgmn/Rab11b/Rab11fip5/Scnn1a	10
GO:1901021	GO:1901021	positive regulation of calcium ion transmembrane transporter activity	10/1566	44/22345	0.000763284	0.00867911	Akap6/Atp1b1/Bmp4/Cacna2d1/Cacnb3/Hspa2/Pkd2/Plcg2/S100a1/Stim1	10
GO:0006641	GO:0006641	triglyceride metabolic process	18/1566	112/22345	0.000771587	0.00875597	Acsl6/Apoe/Cat/Cav1/Cpt1a/Dbi/Gpam/Gpat3/Gpld1/Gpx1/Il6st/Insig2/Lpin2/Mttp/Pnpla2/Slc22a4/Sorl1/Tcf7l2	18
GO:0034331	GO:0034331	cell junction maintenance	11/1566	52/22345	0.000805997	0.00911741	C1ql1/Cbln2/Chchd10/Cntnap2/Erc1/Fermt2/Kifc3/Pkp2/Plekha7/Sort1/Syngap1	11
GO:0072666	GO:0072666	establishment of protein localization to vacuole	12/1566	60/22345	0.000806651	0.00911741	Cacng7/Clu/Lamp2/Ndp/Nedd4/Scarb2/Sorl1/Sort1/Sqstm1/Vps37b/Vps37c/Vps41	12
GO:0060295	GO:0060295	regulation of cilium movement involved in cell motility	8/1566	30/22345	0.000830075	0.009344934	Anxa5/Bbs1/Bbs4/Cfap206/Cfap45/Cfap69/Kif9/Ttll6	8
GO:1902019	GO:1902019	regulation of cilium-dependent cell motility	8/1566	30/22345	0.000830075	0.009344934	Anxa5/Bbs1/Bbs4/Cfap206/Cfap45/Cfap69/Kif9/Ttll6	8
GO:0046847	GO:0046847	filopodium assembly	14/1566	77/22345	0.00083838	0.009419741	Daam2/Dnm3/Ephb2/Ezr/Fgd3/Fgd4/Myo10/Nrp1/Palm/Prkcq/Spag6l/Spata13/Ttyh1/Zmynd8	14
GO:1901342	GO:1901342	regulation of vasculature development	37/1566	306/22345	0.000845906	0.009485518	Adamts9/Agt/Amot/Cela1/Cnmd/Cxcr4/Cyp1b1/Ddah1/Ecm1/F3/Gab1/Glul/Hgf/Hipk2/Hspb6/Htatip2/Hyal1/Itgb8/Jak1/Kdr/Lgals3/Nr2e1/Nrp1/Plxnd1/Prkca/Prkd1/Rhob/Rtn4/S100a1/Sash1/Sema4a/Slc39a12/Sparc/Stat3/Stim1/Thbs2/Tspan18	37
GO:0042594	GO:0042594	response to starvation	27/1566	201/22345	0.000859386	0.00961766	Acadm/Angptl4/Bcas3/Castor1/Cpeb4/Fas/Fnip1/Gabarap/Gas6/Glul/Jun/Lamp2/Lrrk2/Map1lc3b/Pick1/Plin2/Plin3/Prkd1/Rnase4/Rragd/Tcf7l2/Ulk1/Ulk2/Vps41/Wipi1/Xpr1/Zfp36	27
GO:0007517	GO:0007517	muscle organ development	43/1566	372/22345	0.000862294	0.009631209	Angpt1/Arid5b/Bmp4/Bmpr1a/Cav1/Cav2/Cntf/Cntnap2/Cryab/Dysf/Ephb1/Fgfr2/Fhl1/Flot1/Fos/Gja1/Gpx1/Heg1/Hey1/Hey2/Klf5/Meg3/Met/Msx1/Myh14/Nfix/Nln/Notch1/Nr1d2/Nr2f2/Nr4a1/Pkp2/Plec/Rb1/S100b/S1pr1/Sgcb/Shox2/Sirt2/Skil/Tcf7l2/Zfhx3/Zfpm1	43
GO:1901136	GO:1901136	carbohydrate derivative catabolic process	23/1566	161/22345	0.000868125	0.009639468	Abcd1/Aldh1a1/Ampd3/Arsb/Cela1/Cst3/Ctsl/Dpyd/Entpd5/Fbxo2/Fuca2/Gns/Hexa/Hyal1/Idua/Man1a/Man1c1/Naga/Nagk/Neu4/Nudt18/Nudt7/Psap	23
GO:0034103	GO:0034103	regulation of tissue remodeling	15/1566	86/22345	0.000871832	0.009639468	Agt/Bcr/Cd24a/Cd38/Cst3/Dlk1/Gja1/Gpnmb/Gpr137b/Idua/Ltbp3/Prkca/S1pr1/Tmbim1/Ypel4	15
GO:0043244	GO:0043244	regulation of protein-containing complex disassembly	20/1566	132/22345	0.00087575	0.009639468	Add3/Apc2/Avil/Bmerb1/Bnip3/Capg/Clasp1/Dstn/Dysf/Fyco1/Gsn/Lima1/Lmod1/Map1a/Rubcn/Spta1/Sptb/Sptbn1/Tmod2/Wdr47	20
GO:0060048	GO:0060048	cardiac muscle contraction	20/1566	132/22345	0.00087575	0.009639468	Adora1/Adra1a/Akap6/Atp1b1/Cacna1d/Cacna2d1/Camk2d/Cav1/Cxcr4/Fkbp1b/Fxyd1/Gsn/Met/Nedd4l/Pkp2/Psen2/Scn4b/Slc8a1/Snta1/Uty	20
GO:1902414	GO:1902414	protein localization to cell junction	20/1566	132/22345	0.00087575	0.009639468	Arhgef18/Asic2/Cacng7/Cgnl1/Dlgap1/Erbb4/Fermt2/Heg1/Iqsec2/Jak1/Kif3a/Kif5a/Kif5c/Map1a/Mapt/Reln/Snap47/Tjp2/Zdhhc12/Zdhhc2	20
GO:1903008	GO:1903008	organelle disassembly	20/1566	132/22345	0.00087575	0.009639468	Bnip3/Cers1/Fbxo7/Gabarap/Kif19a/Kif9/Map1lc3b/Optn/Pink1/Plin2/Plin3/Pnpla2/Retreg1/Spata18/Sqstm1/Tex264/Trip4/Ulk1/Ulk2/Wipi1	20
GO:0061684	GO:0061684	chaperone-mediated autophagy	5/1566	12/22345	0.000876624	0.009639468	Bag3/Clu/Gfap/Lamp2/Synpo2	5
GO:1902947	GO:1902947	regulation of tau-protein kinase activity	5/1566	12/22345	0.000876624	0.009639468	Apoe/Clu/Hgf/Rb1/Sorl1	5
GO:0031667	GO:0031667	response to nutrient levels	47/1566	417/22345	0.000880164	0.009659674	Acacb/Acadm/Angptl4/Apoe/Appl2/Arsa/Arsb/Bbs4/Bcas3/Castor1/Cntnap2/Cpeb4/Dpyd/Fas/Fnip1/Folr1/Gabarap/Gas6/Glul/Jun/Kank2/Lamp2/Lrrk2/Map1lc3b/Mapt/Mlxipl/Mt3/Ncoa1/Pdk2/Pick1/Plec/Plin2/Plin3/Prkd1/Rnase4/Rragd/Scd4/Sirt2/Sorl1/Tcf7l2/Ulk1/Ulk2/Vgf/Vps41/Wipi1/Xpr1/Zfp36	47
GO:0048705	GO:0048705	skeletal system morphogenesis	33/1566	264/22345	0.000891669	0.009767044	Arid5b/Bmp4/Bmp6/Col11a2/Col2a1/Dlx2/Fgfr2/Flvcr1/Has2/Hyal1/Idua/Ift80/Insig2/Ltbp3/Mmp14/Msx1/Mycn/Ndst1/Nfix/Npr2/Pcgf2/Pdgfra/Pdgfrb/Prrx1/Rab33b/Ripply1/Shox2/Sox6/Sox9/Spef2/Thra/Wdr19/Wnt9a	33
GO:0051932	GO:0051932	synaptic transmission, GABAergic	13/1566	69/22345	0.000898737	0.0098066	Adora1/Adra1a/Clcn3/Cntnap2/Dbi/Erbb4/Gabbr1/Gabbr2/Gabra4/Nalcn/Npas4/Slc38a1/Zdhhc12	13
GO:0061097	GO:0061097	regulation of protein tyrosine kinase activity	13/1566	69/22345	0.000898737	0.0098066	Abi1/Adora1/Adra1a/Adra2a/Agt/Cav1/Epha4/Lrp8/Mvp/Prnp/Psen2/Reln/Srcin1	13
GO:0030835	GO:0030835	negative regulation of actin filament depolymerization	10/1566	45/22345	0.000920528	0.010005897	Add3/Avil/Capg/Gsn/Lima1/Lmod1/Spta1/Sptb/Sptbn1/Tmod2	10
GO:0048854	GO:0048854	brain morphogenesis	10/1566	45/22345	0.000920528	0.010005897	Bbs1/Bbs4/Cdh2/Ctnna2/Gsx2/Nfix/Psen2/Sos1/Spef2/Tuba1a	10
GO:0042987	GO:0042987	amyloid precursor protein catabolic process	12/1566	61/22345	0.000941136	0.01021034	Apoe/Clu/Epha4/Flot2/Ntrk2/Prnp/Psen2/Ranbp9/Rtn1/Rtn3/Rtn4/Sorl1	12
GO:0003012	GO:0003012	muscle system process	49/1566	441/22345	0.000946663	0.010250695	Abat/Acta2/Adora1/Adra1a/Adra2a/Agt/Akap6/Apbb1/Atp1b1/Bmp4/Cacna1d/Cacna2d1/Camk2d/Camk2g/Cav1/Cd38/Chrnb1/Chrnb2/Cxcr4/Dmpk/Ednrb/Fbxo32/Fkbp1b/Fxyd1/Gsn/Gucy1a1/Hey2/Igfbp5/Itga2/Jarid2/Lmod1/Met/Myh14/Nedd4l/Notch1/Nr4a1/Nr4a3/Pdlim5/Pkp2/Prkca/Prkd1/Psen2/Rgs4/Scn4b/Slc8a1/Snta1/Sorbs2/Tmod2/Uty	49
GO:0031103	GO:0031103	axon regeneration	11/1566	53/22345	0.000953602	0.010286576	Cntf/D130043K22Rik/Epha4/Fkbp1b/Folr1/Jun/Mag/Omg/Ptprs/Rgma/Tnr	11
GO:0090659	GO:0090659	walking behavior	11/1566	53/22345	0.000953602	0.010286576	Cacna1a/Cntnap2/Dmrt3/Epha4/Hexa/Hipk2/Idua/Mapt/Npc1/Psap/Uchl1	11
GO:0051648	GO:0051648	vesicle localization	28/1566	213/22345	0.000978732	0.010468146	Ap3b2/Bicdl1/Bloc1s1/Cdh2/Cep19/Clasp1/Dnm3/Fgfr2/Fyco1/Kif1a/Kif1b/Kif1c/Kif5a/Kif5c/Lrrk2/Mapk15/Myrip/Nde1/Rab11b/Slc2a4/Snapin/Steap3/Syn2/Syt11/Tbc1d23/Tcf7l2/Trappc10/Wipi1	28
GO:0007413	GO:0007413	axonal fasciculation	7/1566	24/22345	0.000981504	0.010468146	Epha4/Ephb2/Fezf2/Ncam1/Ndn/Nrp1/Rtn4	7
GO:0018230	GO:0018230	peptidyl-L-cysteine S-palmitoylation	7/1566	24/22345	0.000981504	0.010468146	Clip3/Zdhhc1/Zdhhc12/Zdhhc18/Zdhhc2/Zdhhc23/Zdhhc24	7
GO:0018231	GO:0018231	peptidyl-S-diacylglycerol-L-cysteine biosynthetic process from peptidyl-cysteine	7/1566	24/22345	0.000981504	0.010468146	Clip3/Zdhhc1/Zdhhc12/Zdhhc18/Zdhhc2/Zdhhc23/Zdhhc24	7
GO:0071467	GO:0071467	cellular response to pH	7/1566	24/22345	0.000981504	0.010468146	Asic2/Gja1/Gpld1/Hyal1/Rab11b/Rab11fip5/Scnn1a	7
GO:0106030	GO:0106030	neuron projection fasciculation	7/1566	24/22345	0.000981504	0.010468146	Epha4/Ephb2/Fezf2/Ncam1/Ndn/Nrp1/Rtn4	7
GO:0007160	GO:0007160	cell-matrix adhesion	30/1566	234/22345	0.000993798	0.010559571	Actn1/Adamts9/Agt/Bcr/Cd63/Cdh11/Clasp1/Coro2b/Ddr1/Fermt2/Fn1/Gpm6b/Itga2/Itga3/Itga7/Itgb8/Kdr/Macf1/Map4k4/Mink1/Mmp14/Nrp1/Ptpra/Rin2/S100a10/Sorbs1/Ston1/Utrn/Vcam1/Vtn	30
GO:0007163	GO:0007163	establishment or maintenance of cell polarity	30/1566	234/22345	0.000993798	0.010559571	Amot/Amotl2/BC034090/Brsk2/Ckap5/Clasp1/Crb2/Ctnna1/Dst/Ephb1/Ezr/Flot2/Foxj1/Gja1/Gsn/Hey1/Kank1/Kif3a/Macf1/Mtcl1/Nde1/Pard3b/Pard6b/Parvb/Rpgrip1l/Sdccag8/Spag6l/Spint2/Ttc8/Wnt7b	30
GO:0034614	GO:0034614	cellular response to reactive oxygen species	21/1566	143/22345	0.000997223	0.010576161	Bnip3/Capn1/Cat/Cyp1b1/Fos/Gpr37l1/Hgf/Jun/Lrrk2/Met/Mpv17l/Mt3/Pcgf2/Pdgfra/Pdgfrb/Pdk2/Pink1/Psap/Rhob/Slc8a1/Sqstm1	21
GO:1903169	GO:1903169	regulation of calcium ion transmembrane transport	27/1566	203/22345	0.000999693	0.010582573	Adcyap1r1/Ahnak/Ahr/Akap6/Atp1b1/Bmp4/Cacna1a/Cacna1d/Cacna2d1/Cacnb3/Camk2d/Cav1/Dbi/Dysf/Fkbp1b/Hspa2/Ngf/Pkd2/Plcg2/Plp1/Prkd1/Prnp/Psen2/Rgs9/S100a1/Slc8a1/Stim1	27
GO:0006936	GO:0006936	muscle contraction	38/1566	320/22345	0.001019029	0.010767171	Abat/Acta2/Adora1/Adra1a/Adra2a/Agt/Akap6/Apbb1/Atp1b1/Cacna1d/Cacna2d1/Camk2d/Cav1/Cd38/Chrnb1/Chrnb2/Cxcr4/Dmpk/Ednrb/Fkbp1b/Fxyd1/Gsn/Gucy1a1/Itga2/Lmod1/Met/Myh14/Nedd4l/Nr4a1/Pkp2/Prkca/Prkd1/Psen2/Scn4b/Slc8a1/Snta1/Tmod2/Uty	38
GO:0050994	GO:0050994	regulation of lipid catabolic process	13/1566	70/22345	0.001034071	0.010865406	Abcd1/Abcd2/Acacb/Adora1/Adra2a/Cpt1a/Crtc3/Dbi/Gpld1/Hpgd/Pnpla2/Sorl1/Thra	13
GO:0071867	GO:0071867	response to monoamine	13/1566	70/22345	0.001034071	0.010865406	Akap6/Aplp1/Cav2/Gnao1/Lrrk2/Nr4a3/Palm/Prkd1/Rgs4/Rgs9/Sirt2/Slc1a1/Tgm2	13
GO:0071869	GO:0071869	response to catecholamine	13/1566	70/22345	0.001034071	0.010865406	Akap6/Aplp1/Cav2/Gnao1/Lrrk2/Nr4a3/Palm/Prkd1/Rgs4/Rgs9/Sirt2/Slc1a1/Tgm2	13
GO:0003085	GO:0003085	negative regulation of systemic arterial blood pressure	8/1566	31/22345	0.001050784	0.010980014	Adora1/Adra1a/Adra1d/Ahr/Bbs4/Gpr37l1/Kdr/Nedd4l	8
GO:0035767	GO:0035767	endothelial cell chemotaxis	8/1566	31/22345	0.001050784	0.010980014	Coro1b/Kdr/Lgmn/Met/Notch1/Nr4a1/Nrp1/Prkd1	8
GO:0070233	GO:0070233	negative regulation of T cell apoptotic process	8/1566	31/22345	0.001050784	0.010980014	Bcl3/Bmp4/Gpam/Jak3/Kifap3/Prkcq/Rorc/Serpinb9	8
GO:0043266	GO:0043266	regulation of potassium ion transport	18/1566	115/22345	0.001058784	0.011043274	Adora1/Akap6/Atp1b1/Atp1b2/Cacna1d/Cav1/Cd63/Fhl1/Kcns1/Klhl24/Nedd4/Nedd4l/Nr3c2/Pick1/Prnp/Rgs4/Wnk2/Wwp2	18
GO:0090150	GO:0090150	establishment of protein localization to membrane	33/1566	267/22345	0.001082229	0.011267098	Adora1/Bbs1/Cacnb3/Cd24a/Chm/Clip1/Dusp18/Emc8/Folr1/Golph3l/Inpp5k/Macf1/Micall1/Mtcl1/Nacad/Npc1/Optn/Prnp/Rab11b/Sec62/Slc1a1/Snap47/Sorl1/Sptbn1/Stom/Vps37b/Vps37c/Zdhhc1/Zdhhc12/Zdhhc18/Zdhhc2/Zdhhc23/Zdhhc24	33
GO:1903053	GO:1903053	regulation of extracellular matrix organization	12/1566	62/22345	0.001093766	0.011366356	Agt/Antxr1/Clasp1/Cst3/Cyp2j6/Ddr1/Has2/Notch1/Pdpn/Phldb1/Rb1/Sox9	12
GO:0031214	GO:0031214	biomineral tissue development	25/1566	184/22345	0.00111186	0.011533262	Bmp4/Bmp6/Bmpr1a/Cebpb/Dlk1/Ecm1/Fam83h/Fgfr2/Gas6/Gja1/Gpm6b/Hey1/Hey2/Ift80/Ltbp3/Nbr1/Nfix/Notch1/S1pr1/Sbno2/Slc8a1/Snx10/Sox9/Stim1/Tcf7l2	25
GO:0001837	GO:0001837	epithelial to mesenchymal transition	23/1566	164/22345	0.00112039	0.011562637	Agt/Bmp4/Clasp1/Crb2/Dact3/Epha4/Fermt2/Fgfr2/Gja1/Has2/Hey1/Hey2/Msx1/Ncam1/Notch1/Pdcd4/Pdpn/Phldb1/Rian/Rtn4/Sox9/Tcf7l2/Tmem100	23
GO:0003179	GO:0003179	heart valve morphogenesis	11/1566	54/22345	0.001122843	0.011562637	Adamts9/Bmp4/Bmpr1a/Hey1/Hey2/Notch1/Notch2/Rb1/Smad6/Sox9/Zfpm1	11
GO:0021795	GO:0021795	cerebral cortex cell migration	11/1566	54/22345	0.001122843	0.011562637	Bmerb1/Dixdc1/Efhc1/Foxg1/Lrp8/Mdga1/Nr2e1/Reln/Rtn4/Syne2/Wdr47	11
GO:0030834	GO:0030834	regulation of actin filament depolymerization	11/1566	54/22345	0.001122843	0.011562637	Add3/Avil/Capg/Dstn/Gsn/Lima1/Lmod1/Spta1/Sptb/Sptbn1/Tmod2	11
GO:0051091	GO:0051091	positive regulation of DNA-binding transcription factor activity	33/1566	268/22345	0.001153208	0.011853808	Ankrd42/Arid5b/Cacna1d/Camk1d/Cat/Cav1/Clu/Crtc3/Erc1/Fank1/Flot1/Flot2/Hipk2/Ikbke/Irak2/Lrp8/Mid2/Ndp/Ngf/Nod1/Pink1/Plcg2/Plpp3/Prkcq/Prkd1/Rab7b/Reln/Rps6ka5/Stat3/Stk36/Traf1/Trim12c/Trim34b	33
GO:0055017	GO:0055017	cardiac muscle tissue growth	18/1566	116/22345	0.001172815	0.012033548	Adra1a/Agt/Akap6/Bmpr1a/Camk2d/Erbb4/Fgfr2/Gja1/Heg1/Hey2/Jarid2/Kcnk2/Ncam1/Notch1/Pdlim5/Rgs4/S1pr1/Sorbs2	18
GO:0032507	GO:0032507	maintenance of protein location in cell	13/1566	71/22345	0.001186018	0.012125165	Bbs4/Cav1/Ccdc88a/Chchd10/Dzip1/Gja1/Gsn/Insig2/Os9/Pfn4/Pink1/Skp1/Sorl1	13
GO:0086003	GO:0086003	cardiac muscle cell contraction	13/1566	71/22345	0.001186018	0.012125165	Adora1/Akap6/Cacna1d/Cacna2d1/Camk2d/Cav1/Fxyd1/Gsn/Nedd4l/Pkp2/Scn4b/Snta1/Uty	13
GO:0032102	GO:0032102	negative regulation of response to external stimulus	52/1566	480/22345	0.001190018	0.012144179	A2m/Adora1/Ahr/Anxa2/Anxa5/Apoe/Bbs4/Bcr/C1qtnf12/Cacnb3/Cd109/Cd24a/Cd9/Clasp1/Cldn19/Coro1b/Ctnna2/D130043K22Rik/Epha4/Erbin/Fbxl2/Gpr17/Gpx1/Hgf/Il33/Lamp2/Nbl1/Nlrx1/Notch1/Nr1d1/Nr1d2/Nrp1/Padi2/Pdgfra/Plxna3/Ptprs/Rab7b/Rb1/Rgma/Sema4a/Sema4d/Sema6d/Serpinb9/Serping1/Sirt2/Stat3/Syt11/Tnr/Vtn/Zdhhc12/Zdhhc18/Zfp36	52
GO:0035296	GO:0035296	regulation of tube diameter	25/1566	185/22345	0.001201963	0.012222108	Acta2/Add3/Adora1/Adra1a/Adra1d/Adra2a/Agt/Ahr/Apoe/Asic2/Cav1/Cd38/Dusp5/Ednrb/Gja1/Gpx1/Gucy1a1/Kdr/Mgll/P2ry2/Plekha7/Slc8a1/Smad6/Snta1/Wdr35	25
GO:0097746	GO:0097746	blood vessel diameter maintenance	25/1566	185/22345	0.001201963	0.012222108	Acta2/Add3/Adora1/Adra1a/Adra1d/Adra2a/Agt/Ahr/Apoe/Asic2/Cav1/Cd38/Dusp5/Ednrb/Gja1/Gpx1/Gucy1a1/Kdr/Mgll/P2ry2/Plekha7/Slc8a1/Smad6/Snta1/Wdr35	25
GO:0030522	GO:0030522	intracellular receptor signaling pathway	38/1566	323/22345	0.001210681	0.012275603	Alpk1/Atat1/Calcoco1/Cav1/Cry2/Cyp2j6/Erbin/Fam120b/Fbxl2/Flot1/Gbp2/Hmga1/Kank2/Kdm5d/Lamp2/Lbh/Nagk/Ncoa1/Nedd4/Nlrx1/Nod1/Nr3c2/Ntrk2/Padi2/Plcg2/Prkd1/Ptprs/Rab7b/Rtn4/Sirt2/Stard10/Stat3/Thra/Tifa/Trip4/Ubr5/Wdfy1/Zdhhc12	38
GO:1904375	GO:1904375	regulation of protein localization to cell periphery	22/1566	155/22345	0.001211551	0.012275603	Camk2d/Camk2g/Clip3/Efcab7/Epb41l2/Ephb2/Epm2a/Ezr/Iqsec2/Itga3/Lgals3/Mmp14/Pgrmc1/Pias1/Pls1/Ppp2r5a/Prnp/Sorbs1/Sptbn1/Sqstm1/Tmbim1/Zdhhc2	22
GO:0030513	GO:0030513	positive regulation of BMP signaling pathway	9/1566	39/22345	0.001236247	0.012459083	Bmp4/Crb2/Kdr/Msx1/Notch1/Notch2/Scube3/Twsg1/Zfp423	9
GO:0051693	GO:0051693	actin filament capping	9/1566	39/22345	0.001236247	0.012459083	Add3/Avil/Capg/Gsn/Lmod1/Spta1/Sptb/Sptbn1/Tmod2	9
GO:1902003	GO:1902003	regulation of amyloid-beta formation	9/1566	39/22345	0.001236247	0.012459083	Apoe/Clu/Epha4/Ntrk2/Prnp/Rtn1/Rtn3/Rtn4/Sorl1	9
GO:0007405	GO:0007405	neuroblast proliferation	16/1566	98/22345	0.001244922	0.012524272	Acsl6/Cd24a/Ctnna1/Fgfr2/Foxg1/Fzd3/Hapln1/Id4/Kifap3/Lrrk2/Nde1/Nfix/Notch1/Notch2/Nr2e1/Numbl	16
GO:0042596	GO:0042596	fear response	12/1566	63/22345	0.001266376	0.012650387	Adra2a/Apoe/Brinp1/Dbi/Ephb2/Fbxl20/Gja1/Mapk8ip2/Nr2e1/Prkar1b/Slc1a1/Spire1	12
GO:0051058	GO:0051058	negative regulation of small GTPase mediated signal transduction	12/1566	63/22345	0.001266376	0.012650387	Adra1a/Arhgap12/Cgnl1/Ephb2/Heg1/Itga3/Kank1/Met/Rasa2/Syngap1/Timp2/Tns3	12
GO:1903078	GO:1903078	positive regulation of protein localization to plasma membrane	12/1566	63/22345	0.001266376	0.012650387	Clip3/Ephb2/Ezr/Itga3/Lgals3/Pgrmc1/Pls1/Prnp/Sorbs1/Sptbn1/Sqstm1/Zdhhc2	12
GO:2000648	GO:2000648	positive regulation of stem cell proliferation	12/1566	63/22345	0.001266376	0.012650387	Bmp4/Fermt2/Fgfr2/Kdr/Ltbp3/Ngf/Nr2e1/Pbx1/Prrx1/Shox2/Sox9/Thpo	12
GO:0006874	GO:0006874	intracellular calcium ion homeostasis	38/1566	324/22345	0.001281227	0.012776247	Adora1/Akap6/Anxa7/Apoe/Atp13a4/Atp1b1/Atp7b/Bnip3/Cacna1a/Camk2d/Cav1/Cav2/Dbi/Dmpk/Efhc1/Erc1/Fkbp1b/Fxyd1/Grina/Micu2/Ngf/P2ry2/Pacs2/Pkd2/Plcd1/Plce1/Plcg2/Plch1/Prkca/Prkd1/Psen2/S100b/Slc8a1/Slc8b1/Stim1/Tgm2/Tmem178/Tmtc4	38
GO:0051896	GO:0051896	regulation of phosphatidylinositol 3-kinase/protein kinase B signal transduction	32/1566	259/22345	0.001283802	0.012779457	Agt/Angpt1/C1qtnf12/Cat/Cpne1/Ddr1/Erbb4/F3/Fbxl2/Fermt2/Fn1/Gas6/Gpx1/Hgf/Igfbp5/Inpp5k/Itsn1/Kdr/Musk/Nedd4/Ntrk2/Pdgfrb/Phlpp1/Pik3ip1/Plxnb1/Reln/Rtn4/Rubcn/Sema4d/Sox9/Tcf7l2/Thpo	32
GO:0006643	GO:0006643	membrane lipid metabolic process	25/1566	186/22345	0.001298297	0.012878561	Asah2/B3gnt5/Cers1/Cers4/Cyp1b1/Fa2h/Fut9/Gal3st1/Gpld1/Hacd2/Hacd3/Hacd4/Hexa/Itgb8/Naaa/Naga/Neu4/Pgap4/Plpp3/Psap/Sccpdh/Smpd1/Smpdl3a/St8sia2/Ugt8a	25
GO:0035150	GO:0035150	regulation of tube size	25/1566	186/22345	0.001298297	0.012878561	Acta2/Add3/Adora1/Adra1a/Adra1d/Adra2a/Agt/Ahr/Apoe/Asic2/Cav1/Cd38/Dusp5/Ednrb/Gja1/Gpx1/Gucy1a1/Kdr/Mgll/P2ry2/Plekha7/Slc8a1/Smad6/Snta1/Wdr35	25
GO:0030902	GO:0030902	hindbrain development	24/1566	176/22345	0.001314126	0.012896923	Atp1b2/Atrn/Cacna1a/Cntn1/Cntnap2/Coq8b/Cplane1/Ctnna2/Dixdc1/Ephb1/Ephb2/Gpr37l1/Gsx2/Kndc1/Nfib/Nfix/Psap/Ptprs/Rere/Rpgrip1l/Smad9/Tuba1a/Ulk1/Zfp423	24
GO:0008038	GO:0008038	neuron recognition	10/1566	47/22345	0.001314822	0.012896923	Cntnap2/Epha4/Ephb2/Fezf2/Foxg1/Ncam1/Ndn/Nrp1/Plxnd1/Rtn4	10
GO:0006516	GO:0006516	glycoprotein catabolic process	8/1566	32/22345	0.001315961	0.012896923	Cela1/Cst3/Ctsl/Fbxo2/Idua/Man1a/Man1c1/Neu4	8
GO:0044273	GO:0044273	sulfur compound catabolic process	8/1566	32/22345	0.001315961	0.012896923	Abcd1/Arsb/Cdo1/Gns/Hexa/Hyal1/Idua/Nudt7	8
GO:0060317	GO:0060317	cardiac epithelial to mesenchymal transition	8/1566	32/22345	0.001315961	0.012896923	Has2/Hey1/Hey2/Msx1/Notch1/Pdcd4/Rtn4/Tmem100	8
GO:0031113	GO:0031113	regulation of microtubule polymerization	11/1566	55/22345	0.001316059	0.012896923	Cav1/Ckap5/Clip1/Clip3/Eml2/Mapre3/Mapt/Met/Sgk1/Slc39a12/Tubb4a	11
GO:2000378	GO:2000378	negative regulation of reactive oxygen species metabolic process	11/1566	55/22345	0.001316059	0.012896923	Abcd1/Abcd2/Bcr/Bnip3/Cryab/Mpv17l/Mt3/Mycn/Pink1/Sirt2/Stat3	11
GO:0050680	GO:0050680	negative regulation of epithelial cell proliferation	23/1566	166/22345	0.00132163	0.01292919	Apoe/Bmp4/Cav1/Cav2/Cd109/Cnmd/Ctsl/Dlk1/Fgfr2/Gja1/Ift122/Ift172/Ift74/Ift80/Lims2/Nfib/Notch1/Nr2f2/Rb1/Rian/Rida/Sox9/Sparc	23
GO:0009135	GO:0009135	purine nucleoside diphosphate metabolic process	5/1566	13/22345	0.001342609	0.013044455	Ak3/Ampd3/Bad/Entpd2/Nudt18	5
GO:0009179	GO:0009179	purine ribonucleoside diphosphate metabolic process	5/1566	13/22345	0.001342609	0.013044455	Ak3/Ampd3/Bad/Entpd2/Nudt18	5
GO:0071679	GO:0071679	commissural neuron axon guidance	5/1566	13/22345	0.001342609	0.013044455	Ephb2/Fzd3/Ncam1/Nfib/Nrp1	5
GO:1990535	GO:1990535	neuron projection maintenance	5/1566	13/22345	0.001342609	0.013044455	Abcd1/Abcd2/Kifbp/Map1a/Prnp	5
GO:0035264	GO:0035264	multicellular organism growth	29/1566	228/22345	0.001352359	0.013094341	Agt/Apba1/Arid5b/Atrn/Bbs4/Cela1/Cntnap2/Dlk1/Ezr/Flvcr1/Gpam/H19/Heg1/Hmga1/Lgmn/Meg3/Nek1/Nfix/Notch2/Npr2/Plag1/Plec/Pls1/Slc1a2/Sos1/Stat3/Tcf7l2/Ttc8/Xpa	29
GO:0099504	GO:0099504	synaptic vesicle cycle	29/1566	228/22345	0.001352359	0.013094341	Ap3b2/Atp6v1a/Cacna1a/Cd24a/Cdh2/Clcn3/Dnm3/Erc1/Fbxl20/Fcho2/Itsn1/Lpar1/Lrrk2/P2ry2/Ppfia3/Prkar1b/Prkca/Prrt2/Scrn1/Sh3gl3/Slc2a4/Snap47/Snapin/Sncb/Ston1/Ston2/Stx2/Syn2/Syt11	29
GO:0035051	GO:0035051	cardiocyte differentiation	26/1566	197/22345	0.001373874	0.013279998	Acadm/Acvr1b/Adra1a/Agt/Akap6/Bmp4/Bmpr1a/Camk2d/Folr1/Hey2/Met/Nebl/Notch1/Pdcd4/Pdgfra/Pdgfrb/Pdlim5/Plec/Rgs4/Sgcb/Shox2/Slc8a1/Smad6/Sorbs2/Sox6/Vcam1	26
GO:0005977	GO:0005977	glycogen metabolic process	14/1566	81/22345	0.001400676	0.013470232	Acadm/Epm2a/Il6st/Inpp5k/Nr1d1/Pfkm/Phkg1/Ppp1cb/Ppp1r1a/Pygb/Pygl/Sorbs1/Tcf7l2/Ugp2	14
GO:0051145	GO:0051145	smooth muscle cell differentiation	14/1566	81/22345	0.001400676	0.013470232	Agt/Bmp4/Ednrb/Fgfr2/Hey1/Hey2/Notch1/Pdcd4/Pdgfrb/Pias1/Sgcb/Smad6/Sox9/Wnt7b	14
GO:1990874	GO:1990874	vascular associated smooth muscle cell proliferation	14/1566	81/22345	0.001400676	0.013470232	Agt/Bmpr1a/Camk2d/Cav1/Fgfr2/Gna13/Gnai2/Hpgd/Igfbp5/Jun/Ndrg2/Nr4a3/Pdcd4/Timp3	14
GO:0048663	GO:0048663	neuron fate commitment	15/1566	90/22345	0.001409226	0.013506666	Bmp4/Dlx2/Dmrt3/Fezf2/Foxg1/Foxn4/Gsx2/Id2/Nfia/Nfib/Nfix/Nkx6-2/Notch1/Prrx1/Sox9	15
GO:1900076	GO:1900076	regulation of cellular response to insulin stimulus	15/1566	90/22345	0.001409226	0.013506666	Agt/Appl2/C1qtnf12/Ctsd/Gnai2/Gpld1/Inpp5k/Kank1/Ncoa1/Pip4k2c/Prkca/Prkcq/Ptpre/Sorbs1/Sorl1	15
GO:0003184	GO:0003184	pulmonary valve morphogenesis	6/1566	19/22345	0.001437813	0.013757419	Bmp4/Hey1/Hey2/Notch1/Notch2/Smad6	6
GO:0001736	GO:0001736	establishment of planar polarity	12/1566	64/22345	0.001460915	0.013954939	Ankrd6/Brsk2/Celsr1/Cplane1/Erbb4/Fzd3/Fzd6/Nphp1/Rpgrip1l/Spag6l/Ttc8/Wnt7b	12
GO:0050920	GO:0050920	regulation of chemotaxis	30/1566	240/22345	0.001488899	0.014198339	Camk1d/Coro1b/Cxcl14/Cxcr4/Dysf/Fezf2/Fn1/Gas6/Itga2/Kdr/Lbp/Lgmn/Lpar1/Met/Mtus1/Nbl1/Notch1/Nrp1/Padi2/Pdgfra/Pdgfrb/Pla2g7/Plxna3/Prkca/Prkd1/S1pr1/Sema4a/Sema4d/Sema6d/Slc8b1	30
GO:0007431	GO:0007431	salivary gland development	9/1566	40/22345	0.00149732	0.014230805	Fgfr2/Hgf/Met/Nfib/Nrp1/Plxnd1/Tfcp2l1/Tgm2/Twsg1	9
GO:0030574	GO:0030574	collagen catabolic process	9/1566	40/22345	0.00149732	0.014230805	Cst3/Ctsb/Ctsl/Idua/Mmp11/Mmp14/Mmp19/Mmp24/Retreg1	9
GO:0070588	GO:0070588	calcium ion transmembrane transport	40/1566	349/22345	0.001501134	0.014243204	Adcyap1r1/Adra1a/Ahnak/Ahr/Akap6/Atp13a4/Atp1b1/Bmp4/Cacna1a/Cacna1d/Cacna2d1/Cacnb3/Cacng7/Camk2d/Cav1/Dbi/Dysf/Ednrb/Fkbp1b/Gas6/Hspa2/Micu2/Nalcn/Ngf/P2rx6/Pkd2/Plcd1/Plce1/Plcg2/Plch1/Plp1/Prkd1/Prnp/Psen2/Rgs9/S100a1/Slc8a1/Slc8b1/Stim1/Tpcn1	40
GO:0050708	GO:0050708	regulation of protein secretion	38/1566	327/22345	0.00151488	0.014341199	Abat/Adra2a/Anxa5/Anxa7/Apbb1/Apoe/Arrb1/Bad/Brsk2/C1qtnf12/Cacna1d/Cd38/Cpt1a/Fkbp1b/Gja1/Glud1/Glul/Gnao1/Golph3l/Gpld1/Idua/Map4k4/Midn/Myrip/Nnat/Nr1d1/Pfkm/Pick1/Prkcq/Rab11fip5/Rfx3/Sidt2/Slc8b1/Srcin1/Stim1/Stxbp4/Tcf7l2/Ucp2	38
GO:0060485	GO:0060485	mesenchyme development	37/1566	316/22345	0.001516517	0.014341199	Agt/Bmp4/Bmpr1a/Cdh2/Clasp1/Crb2/Dact3/Ednrb/Epha4/Erbb4/Fermt2/Fgfr2/Fn1/Folr1/Gja1/Has2/Hey1/Hey2/Msx1/Ncam1/Nedd4/Notch1/Nrp1/Nrp2/Pdcd4/Pdpn/Phldb1/Rian/Rtn4/Sema4a/Sema4d/Sema6d/Sox9/Tcf7l2/Timp3/Tmem100/Wnt7b	37
GO:0010463	GO:0010463	mesenchymal cell proliferation	11/1566	56/22345	0.001535737	0.014426773	Arhgap5/Bmp4/Bmpr1a/Fgfr2/Kdr/Msx1/Mycn/Nfib/Prrx1/Shox2/Sox9	11
GO:0031529	GO:0031529	ruffle organization	11/1566	56/22345	0.001535737	0.014426773	Arhgef26/Cav1/Cobl/Coro1b/Eps8l1/Inpp5k/Kank1/Lima1/Pdgfrb/Snx10/Ston1	11
GO:0038066	GO:0038066	p38MAPK cascade	11/1566	56/22345	0.001535737	0.014426773	Bmp4/Ezr/Gadd45b/Gsn/Hgf/Met/Mink1/Phlpp1/Sash1/Ulk4/Zfp36	11
GO:0099084	GO:0099084	postsynaptic specialization organization	11/1566	56/22345	0.001535737	0.014426773	Cdh2/Cntnap2/Lrfn4/Lrrc4/Ptprs/Reln/Sipa1l1/Syngap1/Tmem108/Zdhhc12/Zmynd8	11
GO:0048168	GO:0048168	regulation of neuronal synaptic plasticity	13/1566	73/22345	0.001546011	0.014499285	Agt/Cpeb1/Ephb2/Kdr/Nsmf/Ppfia3/S100b/Shisa8/Shisa9/Syap1/Syngap1/Vgf/Zdhhc2	13
GO:0031646	GO:0031646	positive regulation of nervous system process	10/1566	48/22345	0.001558105	0.014516733	Abat/Cntnap2/Hgf/Igsf9b/Itga2/Mag/Myrf/S100b/Tnr/Zfp488	10
GO:0035305	GO:0035305	negative regulation of dephosphorylation	10/1566	48/22345	0.001558105	0.014516733	Ahr/Cry2/Epm2a/Fkbp1b/Gnai2/Inpp5k/Mgat5/Ppp1r1b/Ppp1r36/Sema4d	10
GO:0043114	GO:0043114	regulation of vascular permeability	10/1566	48/22345	0.001558105	0.014516733	Amot/Angpt1/Apoe/Bcr/Bmp6/Capn1/Ddah1/Fermt2/Plec/Tjp2	10
GO:0047496	GO:0047496	vesicle transport along microtubule	10/1566	48/22345	0.001558105	0.014516733	Ap3b2/Bicdl1/Bloc1s1/Fyco1/Kif1a/Kif1b/Kif1c/Kif5a/Nde1/Snapin	10
GO:1903076	GO:1903076	regulation of protein localization to plasma membrane	18/1566	119/22345	0.001579509	0.014674235	Camk2d/Camk2g/Clip3/Ephb2/Epm2a/Ezr/Itga3/Lgals3/Mmp14/Pgrmc1/Pls1/Ppp2r5a/Prnp/Sorbs1/Sptbn1/Sqstm1/Tmbim1/Zdhhc2	18
GO:0008593	GO:0008593	regulation of Notch signaling pathway	15/1566	91/22345	0.001580183	0.014674235	Arrb1/Bend6/Dlk1/Dlx2/Enho/Gdpd5/Gsx2/Hey1/Hey2/Il6st/Mmp14/Notch1/Rian/Stat3/Tspan15	15
GO:0055074	GO:0055074	calcium ion homeostasis	40/1566	350/22345	0.001583144	0.014677709	Adora1/Akap6/Anxa7/Apoe/Atp13a4/Atp1b1/Atp7b/Bnip3/Cacna1a/Camk2d/Cav1/Cav2/Dbi/Dmpk/Efhc1/Erc1/Fkbp1b/Fxyd1/Grina/Kdr/Micu2/Ngf/P2ry2/Pacs2/Pkd2/Plcd1/Plce1/Plcg2/Plch1/Prkca/Prkd1/Psen2/S100b/Slc8a1/Slc8b1/Snx10/Stim1/Tgm2/Tmem178/Tmtc4	40
GO:0002053	GO:0002053	positive regulation of mesenchymal cell proliferation	8/1566	33/22345	0.001631687	0.015053972	Arhgap5/Bmpr1a/Fgfr2/Kdr/Mycn/Prrx1/Shox2/Sox9	8
GO:0018345	GO:0018345	protein palmitoylation	8/1566	33/22345	0.001631687	0.015053972	Clip3/Glul/Zdhhc1/Zdhhc12/Zdhhc18/Zdhhc2/Zdhhc23/Zdhhc24	8
GO:0030947	GO:0030947	regulation of vascular endothelial growth factor receptor signaling pathway	8/1566	33/22345	0.001631687	0.015053972	Angpt1/Bmp4/Cadm4/Cnmd/Kdr/Mt3/Nedd4/Nrp1	8
GO:0003279	GO:0003279	cardiac septum development	19/1566	129/22345	0.001636836	0.015076963	Bmp4/Bmpr1a/Cntrl/Cplane1/Cxcr4/Dnah11/Fgfr2/Heg1/Hey1/Hey2/Id2/Ndst1/Notch1/Notch2/Nrp1/Nrp2/Plxnd1/Smad6/Zfpm1	19
GO:0070168	GO:0070168	negative regulation of biomineral tissue development	7/1566	26/22345	0.001648654	0.015136672	Ecm1/Gas6/Hey1/Hey2/Ltbp3/Notch1/Sox9	7
GO:0070841	GO:0070841	inclusion body assembly	7/1566	26/22345	0.001648654	0.015136672	Apoe/Clu/Dlgap1/Dnaja4/Hspa2/Psap/Sorl1	7
GO:0043270	GO:0043270	positive regulation of monoatomic ion transport	33/1566	274/22345	0.001670474	0.015309838	Adcyap1r1/Adora1/Akap6/Asic2/Atp1b1/Atp1b2/Bmp4/Cacna1d/Cacna2d1/Cacnb3/Cav1/Cntn1/Cxcr4/Dbi/Ephb2/Fhl1/Fxyd1/Hspa2/Jak3/Lgals3/Nedd4l/Pdgfrb/Pink1/Pkd2/Plcg2/Plp1/Reln/Rgs9/S100a1/Scn4b/Sgk1/Stim1/Wnk2	33
GO:0062207	GO:0062207	regulation of pattern recognition receptor signaling pathway	20/1566	139/22345	0.001672911	0.015309838	Appl2/Atat1/Cav1/Erbin/Fbxl2/Flot1/Gbp2/Lamp2/Lbp/Nagk/Nlrx1/Nr1d1/Plcg2/Prkd1/Ptprs/Rab7b/Rtn4/Sirt2/Wdfy1/Zdhhc12	20
GO:0003170	GO:0003170	heart valve development	12/1566	65/22345	0.001679446	0.01532022	Adamts9/Bmp4/Bmpr1a/Hey1/Hey2/Notch1/Notch2/Rb1/Shox2/Smad6/Sox9/Zfpm1	12
GO:0007164	GO:0007164	establishment of tissue polarity	12/1566	65/22345	0.001679446	0.01532022	Ankrd6/Brsk2/Celsr1/Cplane1/Erbb4/Fzd3/Fzd6/Nphp1/Rpgrip1l/Spag6l/Ttc8/Wnt7b	12
GO:0031023	GO:0031023	microtubule organizing center organization	21/1566	149/22345	0.001690576	0.015395363	4933427D14Rik/Arhgef10/Bbs4/BC034090/Ccdc57/Cdc20b/Cetn4/Ckap5/Clasp1/Deup1/Dzip1/Foxj1/Kif3a/Mpdz/Nde1/Pard6b/Patj/Sdccag8/Tmem67/Tuba1a/Ulk4	21
GO:0060348	GO:0060348	bone development	30/1566	242/22345	0.001695693	0.015395363	Bmp4/Bmp6/Col2a1/Ecm1/Fgfr2/Gja1/Has2/Idua/Ift172/Ift80/Insig2/Kdr/Ltbp3/Mmp14/Msx1/Nfix/Notch2/Npr2/Ogn/Papss2/Plxnb1/Ripply1/Sema4d/Shox2/Smad9/Snx10/Sox9/Sparc/Timp3/Tjp2	30
GO:0090287	GO:0090287	regulation of cellular response to growth factor stimulus	37/1566	318/22345	0.001695823	0.015395363	Agt/Angpt1/Bmp4/Cadm4/Cav1/Cav2/Cd109/Cd63/Chrdl1/Cnmd/Crb2/Cyfip2/Dok5/Folr1/Hipk2/Itga3/Kdr/Msx1/Mt3/Nbl1/Nedd4/Ngf/Notch1/Notch2/Nrp1/Pmepa1/Prdm16/Rgma/Scube3/Skil/Smad6/Sorl1/Tcf7l2/Tmem108/Twsg1/Ulk1/Zfp423	37
GO:0071456	GO:0071456	cellular response to hypoxia	18/1566	120/22345	0.001739147	0.015763454	Acaa2/Bad/Bnip3/Cpeb1/Ddah1/Epha4/Fmn2/Kcnk2/Ndp/Notch1/Npepps/Pdk1/Pink1/Rtn4/Scn2a/Sirt2/Slc2a4/Stat3	18
GO:0031669	GO:0031669	cellular response to nutrient levels	29/1566	232/22345	0.00176741	0.015949821	Angptl4/Castor1/Cpeb4/Fas/Fnip1/Folr1/Gabarap/Gas6/Glul/Jun/Kank2/Lamp2/Lrrk2/Map1lc3b/Mlxipl/Ncoa1/Pdk2/Pick1/Plin2/Plin3/Prkd1/Rnase4/Rragd/Scd4/Tcf7l2/Ulk1/Vps41/Wipi1/Xpr1	29
GO:0070374	GO:0070374	positive regulation of ERK1 and ERK2 cascade	29/1566	232/22345	0.00176741	0.015949821	Acta2/Adra1a/Angpt1/Apoe/Arrb1/Bmp4/Camk2d/Cxcr4/Dusp15/Erbb4/Fermt2/Fgfr2/Gas6/Gnai2/Gpnmb/Jun/Kdr/Mt3/Mturn/Ngf/Nod1/Notch1/Notch2/Nrp1/Ntsr2/Pdgfra/Pdgfrb/Prkca/Thpo	29
GO:0097581	GO:0097581	lamellipodium organization	15/1566	92/22345	0.001768142	0.015949821	Abi1/Ablim1/Ablim2/Arhgef6/Avil/Ccdc88a/Coro1b/Fgd4/Kank1/Parvb/Pdpn/Plce1/Plekho1/S1pr1/Spata13	15
GO:0045010	GO:0045010	actin nucleation	11/1566	57/22345	0.001784513	0.016071949	Coro1b/Ctnna2/Fchsd2/Fmn2/Gsn/Hip1r/Lmod1/Magel2/Pick1/Spire1/Washc2	11
GO:0031400	GO:0031400	negative regulation of protein modification process	50/1566	466/22345	0.00179102	0.016104992	Agt/Angpt1/Apoe/Arrb1/Cadm4/Cav1/Cd109/Cry2/Dbi/Dbndd2/Dnajc3/Dysf/Ephb2/Epm2a/Fbxo7/Fkbp1b/Gadd45b/Gnai2/Heg1/Hgf/Inpp5k/Jun/Lrrk2/Mapk8ip1/Mapt/Met/Mgat5/Mlxipl/Mvp/Niban1/Nr2f2/Pkia/Plec/Plpp3/Ppp1r1b/Prkar1b/Prkca/Prnp/Psen2/Rb1/Sema4d/Sirt2/Slc8a1/Smpd1/Snta1/Sorl1/Spag9/Sqstm1/Srcin1/Uchl1	50
GO:0031111	GO:0031111	negative regulation of microtubule polymerization or depolymerization	10/1566	49/22345	0.001836636	0.01646299	Apc2/Bmerb1/Clasp1/Clip3/Dysf/Eml2/Map1a/Sgk1/Tubb4a/Wdr47	10
GO:0034205	GO:0034205	amyloid-beta formation	10/1566	49/22345	0.001836636	0.01646299	Apoe/Clu/Epha4/Ntrk2/Prnp/Psen2/Rtn1/Rtn3/Rtn4/Sorl1	10
GO:0051348	GO:0051348	negative regulation of transferase activity	31/1566	254/22345	0.001840444	0.016471103	Agt/Apoe/Cav1/Cers1/Dbndd2/Dnajc3/Ephb2/Fbxo7/Gadd45b/Heg1/Inpp5k/Mapk8ip1/Mapt/Midn/Mvp/Nr2f2/Pik3ip1/Pkia/Plec/Ppp2r5a/Prkar1b/Prkca/Psen2/Rb1/Rubcn/Slc8a1/Smpd1/Sorl1/Srcin1/Uchl1/Zfp36	31
GO:0060840	GO:0060840	artery development	18/1566	121/22345	0.001912179	0.017078857	Adamts9/Apoe/Bmp4/Bmpr1a/Cntrl/Cxcr4/Folr1/Hey1/Hey2/Hpgd/Ndst1/Notch1/Nrp1/Pdgfrb/Plxnd1/Prrx1/Rtn4/Smad6	18
GO:0042158	GO:0042158	lipoprotein biosynthetic process	16/1566	102/22345	0.001914373	0.017078857	Abca1/Apoe/Clip3/Dbi/Glul/Mttp/Pgap4/Svip/Ulk1/Wipi1/Zdhhc1/Zdhhc12/Zdhhc18/Zdhhc2/Zdhhc23/Zdhhc24	16
GO:0045834	GO:0045834	positive regulation of lipid metabolic process	24/1566	181/22345	0.001930129	0.017192391	Abcd1/Abcd2/Adora1/Agt/Angptl4/Apoe/Bmp6/Capn2/Cpt1a/Dbi/Erbb4/Gpam/Gpld1/Mlxipl/Nr1d1/Nr4a3/Pdgfra/Pdgfrb/Pnpla2/Scp2/Sirt2/Sorbs1/Tcf7l2/Zbtb20	24
GO:0040013	GO:0040013	negative regulation of locomotion	40/1566	354/22345	0.001951524	0.01735572	Adamts9/Adora1/Apoe/Atp1b2/Bcr/Bmerb1/Bmpr1a/Cav1/Cd63/Cdh11/Clasp1/Cldn19/Coro1b/Ctnna1/Cyp1b1/Dnaja4/Epha4/Fas/Frmd5/Gna13/Igfbp5/Il33/Kank1/Mapk15/Nbl1/Notch1/Nr2f2/Nrp1/Padi2/Pkp2/Plxna3/Rhob/Sema4a/Sema4d/Sema6d/Spint2/Srgap3/Stat3/Tmeff2/Zmynd8	40
GO:0048259	GO:0048259	regulation of receptor-mediated endocytosis	19/1566	131/22345	0.001963416	0.01743415	Angpt1/Anxa2/Arrb1/Cd63/Clu/Flot1/Hip1r/Iqsec1/Kif3a/Lpar1/Nedd4/Pick1/Plcg2/Pld2/Prkca/Sh3gl3/Sirt2/Syt11/Vtn	19
GO:0036296	GO:0036296	response to increased oxygen levels	5/1566	14/22345	0.001968649	0.017453302	Atp6v0a2/Atp6v1a/Cav1/Fas/Pdpn	5
GO:2000178	GO:2000178	negative regulation of neural precursor cell proliferation	8/1566	34/22345	0.002004435	0.017742842	Appl2/Cd24a/Ctnna1/Kifap3/Lims2/Nr2e1/Sirt2/Spint2	8
GO:0008344	GO:0008344	adult locomotory behavior	17/1566	112/22345	0.002023556	0.017884198	Atxn1/Cacna1a/Clcn3/Cnp/Dmrt3/Epha4/Hexa/Hipk2/Id2/Idua/Lgi4/Mapt/Ngf/Npc1/Tuba1a/Uchl1/Wdr47	17
GO:0051650	GO:0051650	establishment of vesicle localization	25/1566	192/22345	0.002027647	0.01789249	Ap3b2/Bicdl1/Bloc1s1/Cep19/Clasp1/Dnm3/Fgfr2/Fyco1/Kif1a/Kif1b/Kif1c/Kif5a/Kif5c/Lrrk2/Mapk15/Myrip/Nde1/Rab11b/Slc2a4/Snapin/Steap3/Syt11/Tbc1d23/Trappc10/Wipi1	25
GO:0003071	GO:0003071	renal system process involved in regulation of systemic arterial blood pressure	7/1566	27/22345	0.002092618	0.018351646	Adora1/Agt/Coro2b/Ednrb/Gas6/Gja1/Nr3c2	7
GO:0006883	GO:0006883	intracellular sodium ion homeostasis	7/1566	27/22345	0.002092618	0.018351646	Agt/Atp1b1/Atp1b2/Nr3c2/Scnn1a/Sgk1/Slc8a1	7
GO:0009649	GO:0009649	entrainment of circadian clock	7/1566	27/22345	0.002092618	0.018351646	Cry2/Fbxl21/Fbxl3/Id2/Per3/Phlpp1/Ppp1cb	7
GO:0010839	GO:0010839	negative regulation of keratinocyte proliferation	7/1566	27/22345	0.002092618	0.018351646	Cd109/Ctsl/Fgfr2/Ift122/Ift172/Ift74/Ift80	7
GO:0045185	GO:0045185	maintenance of protein location	16/1566	103/22345	0.002122154	0.018581947	Bbs4/Cav1/Ccdc88a/Chchd10/Dzip1/Gja1/Gsn/Igsf11/Insig2/Nbl1/Os9/Pfn4/Pink1/Pkd2/Skp1/Sorl1	16
GO:0035640	GO:0035640	exploration behavior	9/1566	42/22345	0.002151703	0.018774091	Abat/Apoe/Brinp1/Chrna4/Itga3/Lrrk2/Ndp/Tnr/Tuba1a	9
GO:0038084	GO:0038084	vascular endothelial growth factor signaling pathway	9/1566	42/22345	0.002151703	0.018774091	Cadm4/Cd63/Gab1/Kdr/Nrp1/Nrp2/Pdgfra/Pdgfrb/Prkd1	9
GO:0099068	GO:0099068	postsynapse assembly	10/1566	50/22345	0.002154024	0.018774091	Cdh2/Ephb2/Lrfn4/Lrp4/Lzts3/Numbl/Ptprs/Reln/Sipa1l1/Zdhhc12	10
GO:0006665	GO:0006665	sphingolipid metabolic process	20/1566	142/22345	0.002168186	0.018839644	Asah2/B3gnt5/Cers1/Cers4/Fa2h/Fut9/Gal3st1/Hacd2/Hacd3/Hacd4/Hexa/Itgb8/Naaa/Neu4/Plpp3/Psap/Smpd1/Smpdl3a/St8sia2/Ugt8a	20
GO:0055123	GO:0055123	digestive system development	20/1566	142/22345	0.002168186	0.018839644	Ccdc39/Ccdc40/Cela1/Cobl/Ednrb/Fgfr2/Hip1r/Id2/Ift172/Il6st/Klf5/Notch1/Npr2/Pdgfra/Rb1/Shox2/Sox9/Stx2/Tcf7l2/Wdr19	20
GO:0060395	GO:0060395	SMAD protein signal transduction	15/1566	94/22345	0.002200255	0.019089066	Bmp4/Bmp6/Bmpr1a/D130043K22Rik/Fos/Hexa/Hipk2/Jun/Meg3/Pmepa1/Smad6/Smad9/Sptbn1/Ucma/Vim	15
GO:0046889	GO:0046889	positive regulation of lipid biosynthetic process	17/1566	113/22345	0.002229812	0.019315961	Abcd1/Abcd2/Agt/Apoe/Bmp6/Capn2/Dbi/Erbb4/Gpam/Gpld1/Mlxipl/Nr1d1/Scp2/Sirt2/Sorbs1/Tcf7l2/Zbtb20	17
GO:0043393	GO:0043393	regulation of protein binding	28/1566	225/22345	0.002240787	0.019381443	Aktip/Angpt1/Anxa2/Apoe/Arrb1/Bmp4/Cav1/Crmp1/Dysf/Dzip1/Efhb/Flot1/Hip1r/Hipk2/Lrrk2/Map1lc3b/Mapre3/Ngf/Plxnd1/Psen2/Rgma/Snapin/Sorl1/Spag8/Spta1/Tcf7l2/Vtn/Zfpm1	28
GO:0010324	GO:0010324	membrane invagination	13/1566	76/22345	0.002252079	0.019449459	Abca1/Appl2/Arhgap12/Clcn3/Fcho2/Gsn/Itga2/Lbp/Plcg2/Snx33/Spire1/Syt11/Xkr4	13
GO:0009266	GO:0009266	response to temperature stimulus	22/1566	163/22345	0.002327573	0.020070898	Acadl/Acadm/Adora1/Agt/Appl2/Bag3/Cntnap2/Cryab/Cxcr4/Dnaja4/Dnajc3/Ephb1/Hspb6/Il1r1/Lxn/Mapt/Mmp24/Slu7/Thra/Ucp2/Vgf/Wdr47	22
GO:0051495	GO:0051495	positive regulation of cytoskeleton organization	25/1566	194/22345	0.002338054	0.02013068	Add3/Arhgef10/Arhgef10l/Cav1/Ccdc88a/Cdc42ep4/Ckap5/Clip1/Dstn/Fchsd2/Fermt2/Fhod1/Gsn/Lmod1/Lpar1/Magel2/Mapk15/Mapt/Met/Nrp1/Plxna3/Prkcq/Prkd1/S100a10/Synpo2	25
GO:0021510	GO:0021510	spinal cord development	16/1566	104/22345	0.002348404	0.020189158	Cacna1a/Daam2/Dmrt3/Draxin/Foxn4/Gdpd5/Gsx2/Ift122/Ift172/Lrp8/Nfix/Ptprs/Reln/Sox6/Tctn1/Vit	16
GO:0002793	GO:0002793	positive regulation of peptide secretion	21/1566	153/22345	0.002352057	0.020189971	Abat/Adora1/Anxa7/Arrb1/Bad/C1qtnf12/Cacna1d/Cd38/Gabbr1/Gja1/Glud1/Glul/Gpld1/Itsn1/Myrip/Nnat/Pfkm/Prkd1/Rasl10b/Stim1/Tcf7l2	21
GO:1900271	GO:1900271	regulation of long-term synaptic potentiation	11/1566	59/22345	0.002380638	0.020404439	Adora1/Apoe/Epha4/Ephb2/Igsf11/Lgmn/Prkar1b/Prnp/Reln/Sqstm1/Zdhhc2	11
GO:0031331	GO:0031331	positive regulation of cellular catabolic process	39/1566	347/22345	0.00242408	0.0207142	Abcd1/Abcd2/Adra2a/Apoe/Bag3/Bnip3/Cers1/Cpt1a/Dapk1/Epm2a/Fbxo7/Fyco1/Gpld1/Hspb8/Kdr/Lrrk2/Mid2/Mlxipl/Nod1/Optn/Pacsin3/Pink1/Pip4k2c/Pnpla2/Prkd1/Rgma/Rida/Snx33/Sqstm1/Svip/Tnrc6b/Tpcn1/Trim12c/Trim34b/Ulk1/Ulk2/Wipi1/Zbtb20/Zfp36	39
GO:0050878	GO:0050878	regulation of body fluid levels	39/1566	347/22345	0.00242408	0.0207142	Adora1/Adra2a/Anxa2/Anxa5/Anxa7/Apoe/Aqp4/Atp7b/Cav1/Cd9/Cdo1/Coro2b/Ddr1/Ednrb/Entpd2/Ephb2/Erbb4/F3/Fzd6/Gas6/Gja1/Gna13/Gnai2/Heg1/Inpp5k/Map1lc3b/Nr3c2/P2ry2/Papss2/Pdgfra/Pdia4/Pdpn/Prkca/Prkcq/Scnn1a/Serping1/Tspan18/Tspan9/Vtn	39
GO:0000038	GO:0000038	very long-chain fatty acid metabolic process	8/1566	35/22345	0.002441042	0.020765329	Abcd1/Abcd2/Acot1/Acox1/Acsl6/Hacd2/Hacd3/Hacd4	8
GO:0046466	GO:0046466	membrane lipid catabolic process	8/1566	35/22345	0.002441042	0.020765329	Asah2/Cyp1b1/Hexa/Naga/Neu4/Psap/Smpd1/Smpdl3a	8
GO:0048679	GO:0048679	regulation of axon regeneration	8/1566	35/22345	0.002441042	0.020765329	Cntf/D130043K22Rik/Epha4/Fkbp1b/Omg/Ptprs/Rgma/Tnr	8
GO:0006022	GO:0006022	aminoglycan metabolic process	17/1566	114/22345	0.002453349	0.020838777	Angpt1/Arsb/Chst1/Chst3/Ednrb/Gns/Habp4/Has2/Hexa/Hyal1/Idua/Itih3/Itih5/Ndst1/Pdgfrb/Slc35d1/Ugdh	17
GO:0001763	GO:0001763	morphogenesis of a branching structure	30/1566	248/22345	0.002471332	0.020960142	Agt/Ahr/Angpt1/Bmp4/Celsr1/Cpe/Csmd1/Cxcr4/Ddr1/Dlx2/Fgfr2/Gna13/Hgf/Kdr/Lrrk2/Met/Mmp14/Mycn/Notch1/Nrp1/Pbx1/Pdgfra/Plxnd1/Rere/Rtn4/Shox2/Sox9/Spint2/Tgm2/Tmem67	30
GO:0048010	GO:0048010	vascular endothelial growth factor receptor signaling pathway	10/1566	51/22345	0.00251407	0.021238443	Angpt1/Bcar1/Bmp4/Cadm4/Cnmd/Kdr/Mt3/Nedd4/Nrp1/Prkd1	10
GO:0034109	GO:0034109	homotypic cell-cell adhesion	14/1566	86/22345	0.002515374	0.021238443	Cd24a/Cd9/Jak1/Lgals1/Ncam1/Pdgfra/Pdia4/Pdpn/Pkp2/Plpp3/Prkca/Prkcq/Tjp2/Tspan9	14
GO:0060998	GO:0060998	regulation of dendritic spine development	14/1566	86/22345	0.002515374	0.021238443	Apoe/Asap1/Dnm3/Ephb2/Itsn1/Kif1a/Lpar1/Lrp8/Ngef/Pak3/Palm/Ptprs/Reln/Zmynd8	14
GO:0003014	GO:0003014	renal system process	18/1566	124/22345	0.002520494	0.021250047	Adora1/Agt/Aqp4/Bcr/Bmp4/Chrnb2/Coro2b/Ednrb/Gas6/Gja1/Gnai2/Gsn/Inpp5k/Itga3/Lgmn/Nr3c2/Psap/Rhpn2	18
GO:0071786	GO:0071786	endoplasmic reticulum tubular network organization	6/1566	21/22345	0.002547754	0.021353499	Atl1/Atl2/Rtn1/Rtn3/Rtn4/Zfyve27	6
GO:1904950	GO:1904950	negative regulation of establishment of protein localization	21/1566	154/22345	0.002547927	0.021353499	Adra2a/Angpt1/Anxa5/Apoe/Bag3/Coro2b/Fkbp1b/Gnao1/Idua/Inpp5k/Lrrk2/Map4k4/Mapt/Midn/Os9/Pkia/Rab11fip5/Srcin1/Svip/Ucp2/Wwp2	21
GO:0010810	GO:0010810	regulation of cell-substrate adhesion	28/1566	227/22345	0.00254973	0.021353499	Bcar1/Ccdc80/Clasp1/Coro2b/Ddr1/Fermt2/Fn1/Gpm6b/Has2/Itga3/Kank1/Kdr/Lgals1/Lims2/Macf1/Map4k4/Mink1/Mmp14/Notch1/Nrp1/Pdpn/Pkp2/Ptpra/Rin2/S100a10/Utrn/Vit/Vtn	28
GO:0097178	GO:0097178	ruffle assembly	9/1566	43/22345	0.002554819	0.021353499	Arhgef26/Cav1/Cobl/Eps8l1/Inpp5k/Kank1/Pdgfrb/Snx10/Ston1	9
GO:1904707	GO:1904707	positive regulation of vascular associated smooth muscle cell proliferation	9/1566	43/22345	0.002554819	0.021353499	Agt/Bmpr1a/Camk2d/Fgfr2/Gnai2/Hpgd/Igfbp5/Jun/Nr4a3	9
GO:0030326	GO:0030326	embryonic limb morphogenesis	20/1566	144/22345	0.002562871	0.021353499	Bmp4/Bmpr1a/Cplane1/Flvcr1/Frem2/Fzd6/Gja1/Ift122/Lrp4/Msx1/Mycn/Notch1/Notch2/Pbx1/Prrx1/Psen2/Rpgrip1l/Shox2/Wdr19/Wnt9a	20
GO:0035113	GO:0035113	embryonic appendage morphogenesis	20/1566	144/22345	0.002562871	0.021353499	Bmp4/Bmpr1a/Cplane1/Flvcr1/Frem2/Fzd6/Gja1/Ift122/Lrp4/Msx1/Mycn/Notch1/Notch2/Pbx1/Prrx1/Psen2/Rpgrip1l/Shox2/Wdr19/Wnt9a	20
GO:2001257	GO:2001257	regulation of cation channel activity	20/1566	144/22345	0.002562871	0.021353499	Ahnak/Akap6/Asic2/Bmp4/Cacna1a/Cacna2d1/Cacnb3/Cav1/Chrna4/Dysf/Fkbp1b/Kcns1/Klhl24/Nedd4l/Pick1/Pkd2/Plcg2/S100a1/Stim1/Stom	20
GO:0052547	GO:0052547	regulation of peptidase activity	48/1566	451/22345	0.002568332	0.021367618	A2m/Antxr1/Arrb1/Bad/Casp1/Cast/Cav1/Cd109/Crb2/Cryab/Cst3/Ctsd/Ctsl/Cyfip2/Dapk1/Ecm1/Epha4/F3/Fas/Fnip1/Gas6/Gpx1/Gsn/Hgf/Hip1r/Itih3/Itih5/Lgmn/Lxn/Mbp/Nek5/Ngf/Nod1/Nr4a1/Serpina3n/Serpinb6a/Serpinb9/Serping1/Sh3rf1/Slc1a1/Sorl1/Spint2/Stat3/Timp2/Timp3/Vtn/Wdr35/Wnt9a	48
GO:0015740	GO:0015740	C4-dicarboxylate transport	7/1566	28/22345	0.002623556	0.021668201	Abat/Gfap/Lrrc8a/Lrrc8d/Slc1a1/Slc1a2/Ucp2	7
GO:0061437	GO:0061437	renal system vasculature development	7/1566	28/22345	0.002623556	0.021668201	Angpt1/Bmp4/Notch1/Notch2/Nrp1/Pdgfra/Pdgfrb	7
GO:0061440	GO:0061440	kidney vasculature development	7/1566	28/22345	0.002623556	0.021668201	Angpt1/Bmp4/Notch1/Notch2/Nrp1/Pdgfra/Pdgfrb	7
GO:0097062	GO:0097062	dendritic spine maintenance	7/1566	28/22345	0.002623556	0.021668201	Apoe/Ckap5/Cntnap2/Itga3/Pick1/Prnp/Zmynd8	7
GO:0099558	GO:0099558	maintenance of synapse structure	7/1566	28/22345	0.002623556	0.021668201	C1ql1/Cbln2/Chchd10/Cntnap2/Erc1/Sort1/Syngap1	7
GO:0035924	GO:0035924	cellular response to vascular endothelial growth factor stimulus	11/1566	60/22345	0.002733982	0.0225474	Cadm4/Cd63/Gab1/Kdr/Notch1/Nr4a1/Nrp1/Nrp2/Pdgfra/Pdgfrb/Prkd1	11
GO:0035303	GO:0035303	regulation of dephosphorylation	18/1566	125/22345	0.002756137	0.022694681	Adora1/Ahr/Cry2/Epm2a/Fkbp1b/Gnai2/Inpp5k/Itga2/Mgat5/Nsmf/Pdgfrb/Pink1/Ppp1r1b/Ppp1r36/Ppp2r2b/Ppp2r5a/Sema4d/Smpd1	18
GO:0036294	GO:0036294	cellular response to decreased oxygen levels	20/1566	145/22345	0.00278182	0.022694681	Acaa2/Bad/Bnip3/Cpeb1/Cpeb4/Ddah1/Epha4/Fmn2/Kcnk2/Ndp/Notch1/Npepps/Pdk1/Pick1/Pink1/Rtn4/Scn2a/Sirt2/Slc2a4/Stat3	20
GO:0003188	GO:0003188	heart valve formation	5/1566	15/22345	0.002783838	0.022694681	Hey1/Hey2/Notch1/Sox9/Zfpm1	5
GO:0032793	GO:0032793	positive regulation of CREB transcription factor activity	5/1566	15/22345	0.002783838	0.022694681	Cacna1d/Camk1d/Crtc3/Lrp8/Reln	5
GO:0035729	GO:0035729	cellular response to hepatocyte growth factor stimulus	5/1566	15/22345	0.002783838	0.022694681	Appl2/Bcar1/Hgf/Lgmn/Nrp1	5
GO:0036159	GO:0036159	inner dynein arm assembly	5/1566	15/22345	0.002783838	0.022694681	Ccdc39/Ccdc40/Dnah2/Dnah7b/Zmynd10	5
GO:0048681	GO:0048681	negative regulation of axon regeneration	5/1566	15/22345	0.002783838	0.022694681	D130043K22Rik/Epha4/Ptprs/Rgma/Tnr	5
GO:0071280	GO:0071280	cellular response to copper ion	5/1566	15/22345	0.002783838	0.022694681	Atp7b/Mt1/Mt2/Mt3/Prnp	5
GO:0045165	GO:0045165	cell fate commitment	35/1566	305/22345	0.00279688	0.02276829	Apc2/Bmp4/Bmpr1a/Chrdl1/Ctsl/Dlx2/Dmrt3/Erbb4/Fezf2/Fgfr2/Foxg1/Foxn4/Gsx2/Hey2/Id2/Kdr/Nfia/Nfib/Nfix/Nkx6-2/Notch1/Notch2/Nr2e1/Nr2f2/Pdpn/Prrx1/Psen2/Sox6/Sox9/Stat3/Tcf7l2/Tead4/Wnt5b/Wnt7b/Wnt9a	35
GO:0010660	GO:0010660	regulation of muscle cell apoptotic process	16/1566	106/22345	0.002861312	0.023226159	Acot1/Agt/Arrb1/Bag3/Bnip3/Camk2d/Capn1/Capn2/Cav1/Erbb4/Fbxo32/Hey2/Hspb6/Kifap3/Nr4a3/Pdcd4	16
GO:0072091	GO:0072091	regulation of stem cell proliferation	16/1566	106/22345	0.002861312	0.023226159	Bmp4/Cd109/Fermt2/Fgfr2/Kdr/Ltbp3/Nfib/Ngf/Notch1/Nr2e1/Pbx1/Prrx1/Shox2/Sox9/Thpo/Tsc22d1	16
GO:0016482	GO:0016482	cytosolic transport	22/1566	166/22345	0.002926913	0.023724723	Aktip/Dennd5a/Dop1b/Eps15/Erc1/Ezr/Kif1a/Kif1b/Kif1c/Kif5a/Lamp1/Lrrk2/Magel2/Rab7b/Sorl1/Sort1/Spag9/Tbc1d23/Trappc10/Vps26a/Washc2/Wipi1	22
GO:0099560	GO:0099560	synaptic membrane adhesion	8/1566	36/22345	0.00294869	0.02386714	Igsf9b/Itga3/Lrfn4/Lrrc4/Mdga1/Pcdh8/Ptprs/Sparcl1	8
GO:0010657	GO:0010657	muscle cell apoptotic process	17/1566	116/22345	0.002956694	0.023897837	Acot1/Agt/Arrb1/Bag3/Bnip3/Camk2d/Capn1/Capn2/Cav1/Dmpk/Erbb4/Fbxo32/Hey2/Hspb6/Kifap3/Nr4a3/Pdcd4	17
GO:0001676	GO:0001676	long-chain fatty acid metabolic process	18/1566	126/22345	0.003009871	0.024172501	Abcd1/Acadl/Acot1/Acsl6/Asah2/Cpt1a/Cyp1b1/Cyp2d22/Cyp2j6/Cyp2j9/Cyp4f13/Cyp4f14/Ephx2/Gpx1/Gpx4/Hacl1/Mgll/Plp1	18
GO:0003073	GO:0003073	regulation of systemic arterial blood pressure	18/1566	126/22345	0.003009871	0.024172501	Adora1/Adra1a/Adra1d/Agt/Ahr/Asic2/Bbs4/Coro2b/Ddah1/Ednrb/Gas6/Gja1/Gpr37l1/Kdr/Nedd4l/Nr2f2/Nr3c2/Rasl10b	18
GO:0006497	GO:0006497	protein lipidation	15/1566	97/22345	0.003009933	0.024172501	Abca1/Clip3/Dbi/Glul/Mttp/Pgap4/Svip/Ulk1/Wipi1/Zdhhc1/Zdhhc12/Zdhhc18/Zdhhc2/Zdhhc23/Zdhhc24	15
GO:0032228	GO:0032228	regulation of synaptic transmission, GABAergic	9/1566	44/22345	0.003015499	0.024172501	Adora1/Adra1a/Cntnap2/Dbi/Erbb4/Nalcn/Npas4/Slc38a1/Zdhhc12	9
GO:0002753	GO:0002753	cytosolic pattern recognition receptor signaling pathway	20/1566	146/22345	0.003016237	0.024172501	Alpk1/Atat1/Cav1/Erbin/Fbxl2/Flot1/Gbp2/Lamp2/Nagk/Nlrx1/Nod1/Plcg2/Prkd1/Ptprs/Rab7b/Rtn4/Sirt2/Tifa/Wdfy1/Zdhhc12	20
GO:0051592	GO:0051592	response to calcium ion	20/1566	146/22345	0.003016237	0.024172501	Anxa11/Anxa5/Anxa7/Cav1/Cpne1/Fos/Fosb/Gpld1/Itpkb/Jun/Jund/Lgmn/Pkd2/Plcd1/Plcg2/S100a16/Smpd1/Stim1/Syt11/Tuba1a	20
GO:0009636	GO:0009636	response to toxic substance	19/1566	136/22345	0.003027657	0.024229794	Ahr/Aldh1a1/Cat/Cers1/Cnp/Cyp1b1/Ephx2/Fas/Gabrb1/Gpx1/Mbp/Mt1/Mt2/Mt3/Oscp1/Pink1/Pon2/Prdx6/Xpa	19
GO:0009267	GO:0009267	cellular response to starvation	23/1566	177/22345	0.003072311	0.024552527	Angptl4/Castor1/Cpeb4/Fas/Fnip1/Gabarap/Gas6/Glul/Jun/Lamp2/Lrrk2/Map1lc3b/Pick1/Plin2/Plin3/Prkd1/Rnase4/Rragd/Tcf7l2/Ulk1/Vps41/Wipi1/Xpr1	23
GO:0044091	GO:0044091	membrane biogenesis	11/1566	61/22345	0.003128408	0.024833029	Cav1/Cav2/Cdh2/Clip3/Ephb2/Flot1/Lrp4/Psap/S100a10/Sptbn1/Stx2	11
GO:0097479	GO:0097479	synaptic vesicle localization	11/1566	61/22345	0.003128408	0.024833029	Ap3b2/Bloc1s1/Cdh2/Dnm3/Fgfr2/Kif5a/Kif5c/Lrrk2/Slc2a4/Snapin/Syn2	11
GO:0098926	GO:0098926	postsynaptic signal transduction	11/1566	61/22345	0.003128408	0.024833029	Abi1/Anxa7/Chrna4/Chrnb2/Gnai2/Ly6h/Nsmf/Sorbs1/Sorbs2/Stat3/Stim1	11
GO:0003151	GO:0003151	outflow tract morphogenesis	14/1566	88/22345	0.003129294	0.024833029	Bmp4/Bmpr1a/Fgfr2/Folr1/Hey1/Hey2/Jun/Nedd4/Notch1/Nrp1/Nrp2/Plxnd1/Smad6/Zfpm1	14
GO:0019229	GO:0019229	regulation of vasoconstriction	14/1566	88/22345	0.003129294	0.024833029	Add3/Adra1a/Adra1d/Adra2a/Ahr/Asic2/Cav1/Cd38/Dusp5/Gja1/Mgll/Smad6/Snta1/Wdr35	14
GO:0043547	GO:0043547	positive regulation of GTPase activity	30/1566	252/22345	0.003142502	0.024903011	Apc2/Arhgef10/Arhgef26/Asap1/Asap3/Bcar3/Bcr/Cav2/Chn2/Dock9/Fermt2/Foxj1/Garnl3/Gnao1/Map4k4/Ngef/Plxnb1/Ralgps2/Rgma/Rgs4/Rgs6/Rgs9/S100a10/S1pr1/Sema4d/Sipa1l1/Sos1/Tbc1d2b/Tbc1d4/Tiam2	30
GO:0070167	GO:0070167	regulation of biomineral tissue development	16/1566	107/22345	0.003150593	0.024932312	Bmp4/Bmp6/Bmpr1a/Cebpb/Ecm1/Gas6/Gja1/Gpm6b/Hey1/Hey2/Ltbp3/Nbr1/Notch1/S1pr1/Slc8a1/Sox9	16
GO:0016239	GO:0016239	positive regulation of macroautophagy	13/1566	79/22345	0.003203583	0.025316339	Bag3/Bnip3/Cers1/Epm2a/Fyco1/Hspb8/Kdr/Nod1/Optn/Pink1/Pip4k2c/Ulk1/Wipi1	13
GO:1902305	GO:1902305	regulation of sodium ion transmembrane transport	12/1566	70/22345	0.003212076	0.025348149	Atp1b1/Atp1b2/Camk2d/Fxyd1/Klhl24/Nedd4/Nedd4l/Pick1/Scn4b/Snta1/Stom/Wnk2	12
GO:0019932	GO:0019932	second-messenger-mediated signaling	36/1566	319/22345	0.003247412	0.025521927	Adcyap1r1/Ahr/Akap6/Apoe/Atp1b1/Cacna1d/Cap1/Cd24a/Cxcr4/Dmpk/Ednrb/Efhb/Fkbp1b/Gucy1a1/Kdr/Ksr1/Lpar1/Lrrk2/Mapt/Mt1/Mt2/Ncam1/Npr2/Ntrk2/Pdgfra/Pdgfrb/Pdk2/Plcg2/Prkd1/Prnp/Rcan3/Slc8a1/Sox9/Tmem100/Tspan18/Vcam1	36
GO:0003180	GO:0003180	aortic valve morphogenesis	7/1566	29/22345	0.003252089	0.025521927	Bmp4/Hey1/Hey2/Notch1/Rb1/Smad6/Sox9	7
GO:0006622	GO:0006622	protein targeting to lysosome	7/1566	29/22345	0.003252089	0.025521927	Clu/Lamp2/Ndp/Nedd4/Scarb2/Sorl1/Sort1	7
GO:0034104	GO:0034104	negative regulation of tissue remodeling	7/1566	29/22345	0.003252089	0.025521927	Agt/Bcr/Cd24a/Cd38/Cst3/Gpr137b/Ypel4	7
GO:0010842	GO:0010842	retina layer formation	6/1566	22/22345	0.003297886	0.025845586	Foxn4/Hipk1/Hipk2/Ndp/Prom1/Slc1a1	6
GO:0097191	GO:0097191	extrinsic apoptotic signaling pathway	29/1566	242/22345	0.003311805	0.025918867	Acvr1b/Agt/Bad/Bag3/Bmp4/Cav1/Col2a1/Ctnna1/Dapk1/Fas/Gabarap/Gpx1/Hgf/Hipk1/Il33/Itm2c/Jak3/Lgals3/Ngf/Nrp1/Psen2/Sh3rf1/Skil/Sort1/Tcf7l2/Timp3/Tmbim1/Traf1/Trps1	29
GO:0008089	GO:0008089	anterograde axonal transport	10/1566	53/22345	0.003378231	0.026402315	Ap3b2/Bloc1s1/Kif1a/Kif1b/Kif1c/Kif3a/Kif5a/Kif5c/Map1a/Snapin	10
GO:0006865	GO:0006865	amino acid transport	22/1566	168/22345	0.003394671	0.02645792	Abat/Adora1/Agt/Apba1/Cacna1a/Epm2a/Gabbr1/Gfap/Gja1/Lrrc8a/Lrrc8d/Ntrk2/Rgs4/Sfxn5/Slc1a1/Slc1a2/Slc22a4/Slc36a1/Slc38a1/Slc43a2/Slc6a17/Slc7a2	22
GO:0035725	GO:0035725	sodium ion transmembrane transport	22/1566	168/22345	0.003394671	0.02645792	Asic2/Atp1b1/Atp1b2/Camk2d/Fxyd1/Klhl24/Nalcn/Nedd4/Nedd4l/Pick1/Pkd2/Scn2a/Scn4b/Scnn1a/Slc6a17/Slc6a8/Slc8a1/Slc8b1/Snta1/Stom/Tpcn1/Wnk2	22
GO:0052548	GO:0052548	regulation of endopeptidase activity	39/1566	354/22345	0.003434435	0.026731118	A2m/Arrb1/Bad/Casp1/Cast/Crb2/Cryab/Cst3/Ctsd/Cyfip2/Dapk1/Epha4/F3/Fas/Fnip1/Gas6/Gpx1/Gsn/Hgf/Hip1r/Lgmn/Mbp/Nek5/Ngf/Nod1/Nr4a1/Serpina3n/Serpinb6a/Serpinb9/Serping1/Sh3rf1/Slc1a1/Sorl1/Stat3/Timp2/Timp3/Vtn/Wdr35/Wnt9a	39
GO:0014855	GO:0014855	striated muscle cell proliferation	14/1566	89/22345	0.003479341	0.027043532	Angpt1/Bmpr1a/Cav2/Ephb1/Erbb4/Fgfr2/Gja1/Hey2/Hgf/Jarid2/Kcnk2/Ncam1/Notch1/Stat3	14
GO:0051403	GO:0051403	stress-activated MAPK cascade	29/1566	243/22345	0.003515581	0.027060569	Agt/Ankrd6/Bmp4/Cryab/Dixdc1/Ephb1/Ezr/Fas/Fgd4/Gadd45b/Gsn/Hacd3/Hgf/Hipk2/Lrrk2/Map4k4/Mapk8ip1/Mapk8ip2/Met/Mink1/Mturn/Nbr1/Nod1/Phlpp1/Sash1/Sh3rf1/Ulk4/Wnt7b/Zfp36	29
GO:0007435	GO:0007435	salivary gland morphogenesis	8/1566	37/22345	0.003534862	0.027060569	Fgfr2/Hgf/Met/Nfib/Nrp1/Plxnd1/Tgm2/Twsg1	8
GO:0039532	GO:0039532	negative regulation of viral-induced cytoplasmic pattern recognition receptor signaling pathway	8/1566	37/22345	0.003534862	0.027060569	Erbin/Fbxl2/Lamp2/Nlrx1/Ptprs/Rab7b/Sirt2/Zdhhc12	8
GO:0051125	GO:0051125	regulation of actin nucleation	8/1566	37/22345	0.003534862	0.027060569	Coro1b/Ctnna2/Fchsd2/Gsn/Hip1r/Magel2/Pick1/Washc2	8
GO:0045880	GO:0045880	positive regulation of smoothened signaling pathway	9/1566	45/22345	0.003539242	0.027060569	Ctnna1/Dcdc2a/Ift172/Ndst1/Prrx1/Scube3/Shox2/Stk36/Wnt9a	9
GO:0046320	GO:0046320	regulation of fatty acid oxidation	9/1566	45/22345	0.003539242	0.027060569	Abcd1/Abcd2/Acacb/Acadl/Appl2/Cpt1a/Dbi/Nr4a3/Sox9	9
GO:0050918	GO:0050918	positive chemotaxis	9/1566	45/22345	0.003539242	0.027060569	Angpt1/Itga2/Kdr/Lgals3/Met/Nrp1/Prkca/S1pr1/Wnt7b	9
GO:0085029	GO:0085029	extracellular matrix assembly	9/1566	45/22345	0.003539242	0.027060569	Agt/Antxr1/Clasp1/Gpm6b/Has2/Notch1/Phldb1/Pxdn/Sox9	9
GO:0007599	GO:0007599	hemostasis	23/1566	179/22345	0.003542149	0.027060569	Adra2a/Anxa2/Anxa5/Anxa7/Apoe/Cav1/Cd9/Entpd2/Ephb2/F3/Fzd6/Gas6/Gna13/Papss2/Pdgfra/Pdia4/Pdpn/Prkca/Prkcq/Serping1/Tspan18/Tspan9/Vtn	23
GO:0016241	GO:0016241	regulation of macroautophagy	17/1566	118/22345	0.003542867	0.027060569	Bag3/Bnip3/Cers1/Epm2a/Fyco1/Hspb8/Kdr/Lrrk2/Nod1/Npc1/Nrbp2/Optn/Pink1/Pip4k2c/Rubcn/Ulk1/Wipi1	17
GO:0030048	GO:0030048	actin filament-based movement	18/1566	128/22345	0.003575837	0.027060569	Acta2/Adora1/Akap6/Cacna1d/Cacna2d1/Camk2d/Cav1/Fxyd1/Gsn/Myh14/Myrip/Nedd4l/Pdpn/Pkp2/Scn4b/Snta1/Syne2/Uty	18
GO:0001765	GO:0001765	membrane raft assembly	4/1566	10/22345	0.003581686	0.027060569	Cav1/Cav2/Flot1/S100a10	4
GO:0021562	GO:0021562	vestibulocochlear nerve development	4/1566	10/22345	0.003581686	0.027060569	Chrnb2/Npr2/Nrp1/Nrp2	4
GO:0042758	GO:0042758	long-chain fatty acid catabolic process	4/1566	10/22345	0.003581686	0.027060569	Abcd1/Acadl/Cyp4f13/Cyp4f14	4
GO:0044857	GO:0044857	plasma membrane raft organization	4/1566	10/22345	0.003581686	0.027060569	Cav1/Cav2/Fa2h/Flot1	4
GO:0060312	GO:0060312	regulation of blood vessel remodeling	4/1566	10/22345	0.003581686	0.027060569	Bcr/Cst3/Gja1/Tmbim1	4
GO:0072674	GO:0072674	multinuclear osteoclast differentiation	4/1566	10/22345	0.003581686	0.027060569	Cd109/Cd81/Sbno2/Tcta	4
GO:0075509	GO:0075509	endocytosis involved in viral entry into host cell	4/1566	10/22345	0.003581686	0.027060569	Cav1/Cav2/Eps15/Tpcn1	4
GO:0097119	GO:0097119	postsynaptic density protein 95 clustering	4/1566	10/22345	0.003581686	0.027060569	Cdh2/Lrrc4/Reln/Zmynd8	4
GO:0120197	GO:0120197	mucociliary clearance	4/1566	10/22345	0.003581686	0.027060569	Cfap54/Dnah9/Spag6l/Spef2	4
GO:1903044	GO:1903044	protein localization to membrane raft	4/1566	10/22345	0.003581686	0.027060569	Cd24a/Clip1/Flot2/Zdhhc2	4
GO:0071805	GO:0071805	potassium ion transmembrane transport	26/1566	211/22345	0.003601163	0.027171541	Akap6/Atp1b1/Atp1b2/Cacna1d/Cav1/Cd63/Fhl1/Kcna6/Kcnh6/Kcnh7/Kcnj3/Kcnk2/Kcnn3/Kcns1/Klhl24/Nalcn/Nedd4/Nedd4l/Nr3c2/Pick1/Pkd2/Prnp/Rgs4/Slc12a7/Wnk2/Wwp2	26
GO:0048660	GO:0048660	regulation of smooth muscle cell proliferation	24/1566	190/22345	0.003663965	0.02760868	Agt/Apoe/Bmp4/Bmpr1a/Camk2d/Cav1/Fgfr2/Gna13/Gnai2/Hpgd/Id2/Igfbp5/Itga2/Jun/Ndrg2/Nr4a3/Ogn/Pdcd4/Pdgfrb/Prkca/S1pr1/Tcf7l2/Tgm2/Timp3	24
GO:0032984	GO:0032984	protein-containing complex disassembly	29/1566	244/22345	0.00372988	0.028068085	Add3/Apc2/Avil/Bmerb1/Bnip3/Capg/Clasp1/Dstn/Dysf/Fyco1/Gsn/Kif19a/Lamp2/Lima1/Lix1/Lmod1/Map1a/Map1lc3b/Mical3/Rubcn/Sgk1/Sh3gl3/Snapin/Spta1/Sptb/Sptbn1/Stmn4/Tmod2/Wdr47	29
GO:0031098	GO:0031098	stress-activated protein kinase signaling cascade	30/1566	255/22345	0.003742441	0.028125314	Agt/Ankrd6/Bmp4/Cryab/Dixdc1/Ephb1/Ezr/Fas/Fgd4/Gadd45b/Gsn/Hacd3/Hgf/Hipk2/Lrrk2/Map4k4/Mapk8ip1/Mapk8ip2/Met/Mink1/Mturn/Nbr1/Nod1/Phlpp1/Rnf13/Sash1/Sh3rf1/Ulk4/Wnt7b/Zfp36	30
GO:2000146	GO:2000146	negative regulation of cell motility	36/1566	322/22345	0.003785713	0.02841288	Adamts9/Adora1/Apoe/Atp1b2/Bcr/Bmerb1/Bmpr1a/Cav1/Cd63/Cdh11/Clasp1/Cldn19/Coro1b/Ctnna1/Cyp1b1/Dnaja4/Epha4/Fas/Frmd5/Gna13/Igfbp5/Il33/Kank1/Mapk15/Nbl1/Notch1/Nr2f2/Padi2/Pkp2/Rhob/Sema6d/Spint2/Srgap3/Stat3/Tmeff2/Zmynd8	36
GO:0009953	GO:0009953	dorsal/ventral pattern formation	16/1566	109/22345	0.003801733	0.028450214	Bmp4/Bmpr1a/Dmrt3/Foxg1/Foxn4/Gpr161/Gsx2/Ift122/Ift172/Kif3a/Lrp4/Nbl1/Psen2/Smad6/Tctn1/Wdr19	16
GO:0001977	GO:0001977	renal system process involved in regulation of blood volume	5/1566	16/22345	0.003817751	0.028450214	Adora1/Coro2b/Gas6/Gja1/Nr3c2	5
GO:0038065	GO:0038065	collagen-activated signaling pathway	5/1566	16/22345	0.003817751	0.028450214	Col4a5/Col4a6/Ddr1/Itga2/Tspan9	5
GO:0055119	GO:0055119	relaxation of cardiac muscle	5/1566	16/22345	0.003817751	0.028450214	Akap6/Atp1b1/Camk2d/Camk2g/Gsn	5
GO:0072673	GO:0072673	lamellipodium morphogenesis	5/1566	16/22345	0.003817751	0.028450214	Abi1/Coro1b/Kank1/Pdpn/Plekho1	5
GO:0090277	GO:0090277	positive regulation of peptide hormone secretion	20/1566	149/22345	0.003820773	0.028450214	Abat/Anxa7/Arrb1/Bad/C1qtnf12/Cacna1d/Cd38/Gabbr1/Gja1/Glud1/Glul/Gpld1/Itsn1/Myrip/Nnat/Pfkm/Prkd1/Rasl10b/Stim1/Tcf7l2	20
GO:0032414	GO:0032414	positive regulation of ion transmembrane transporter activity	18/1566	129/22345	0.003890269	0.028895949	Akap6/Asic2/Atp1b1/Atp1b2/Bmp4/Cacna2d1/Cacnb3/Ephb2/Hspa2/Nedd4l/Pink1/Pkd2/Plcg2/Reln/Rgs9/S100a1/Stim1/Wnk2	18
GO:0071709	GO:0071709	membrane assembly	10/1566	54/22345	0.003890819	0.028895949	Cav1/Cav2/Cdh2/Ephb2/Flot1/Lrp4/Psap/S100a10/Sptbn1/Stx2	10
GO:0090092	GO:0090092	regulation of transmembrane receptor protein serine/threonine kinase signaling pathway	30/1566	256/22345	0.003962832	0.029392297	Acvr1b/Bmp4/Bmp6/Bmpr1a/Cav1/Cav2/Cd109/Chrdl1/Crb2/D130043K22Rik/Folr1/Hipk2/Igsf1/Itga3/Kdr/Msx1/Nbl1/Notch1/Notch2/Pmepa1/Prdm16/Rgma/Scube3/Skil/Smad6/Sorl1/Tcf7l2/Twsg1/Ucma/Zfp423	30
GO:0007632	GO:0007632	visual behavior	13/1566	81/22345	0.004002808	0.029650046	Atxn1/Chrnb2/Ckap5/Dcdc2a/Idua/Meis2/Pde1b/Pias1/Ppp1r1b/Sgk1/Slc1a2/Syngap1/Tuba1a	13
GO:0070252	GO:0070252	actin-mediated cell contraction	15/1566	100/22345	0.004050211	0.029950854	Acta2/Adora1/Akap6/Cacna1d/Cacna2d1/Camk2d/Cav1/Fxyd1/Gsn/Nedd4l/Pdpn/Pkp2/Scn4b/Snta1/Uty	15
GO:0030858	GO:0030858	positive regulation of epithelial cell differentiation	11/1566	63/22345	0.004053975	0.029950854	Bad/Bmp4/Bmp6/Cd24a/Foxj1/Notch1/Prom1/Rfx3/Sox9/Tmem100/Wnt9a	11
GO:0042733	GO:0042733	embryonic digit morphogenesis	12/1566	72/22345	0.004077763	0.030009371	Bmp4/Bmpr1a/Cplane1/Flvcr1/Frem2/Fzd6/Gja1/Ift122/Lrp4/Msx1/Mycn/Notch1	12
GO:0050805	GO:0050805	negative regulation of synaptic transmission	12/1566	72/22345	0.004077763	0.030009371	Adora1/Cd38/Cntnap2/Dgki/Gabbr1/Gnai2/Grik3/Iqsec2/Mapt/Mgll/Pick1/Tnr	12
GO:0090559	GO:0090559	regulation of membrane permeability	12/1566	72/22345	0.004077763	0.030009371	Acaa2/Bad/Bnip3/Chchd10/Cnp/Heg1/Hip1r/Lbp/Mpv17l/Stat3/Stpg1/Tjp2	12
GO:0032373	GO:0032373	positive regulation of sterol transport	9/1566	46/22345	0.004131752	0.030288836	Abca1/Abca3/Abca5/Anxa2/Apoe/Cav1/Eepd1/Pltp/Scp2	9
GO:0032376	GO:0032376	positive regulation of cholesterol transport	9/1566	46/22345	0.004131752	0.030288836	Abca1/Abca3/Abca5/Anxa2/Apoe/Cav1/Eepd1/Pltp/Scp2	9
GO:0048489	GO:0048489	synaptic vesicle transport	9/1566	46/22345	0.004131752	0.030288836	Ap3b2/Bloc1s1/Dnm3/Fgfr2/Kif5a/Kif5c/Lrrk2/Slc2a4/Snapin	9
GO:0002027	GO:0002027	regulation of heart rate	16/1566	110/22345	0.004166504	0.030464876	Adra1a/Agt/Cacna1d/Cacna2d1/Cav1/Ednrb/Fkbp1b/Hey2/Kcnh6/Pkp2/Rgs4/Scn4b/Shox2/Slc1a1/Slc8a1/Snta1	16
GO:0019217	GO:0019217	regulation of fatty acid metabolic process	16/1566	110/22345	0.004166504	0.030464876	Abcd1/Abcd2/Acacb/Acadl/Agt/Appl2/Cav1/Cpt1a/Dbi/Insig2/Mlxipl/Nr4a3/Pdk1/Pdk2/Sirt2/Sox9	16
GO:0016311	GO:0016311	dephosphorylation	36/1566	324/22345	0.00418534	0.030488274	Adora1/Ahr/Cry2/Dusp15/Dusp18/Dusp5/Ephx2/Epm2a/Fkbp1b/Gnai2/Inpp5k/Itga2/Mgat5/Nsmf/Pdgfrb/Pdp1/Phlpp1/Pink1/Plpp3/Plpp6/Ppm1h/Ppp1cb/Ppp1r1b/Ppp1r36/Ppp2r2b/Ppp2r3a/Ppp2r5a/Ptpn18/Ptpra/Ptpre/Ptprn/Ptprs/Sema4d/Smpd1/Ssh3/Tns3	36
GO:0003177	GO:0003177	pulmonary valve development	6/1566	23/22345	0.004200805	0.030488274	Bmp4/Hey1/Hey2/Notch1/Notch2/Smad6	6
GO:0003323	GO:0003323	type B pancreatic cell development	6/1566	23/22345	0.004200805	0.030488274	Bad/Bmp4/Bmp6/Cdh2/Rfx3/Sidt2	6
GO:0009065	GO:0009065	glutamine family amino acid catabolic process	6/1566	23/22345	0.004200805	0.030488274	Adhfe1/Asrgl1/Ddah1/Glud1/Oat/Prodh	6
GO:0021535	GO:0021535	cell migration in hindbrain	6/1566	23/22345	0.004200805	0.030488274	Atp1b2/Ctnna2/Ephb1/Ephb2/Rere/Ulk1	6
GO:0021846	GO:0021846	cell proliferation in forebrain	8/1566	38/22345	0.004207317	0.030488274	Dixdc1/Fgfr2/Kif1a/Nfib/Nfix/Numbl/Tacc1/Wnt7b	8
GO:1904861	GO:1904861	excitatory synapse assembly	8/1566	38/22345	0.004207317	0.030488274	Cntnap2/Lrfn4/Lrrc4/Ptprs/Reln/Sema4a/Sipa1l1/Zdhhc12	8
GO:1905037	GO:1905037	autophagosome organization	17/1566	120/22345	0.004221802	0.030554217	Atg4a/Bag3/Ctsd/Ephb2/Epm2a/Gabarap/Lrrk2/Map1lc3b/Pacs2/Pink1/Pip4k2c/Rab33b/Synpo2/Ulk1/Ulk2/Wipi1/Zfyve26	17
GO:0031647	GO:0031647	regulation of protein stability	35/1566	313/22345	0.004247872	0.030703726	Apbb1/Atf7ip/Atp1b1/Atp1b2/Bag3/Cd81/Cdc37l1/Clu/Cryab/Dazap2/Epha4/Fbxl3/Fbxo7/Flot1/Flot2/Glmp/Gsn/Hip1r/Ift46/Lamp1/Lamp2/Lrrk2/Msx1/Mt3/Nedd4l/Nr1d1/Per3/Pink1/Plpp3/Prnp/Rtn4/Stxbp4/Tada3/Taf9b/Ubr5	35
GO:0015914	GO:0015914	phospholipid transport	14/1566	91/22345	0.004275313	0.030823539	Abca1/Abca3/Apoe/Dbi/Mttp/Pctp/Pitpnm1/Pitpnm2/Plscr2/Plscr4/Pltp/Scarb2/Scp2/Xkr4	14
GO:0061178	GO:0061178	regulation of insulin secretion involved in cellular response to glucose stimulus	14/1566	91/22345	0.004275313	0.030823539	Adra2a/Arrb1/Bad/Brsk2/C1qtnf12/Cacna1d/Fkbp1b/Gpld1/Map4k4/Nr1d1/Sidt2/Stxbp4/Tcf7l2/Ucp2	14
GO:1902905	GO:1902905	positive regulation of supramolecular fiber organization	23/1566	182/22345	0.004358907	0.031386346	Arhgef10/Arhgef10l/Cav1/Ccdc88a/Cdc42ep4/Ckap5/Clip1/Dstn/Fchsd2/Fermt2/Fhod1/Gsn/Lmod1/Lpar1/Magel2/Mapt/Met/Nrp1/Prkcq/Prkd1/Rb1/S100a10/Synpo2	23
GO:0051965	GO:0051965	positive regulation of synapse assembly	13/1566	82/22345	0.004458868	0.032013895	Amigo2/Asic2/Cbln2/Ephb1/Ephb2/Lrtm2/Musk/Ntrk2/Prkca/Sema4a/Sema4d/St8sia2/Thbs2	13
GO:0150076	GO:0150076	neuroinflammatory response	13/1566	82/22345	0.004458868	0.032013895	Agt/Bpgm/Casp1/Clu/Cntf/Il33/Jun/Lrrk2/Nr1d1/Plcg2/Psen2/Syt11/Ulk4	13
GO:0089718	GO:0089718	amino acid import across plasma membrane	10/1566	55/22345	0.004462987	0.032013895	Agt/Gfap/Rgs4/Slc1a1/Slc1a2/Slc22a4/Slc36a1/Slc38a1/Slc43a2/Slc7a2	10
GO:0001659	GO:0001659	temperature homeostasis	24/1566	193/22345	0.004475391	0.032062336	Abat/Acadl/Adora1/Aldh1a1/Appl2/Cav1/Cebpb/Cxcr4/Decr1/Ednrb/Gja1/Gpx1/Ip6k1/Notch1/Nr1d1/Pctp/Prdm16/Rb1/Sfxn5/Sqstm1/Stat3/Thra/Ucp2/Zfp423	24
GO:0060070	GO:0060070	canonical Wnt signaling pathway	34/1566	303/22345	0.004530549	0.032416566	Ankrd6/Apc2/Apoe/Cav1/Cdh2/Cdk14/Daam2/Dact3/Dixdc1/Dkk3/Draxin/Ednrb/Fam53b/Fgfr2/Folr1/Fzd3/Fzd6/Fzd8/Kank1/Lrp4/Lrrk2/Ndp/Notch1/Ppp2r3a/Sox9/Tcf7l1/Tcf7l2/Thra/Tmem88b/Ubr5/Wnk2/Wnt5b/Wnt7b/Wnt9a	34
GO:0048260	GO:0048260	positive regulation of receptor-mediated endocytosis	11/1566	64/22345	0.004592158	0.032752995	Angpt1/Anxa2/Arrb1/Cd63/Clu/Hip1r/Kif3a/Pick1/Plcg2/Pld2/Vtn	11
GO:0090497	GO:0090497	mesenchymal cell migration	11/1566	64/22345	0.004592158	0.032752995	Bmp4/Cdh2/Ednrb/Erbb4/Fn1/Folr1/Nrp1/Nrp2/Sema4a/Sema4d/Sema6d	11
GO:0006935	GO:0006935	chemotaxis	47/1566	453/22345	0.004594886	0.032752995	Amot/Angpt1/Bcar1/Camk1d/Coro1b/Cxcl14/Cxcr4/Dysf/Ednrb/Ephb1/Fezf2/Fn1/Gab1/Gas6/Hgf/Itga2/Kdr/Lbp/Lgals3/Lgmn/Lpar1/Lrtm2/Lsp1/Met/Mtus1/Nbl1/Notch1/Nr4a1/Nrp1/Nrp2/Padi2/Pdgfra/Pdgfrb/Pla2g7/Plec/Plxna3/Prkca/Prkcq/Prkd1/S1pr1/Sema4a/Sema4d/Sema6d/Slc8b1/Unc5c/Vcam1/Wnt7b	47
GO:0007033	GO:0007033	vacuole organization	26/1566	215/22345	0.004629569	0.032958814	Abca1/Aktip/Atg4a/Bag3/Ctsd/Ephb2/Epm2a/Fnip1/Gabarap/Hexa/Idua/Lrrk2/Map1lc3b/Npr2/Pacs2/Pink1/Pip4k2c/Rab33b/Rab7b/Snapin/Synpo2/Tpp1/Ulk1/Ulk2/Wipi1/Zfyve26	26
GO:1901019	GO:1901019	regulation of calcium ion transmembrane transporter activity	14/1566	92/22345	0.004725318	0.033598313	Ahnak/Akap6/Atp1b1/Bmp4/Cacna1a/Cacna2d1/Cacnb3/Dysf/Fkbp1b/Hspa2/Pkd2/Plcg2/S100a1/Stim1	14
GO:0007628	GO:0007628	adult walking behavior	9/1566	47/22345	0.004798919	0.034074013	Cacna1a/Dmrt3/Epha4/Hexa/Hipk2/Idua/Mapt/Npc1/Uchl1	9
GO:0007214	GO:0007214	gamma-aminobutyric acid signaling pathway	7/1566	31/22345	0.004846269	0.034074013	Cacna1a/Gabbr1/Gabbr2/Gabra4/Gabrb1/Gnai2/Gpr156	7
GO:0007274	GO:0007274	neuromuscular synaptic transmission	7/1566	31/22345	0.004846269	0.034074013	Cacna1a/Cd24a/Chrnb1/Chrnb2/Erc1/Fchsd2/Kif1b	7
GO:0009132	GO:0009132	nucleoside diphosphate metabolic process	7/1566	31/22345	0.004846269	0.034074013	Ak3/Ampd3/Bad/Entpd2/Entpd5/Nudt18/Nudt7	7
GO:0022011	GO:0022011	myelination in peripheral nervous system	7/1566	31/22345	0.004846269	0.034074013	Arhgef10/Fa2h/Lgi4/Ndrg1/Ntrk2/Plec/Sirt2	7
GO:0032292	GO:0032292	peripheral nervous system axon ensheathment	7/1566	31/22345	0.004846269	0.034074013	Arhgef10/Fa2h/Lgi4/Ndrg1/Ntrk2/Plec/Sirt2	7
GO:0050995	GO:0050995	negative regulation of lipid catabolic process	7/1566	31/22345	0.004846269	0.034074013	Acacb/Adora1/Adra2a/Crtc3/Dbi/Gpld1/Sorl1	7
GO:0060402	GO:0060402	calcium ion transport into cytosol	7/1566	31/22345	0.004846269	0.034074013	Adcyap1r1/Adra1a/Bmp4/Cacna2d1/Cacnb3/Cav1/Slc8a1	7
GO:1903055	GO:1903055	positive regulation of extracellular matrix organization	7/1566	31/22345	0.004846269	0.034074013	Agt/Clasp1/Cyp2j6/Pdpn/Phldb1/Rb1/Sox9	7
GO:0070302	GO:0070302	regulation of stress-activated protein kinase signaling cascade	25/1566	205/22345	0.00486224	0.034143994	Ankrd6/Bmp4/Dixdc1/Ephb1/Ezr/Fas/Fgd4/Gadd45b/Gsn/Hgf/Hipk2/Map4k4/Mapk8ip1/Mapk8ip2/Met/Mink1/Mturn/Nbr1/Nod1/Phlpp1/Rnf13/Sash1/Sh3rf1/Ulk4/Wnt7b	25
GO:0044409	GO:0044409	entry into host	15/1566	102/22345	0.004894173	0.034325757	Cav1/Cav2/Ctsb/Eps15/Fuca2/Gas6/Gsn/Lgals1/Mid2/Npc1/Nrp1/Smpd1/Tpcn1/Trim12c/Trim34b	15
GO:0048844	GO:0048844	artery morphogenesis	13/1566	83/22345	0.004955842	0.034715368	Adamts9/Apoe/Bmp4/Bmpr1a/Folr1/Hey1/Hey2/Hpgd/Notch1/Nrp1/Pdgfrb/Prrx1/Rtn4	13
GO:0046686	GO:0046686	response to cadmium ion	8/1566	39/22345	0.004974045	0.03475706	Fos/Gsn/Jun/Mt1/Mt2/Mt3/Npc1/Prnp	8
GO:0141085	GO:0141085	regulation of inflammasome-mediated signaling pathway	8/1566	39/22345	0.004974045	0.03475706	Atat1/Fbxl2/Gbp2/Lamp2/Plcg2/Prkd1/Sirt2/Zdhhc12	8
GO:0042330	GO:0042330	taxis	47/1566	455/22345	0.004986797	0.034803307	Amot/Angpt1/Bcar1/Camk1d/Coro1b/Cxcl14/Cxcr4/Dysf/Ednrb/Ephb1/Fezf2/Fn1/Gab1/Gas6/Hgf/Itga2/Kdr/Lbp/Lgals3/Lgmn/Lpar1/Lrtm2/Lsp1/Met/Mtus1/Nbl1/Notch1/Nr4a1/Nrp1/Nrp2/Padi2/Pdgfra/Pdgfrb/Pla2g7/Plec/Plxna3/Prkca/Prkcq/Prkd1/S1pr1/Sema4a/Sema4d/Sema6d/Slc8b1/Unc5c/Vcam1/Wnt7b	47
GO:0046580	GO:0046580	negative regulation of Ras protein signal transduction	10/1566	56/22345	0.005099346	0.035332105	Adra1a/Ephb2/Heg1/Itga3/Kank1/Met/Rasa2/Syngap1/Timp2/Tns3	10
GO:0003222	GO:0003222	ventricular trabecula myocardium morphogenesis	5/1566	17/22345	0.005099928	0.035332105	Bmpr1a/Heg1/Hey1/Hey2/Notch1	5
GO:0033194	GO:0033194	response to hydroperoxide	5/1566	17/22345	0.005099928	0.035332105	Cd38/Dapk1/Gpx1/Mgst1/Prkd1	5
GO:0055089	GO:0055089	fatty acid homeostasis	5/1566	17/22345	0.005099928	0.035332105	Abcd1/Adora1/Apoe/Gpam/Mlxipl	5
GO:0061000	GO:0061000	negative regulation of dendritic spine development	5/1566	17/22345	0.005099928	0.035332105	Apoe/Asap1/Dnm3/Ngef/Ptprs	5
GO:1902285	GO:1902285	semaphorin-plexin signaling pathway involved in neuron projection guidance	5/1566	17/22345	0.005099928	0.035332105	Nrp1/Nrp2/Plxna3/Plxnb1/Plxnd1	5
GO:0010662	GO:0010662	regulation of striated muscle cell apoptotic process	11/1566	65/22345	0.005185488	0.035814879	Acot1/Agt/Bag3/Bnip3/Camk2d/Capn1/Capn2/Fbxo32/Hey2/Hspb6/Kifap3	11
GO:0048008	GO:0048008	platelet-derived growth factor receptor signaling pathway	11/1566	65/22345	0.005185488	0.035814879	Arid5b/Bcar1/Bcr/F3/Gab1/Hip1r/Nr4a3/Nrp1/Pdgfra/Pdgfrb/Ston1	11
GO:0032635	GO:0032635	interleukin-6 production	22/1566	174/22345	0.00518855	0.035814879	Afap1l2/Aqp4/Arrb1/Capn2/Cd24a/Cebpb/Foxj1/Gas6/Hgf/Il33/Lbp/Mbp/Met/Nlrx1/Nod1/Plcg2/Psen2/Rab7b/Stat3/Syt11/Tbc1d23/Zbtb20	22
GO:0019233	GO:0019233	sensory perception of pain	14/1566	93/22345	0.005212825	0.035938722	Adora1/Cacnb3/Chrna4/Chrnb2/Cxcr4/Ephb1/Itga2/Lxn/Mgll/Mmp24/Ndn/Ngf/Retreg1/Tmem100	14
GO:0008217	GO:0008217	regulation of blood pressure	26/1566	217/22345	0.005229556	0.036010318	Abat/Acta2/Adora1/Adra1a/Adra1d/Agt/Ahr/Arhgef12/Asic2/Bbs4/Coro2b/Ddah1/Ednrb/Ephx2/Gas6/Gja1/Gna13/Gpr37l1/Gucy1a1/Id2/Kdr/Nedd4l/Nr2f2/Nr3c2/Rasl10b/Scnn1a	26
GO:0006814	GO:0006814	sodium ion transport	30/1566	261/22345	0.005236316	0.036013161	Asic2/Atp1b1/Atp1b2/Camk2d/Cntn1/Dmpk/Ednrb/Fxyd1/Klhl24/Nalcn/Nedd4/Nedd4l/Nkain2/Nkain4/Pick1/Pkd2/Scn2a/Scn4b/Scnn1a/Sgk1/Slc22a4/Slc38a1/Slc6a17/Slc6a8/Slc8a1/Slc8b1/Snta1/Stom/Tpcn1/Wnk2	30
GO:0050872	GO:0050872	white fat cell differentiation	6/1566	24/22345	0.005273906	0.036183967	Id2/Npr2/Pdgfra/Prdm16/Retreg1/Zfp423	6
GO:1900016	GO:1900016	negative regulation of cytokine production involved in inflammatory response	6/1566	24/22345	0.005273906	0.036183967	Abcd1/Abcd2/Appl2/Ephb2/Il1r2/Pdcd4	6
GO:0045603	GO:0045603	positive regulation of endothelial cell differentiation	4/1566	11/22345	0.005318294	0.036269233	Bmp4/Bmp6/Notch1/Tmem100	4
GO:0051639	GO:0051639	actin filament network formation	4/1566	11/22345	0.005318294	0.036269233	Actn1/Cobl/Pls1/Spire1	4
GO:0060159	GO:0060159	regulation of dopamine receptor signaling pathway	4/1566	11/22345	0.005318294	0.036269233	Cav2/Lrrk2/Palm/Rgs4	4
GO:0099640	GO:0099640	axo-dendritic protein transport	4/1566	11/22345	0.005318294	0.036269233	Kif3a/Kif5a/Kif5c/Map1a	4
GO:1903911	GO:1903911	positive regulation of receptor clustering	4/1566	11/22345	0.005318294	0.036269233	Cd81/Lrp4/Musk/Zdhhc2	4
GO:0000045	GO:0000045	autophagosome assembly	16/1566	113/22345	0.005436053	0.036860255	Atg4a/Bag3/Ctsd/Ephb2/Epm2a/Gabarap/Lrrk2/Map1lc3b/Pacs2/Pink1/Pip4k2c/Rab33b/Synpo2/Ulk1/Ulk2/Wipi1	16
GO:0048661	GO:0048661	positive regulation of smooth muscle cell proliferation	16/1566	113/22345	0.005436053	0.036860255	Agt/Bmp4/Bmpr1a/Camk2d/Fgfr2/Gnai2/Hpgd/Id2/Igfbp5/Itga2/Jun/Nr4a3/Pdgfrb/Prkca/S1pr1/Tgm2	16
GO:0032963	GO:0032963	collagen metabolic process	17/1566	123/22345	0.00543744	0.036860255	Acvr1b/Bmp4/Cst3/Ctsb/Ctsl/Cyp2j6/Fn1/Idua/Itga2/Mmp11/Mmp14/Mmp19/Mmp24/Notch1/Pdgfrb/Retreg1/Vim	17
GO:0038127	GO:0038127	ERBB signaling pathway	17/1566	123/22345	0.00543744	0.036860255	Afap1l2/Agt/Bcar1/Bcar3/Ccdc88a/Erbb4/Gab1/Hip1r/Lgmn/Mvp/Npr2/Plce1/Psen2/Rtn4/Sos1/Sox9/Tgfa	17
GO:0051101	GO:0051101	regulation of DNA binding	17/1566	123/22345	0.00543744	0.036860255	Cpne1/Dazap2/Habp4/Hey1/Hey2/Hipk1/Hipk2/Id2/Itga2/Jun/Msx1/Nfib/Ngf/Niban2/Rb1/Sirt2/Zfp462	17
GO:1903532	GO:1903532	positive regulation of secretion by cell	41/1566	387/22345	0.005454889	0.036934417	Abat/Agt/Anxa2/Anxa7/Apbb1/Arrb1/Bad/Bmp6/C1qtnf12/Cacna1d/Cd38/Chrnb2/Clasp1/Cntf/Gabbr1/Gja1/Glud1/Glul/Golph3l/Gpld1/Itsn1/Lamp1/Lgals3/Myrip/Nnat/P2ry2/Pfkm/Pink1/Plcd1/Pld2/Prkca/Prkcq/Prkd1/Rab2b/Rab3d/Rasl10b/Rtn4/S100a10/Stim1/Stxbp2/Tcf7l2	41
GO:0018198	GO:0018198	peptidyl-cysteine modification	9/1566	48/22345	0.005546799	0.037467309	Clip3/Rab3d/Snta1/Zdhhc1/Zdhhc12/Zdhhc18/Zdhhc2/Zdhhc23/Zdhhc24	9
GO:0072583	GO:0072583	clathrin-dependent endocytosis	9/1566	48/22345	0.005546799	0.037467309	Fcho2/Fchsd2/Hip1r/Itsn1/Lmbrd1/Sh3gl3/Ston1/Ston2/Syt11	9
GO:0008542	GO:0008542	visual learning	12/1566	75/22345	0.005717342	0.038573365	Atxn1/Chrnb2/Ckap5/Dcdc2a/Idua/Meis2/Pde1b/Pias1/Ppp1r1b/Sgk1/Syngap1/Tuba1a	12
GO:0007029	GO:0007029	endoplasmic reticulum organization	14/1566	94/22345	0.005740024	0.038680403	Atl1/Atl2/Cav2/Emc8/Lrrk2/Mapk15/Myzap/Reep5/Retreg1/Rtn1/Rtn3/Rtn4/Tmcc1/Zfyve27	14
GO:0032675	GO:0032675	regulation of interleukin-6 production	21/1566	165/22345	0.005768378	0.038825355	Afap1l2/Aqp4/Arrb1/Capn2/Cd24a/Cebpb/Foxj1/Gas6/Hgf/Il33/Lbp/Mbp/Met/Nlrx1/Nod1/Plcg2/Rab7b/Stat3/Syt11/Tbc1d23/Zbtb20	21
GO:0001662	GO:0001662	behavioral fear response	10/1566	57/22345	0.00580463	0.038930816	Apoe/Brinp1/Dbi/Ephb2/Fbxl20/Gja1/Mapk8ip2/Nr2e1/Slc1a1/Spire1	10
GO:0050435	GO:0050435	amyloid-beta metabolic process	10/1566	57/22345	0.00580463	0.038930816	Apoe/Clu/Epha4/Ntrk2/Prnp/Psen2/Rtn1/Rtn3/Rtn4/Sorl1	10
GO:0061383	GO:0061383	trabecula morphogenesis	10/1566	57/22345	0.00580463	0.038930816	Bmpr1a/Heg1/Hey1/Hey2/Notch1/Plxnb1/S1pr1/Sbno2/Sema4d/Sos1	10
GO:0060977	GO:0060977	coronary vasculature morphogenesis	7/1566	32/22345	0.005834755	0.038959422	Angpt1/Fgfr2/Hey2/Notch1/Nrp1/Pdgfrb/Smad6	7
GO:1900273	GO:1900273	positive regulation of long-term synaptic potentiation	7/1566	32/22345	0.005834755	0.038959422	Ephb2/Igsf11/Lgmn/Prkar1b/Reln/Sqstm1/Zdhhc2	7
GO:0060688	GO:0060688	regulation of morphogenesis of a branching structure	11/1566	66/22345	0.005837756	0.038959422	Agt/Bmp4/Cpe/Fgfr2/Hgf/Lrrk2/Met/Pdgfra/Rtn4/Shox2/Sox9	11
GO:1902692	GO:1902692	regulation of neuroblast proliferation	11/1566	66/22345	0.005837756	0.038959422	Cd24a/Ctnna1/Foxg1/Fzd3/Hapln1/Id4/Kifap3/Lrrk2/Notch1/Notch2/Nr2e1	11
GO:1905314	GO:1905314	semi-lunar valve development	8/1566	40/22345	0.005843227	0.038959422	Bmp4/Hey1/Hey2/Notch1/Notch2/Rb1/Smad6/Sox9	8
GO:0007041	GO:0007041	lysosomal transport	17/1566	124/22345	0.00590088	0.039297644	Aktip/Cacng7/Clu/Lamp1/Lamp2/Ndp/Nedd4/Pink1/Psap/Rab7b/Rhob/Scarb2/Snapin/Sorl1/Sort1/Sptbn5/Vps41	17
GO:0006470	GO:0006470	protein dephosphorylation	27/1566	230/22345	0.005908072	0.039299416	Adora1/Cry2/Dusp15/Dusp18/Dusp5/Epm2a/Fkbp1b/Gnai2/Mgat5/Nsmf/Pdgfrb/Pdp1/Phlpp1/Pink1/Ppm1h/Ppp1cb/Ppp1r1b/Ppp2r2b/Ppp2r3a/Ppp2r5a/Ptpn18/Ptpra/Ptpre/Ptprn/Ptprs/Smpd1/Ssh3	27
GO:0006887	GO:0006887	exocytosis	41/1566	389/22345	0.005951487	0.03954185	Adra2a/Anxa2/Bcr/Brsk2/Cacna1a/Clasp1/Erc1/Fbxl20/Gnai2/Gnao1/Itsn1/Lamp1/Lrrk2/Mical3/Ncam1/Notch1/Nr4a3/P2ry2/Pld2/Ppfia3/Prkca/Prrt2/Rab11b/Rab11fip5/Rab2b/Rab33b/Rab3d/S100a10/Scamp1/Scrn1/Snap47/Snapin/Srcin1/Steap3/Stx2/Stxbp2/Syn2/Syt11/Tmem167b/Tspan18/Vps41	41
GO:0060411	GO:0060411	cardiac septum morphogenesis	13/1566	85/22345	0.006082811	0.0403671	Bmp4/Bmpr1a/Dnah11/Fgfr2/Hey1/Hey2/Id2/Notch1/Notch2/Nrp1/Nrp2/Smad6/Zfpm1	13
GO:0006469	GO:0006469	negative regulation of protein kinase activity	24/1566	198/22345	0.006158702	0.040822982	Agt/Apoe/Cav1/Dbndd2/Dnajc3/Ephb2/Fbxo7/Gadd45b/Heg1/Inpp5k/Mapk8ip1/Mvp/Nr2f2/Pkia/Plec/Prkar1b/Prkca/Psen2/Rb1/Slc8a1/Smpd1/Sorl1/Srcin1/Uchl1	24
GO:1903828	GO:1903828	negative regulation of protein localization	28/1566	242/22345	0.00624033	0.041315791	Adra2a/Angpt1/Anxa5/Apoe/Bag3/Coro2b/Ctnna1/Fkbp1b/Gnao1/Gpm6b/Idua/Inpp5k/Lrrk2/Map1a/Map4k4/Mapt/Midn/Nedd4l/Os9/Pkia/Ppp2r5a/Rab11fip5/Snx33/Srcin1/Svip/Tmbim1/Ucp2/Wwp2	28
GO:0003016	GO:0003016	respiratory system process	9/1566	49/22345	0.006381586	0.042152642	Adora1/Cfap54/Dnah9/Gsx2/Hipk2/Hmga1/Ndn/Spag6l/Spef2	9
GO:0043392	GO:0043392	negative regulation of DNA binding	9/1566	49/22345	0.006381586	0.042152642	Cpne1/Habp4/Hey1/Hey2/Id2/Jun/Msx1/Nfib/Zfp462	9
GO:0032024	GO:0032024	positive regulation of insulin secretion	16/1566	115/22345	0.006444684	0.042519924	Abat/Anxa7/Arrb1/Bad/C1qtnf12/Cacna1d/Cd38/Gja1/Glud1/Glul/Gpld1/Myrip/Nnat/Pfkm/Stim1/Tcf7l2	16
GO:0009185	GO:0009185	ribonucleoside diphosphate metabolic process	6/1566	25/22345	0.006534666	0.042790175	Ak3/Ampd3/Bad/Entpd2/Entpd5/Nudt18	6
GO:0032288	GO:0032288	myelin assembly	6/1566	25/22345	0.006534666	0.042790175	Cd9/Ckap5/Cntn1/Mag/Nfasc/Ugt8a	6
GO:0035024	GO:0035024	negative regulation of Rho protein signal transduction	6/1566	25/22345	0.006534666	0.042790175	Adra1a/Heg1/Itga3/Kank1/Met/Tns3	6
GO:0043153	GO:0043153	entrainment of circadian clock by photoperiod	6/1566	25/22345	0.006534666	0.042790175	Cry2/Fbxl21/Fbxl3/Id2/Per3/Ppp1cb	6
GO:0099623	GO:0099623	regulation of cardiac muscle cell membrane repolarization	6/1566	25/22345	0.006534666	0.042790175	Cacna1d/Cacna2d1/Gja1/Kcnh6/Scn4b/Snta1	6
GO:0048659	GO:0048659	smooth muscle cell proliferation	24/1566	199/22345	0.006551351	0.042790175	Agt/Apoe/Bmp4/Bmpr1a/Camk2d/Cav1/Fgfr2/Gna13/Gnai2/Hpgd/Id2/Igfbp5/Itga2/Jun/Ndrg2/Nr4a3/Ogn/Pdcd4/Pdgfrb/Prkca/S1pr1/Tcf7l2/Tgm2/Timp3	24
GO:0000271	GO:0000271	polysaccharide biosynthetic process	11/1566	67/22345	0.006552845	0.042790175	Acadm/Epm2a/Fut9/Has2/Inpp5k/Ndst1/Nr1d1/Phkg1/Ppp1cb/Sorbs1/Ugp2	11
GO:0032835	GO:0032835	glomerulus development	11/1566	67/22345	0.006552845	0.042790175	Ahr/Angpt1/Bmp4/Cd24a/Ednrb/Notch1/Notch2/Pdgfra/Pdgfrb/Plce1/Prom1	11
GO:0002209	GO:0002209	behavioral defense response	10/1566	58/22345	0.006583684	0.042790175	Apoe/Brinp1/Dbi/Ephb2/Fbxl20/Gja1/Mapk8ip2/Nr2e1/Slc1a1/Spire1	10
GO:0030514	GO:0030514	negative regulation of BMP signaling pathway	10/1566	58/22345	0.006583684	0.042790175	Cav1/Chrdl1/Hipk2/Nbl1/Notch1/Skil/Smad6/Sorl1/Tcf7l2/Twsg1	10
GO:0033619	GO:0033619	membrane protein proteolysis	10/1566	58/22345	0.006583684	0.042790175	Adra2a/Apoe/Gpld1/Pacsin3/Prkcq/Psen2/Rgma/Snx33/Timp2/Timp3	10
GO:2000649	GO:2000649	regulation of sodium ion transmembrane transporter activity	10/1566	58/22345	0.006583684	0.042790175	Atp1b1/Camk2d/Fxyd1/Klhl24/Nedd4/Nedd4l/Pick1/Scn4b/Stom/Wnk2	10
GO:2001222	GO:2001222	regulation of neuron migration	10/1566	58/22345	0.006583684	0.042790175	Ctnna2/Cxcr4/Igsf10/Il1r1/Nsmf/Phactr1/Reln/Stat3/Ulk4/Unc5c	10
GO:0048706	GO:0048706	embryonic skeletal system development	19/1566	146/22345	0.006613997	0.042937998	Bmp4/Col2a1/Dlk1/Dlx2/Fgfr2/Flvcr1/Hyal1/Mmp14/Mycn/Ndst1/Pbx1/Pcgf2/Pdgfra/Prrx1/Shox2/Slc35d1/Ucma/Wdr19/Wnt9a	19
GO:0048639	GO:0048639	positive regulation of developmental growth	26/1566	221/22345	0.006624829	0.042937998	Acacb/Agt/Akap6/Apoe/Bbs4/Bmpr1a/Cacng7/Cxcr4/Erbb4/Ezr/Fgfr2/Fn1/Gpam/Hey2/Macf1/Mapt/Musk/Ncam1/Nedd4l/Ngf/Notch1/Nrp1/Pls1/Rnd2/Sema4d/Zfyve27	26
GO:0033674	GO:0033674	positive regulation of kinase activity	43/1566	415/22345	0.006646742	0.042937998	Abi1/Adora1/Adra1a/Adra2a/Agt/Akap6/Angpt1/Bad/Ccdc88a/Cd24a/Clu/Dazap2/Ddr1/Epha4/Erbb4/Fermt2/Fgd4/Fgfr2/Fzd8/Gab1/Gas6/Kdr/Lrp8/Lrrk2/Mapre3/Met/Mmd/Mmd2/Mt3/Musk/Notch2/Ntrk2/Pdgfra/Pdgfrb/Pkd2/Prnp/Reln/Sash1/Slc1a1/Srcin1/Syap1/Tab2/Tom1l1	43
GO:0021781	GO:0021781	glial cell fate commitment	5/1566	18/22345	0.0066594	0.042937998	Nfia/Nfib/Nfix/Sox6/Sox9	5
GO:0046322	GO:0046322	negative regulation of fatty acid oxidation	5/1566	18/22345	0.0066594	0.042937998	Acacb/Acadl/Appl2/Dbi/Sox9	5
GO:0090083	GO:0090083	regulation of inclusion body assembly	5/1566	18/22345	0.0066594	0.042937998	Apoe/Clu/Dnaja4/Hspa2/Sorl1	5
GO:1903729	GO:1903729	regulation of plasma membrane organization	5/1566	18/22345	0.0066594	0.042937998	Ahnak/Anxa2/Asap1/Gsn/S100a10	5
GO:0000422	GO:0000422	autophagy of mitochondrion	13/1566	86/22345	0.006718108	0.043218306	Bnip3/Cers1/Fbxo7/Gabarap/Map1lc3b/Optn/Pink1/Retreg1/Spata18/Sqstm1/Ulk1/Ulk2/Wipi1	13
GO:0061726	GO:0061726	mitochondrion disassembly	13/1566	86/22345	0.006718108	0.043218306	Bnip3/Cers1/Fbxo7/Gabarap/Map1lc3b/Optn/Pink1/Retreg1/Spata18/Sqstm1/Ulk1/Ulk2/Wipi1	13
GO:0050817	GO:0050817	coagulation	22/1566	178/22345	0.006773683	0.043526476	Adra2a/Anxa2/Anxa5/Apoe/Cav1/Cd9/Entpd2/Ephb2/F3/Fzd6/Gas6/Gna13/Papss2/Pdgfra/Pdia4/Pdpn/Prkca/Prkcq/Psen2/Serping1/Tspan9/Vtn	22
GO:0032411	GO:0032411	positive regulation of transporter activity	18/1566	136/22345	0.006789794	0.043580648	Akap6/Asic2/Atp1b1/Atp1b2/Bmp4/Cacna2d1/Cacnb3/Ephb2/Hspa2/Nedd4l/Pink1/Pkd2/Plcg2/Reln/Rgs9/S100a1/Stim1/Wnk2	18
GO:0010661	GO:0010661	positive regulation of muscle cell apoptotic process	8/1566	41/22345	0.006823189	0.043745511	Agt/Arrb1/Bnip3/Camk2d/Capn1/Capn2/Fbxo32/Pdcd4	8
GO:0006970	GO:0006970	response to osmotic stress	14/1566	96/22345	0.006922538	0.044241736	Agt/Anxa7/Bad/Casp1/Dysf/Itga2/Lrrc8a/Lrrc8d/Nedd4l/Pkd2/Prkca/Scn2a/Serpinb6a/Slc2a4	14
GO:0009063	GO:0009063	amino acid catabolic process	14/1566	96/22345	0.006922538	0.044241736	Aass/Abat/Acadsb/Adhfe1/Aldh6a1/Asrgl1/Bckdha/Cdo1/Ddah1/Ddo/Glud1/Oat/Prodh/Sdsl	14
GO:1905954	GO:1905954	positive regulation of lipid localization	17/1566	126/22345	0.00692398	0.044241736	Abca1/Abca3/Abca5/Acacb/Acsl6/Anxa2/Apoe/Bmp6/Cav1/Dbi/Eepd1/Ikbke/P2ry2/Plin2/Plin3/Pltp/Scp2	17
GO:0003205	GO:0003205	cardiac chamber development	24/1566	200/22345	0.006964399	0.044449945	Ahr/Bmp4/Bmpr1a/Cntrl/Cpe/Cplane1/Cxcr4/Dnah11/Fgfr2/Heg1/Hey1/Hey2/Id2/Ndst1/Notch1/Notch2/Nrp1/Nrp2/Pkp2/Plxnd1/Shox2/Smad6/Sos1/Zfpm1	24
GO:0015844	GO:0015844	monoamine transport	16/1566	116/22345	0.007002762	0.044644574	Abat/Agt/Chrna4/Chrnb2/Gabbr1/Gpm6b/Lgals3/Maob/Mapk15/Pick1/Pink1/Plcd1/Rtn4/Slc29a3/Syt11/Tgm2	16
GO:0048488	GO:0048488	synaptic vesicle endocytosis	12/1566	77/22345	0.007073758	0.044945691	Ap3b2/Cd24a/Dnm3/Fcho2/Itsn1/Lrrk2/Sh3gl3/Slc2a4/Sncb/Ston1/Ston2/Syt11	12
GO:1901606	GO:1901606	alpha-amino acid catabolic process	12/1566	77/22345	0.007073758	0.044945691	Aass/Acadsb/Adhfe1/Aldh6a1/Asrgl1/Cdo1/Ddah1/Ddo/Glud1/Oat/Prodh/Sdsl	12
GO:1905515	GO:1905515	non-motile cilium assembly	12/1566	77/22345	0.007073758	0.044945691	Bbs1/Bbs4/Cc2d2a/Ift122/Ift172/Ift74/Ift80/Kif3a/Rpgrip1l/Spag6l/Tmem67/Ttc8	12
GO:0045598	GO:0045598	regulation of fat cell differentiation	19/1566	147/22345	0.007110823	0.045130661	Atat1/Cds1/Cebpb/Dlk1/Fermt2/Id2/Id4/Klf5/Mmp11/Nr1d1/Prdm16/Rorc/Sirt2/Sort1/Syap1/Tcf7l2/Wdfy2/Wnt5b/Zfp36	19
GO:0021772	GO:0021772	olfactory bulb development	9/1566	50/22345	0.007309588	0.046246212	Dlx2/Erbb4/Gsx2/Id2/Lrrk2/Nfix/Nr2e1/Rpgrip1l/Ttc8	9
GO:0070232	GO:0070232	regulation of T cell apoptotic process	9/1566	50/22345	0.007309588	0.046246212	Bcl3/Bmp4/Gpam/Jak3/Kifap3/Lgals3/Prkcq/Rorc/Serpinb9	9
GO:0030282	GO:0030282	bone mineralization	18/1566	137/22345	0.007319193	0.046246212	Bmp4/Bmp6/Bmpr1a/Dlk1/Ecm1/Fgfr2/Gja1/Gpm6b/Ift80/Ltbp3/Nbr1/Nfix/S1pr1/Sbno2/Slc8a1/Snx10/Sox9/Tcf7l2	18
GO:0070304	GO:0070304	positive regulation of stress-activated protein kinase signaling cascade	18/1566	137/22345	0.007319193	0.046246212	Ankrd6/Bmp4/Dixdc1/Fgd4/Gadd45b/Gsn/Hipk2/Map4k4/Mapk8ip1/Mapk8ip2/Met/Mink1/Mturn/Nod1/Rnf13/Sash1/Sh3rf1/Wnt7b	18
GO:0099024	GO:0099024	plasma membrane invagination	11/1566	68/22345	0.007334719	0.046292766	Abca1/Appl2/Arhgap12/Clcn3/Gsn/Itga2/Lbp/Plcg2/Snx33/Spire1/Xkr4	11
GO:0055007	GO:0055007	cardiac muscle cell differentiation	20/1566	158/22345	0.007365676	0.046436492	Acadm/Adra1a/Agt/Akap6/Bmp4/Bmpr1a/Camk2d/Hey2/Met/Nebl/Pdgfra/Pdgfrb/Pdlim5/Plec/Rgs4/Sgcb/Shox2/Slc8a1/Sorbs2/Sox6	20
GO:0032872	GO:0032872	regulation of stress-activated MAPK cascade	24/1566	201/22345	0.007398622	0.046557142	Ankrd6/Bmp4/Dixdc1/Ephb1/Ezr/Fas/Fgd4/Gadd45b/Gsn/Hgf/Hipk2/Map4k4/Mapk8ip1/Mapk8ip2/Met/Mink1/Mturn/Nbr1/Nod1/Phlpp1/Sash1/Sh3rf1/Ulk4/Wnt7b	24
GO:0014032	GO:0014032	neural crest cell development	13/1566	87/22345	0.007404914	0.046557142	Bmp4/Bmpr1a/Cdh2/Ednrb/Erbb4/Fn1/Folr1/Nrp1/Nrp2/Sema4a/Sema4d/Sema6d/Sox9	13
GO:0015850	GO:0015850	organic hydroxy compound transport	34/1566	313/22345	0.007409429	0.046557142	Abat/Abca1/Abca3/Abca5/Agt/Anxa2/Apoe/Bmp6/Cav1/Chrna4/Chrnb2/Eepd1/Gabbr1/Gpm6b/Gramd1b/Gramd1c/Lgals3/Lima1/Maob/Mapk15/Npc1/Pink1/Plcd1/Pltp/Rtn4/Scp2/Slc29a3/Slc44a1/Slc44a2/Slc49a4/Slco1a4/Soat1/Syt11/Tgm2	34
GO:0019722	GO:0019722	calcium-mediated signaling	25/1566	212/22345	0.007429714	0.046598061	Akap6/Atp1b1/Cacna1d/Cd24a/Cxcr4/Dmpk/Ednrb/Efhb/Fkbp1b/Kdr/Lrrk2/Mapt/Ncam1/Ntrk2/Pdgfra/Pdgfrb/Pdk2/Plcg2/Prkd1/Prnp/Rcan3/Slc8a1/Tmem100/Tspan18/Vcam1	25
GO:0009068	GO:0009068	aspartate family amino acid catabolic process	4/1566	12/22345	0.007539129	0.046598061	Aass/Asrgl1/Ddo/Sdsl	4
GO:0009191	GO:0009191	ribonucleoside diphosphate catabolic process	4/1566	12/22345	0.007539129	0.046598061	Ampd3/Entpd2/Entpd5/Nudt18	4
GO:0036295	GO:0036295	cellular response to increased oxygen levels	4/1566	12/22345	0.007539129	0.046598061	Atp6v0a2/Atp6v1a/Cav1/Fas	4
GO:0038063	GO:0038063	collagen-activated tyrosine kinase receptor signaling pathway	4/1566	12/22345	0.007539129	0.046598061	Col4a5/Col4a6/Ddr1/Tspan9	4
GO:0045607	GO:0045607	regulation of inner ear auditory receptor cell differentiation	4/1566	12/22345	0.007539129	0.046598061	Hey1/Hey2/Mycn/Notch1	4
GO:0045631	GO:0045631	regulation of mechanoreceptor differentiation	4/1566	12/22345	0.007539129	0.046598061	Hey1/Hey2/Mycn/Notch1	4
GO:0048012	GO:0048012	hepatocyte growth factor receptor signaling pathway	4/1566	12/22345	0.007539129	0.046598061	Bcar1/Hgf/Met/Nrp1	4
GO:0060020	GO:0060020	Bergmann glial cell differentiation	4/1566	12/22345	0.007539129	0.046598061	Gfap/Gpr37l1/Plpp3/Vim	4
GO:0060502	GO:0060502	epithelial cell proliferation involved in lung morphogenesis	4/1566	12/22345	0.007539129	0.046598061	Bmp4/Fgfr2/Nfib/Sox9	4
GO:0070244	GO:0070244	negative regulation of thymocyte apoptotic process	4/1566	12/22345	0.007539129	0.046598061	Bmp4/Jak3/Kifap3/Rorc	4
GO:0072497	GO:0072497	mesenchymal stem cell differentiation	4/1566	12/22345	0.007539129	0.046598061	Ltbp3/Pdgfra/Sox6/Sox9	4
GO:0090158	GO:0090158	endoplasmic reticulum membrane organization	4/1566	12/22345	0.007539129	0.046598061	Atl1/Atl2/Reep5/Rtn4	4
GO:0099519	GO:0099519	dense core granule cytoskeletal transport	4/1566	12/22345	0.007539129	0.046598061	Kif1a/Kif1b/Kif1c/Kif5a	4
GO:2000980	GO:2000980	regulation of inner ear receptor cell differentiation	4/1566	12/22345	0.007539129	0.046598061	Hey1/Hey2/Mycn/Notch1	4
GO:0046683	GO:0046683	response to organophosphorus	14/1566	97/22345	0.007582495	0.046815099	Ahr/Akap6/Casp1/Cdo1/Ezr/Hmga1/Igfbp5/Inpp5k/Lpar1/Npr2/P2rx6/Pkd2/Plcg2/Slc8a1	14
GO:0045833	GO:0045833	negative regulation of lipid metabolic process	16/1566	117/22345	0.00759903	0.046866189	Acacb/Acadl/Adora1/Adra2a/Apoe/Appl2/Crtc3/Dbi/Dkk3/Gpld1/Insig2/Pik3ip1/Ppp2r5a/Rubcn/Sorl1/Sox9	16
GO:0072594	GO:0072594	establishment of protein localization to organelle	45/1566	442/22345	0.007620022	0.046944628	Agt/Angpt1/Appl2/Bag3/Bcl3/Bmp4/Cacng7/Clu/Cry2/Dusp18/Efcab7/Epm2a/Eps15/Fam53b/Fbxo7/Folr1/Gdap1/Hacl1/Ift122/Il33/Lamp1/Lamp2/Lrrk2/Macf1/Man1a/Mapt/Ndp/Nedd4/Notch1/Pink1/Pkia/Ppp2r2b/Prkcq/Prkd1/Scarb2/Sec62/Sorl1/Sort1/Sqstm1/Stat3/Tspan17/Ubr5/Vps37b/Vps37c/Vps41	45
GO:0031623	GO:0031623	receptor internalization	19/1566	148/22345	0.007637518	0.046955184	Angpt1/Arrb1/Cacng7/Cav1/Cd63/Cd81/Cd9/Dnm3/Eps15/Ezr/Flot1/Iqsec1/Lpar1/Nedd4/Pick1/Plcg2/Pld2/Sirt2/Ulk1	19
GO:0071901	GO:0071901	negative regulation of protein serine/threonine kinase activity	15/1566	107/22345	0.007638286	0.046955184	Agt/Apoe/Cav1/Fbxo7/Heg1/Inpp5k/Mapk8ip1/Nr2f2/Pkia/Prkar1b/Rb1/Slc8a1/Smpd1/Sorl1/Uchl1	15
GO:0060562	GO:0060562	epithelial tube morphogenesis	41/1566	395/22345	0.007675795	0.047134696	Agt/Ahr/Angpt1/Bbs4/Bmp4/Cc2d2a/Ccdc39/Ccdc40/Celsr1/Cobl/Csmd1/Cxcr4/Ddr1/Epha4/Fgfr2/Folr1/Fzd3/Fzd6/Gja1/Gna13/Hey1/Ift122/Ift172/Kdr/Kif3a/Met/Mmp14/Mycn/Notch1/Notch2/Nrp1/Pbx1/Pdgfra/Pkd2/Plxnd1/Rgma/Rhob/Sox9/Spint2/Tctn1/Tmem67	41
GO:0007584	GO:0007584	response to nutrient	12/1566	78/22345	0.00784068	0.048095158	Arsa/Arsb/Dpyd/Folr1/Gas6/Kank2/Mapt/Mlxipl/Ncoa1/Pdk2/Plec/Scd4	12
GO:0055078	GO:0055078	sodium ion homeostasis	8/1566	42/22345	0.007922363	0.048543721	Agt/Atp1b1/Atp1b2/Ednrb/Nr3c2/Scnn1a/Sgk1/Slc8a1	8
GO:0003181	GO:0003181	atrioventricular valve morphogenesis	6/1566	26/22345	0.00800047	0.048706723	Bmpr1a/Hey1/Hey2/Notch1/Smad6/Zfpm1	6
GO:0009648	GO:0009648	photoperiodism	6/1566	26/22345	0.00800047	0.048706723	Cry2/Fbxl21/Fbxl3/Id2/Per3/Ppp1cb	6
GO:0010666	GO:0010666	positive regulation of cardiac muscle cell apoptotic process	6/1566	26/22345	0.00800047	0.048706723	Agt/Bnip3/Camk2d/Capn1/Capn2/Fbxo32	6
GO:0150146	GO:0150146	cell junction disassembly	6/1566	26/22345	0.00800047	0.048706723	C1ql1/Epha4/Iqsec1/Map4k4/Ngef/Ston1	6
GO:1901186	GO:1901186	positive regulation of ERBB signaling pathway	6/1566	26/22345	0.00800047	0.048706723	Afap1l2/Agt/Bcar3/Ccdc88a/Hip1r/Rtn4	6
GO:2000311	GO:2000311	regulation of AMPA receptor activity	6/1566	26/22345	0.00800047	0.048706723	Cacng7/Mapk8ip2/Mink1/Reln/Shisa8/Shisa9	6
GO:0061041	GO:0061041	regulation of wound healing	17/1566	128/22345	0.00808568	0.049172721	Adra2a/Anxa2/Anxa5/Apoe/Cadm4/Cav1/Cd109/Cd9/Clasp1/Cldn19/Cxcr4/Ephb2/Fermt2/Kank1/Pdgfra/Serping1/Vtn	17
GO:0045927	GO:0045927	positive regulation of growth	34/1566	315/22345	0.008138039	0.049380905	Acacb/Agt/Ahr/Akap6/Apoe/Bbs4/Bmpr1a/Cacng7/Cd38/Cntf/Cxcr4/Erbb4/Ezr/Fgfr2/Fn1/Gpam/Hey2/Hyal1/Macf1/Mapt/Mmp14/Musk/Ncam1/Nedd4l/Ngf/Notch1/Nrp1/Pls1/Rnd2/Sema4d/Sgk1/Taf9b/Tfcp2l1/Zfyve27	34
GO:0003281	GO:0003281	ventricular septum development	13/1566	88/22345	0.008146022	0.049380905	Bmp4/Bmpr1a/Cntrl/Cplane1/Cxcr4/Fgfr2/Heg1/Hey1/Hey2/Id2/Notch1/Smad6/Zfpm1	13
GO:0032436	GO:0032436	positive regulation of proteasomal ubiquitin-dependent protein catabolic process	13/1566	88/22345	0.008146022	0.049380905	Cav1/Cdc20b/Clu/Gabarap/Il33/Lrrk2/Pias1/Psen2/Rnf144a/Rnf180/Rnf19b/Sh3rf1/Sirt2	13
GO:0150116	GO:0150116	regulation of cell-substrate junction organization	11/1566	69/22345	0.008187412	0.049574007	Clasp1/Fermt2/Gpm6b/Iqsec1/Kdr/Macf1/Map4k4/Mmp14/Nrp1/Ptpra/S100a10	11
GO:0001936	GO:0001936	regulation of endothelial cell proliferation	19/1566	149/22345	0.00819535	0.049574007	Apoe/Bmp4/Bmp6/Cav1/Cav2/Cnmd/Dlk1/Dysf/Ecm1/F3/Gja1/Jun/Kdr/Nr2f2/Nr4a1/Prkca/Prkd1/Sparc/Stat3	19
GO:0008637	GO:0008637	apoptotic mitochondrial changes	16/1566	118/22345	0.008235291	0.049604059	Acaa2/Bad/Bnip3/Cd24a/Chchd10/Erbb4/Fas/Gpx1/Hgf/Hip1r/Jun/Mpv17l/Pink1/Ppp2r2b/Stpg1/Wdr35	16
GO:1904659	GO:1904659	glucose transmembrane transport	16/1566	118/22345	0.008235291	0.049604059	Appl2/C1qtnf12/Cers1/Clip3/Erbb4/Inpp5k/Met/Nr4a3/Prkca/Sgcb/Slc1a2/Slc2a12/Slc2a4/Sorbs1/Sort1/Stxbp4	16
GO:0021700	GO:0021700	developmental maturation	40/1566	385/22345	0.008249273	0.049604059	Anks1/Atp6v1a/C1ql1/Cacna1a/Cd63/Chrdl1/Clcn3/Cntnap2/Ctsl/Ednrb/Erbb4/Fam210b/Flvcr1/Foxj1/Gja1/Id2/Ift80/Kdr/Lgi4/Lrrk2/Nfasc/Nfia/Nfix/Ngf/Notch1/Npr2/Palm/Plxnb1/Psen2/Ptprn/Rb1/Reln/Rere/Rfx3/S1pr1/Sema4d/Sirt2/Snapin/Snx10/Tfcp2l1	40
GO:0003176	GO:0003176	aortic valve development	7/1566	34/22345	0.008252773	0.049604059	Bmp4/Hey1/Hey2/Notch1/Rb1/Smad6/Sox9	7
GO:0021904	GO:0021904	dorsal/ventral neural tube patterning	7/1566	34/22345	0.008252773	0.049604059	Bmp4/Gpr161/Ift122/Kif3a/Psen2/Tctn1/Wdr19	7
GO:0048714	GO:0048714	positive regulation of oligodendrocyte differentiation	7/1566	34/22345	0.008252773	0.049604059	Cxcr4/Gsx2/Il33/Myrf/Nkx6-2/Ptpra/Zfp488	7
GO:0006835	GO:0006835	dicarboxylic acid transport	14/1566	98/22345	0.008291426	0.049678511	Abat/Adora1/Apba1/Epm2a/Folr1/Gabbr1/Gfap/Gja1/Lrrc8a/Lrrc8d/Ntrk2/Slc1a1/Slc1a2/Ucp2	14
GO:0046718	GO:0046718	viral entry into host cell	14/1566	98/22345	0.008291426	0.049678511	Cav1/Cav2/Ctsb/Eps15/Gas6/Gsn/Lgals1/Mid2/Npc1/Nrp1/Smpd1/Tpcn1/Trim12c/Trim34b	14
GO:0048864	GO:0048864	stem cell development	14/1566	98/22345	0.008291426	0.049678511	Bmp4/Bmpr1a/Cdh2/Ednrb/Erbb4/Fn1/Folr1/Nrp1/Nrp2/Sema4a/Sema4d/Sema6d/Sox9/Wnt7b	14
GO:0048704	GO:0048704	embryonic skeletal system morphogenesis	15/1566	108/22345	0.008311624	0.049746999	Bmp4/Col2a1/Dlx2/Fgfr2/Flvcr1/Hyal1/Mmp14/Mycn/Ndst1/Pcgf2/Pdgfra/Prrx1/Shox2/Wdr19/Wnt9a	15
GO:0000266	GO:0000266	mitochondrial fission	9/1566	51/22345	0.008337199	0.049847486	Bnip3/Gdap1/Inf2/Kdr/Mapt/Pink1/Ppp2r2b/Spire1/Ucp2	9
