# Supplementary material for: NLRX1 limits inflammatory neurodegeneration in the anterior visual pathway
Source: J Neuroinflammation. 2025 Jan 28;22:21. doi: 10.1186/s12974-025-03339-0 (PMC11773851; doi:10.1186/s12974-025-03339-0)
Supplement: Supplementary file 2 — Supplementary Material 2 [file 12974_2025_3339_MOESM2_ESM.zip › Table S7 GO Term Enrichment KO vs WT LPS+IFNg Upregulated.csv]

	ID	Description	GeneRatio	BgRatio	pvalue	p.adjust	geneID	Count
GO:0022613	GO:0022613	ribonucleoprotein complex biogenesis	208/2184	429/22345	3.98E-96	2.41E-92	2810004N23Rik/Aatf/Abce1/Abt1/Bms1/Bop1/Brix1/Bysl/C1qbp/Cdkn2a/Celf2/Clns1a/Dcaf13/Ddx10/Ddx18/Ddx21/Ddx27/Ddx31/Ddx39b/Ddx3x/Ddx49/Ddx54/Ddx56/Denr/Dhx37/Dimt1/Dis3/Dkc1/Ebna1bp2/Eif2s2/Eif2s3x/Eif3a/Eif3d/Eif5/Eif6/Emg1/Esf1/Exosc1/Exosc10/Exosc2/Exosc9/Fbl/Ftsj3/Gar1/Gemin4/Gemin5/Gnl2/Gnl3l/Grwd1/Gtpbp4/Heatr1/Heatr3/Imp3/Ipo4/Ipo9/Isg20l2/Kri1/Krr1/Las1l/Lsg1/Lsm2/Ltv1/Luc7l/Lyar/Mak16/Mbnl…	208
GO:0042254	GO:0042254	ribosome biogenesis	174/2184	315/22345	2.60E-92	7.85E-89	2810004N23Rik/Aatf/Abce1/Abt1/Bms1/Bop1/Brix1/Bysl/C1qbp/Cdkn2a/Dcaf13/Ddx10/Ddx18/Ddx21/Ddx27/Ddx31/Ddx3x/Ddx49/Ddx54/Ddx56/Dhx37/Dimt1/Dis3/Dkc1/Ebna1bp2/Eif5/Eif6/Emg1/Esf1/Exosc1/Exosc10/Exosc2/Exosc9/Fbl/Ftsj3/Gar1/Gnl2/Gnl3l/Grwd1/Gtpbp4/Heatr1/Heatr3/Imp3/Ipo4/Ipo9/Isg20l2/Kri1/Krr1/Las1l/Lsg1/Ltv1/Lyar/Mak16/Mdn1/Mphosph10/Mphosph6/Mrps2/Mrto4/Mterf3/Mtrex/Mybbp1a/Naf1/Nat10/Ncl/Nhp2/Nifk…	174
GO:0034470	GO:0034470	ncRNA processing	167/2184	407/22345	1.32E-63	2.65E-60	Abt1/Bms1/Bop1/Brix1/Bysl/Cdkn2a/Ctu1/Ctu2/Dcaf13/Ddx1/Ddx10/Ddx18/Ddx21/Ddx27/Ddx3x/Ddx49/Ddx54/Ddx56/Dgcr8/Dhx37/Dimt1/Dis3/Dkc1/Dus1l/Dus4l/Ebna1bp2/Eif6/Elac2/Emg1/Esf1/Exosc1/Exosc10/Exosc2/Exosc9/Fbl/Ftsj3/Gar1/Gtpbp3/Gtpbp4/Heatr1/Imp3/Ints6/Ints7/Kri1/Krr1/Kti12/Las1l/Lyar/Mak16/Mettl1/Mettl2/Mphosph10/Mphosph6/Mrto4/Mtrex/Naf1/Nat10/Ncbp1/Ncl/Nhp2/Nifk/Nob1/Nol10/Nol11/Nol6/Nol8/Nol9/Nop…	167
GO:0006364	GO:0006364	rRNA processing	116/2184	213/22345	1.08E-60	1.63E-57	Abt1/Bms1/Bop1/Brix1/Bysl/Cdkn2a/Dcaf13/Ddx10/Ddx18/Ddx21/Ddx27/Ddx49/Ddx54/Ddx56/Dhx37/Dimt1/Dis3/Dkc1/Ebna1bp2/Eif6/Emg1/Esf1/Exosc1/Exosc10/Exosc2/Exosc9/Fbl/Ftsj3/Gar1/Gtpbp4/Heatr1/Imp3/Kri1/Krr1/Las1l/Lyar/Mak16/Mphosph10/Mphosph6/Mrto4/Mtrex/Naf1/Nat10/Ncl/Nhp2/Nifk/Nob1/Nol10/Nol11/Nol6/Nol8/Nol9/Nop14/Nop2/Npm1/Npm3/Nvl/Pa2g4/Pdcd11/Pes1/Pop5/Ppan/Pwp1/Pwp2/Rbm34/Rcl1/Riok1/Riok2/Rpf1/Rp…	116
GO:0016072	GO:0016072	rRNA metabolic process	123/2184	248/22345	3.23E-58	3.89E-55	Abt1/Bms1/Bop1/Brix1/Bysl/Cdkn2a/Dcaf13/Ddx10/Ddx18/Ddx21/Ddx27/Ddx49/Ddx54/Ddx56/Dhx37/Dimt1/Dis3/Dkc1/Ebna1bp2/Eif6/Emg1/Ercc6/Esf1/Exosc1/Exosc10/Exosc2/Exosc9/Fbl/Ftsj3/Gar1/Gtpbp4/Heatr1/Imp3/Kri1/Krr1/Las1l/Lyar/Mak16/Mars1/Mphosph10/Mphosph6/Mrto4/Mtrex/Naf1/Nat10/Ncl/Nhp2/Nifk/Nob1/Nol10/Nol11/Nol6/Nol8/Nol9/Nop14/Nop2/Npm1/Npm3/Nvl/Pa2g4/Pdcd11/Pes1/Polr1a/Polr1b/Polr1e/Pop5/Ppan/Pwp1/Pw…	123
GO:0042274	GO:0042274	ribosomal small subunit biogenesis	63/2184	102/22345	5.36E-38	5.40E-35	2810004N23Rik/Aatf/Abt1/Bms1/Bysl/Dcaf13/Dhx37/Dimt1/Emg1/Exosc10/Fbl/Heatr1/Imp3/Kri1/Krr1/Ltv1/Mphosph10/Nat10/Nob1/Nol10/Nol11/Nol6/Nol7/Nop14/Nop56/Nop58/Npm1/Pno1/Pwp2/Rcl1/Riok1/Riok2/Rpp40/Rps12/Rps13/Rps14/Rps15a/Rps27l/Rps3a1/Rps5/Rps6/Rps6-ps4/Rps7/Rps8/Rrp7a/Rrp9/Rrs1/Snu13/Srfbp1/Tbl3/Tsr1/Tsr2/Utp11/Utp15/Utp18/Utp20/Utp25/Utp4/Wdr3/Wdr36/Wdr43/Wdr46/Wdr75	63
GO:0042273	GO:0042273	ribosomal large subunit biogenesis	51/2184	71/22345	5.75E-36	4.96E-33	Bop1/Brix1/Ddx18/Ebna1bp2/Eif6/Ftsj3/Gtpbp4/Heatr3/Las1l/Mak16/Mdn1/Mrto4/Nhp2/Nifk/Nip7/Nle1/Noc2l/Nol9/Nop16/Nop2/Npm1/Nvl/Pak1ip1/Pes1/Ppan/Rbm34/Rpf1/Rpf2/Rpl10/Rpl10a/Rpl23a/Rpl24/Rpl26/Rpl5/Rpl6/Rpl7/Rpl7a/Rpl7l1/Rplp0/Rrp15/Rrs1/Rsl1d1/Rsl24d1/Sdad1/Snu13/Tma16/Traf7/Urb1/Wdr12/Wdr74/Znhit6	51
GO:0006397	GO:0006397	mRNA processing	123/2184	466/22345	2.29E-25	1.73E-22	Ahcyl1/Akap17b/Alyref/Apobec1/App/C1qbp/Cdk12/Cdk13/Celf2/Clns1a/Cnot6l/Cpsf2/Cstf2/Ddx1/Ddx39a/Ddx39b/Dhx15/Dhx36/Eif4a3/Fxr1/Gemin4/Gemin5/Hnrnpf/Hnrnph1/Hnrnpk/Hnrnpu/Hsf1/Hspa8/Jmjd6/Khdrbs3/Leo1/Lsm2/Luc7l/Mbnl1/Mbnl2/Mtpap/Mtrex/Ncbp1/Ncl/Npm1/Pabpc1/Papola/Pcbp1/Pnn/Pnpt1/Ppp1r8/Ppp4r2/Prmt5/Prmt7/Prpf19/Prpf3/Prpf38b/Prpf39/Prpf40a/Prpf4b/Ptbp1/Ptbp3/Pus1/Pus7/Pus7l/Rbm14/Rbm17/Rbm19/Rbm2…	123
GO:0002181	GO:0002181	cytoplasmic translation	60/2184	140/22345	1.04E-24	6.96E-22	Cnbp/Denr/Dhx36/Eef2/Eif2b3/Eif2s2/Eif2s3x/Eif3a/Eif3d/Eif3m/Eif4a1/Eif4ebp1/Eif5/Etf1/Hnrnpu/Impact/Ncbp1/Nmnat2/Rbm24/Rbm4/Rpl10a/Rpl12/Rpl13/Rpl17/Rpl18/Rpl18a/Rpl19/Rpl23/Rpl23a/Rpl24/Rpl26/Rpl27/Rpl28/Rpl29/Rpl3/Rpl32/Rpl34/Rpl4/Rpl5/Rpl6/Rpl7/Rpl7a/Rplp0/Rps12/Rps13/Rps14/Rps15a/Rps26/Rps27a/Rps3a1/Rps4x/Rps5/Rps6/Rps6-ps4/Rps7/Rps8/Rwdd1/Syncrip/Uba52/Zc3h15	60
GO:0008380	GO:0008380	RNA splicing	113/2184	420/22345	3.88E-24	2.34E-21	Akap17b/Alyref/Atxn7/C1qbp/Ccnl1/Cdk12/Cdk13/Celf2/Clk1/Clk4/Clns1a/Ddx1/Ddx39a/Ddx39b/Dhx15/Eif4a3/Fxr1/Gemin4/Gemin5/Hnrnpf/Hnrnph1/Hnrnpk/Hnrnpu/Hspa8/Ivns1abp/Jmjd6/Kat2a/Khdrbs3/Lsm2/Luc7l/Mbnl1/Mbnl2/Mtrex/Ncbp1/Ncl/Npm1/Pabpc1/Pnn/Ppp1r8/Ppp4r2/Prmt1/Prmt5/Prmt7/Prpf19/Prpf3/Prpf38b/Prpf39/Prpf40a/Prpf4b/Ptbp1/Ptbp3/Pus1/Pus7/Rbm14/Rbm17/Rbm19/Rbm20/Rbm22/Rbm24/Rbm25/Rbm28/Rbm38/Rbm39/Rbm4…	113
GO:0000470	GO:0000470	maturation of LSU-rRNA	26/2184	29/22345	1.31E-23	7.22E-21	Bop1/Ddx18/Eif6/Ftsj3/Gtpbp4/Las1l/Mak16/Nhp2/Nifk/Nol9/Nop2/Npm1/Pes1/Rbm34/Rpf1/Rpf2/Rpl10a/Rpl7/Rpl7a/Rpl7l1/Rrp15/Rsl1d1/Snu13/Urb1/Wdr12/Znhit6	26
GO:0006913	GO:0006913	nucleocytoplasmic transport	99/2184	348/22345	3.03E-23	1.41E-20	Abce1/Ahctf1/Ahcyl1/Akap1/Akirin2/Alyref/Anp32b/Apod/Bach2/Cabp1/Cdkn1a/Cdkn2a/Chchd4/Cse1l/Ddx39a/Ddx39b/Eif4a3/Eif4e/Eif4enif1/Eif6/Elavl1/Fyttd1/Gas6/Heatr3/Hsp90ab1/Hspa9/Ier3/Inpp4b/Ipo4/Ipo5/Ipo7/Ipo9/Kpna1/Kpna4/Kpnb1/Lsg1/Ltv1/Mapk1/Mapk14/Mdm2/Mdn1/Mlx/Ncbp1/Nmd3/Nol6/Nolc1/Npm1/Nsun2/Nup153/Nup188/Nup210/Nup43/Nup50/Nup54/Nup62/Nup88/Nutf2/Nxf1/Peg12/Phb2/Pkd1/Pom121/Ppm1a/Ppp1r12a/Ppp3…	99
GO:0051169	GO:0051169	nuclear transport	99/2184	348/22345	3.03E-23	1.41E-20	Abce1/Ahctf1/Ahcyl1/Akap1/Akirin2/Alyref/Anp32b/Apod/Bach2/Cabp1/Cdkn1a/Cdkn2a/Chchd4/Cse1l/Ddx39a/Ddx39b/Eif4a3/Eif4e/Eif4enif1/Eif6/Elavl1/Fyttd1/Gas6/Heatr3/Hsp90ab1/Hspa9/Ier3/Inpp4b/Ipo4/Ipo5/Ipo7/Ipo9/Kpna1/Kpna4/Kpnb1/Lsg1/Ltv1/Mapk1/Mapk14/Mdm2/Mdn1/Mlx/Ncbp1/Nmd3/Nol6/Nolc1/Npm1/Nsun2/Nup153/Nup188/Nup210/Nup43/Nup50/Nup54/Nup62/Nup88/Nutf2/Nxf1/Peg12/Phb2/Pkd1/Pom121/Ppm1a/Ppp1r12a/Ppp3…	99
GO:0022618	GO:0022618	protein-RNA complex assembly	64/2184	169/22345	1.01E-22	4.33E-20	Abt1/Bop1/Brix1/Celf2/Clns1a/Ddx39b/Denr/Eif2s2/Eif2s3x/Eif3a/Eif3d/Eif5/Eif6/Gemin4/Gemin5/Lsm2/Luc7l/Mbnl1/Mdn1/Mrto4/Naf1/Ncbp1/Nle1/Nop2/Ppan/Prmt5/Prmt7/Prpf19/Prpf3/Prpf39/Ptges3/Pwp2/Rpf2/Rpl10/Rpl23a/Rpl24/Rpl5/Rpl6/Rplp0/Rps14/Rps27l/Rps5/Rps6/Rps6-ps4/Rrp7a/Rrs1/Ruvbl1/Ruvbl2/Scaf11/Sf3a2/Sf3a3/Shq1/Smn1/Snrpb/Snrpf/Snu13/Srsf1/Srsf10/Srsf6/Strap/Traf7/Usp39/Wdr77/Znhit6	64
GO:0071826	GO:0071826	protein-RNA complex organization	65/2184	177/22345	3.32E-22	1.34E-19	Abt1/Bop1/Brix1/Celf2/Clns1a/Ddx39b/Denr/Eif2s2/Eif2s3x/Eif3a/Eif3d/Eif5/Eif6/Gemin4/Gemin5/Kif5b/Lsm2/Luc7l/Mbnl1/Mdn1/Mrto4/Naf1/Ncbp1/Nle1/Nop2/Ppan/Prmt5/Prmt7/Prpf19/Prpf3/Prpf39/Ptges3/Pwp2/Rpf2/Rpl10/Rpl23a/Rpl24/Rpl5/Rpl6/Rplp0/Rps14/Rps27l/Rps5/Rps6/Rps6-ps4/Rrp7a/Rrs1/Ruvbl1/Ruvbl2/Scaf11/Sf3a2/Sf3a3/Shq1/Smn1/Snrpb/Snrpf/Snu13/Srsf1/Srsf10/Srsf6/Strap/Traf7/Usp39/Wdr77/Znhit6	65
GO:0006417	GO:0006417	regulation of translation	104/2184	404/22345	9.68E-21	3.65E-18	Abce1/Abcf1/App/Bzw1/Bzw2/C1qbp/Caprin1/Cnbp/Cnot1/Cnot6l/Dcp2/Ddx39b/Ddx3x/Dhx36/Dnajc1/Eef2/Eif1/Eif2s1/Eif3b/Eif3d/Eif3e/Eif4a3/Eif4e/Eif4e2/Eif4ebp1/Eif4enif1/Eif4g1/Eif4g2/Eif4g3/Eif5/Eif5a/Eif6/Elavl1/Etf1/Exosc2/Exosc9/Fxr1/Gcn1/Gemin5/Grm5/Gspt1/Hnrnpu/Ifrd2/Impact/Ireb2/Kbtbd8/Larp1/Larp4/Larp4b/Lrpprc/Map3k20/Mapk1/Mrps27/Nat10/Ncbp1/Nck2/Ncl/Nmnat2/Nolc1/Npm1/Pa2g4/Pabpc1/Pnpt1/Ppp1ca/…	104
GO:0030490	GO:0030490	maturation of SSU-rRNA	29/2184	46/22345	1.44E-18	5.12E-16	Abt1/Bms1/Bysl/Dcaf13/Dhx37/Heatr1/Kri1/Nat10/Nob1/Nol10/Nol11/Nop14/Pwp2/Rcl1/Riok1/Riok2/Rpp40/Rps8/Rrs1/Snu13/Srfbp1/Tbl3/Tsr1/Tsr2/Utp25/Utp4/Wdr3/Wdr43/Wdr46	29
GO:0034248	GO:0034248	regulation of amide metabolic process	109/2184	468/22345	3.75E-18	1.26E-15	Abce1/Abcf1/App/Bin1/Bzw1/Bzw2/C1qbp/Caprin1/Cnbp/Cnot1/Cnot6l/Dcp2/Ddx39b/Ddx3x/Dhx36/Dnajc1/Eef2/Eif1/Eif2s1/Eif3b/Eif3d/Eif3e/Eif4a3/Eif4e/Eif4e2/Eif4ebp1/Eif4enif1/Eif4g1/Eif4g2/Eif4g3/Eif5/Eif5a/Eif6/Elavl1/Etf1/Exosc2/Exosc9/Fxr1/Gcn1/Gemin5/Grm5/Gspt1/Hnrnpu/Ifrd2/Impact/Ireb2/Kbtbd8/Larp1/Larp4/Larp4b/Lrpprc/Map3k20/Mapk1/Mrps27/Nat10/Ncbp1/Nck2/Ncl/Nmnat2/Nolc1/Npm1/Pa2g4/Pabpc1/Picalm/P…	109
GO:0043484	GO:0043484	regulation of RNA splicing	59/2184	179/22345	1.12E-17	3.57E-15	Atxn7/C1qbp/Ccnl1/Cdk12/Celf2/Clk1/Clk4/Clns1a/Eif4a3/Fxr1/Hnrnpf/Hnrnph1/Hnrnpk/Hnrnpu/Hspa8/Jmjd6/Kat2a/Khdrbs3/Mbnl1/Mbnl2/Ncbp1/Ncl/Npm1/Prmt5/Prpf19/Ptbp1/Ptbp3/Rbm20/Rbm22/Rbm24/Rbm25/Rbm38/Rbm39/Rbm4/Rbmxl1/Rnps1/Rps13/Rps26/Rrp1b/Sf1/Sf3b3/Sf3b4/Sgf29/Slc38a2/Smn1/Srsf1/Srsf10/Srsf2/Srsf3/Srsf6/Srsf7/Srsf9/Supt3/Taf5l/Tra2b/Wdr77/Zfp638/Zfp64/Zpr1	59
GO:0042255	GO:0042255	ribosome assembly	33/2184	64/22345	3.20E-17	9.66E-15	Abt1/Bop1/Brix1/C1qbp/Ddx3x/Dhx37/Eif5/Eif6/Mdn1/Mrps2/Mrto4/Mterf3/Nip7/Nle1/Noa1/Nop2/Ppan/Pwp2/Rpf2/Rpl10/Rpl23a/Rpl24/Rpl5/Rpl6/Rplp0/Rps14/Rps27l/Rps5/Rps6/Rps6-ps4/Rrp7a/Rrs1/Traf7	33
GO:0006403	GO:0006403	RNA localization	56/2184	170/22345	7.77E-17	2.23E-14	Ahctf1/Alyref/Cct2/Cct4/Dcp2/Ddx39a/Ddx39b/Dhx36/Dkc1/Eif4a3/Exosc10/Fbl/Fubp3/Fyttd1/G3bp2/Hnrnpab/Hnrnpu/Hsf1/Kpnb1/Lrpprc/Ncbp1/Nol6/Nop58/Npm1/Nsun2/Nup153/Nup188/Nup210/Nup43/Nup54/Nup62/Nup88/Nxf1/Peg10/Pnpt1/Pom121/Pum2/Rae1/Ran/Ranbp2/Sec13/Seh1l/Srsf1/Srsf3/Srsf7/Ssb/Tcp1/Thoc1/Thoc2/Tomm20/Tpr/Xpo5/Xpot/Yy1/Zc3h11a/Znhit6	56
GO:0006399	GO:0006399	tRNA metabolic process	54/2184	163/22345	2.09E-16	5.73E-14	Ctu1/Ctu2/Ddx1/Dus1l/Dus4l/Ears2/Elac2/Exosc10/Exosc2/Exosc9/Farsa/Farsb/Gars/Gtpbp3/Kti12/Mars1/Mettl1/Mettl2/Nat10/Nsun2/Pnpt1/Polr3d/Polr3e/Pop1/Pop5/Pus1/Pus10/Pus3/Pus7/Pusl1/Qtrt1/Qtrt2/Rars2/Rpp14/Rpp40/Rtcb/Rtraf/Ssb/Tarbp1/Thumpd1/Thumpd3/Trmo/Trmt1/Trmt10a/Trmt10c/Trmt11/Trmt6/Trmt61a/Trnt1/Trub1/Tsen54/Wdr4/Yars2/Yrdc	54
GO:0051168	GO:0051168	nuclear export	55/2184	170/22345	3.59E-16	9.42E-14	Abce1/Ahcyl1/Alyref/Anp32b/Cdkn2a/Chchd4/Cse1l/Ddx39a/Ddx39b/Eif4a3/Eif4e/Eif6/Fyttd1/Gas6/Hspa9/Lsg1/Ltv1/Mdm2/Mdn1/Ncbp1/Nmd3/Nol6/Npm1/Nsun2/Nup153/Nup188/Nup62/Nup88/Nutf2/Nxf1/Peg12/Pkd1/Pom121/Ppm1a/Ptpn14/Rae1/Ran/Ranbp2/Ranbp3/Rbm22/Riok2/Rita1/Sdad1/Smurf1/Srsf3/Ssb/Thoc1/Thoc2/Tpr/Ube2i/Xpo4/Xpo5/Xpo6/Xpot/Zc3h11a	55
GO:0140241	GO:0140241	translation at synapse	27/2184	48/22345	1.34E-15	3.23E-13	Eef2/Rpl10/Rpl10a/Rpl12/Rpl13/Rpl17/Rpl23/Rpl23a/Rpl24/Rpl26/Rpl27/Rpl28/Rpl29/Rpl32/Rpl34/Rpl4/Rpl5/Rpl6/Rpl7/Rpl7a/Rps12/Rps14/Rps15a/Rps26/Rps27a/Rps5/Uba52	27
GO:0140242	GO:0140242	translation at postsynapse	27/2184	48/22345	1.34E-15	3.23E-13	Eef2/Rpl10/Rpl10a/Rpl12/Rpl13/Rpl17/Rpl23/Rpl23a/Rpl24/Rpl26/Rpl27/Rpl28/Rpl29/Rpl32/Rpl34/Rpl4/Rpl5/Rpl6/Rpl7/Rpl7a/Rps12/Rps14/Rps15a/Rps26/Rps27a/Rps5/Uba52	27
GO:0140236	GO:0140236	translation at presynapse	26/2184	47/22345	7.79E-15	1.81E-12	Rpl10/Rpl10a/Rpl12/Rpl13/Rpl17/Rpl23/Rpl23a/Rpl24/Rpl26/Rpl27/Rpl28/Rpl29/Rpl32/Rpl34/Rpl4/Rpl5/Rpl6/Rpl7/Rpl7a/Rps12/Rps14/Rps15a/Rps26/Rps27a/Rps5/Uba52	26
GO:0000375	GO:0000375	RNA splicing, via transesterification reactions	71/2184	275/22345	1.19E-14	2.48E-12	C1qbp/Cdk13/Celf2/Clns1a/Ddx39a/Ddx39b/Eif4a3/Fxr1/Gemin4/Gemin5/Hnrnpk/Hnrnpu/Hspa8/Jmjd6/Khdrbs3/Lsm2/Luc7l/Mbnl1/Mbnl2/Ncbp1/Ncl/Npm1/Prmt5/Prmt7/Prpf19/Prpf3/Prpf39/Prpf40a/Prpf4b/Ptbp1/Ptbp3/Rbm14/Rbm17/Rbm19/Rbm20/Rbm22/Rbm24/Rbm25/Rbm39/Rbm4/Rbm41/Rbmxl1/Rnps1/Scaf11/Sf1/Sf3a2/Sf3a3/Sf3b3/Sf3b4/Sfpq/Smn1/Snrpa/Snrpb/Snrpb2/Snrpf/Snu13/Srrm2/Srsf1/Srsf10/Srsf2/Srsf3/Srsf6/Srsf7/Srsf9/Strap/…	71
GO:0000377	GO:0000377	RNA splicing, via transesterification reactions with bulged adenosine as nucleophile	71/2184	275/22345	1.19E-14	2.48E-12	C1qbp/Cdk13/Celf2/Clns1a/Ddx39a/Ddx39b/Eif4a3/Fxr1/Gemin4/Gemin5/Hnrnpk/Hnrnpu/Hspa8/Jmjd6/Khdrbs3/Lsm2/Luc7l/Mbnl1/Mbnl2/Ncbp1/Ncl/Npm1/Prmt5/Prmt7/Prpf19/Prpf3/Prpf39/Prpf40a/Prpf4b/Ptbp1/Ptbp3/Rbm14/Rbm17/Rbm19/Rbm20/Rbm22/Rbm24/Rbm25/Rbm39/Rbm4/Rbm41/Rbmxl1/Rnps1/Scaf11/Sf1/Sf3a2/Sf3a3/Sf3b3/Sf3b4/Sfpq/Smn1/Snrpa/Snrpb/Snrpb2/Snrpf/Snu13/Srrm2/Srsf1/Srsf10/Srsf2/Srsf3/Srsf6/Srsf7/Srsf9/Strap/…	71
GO:0000398	GO:0000398	mRNA splicing, via spliceosome	71/2184	275/22345	1.19E-14	2.48E-12	C1qbp/Cdk13/Celf2/Clns1a/Ddx39a/Ddx39b/Eif4a3/Fxr1/Gemin4/Gemin5/Hnrnpk/Hnrnpu/Hspa8/Jmjd6/Khdrbs3/Lsm2/Luc7l/Mbnl1/Mbnl2/Ncbp1/Ncl/Npm1/Prmt5/Prmt7/Prpf19/Prpf3/Prpf39/Prpf40a/Prpf4b/Ptbp1/Ptbp3/Rbm14/Rbm17/Rbm19/Rbm20/Rbm22/Rbm24/Rbm25/Rbm39/Rbm4/Rbm41/Rbmxl1/Rnps1/Scaf11/Sf1/Sf3a2/Sf3a3/Sf3b3/Sf3b4/Sfpq/Smn1/Snrpa/Snrpb/Snrpb2/Snrpf/Snu13/Srrm2/Srsf1/Srsf10/Srsf2/Srsf3/Srsf6/Srsf7/Srsf9/Strap/…	71
GO:1903311	GO:1903311	regulation of mRNA metabolic process	74/2184	295/22345	1.68E-14	3.37E-12	Ahcyl1/Apex1/Apobec1/C1qbp/Caprin1/Celf2/Clns1a/Cnot1/Cnot6l/Dcp2/Dhx36/Eif4a3/Eif4enif1/Elavl1/Exosc2/Exosc9/Fastkd1/Fxr1/Hnrnpab/Hnrnpk/Hnrnpu/Hspa8/Jmjd6/Khdrbs3/Larp1/Larp4b/Leo1/Mbnl2/Ncbp1/Ncl/Npm1/Pabpc1/Pabpc4/Papola/Pnpt1/Prmt5/Prpf19/Ptbp1/Ptbp3/Pum1/Pum2/Rbm20/Rbm24/Rbm25/Rbm38/Rbm39/Rbm4/Rbmxl1/Rnps1/Rock2/Secisbp2/Sf1/Sf3b4/Sltm/Srsf1/Srsf10/Srsf2/Srsf3/Srsf6/Srsf7/Srsf9/Syncrip/Tbrg…	74
GO:0000460	GO:0000460	maturation of 5.8S rRNA	22/2184	35/22345	2.30E-14	4.45E-12	Abt1/Bop1/Eif6/Exosc10/Exosc2/Exosc9/Ftsj3/Kri1/Las1l/Mak16/Mphosph6/Mtrex/Nol9/Npm1/Pes1/Rcl1/Rpf1/Rpp40/Rrp15/Rrs1/Urb1/Wdr12	22
GO:0006413	GO:0006413	translational initiation	40/2184	108/22345	2.36E-14	4.45E-12	Abce1/Abcf1/Bzw1/Bzw2/Ddx3x/Denr/Dhx33/Eif1/Eif1a/Eif1ad/Eif2b1/Eif2b3/Eif2s1/Eif2s2/Eif2s3x/Eif3a/Eif3b/Eif3c/Eif3d/Eif3e/Eif3g/Eif3m/Eif4a1/Eif4e/Eif4e2/Eif4ebp1/Eif4g1/Eif4g2/Eif4g3/Eif5/Eif6/Impact/Larp1/Ncbp1/Nck2/Npm1/Ppp1r15b/Rbm4/Tpr/Zfp598	40
GO:0006401	GO:0006401	RNA catabolic process	72/2184	290/22345	6.63E-14	1.21E-11	Apex1/Apobec1/Caprin1/Cnot1/Cnot6l/Dcp2/Ddx49/Dhx36/Dis3/Dkc1/Eif3e/Eif4a3/Eif4enif1/Elavl1/Etf1/Exosc1/Exosc10/Exosc2/Exosc9/Fastkd1/Fxr1/Gspt1/Gtpbp2/Hnrnpab/Hnrnpu/Larp1/Larp4b/Lrpprc/Lsm2/Mettl1/Mrto4/Mtpap/Mtrex/Naf1/Ncbp1/Npm1/Nsun2/Pabpc1/Pabpc4/Pnpt1/Pop1/Ptbp1/Pum1/Pum2/Rbm24/Rbm38/Rnps1/Rock2/Secisbp2/Smg1/Smg5/Smg7/Snd1/Srsf1/Ssb/Supv3l1/Syncrip/Tbrg4/Tent2/Tent4b/Tent5a/Tnrc6c/Trnt1/T…	72
GO:0008033	GO:0008033	tRNA processing	42/2184	121/22345	7.24E-14	1.29E-11	Ctu1/Ctu2/Ddx1/Dus1l/Dus4l/Elac2/Gtpbp3/Kti12/Mettl1/Mettl2/Nat10/Nsun2/Pnpt1/Pop1/Pop5/Pus1/Pus10/Pus3/Pus7/Pusl1/Qtrt1/Qtrt2/Rpp14/Rpp40/Rtcb/Rtraf/Ssb/Tarbp1/Thumpd1/Thumpd3/Trmo/Trmt1/Trmt10a/Trmt10c/Trmt11/Trmt6/Trmt61a/Trnt1/Trub1/Tsen54/Wdr4/Yrdc	42
GO:0000463	GO:0000463	maturation of LSU-rRNA from tricistronic rRNA transcript (SSU-rRNA, 5.8S rRNA, LSU-rRNA)	15/2184	17/22345	7.64E-14	1.32E-11	Bop1/Ddx18/Ftsj3/Gtpbp4/Nifk/Nol9/Npm1/Pes1/Rbm34/Rpf2/Rpl7/Rpl7l1/Urb1/Wdr12/Znhit6	15
GO:0034504	GO:0034504	protein localization to nucleus	77/2184	326/22345	1.51E-13	2.54E-11	Akap1/Akirin2/Apod/App/Cabp1/Cd2ap/Cdkn1a/Cdkn2a/Cse1l/Dclk1/Eif4enif1/Elavl1/Fyn/Heatr3/Hnrnpu/Hsp90ab1/Ipo4/Ipo5/Ipo7/Ipo9/Irs1/Kpna1/Kpna4/Kpnb1/Maged1/Mapk1/Mapk14/Mark3/Mdm2/Mfhas1/Morc3/Nmd3/Nol8/Nolc1/Npm1/Nuak2/Nup153/Nup188/Nup50/Nup54/Nup62/Nup88/Nutf2/Nvl/Osbpl8/Phb2/Pinx1/Polr1a/Pom121/Ppp3ca/Ppp3cb/Ppp3r1/Prickle1/Psen1/Ran/Ranbp2/Rbm22/Rpf2/Rrs1/Sec13/Sesn2/Shh/Six4/Srsf1/Syne1/Tbrg…	77
GO:1901873	GO:1901873	regulation of post-translational protein modification	71/2184	291/22345	2.49E-13	4.06E-11	Aimp2/App/Arnt/Arrdc4/Auts2/Baz2a/Bex2/Birc3/Cdkn2a/Crtap/Cry1/Cul3/Ddx21/Ddx3x/Dnaja3/Egr1/Ercc6/Fyn/Gclc/Gnl3/Gnl3l/Gtpbp4/Hcfc1/Hdac4/Herpud1/Hif1a/Hspa5/Huwe1/Isg15/Ivns1abp/Kansl2/Mapk8/Mta1/Mtbp/Mybbp1a/N4bp1/Nelfa/Nfyc/Noc2l/Npm1/Nxn/Otud4/P3h1/Peli1/Pinx1/Plaa/Prickle1/Prmt3/Psen1/Pten/Ripk2/Rpl23/Rpl5/Rps7/Rrp8/Septin4/Siah2/Smarca5/Sprtn/Spry2/Spsb4/Traf7/Trib2/Trib3/Trim44/Ube2i/Ube2n/…	71
GO:0000462	GO:0000462	maturation of SSU-rRNA from tricistronic rRNA transcript (SSU-rRNA, 5.8S rRNA, LSU-rRNA)	20/2184	32/22345	4.14E-13	6.57E-11	Abt1/Bms1/Bysl/Dcaf13/Dhx37/Heatr1/Kri1/Nol10/Pwp2/Rcl1/Rpp40/Rps8/Rrs1/Tbl3/Tsr1/Tsr2/Utp25/Utp4/Wdr43/Wdr46	20
GO:0072594	GO:0072594	establishment of protein localization to organelle	93/2184	442/22345	7.22E-13	1.12E-10	Agk/Akap1/Akirin2/Apod/Bax/Bbc3/Bid/Cabp1/Cacng5/Cacng8/Cct2/Cct3/Cct4/Cct5/Cct6a/Cct7/Cct8/Cdkn1a/Cdkn2a/Chchd4/Cox18/Cse1l/Ddit3/Dkc1/Eif4enif1/Elavl1/Heatr3/Herpud1/Hk2/Hsp90ab1/Hspa4/Hspa5/Hspa8/Hspd1/Ipo4/Ipo5/Ipo7/Ipo9/Kpna1/Kpna4/Kpnb1/Lrp2/Lrrc7/Mapk1/Mapk14/Nolc1/Nup153/Nup188/Nup50/Nup54/Nup62/Nup88/Nutf2/Pdcd5/Pex5l/Phb2/Pmaip1/Pom121/Ppp3ca/Ppp3r1/Prickle1/Psen1/Ran/Ranbp2/Rbm22/Ruvbl…	93
GO:0097193	GO:0097193	intrinsic apoptotic signaling pathway	75/2184	326/22345	1.28E-12	1.93E-10	Aen/App/Atf4/Bak1/Bax/Bbc3/Bcl2l1/Bid/Cdkn1a/Chac1/Creb3l1/Cycs/Ddias/Ddit3/Ddx3x/Eda2r/Ercc6/Ero1a/Fyn/Fzd1/Hdac1/Hdac2/Herpud1/Hic1/Hif1a/Hmox1/Hnrnpk/Htra2/Hyou1/Ier3/Itpr1/Ivns1abp/Lck/Map2k4/Mapk7/Mdm2/Mllt11/Mybbp1a/Myc/Nck2/Noc2l/Nupr1/Phlda3/Pmaip1/Ppm1f/Ptpn1/Ptpn2/Pycr1/Qrich1/Rack1/Rpl26/Rps27l/Rps7/Rrn3/Rrp8/Septin4/Sfpq/Sgpp1/Siah1a/Stk24/Syvn1/Tmem109/Tpt1/Trap1/Trib3/Trp53/Uaca/Ubq…	75
GO:0018205	GO:0018205	peptidyl-lysine modification	58/2184	224/22345	2.78E-12	4.09E-10	Actl6a/App/Arnt/Auts2/Cdkn2a/Cth/Ddx21/Dhps/Dot1l/Egr1/Ercc6/Fkbp10/Gnl3/Gnl3l/Hcfc1/Hdac2/Hdac4/Ifih1/Jmjd6/Kansl2/Kat14/Kat2a/Kat6a/Kmt5a/Loxl1/Loxl2/Map3k7/Mbd3/Morf4l1/Morf4l2/Mybbp1a/Ndufab1/Nelfa/Nfyc/Noc2l/Plod2/Plod3/Prkaa2/Ruvbl1/Ruvbl2/Senp3/Senp5/Senp6/Setd1a/Setdb1/Sgf29/Shh/Smarca5/Smyd2/Smyd5/Supt3/Suz12/Taf5l/Traf7/Trim28/Ube2i/Wdr5/Zmiz1	58
GO:0045727	GO:0045727	positive regulation of translation	43/2184	139/22345	3.25E-12	4.67E-10	Abcf1/C1qbp/Cnbp/Ddx39b/Ddx3x/Dhx36/Eef2/Eif3d/Eif3e/Eif4a3/Eif4g1/Eif4g2/Eif4g3/Eif5a/Eif6/Elavl1/Fxr1/Hnrnpu/Impact/Larp1/Larp4/Larp4b/Mapk1/Mrps27/Nat10/Nck2/Npm1/Prmt1/Ptbp1/Rbm4/Rbms3/Rpl26/Rpl5/Rps27l/Secisbp2/Serp1/Ssb/Syncrip/Tent4b/Trmt10c/Usp16/Ythdf1/Ythdf3	43
GO:0050684	GO:0050684	regulation of mRNA processing	41/2184	131/22345	6.78E-12	9.52E-10	Ahcyl1/C1qbp/Celf2/Clns1a/Dhx36/Eif4a3/Fxr1/Hnrnpk/Hnrnpu/Hspa8/Jmjd6/Khdrbs3/Leo1/Mbnl2/Ncbp1/Ncl/Npm1/Papola/Prmt5/Prpf19/Ptbp1/Ptbp3/Rbm20/Rbm24/Rbm25/Rbm39/Rbm4/Rbmxl1/Rnps1/Sf1/Sf3b4/Sltm/Srsf10/Srsf2/Srsf3/Srsf6/Srsf7/Srsf9/Tra2b/Wdr77/Zfp64	41
GO:0048024	GO:0048024	regulation of mRNA splicing, via spliceosome	36/2184	106/22345	8.98E-12	1.23E-09	C1qbp/Celf2/Clns1a/Eif4a3/Fxr1/Hnrnpk/Hnrnpu/Hspa8/Jmjd6/Khdrbs3/Mbnl2/Ncbp1/Ncl/Npm1/Prmt5/Prpf19/Ptbp1/Ptbp3/Rbm20/Rbm24/Rbm25/Rbm39/Rbm4/Rbmxl1/Rnps1/Sf1/Sf3b4/Srsf10/Srsf2/Srsf3/Srsf6/Srsf7/Srsf9/Tra2b/Wdr77/Zfp64	36
GO:0032259	GO:0032259	methylation	64/2184	268/22345	1.02E-11	1.37E-09	As3mt/Auts2/Baz2a/Bend3/Bmi1/Bmt2/Carm1/Carnmt1/Comtd1/Dimt1/Dnmt3a/Dot1l/Emg1/Etf1/Fam98a/Fbl/Ftsj3/Gspt1/Gtpbp3/Hcfc1/Hymai/Kansl2/Kmt2d/Kmt5a/Mettl1/Mettl2/Mettl22/Mtap/Mtrr/N6amt1/Nelfa/Nop2/Nsd1/Nsun2/Prdm1/Prdm15/Prmt1/Prmt3/Prmt5/Prmt7/Rab3b/Rab6a/Rnmt/Rrp8/Setd1a/Setdb1/Smarca5/Smyd2/Smyd5/Snrpb/Suz12/Tarbp1/Tex15/Thumpd3/Trmo/Trmt1/Trmt10a/Trmt10c/Trmt11/Trmt6/Trmt61a/Wdr4/Wdr5/Xbp1	64
GO:0140694	GO:0140694	non-membrane-bounded organelle assembly	83/2184	398/22345	2.02E-11	2.65E-09	Abt1/Arhgef2/Arpc2/Atxn2l/Aup1/Bccip/Bop1/Brix1/C1qbp/Caprin1/Cnot1/Cnot6l/Dcaf13/Ddx3x/Dhx37/Dync1h1/Eif2s1/Eif4enif1/Eif5/Eif6/Fscn1/Fxr1/G3bp1/G3bp2/Hdac2/Hnrnpu/Ino80/Itgb1/Jmjd6/Kat2a/Kif2a/Kpnb1/Mapk8/Mdn1/Mef2a/Mef2c/Mrps2/Mrto4/Mterf3/Nip7/Nle1/Noa1/Nop2/Npm1/Nup62/Plk2/Ppan/Prickle1/Prkaa2/Prkar1a/Prox1/Prrc2c/Pten/Pum2/Pwp2/Rbm14/Rcc1/Rnf4/Rpf2/Rpl10/Rpl23a/Rpl24/Rpl5/Rpl6/Rplp0/Rps14/R…	83
GO:1904951	GO:1904951	positive regulation of establishment of protein localization	77/2184	358/22345	2.25E-11	2.89E-09	Acsl3/Acsl4/Actr3/Adam9/Ank3/Anp32b/App/Arf1/Arpc2/Bbc3/Cask/Cct2/Cct3/Cct4/Cct5/Cct6a/Cct7/Cct8/Cd2ap/Cemip/Chrm3/Dkc1/Eif3e/F2rl1/F2rl2/Frmd4a/Fyn/Gas6/Golph3/Gpr68/Hcfc1/Hif1a/Hsp90ab1/Ice1/Ipo5/Irs2/Itpr1/Kif5b/Lrp2/Mapk1/Mapk14/Mcu/Mdm2/Myh9/Nutf2/P2rx7/Pck2/Pdcd5/Plk3/Pmaip1/Ppid/Ppm1a/Ppp3cb/Prkar1a/Prkcb/Psen1/Ptbp1/Ptger4/Ptp4a3/Rack1/Ran/Rapgef4/Rbm22/Sec24a/Serp1/Shh/Stx4a/Tcp1/Tmem132…	77
GO:0043161	GO:0043161	proteasome-mediated ubiquitin-dependent protein catabolic process	88/2184	437/22345	3.55E-11	4.47E-09	Akirin2/Ankib1/Arih1/Ascc3/Atxn3/Aup1/Cd2ap/Cdc16/Cdc34/Cop1/Cul1/Cul3/Dcaf13/Dda1/Ddit3/Ecpas/Edem3/Ercc8/Faf1/Fbxl7/Fem1a/Foxred2/Gclc/Gid4/Herpud1/Hsp90b1/Hspa5/Kctd13/Klhdc2/Klhdc3/Man1a2/Mapk8/Mdm2/Mta1/N4bp1/Nploc4/Pcbp2/Peli1/Plaa/Plk2/Plk3/Ppp2cb/Prickle1/Psen1/Psmc2/Psmc4/Psmc5/Psmc6/Psmd1/Psmd14/Psmd6/Psmd7/Rack1/Rad23a/Rad23b/Rmnd5a/Rnf122/Rnf126/Rnf4/Rybp/Sh3rf3/Shh/Siah1a/Siah2/Smurf…	88
GO:0009451	GO:0009451	RNA modification	43/2184	149/22345	4.17E-11	5.14E-09	Apobec1/Ctu1/Ctu2/Dimt1/Dkc1/Dus1l/Dus4l/Emg1/Fbl/Ftsj3/Gar1/Gtpbp3/Hnrnpab/Jmjd6/Kti12/Mettl1/Mettl2/Naf1/Nat10/Nhp2/Nop2/Nsun2/Pus1/Pus10/Pus3/Pus7/Pus7l/Pusl1/Qtrt1/Qtrt2/Syncrip/Tarbp1/Thumpd1/Thumpd3/Trmo/Trmt1/Trmt10a/Trmt10c/Trmt6/Trmt61a/Trub1/Wdr4/Yrdc	43
GO:0000027	GO:0000027	ribosomal large subunit assembly	16/2184	25/22345	5.70E-11	6.88E-09	Bop1/Brix1/Mdn1/Mrto4/Nle1/Nop2/Ppan/Rpf2/Rpl10/Rpl23a/Rpl24/Rpl5/Rpl6/Rplp0/Rrs1/Traf7	16
GO:2001233	GO:2001233	regulation of apoptotic signaling pathway	87/2184	435/22345	6.65E-11	7.87E-09	Aatf/App/Atf4/Bak1/Bax/Bbc3/Bcl2l1/Bdnf/Bid/Birc6/Bmi1/Camk2b/Creb3l1/Cth/Ctsc/Cx3cl1/Ddias/Ddit3/Ddx3x/Eef1e1/Faf1/Fyn/Fzd1/Gclc/Gclm/Hdac1/Hdac2/Herpud1/Hif1a/Hmox1/Hnrnpk/Htra2/Hyou1/Icam1/Ier3/Itga6/Ivns1abp/Lck/Ltbr/Maged1/Map3k7/Mapk7/Mapk8/Maz/Mdm2/Myc/Nck2/Nle1/Noc2l/Nupr1/Pmaip1/Ppp1ca/Ppp2r1b/Prelid1/Psen1/Psme3/Pten/Ptpn1/Ptpn2/Pycr1/Rack1/Rpl26/Rps7/Rrn3/Septin4/Sfpq/Sfrp2/Siah1a/Siah…	87
GO:0016570	GO:0016570	histone modification	45/2184	163/22345	7.64E-11	8.87E-09	Actl6a/App/Atxn3/Auts2/Baz2a/Ddx21/Dot1l/Ercc6/Hcfc1/Hdac1/Hdac2/Hdac4/Hdac7/Kansl2/Kat14/Kat2a/Kat6a/Leo1/Map3k7/Mbd3/Morf4l1/Morf4l2/Mta1/Mybbp1a/Nelfa/Nfyc/Noc2l/Prmt5/Rrp8/Ruvbl1/Ruvbl2/Setd1a/Setdb1/Sgf29/Smarca5/Smyd2/Smyd5/Supt3/Suz12/Taf5l/Ube2a/Ube2n/Usp16/Wdr5/Xbp1	45
GO:0034250	GO:0034250	positive regulation of amide metabolic process	46/2184	169/22345	7.98E-11	9.10E-09	Abcf1/C1qbp/Cnbp/Ddx39b/Ddx3x/Dhx36/Eef2/Eif3d/Eif3e/Eif4a3/Eif4g1/Eif4g2/Eif4g3/Eif5a/Eif6/Elavl1/Fxr1/Hnrnpu/Impact/Larp1/Larp4/Larp4b/Mapk1/Mrps27/Nat10/Nck2/Npm1/Picalm/Prmt1/Ptbp1/Rbm4/Rbms3/Rock2/Rpl26/Rpl5/Rps27l/Secisbp2/Serp1/Slc2a13/Ssb/Syncrip/Tent4b/Trmt10c/Usp16/Ythdf1/Ythdf3	46
GO:0006402	GO:0006402	mRNA catabolic process	58/2184	243/22345	9.62E-11	1.08E-08	Apex1/Apobec1/Caprin1/Cnot1/Cnot6l/Dcp2/Dhx36/Eif3e/Eif4a3/Eif4enif1/Elavl1/Etf1/Exosc10/Exosc2/Exosc9/Fastkd1/Fxr1/Gspt1/Gtpbp2/Hnrnpab/Hnrnpu/Larp1/Larp4b/Lsm2/Mrto4/Mtpap/Ncbp1/Npm1/Pabpc1/Pabpc4/Pnpt1/Ptbp1/Pum1/Pum2/Rbm24/Rbm38/Rnps1/Rock2/Secisbp2/Smg1/Smg5/Smg7/Snd1/Srsf1/Ssb/Supv3l1/Syncrip/Tbrg4/Tent2/Tent4b/Tent5a/Tnrc6c/Tut4/Vegfa/Xrn2/Ythdf1/Ythdf3/Zc3hav1	58
GO:0034655	GO:0034655	nucleobase-containing compound catabolic process	82/2184	404/22345	1.10E-10	1.21E-08	Apex1/Apobec1/Bax/Caprin1/Cdkn2a/Cnot1/Cnot6l/Dcp2/Ddx49/Dhx36/Dis3/Dkc1/Eif3e/Eif4a3/Eif4enif1/Elavl1/Entpd7/Etf1/Exosc1/Exosc10/Exosc2/Exosc9/Fastkd1/Fxr1/Gspt1/Gtpbp2/Hnrnpab/Hnrnpu/Hsf1/Igfbp3/Larp1/Larp4b/Lrpprc/Lsm2/Mettl1/Mrto4/Mtpap/Mtrex/Naf1/Ncbp1/Npm1/Nsun2/Nudt4/Pabpc1/Pabpc4/Pnpt1/Pop1/Ptbp1/Pum1/Pum2/Rbm24/Rbm38/Rnps1/Rock2/Secisbp2/Smg1/Smg5/Smg7/Snd1/Srsf1/Ssb/Supv3l1/Syncrip/Tbrg…	82
GO:0050657	GO:0050657	nucleic acid transport	41/2184	142/22345	1.15E-10	1.22E-08	Ahctf1/Alyref/Ddx39a/Ddx39b/Eif4a3/Fyttd1/G3bp2/Hsf1/Kpnb1/Lrpprc/Ncbp1/Nol6/Npm1/Nsun2/Nup153/Nup188/Nup210/Nup43/Nup54/Nup62/Nup88/Nxf1/Peg10/Pnpt1/Pom121/Rae1/Ran/Ranbp2/Sec13/Seh1l/Srsf1/Srsf3/Srsf7/Ssb/Thoc1/Thoc2/Tomm20/Tpr/Xpo5/Xpot/Zc3h11a	41
GO:0050658	GO:0050658	RNA transport	41/2184	142/22345	1.15E-10	1.22E-08	Ahctf1/Alyref/Ddx39a/Ddx39b/Eif4a3/Fyttd1/G3bp2/Hsf1/Kpnb1/Lrpprc/Ncbp1/Nol6/Npm1/Nsun2/Nup153/Nup188/Nup210/Nup43/Nup54/Nup62/Nup88/Nxf1/Peg10/Pnpt1/Pom121/Rae1/Ran/Ranbp2/Sec13/Seh1l/Srsf1/Srsf3/Srsf7/Ssb/Thoc1/Thoc2/Tomm20/Tpr/Xpo5/Xpot/Zc3h11a	41
GO:0043414	GO:0043414	macromolecule methylation	53/2184	214/22345	1.44E-10	1.50E-08	Auts2/Baz2a/Bend3/Bmi1/Carm1/Dimt1/Dnmt3a/Dot1l/Emg1/Etf1/Fam98a/Fbl/Ftsj3/Gspt1/Gtpbp3/Hcfc1/Hymai/Kansl2/Kmt5a/Mettl1/Mettl2/Mettl22/Mtrr/N6amt1/Nelfa/Nop2/Nsun2/Prdm1/Prmt1/Prmt3/Prmt5/Prmt7/Rab3b/Rab6a/Setd1a/Setdb1/Smarca5/Smyd2/Smyd5/Snrpb/Suz12/Tarbp1/Tex15/Thumpd3/Trmo/Trmt1/Trmt10a/Trmt10c/Trmt6/Trmt61a/Wdr4/Wdr5/Xbp1	53
GO:0051236	GO:0051236	establishment of RNA localization	41/2184	145/22345	2.35E-10	2.41E-08	Ahctf1/Alyref/Ddx39a/Ddx39b/Eif4a3/Fyttd1/G3bp2/Hsf1/Kpnb1/Lrpprc/Ncbp1/Nol6/Npm1/Nsun2/Nup153/Nup188/Nup210/Nup43/Nup54/Nup62/Nup88/Nxf1/Peg10/Pnpt1/Pom121/Rae1/Ran/Ranbp2/Sec13/Seh1l/Srsf1/Srsf3/Srsf7/Ssb/Thoc1/Thoc2/Tomm20/Tpr/Xpo5/Xpot/Zc3h11a	41
GO:2001242	GO:2001242	regulation of intrinsic apoptotic signaling pathway	49/2184	193/22345	2.81E-10	2.83E-08	App/Atf4/Bax/Bbc3/Bcl2l1/Bid/Creb3l1/Ddias/Ddit3/Ddx3x/Fyn/Fzd1/Hdac1/Hdac2/Herpud1/Hif1a/Hnrnpk/Hyou1/Ivns1abp/Lck/Mapk7/Mdm2/Myc/Nck2/Noc2l/Nupr1/Pmaip1/Ptpn1/Ptpn2/Pycr1/Rack1/Rpl26/Rps7/Rrn3/Septin4/Sfpq/Siah1a/Syvn1/Tpt1/Trap1/Trp53/Ubqln1/Uri1/Usp15/Vdac2/Vnn1/Xbp1/Ybx3/Zfas1	49
GO:0006360	GO:0006360	transcription by RNA polymerase I	25/2184	63/22345	3.01E-10	2.98E-08	Atf4/Baz2a/Bend3/Carm1/Cebpa/Ddx21/Dhx33/Ercc6/Heatr1/Lyar/Mars1/Mybbp1a/Ncl/Nol11/Polr1e/Pwp1/Rasl11a/Rrn3/Smarca5/Spty2d1/Taf1a/Tcof1/Utp15/Wdr43/Wdr75	25
GO:0000466	GO:0000466	maturation of 5.8S rRNA from tricistronic rRNA transcript (SSU-rRNA, 5.8S rRNA, LSU-rRNA)	15/2184	24/22345	3.77E-10	3.67E-08	Abt1/Bop1/Exosc10/Exosc2/Exosc9/Ftsj3/Kri1/Nol9/Npm1/Pes1/Rcl1/Rpp40/Rrs1/Urb1/Wdr12	15
GO:0044270	GO:0044270	cellular nitrogen compound catabolic process	85/2184	436/22345	4.17E-10	3.94E-08	Apex1/Apobec1/Bax/Caprin1/Cdkn2a/Cnot1/Cnot6l/Dcp2/Ddx49/Dhx36/Dis3/Dkc1/Eif3e/Eif4a3/Eif4enif1/Elavl1/Entpd7/Etf1/Exosc1/Exosc10/Exosc2/Exosc9/Fastkd1/Fxr1/Gspt1/Gtpbp2/Hmox1/Hnrnpab/Hnrnpu/Hsf1/Igfbp3/Larp1/Larp4b/Lrpprc/Lsm2/Mettl1/Mrto4/Mtpap/Mtrex/Naf1/Ncbp1/Npm1/Nsun2/Nudt4/Pabpc1/Pabpc4/Pdxp/Pnpt1/Pop1/Ptbp1/Pum1/Pum2/Rbm24/Rbm38/Rnps1/Rock2/Secisbp2/Smg1/Smg5/Smg7/Snd1/Srsf1/Ssb/Supv3l1/S…	85
GO:0046700	GO:0046700	heterocycle catabolic process	85/2184	436/22345	4.17E-10	3.94E-08	Apex1/Apobec1/Bax/Caprin1/Cdkn2a/Cnot1/Cnot6l/Dcp2/Ddx49/Dhx36/Dis3/Dkc1/Eif3e/Eif4a3/Eif4enif1/Elavl1/Entpd7/Etf1/Exosc1/Exosc10/Exosc2/Exosc9/Fastkd1/Fxr1/Gspt1/Gtpbp2/Hmox1/Hnrnpab/Hnrnpu/Hsf1/Igfbp3/Larp1/Larp4b/Lrpprc/Lsm2/Mettl1/Mrto4/Mtpap/Mtrex/Naf1/Ncbp1/Npm1/Nsun2/Nudt4/Pabpc1/Pabpc4/Pdxp/Pnpt1/Pop1/Ptbp1/Pum1/Pum2/Rbm24/Rbm38/Rnps1/Rock2/Secisbp2/Smg1/Smg5/Smg7/Snd1/Srsf1/Ssb/Supv3l1/S…	85
GO:1904816	GO:1904816	positive regulation of protein localization to chromosome, telomeric region	Nov-84	13/22345	4.92E-10	4.57E-08	Cct2/Cct3/Cct4/Cct5/Cct6a/Cct7/Cct8/Dkc1/Gnl3/Gnl3l/Tcp1	11
GO:0006338	GO:0006338	chromatin remodeling	91/2184	483/22345	6.41E-10	5.86E-08	Actl6a/Anp32b/Apobec1/Baz1a/Baz2a/Bend3/Brd2/Brd7/Cebpg/Chd1/Dcaf13/Ddx21/Dnmt3a/Dot1l/Eif1/Epc1/Ercc6/Exosc10/Gatad2a/Grwd1/H1f3/Hcfc1/Hdac1/Hdac2/Hdac4/Hira/Hmga2/Hnrnpu/Ino80/Ino80d/Ino80e/Jdp2/Jmjd6/Kansl2/Kat2a/Kat6a/Kdm2a/Kdm5c/Kmt2d/Lhx2/Loxl2/Mbd3/Morc2a/Morf4l1/Mta1/Mthfr/Mybbp1a/Myc/N6amt1/Nap1l5/Noc2l/Npm1/Npm3/Nsd1/Phf10/Pphln1/Prmt7/Rif1/Rrp8/Ruvbl1/Ruvbl2/Rybp/Set/Setd1a/Setdb1/Sfpq…	91
GO:0051147	GO:0051147	regulation of muscle cell differentiation	43/2184	162/22345	7.72E-10	6.96E-08	Adrb1/Akirin2/Atp11a/Bdnf/Bmp2/Ccn4/Ccnd2/Ctdp1/Cth/Ddx39b/Efnb2/Eif5a/Eng/Epc1/Ereg/Hdac4/Kat2a/Lama1/Lamb1/Lamc1/Maml1/Mapk14/Mdm2/Mef2c/Naca/Nfatc3/Olfm2/Pdgfb/Piezo1/Prox1/Ptbp1/Rbm24/Rbm38/Rbm4/Rbpms2/Rgs2/Shh/Tmsb4x/Tomm70a/Xbp1/Yy1/Zbed6/Zeb1	43
GO:0031400	GO:0031400	negative regulation of protein modification process	88/2184	466/22345	1.09E-09	9.67E-08	Adnp/Akap1/Bak1/Bax/Bex2/Bmp2/Cdkn1a/Cdkn2a/Cep43/Chordc1/Cmya5/Crtap/Cry1/Dnaja3/Dusp1/Dusp6/Dusp7/Eif4g1/Eng/Fem1a/Fyn/Gadd45a/Gclc/Gfra2/Gnl3l/Gtpbp4/Hdac2/Hmgcr/Hspa4/Ibtk/Igfbp3/Impact/Inpp5f/Insr/Isg15/Ivns1abp/Lrrk1/Lyn/Mfhas1/N4bp1/Nck2/Noc2l/Nolc1/Npm1/Nup62/Nxn/Oxr1/P3h1/Pcp4/Pinx1/Plaa/Ppm1f/Ppp1r15b/Ppp1r8/Prkaa2/Prkar1a/Prkar2a/Prmt3/Psen1/Pten/Ptpn1/Ptpn13/Ptpn2/Ptprj/Ptpro/Pwp1/Rac…	88
GO:0072331	GO:0072331	signal transduction by p53 class mediator	41/2184	152/22345	1.13E-09	9.86E-08	Aen/Bax/Bbc3/Bop1/Cdkn1a/Cdkn2a/Cops3/Eda2r/Eef1e1/Hic1/Hnrnpk/Kmt5a/Mdm2/Mybbp1a/Myc/Nop2/Npm1/Nupr1/Pak1ip1/Phlda3/Pidd1/Pmaip1/Rbm38/Rpf2/Rpl23/Rpl26/Rpl5/Rps27l/Rps7/Rrn3/Rrp8/Rrs1/Sesn2/Smyd2/Spred1/Spred2/Tfap4/Tmem109/Trp53/Usp10/Usp15	41
GO:0019439	GO:0019439	aromatic compound catabolic process	86/2184	457/22345	2.00E-09	1.73E-07	Apex1/Apobec1/Bax/Caprin1/Cdkn2a/Cnot1/Cnot6l/Dcp2/Ddx49/Dhx36/Dis3/Dkc1/Eif3e/Eif4a3/Eif4enif1/Elavl1/Entpd7/Ephx1/Etf1/Exosc1/Exosc10/Exosc2/Exosc9/Fastkd1/Fxr1/Gspt1/Gtpbp2/Hmox1/Hnrnpab/Hnrnpu/Hsf1/Igfbp3/Larp1/Larp4b/Lrpprc/Lsm2/Mettl1/Mrto4/Mtpap/Mtrex/Naf1/Ncbp1/Npm1/Nsun2/Nudt4/Pabpc1/Pabpc4/Pdxp/Pnpt1/Pop1/Ptbp1/Pum1/Pum2/Rbm24/Rbm38/Rnps1/Rock2/Secisbp2/Smg1/Smg5/Smg7/Snd1/Srsf1/Ssb/Sup…	86
GO:0006400	GO:0006400	tRNA modification	28/2184	83/22345	2.14E-09	1.82E-07	Ctu1/Ctu2/Dus1l/Dus4l/Gtpbp3/Kti12/Mettl1/Mettl2/Nsun2/Pus1/Pus10/Pus3/Pus7/Pusl1/Qtrt1/Qtrt2/Tarbp1/Thumpd1/Thumpd3/Trmo/Trmt1/Trmt10a/Trmt10c/Trmt6/Trmt61a/Trub1/Wdr4/Yrdc	28
GO:0046822	GO:0046822	regulation of nucleocytoplasmic transport	37/2184	132/22345	2.27E-09	1.91E-07	Akap1/Anp32b/Apod/Cabp1/Cdkn2a/Chchd4/Gas6/Hsp90ab1/Ier3/Inpp4b/Ipo5/Mapk1/Mapk14/Mdm2/Nolc1/Nsun2/Nup153/Nup54/Nup62/Nutf2/Peg12/Ppm1a/Ppp1r12a/Psen1/Ptpn14/Ran/Rbm22/Rbm4/Riok2/Shh/Thoc2/Tpr/Trim28/Uaca/Xbp1/Xpo4/Zpr1	37
GO:0051170	GO:0051170	import into nucleus	45/2184	180/22345	2.51E-09	2.08E-07	Akap1/Akirin2/Apod/Bach2/Cabp1/Cdkn1a/Cse1l/Eif4enif1/Elavl1/Heatr3/Hsp90ab1/Ipo4/Ipo5/Ipo7/Ipo9/Kpna1/Kpna4/Kpnb1/Mapk1/Mapk14/Nolc1/Nup153/Nup188/Nup50/Nup54/Nup62/Nup88/Nutf2/Phb2/Pom121/Ppp3ca/Ppp3r1/Prickle1/Psen1/Ran/Ranbp2/Rbm22/Sec13/Shh/Tpr/Trim28/Trp53/Uaca/Xbp1/Zpr1	45
GO:0045943	GO:0045943	positive regulation of transcription by RNA polymerase I	17/2184	34/22345	2.93E-09	2.39E-07	Atf4/Carm1/Ddx21/Dhx33/Ercc6/Heatr1/Lyar/Mars1/Mybbp1a/Ncl/Nol11/Pwp1/Rasl11a/Smarca5/Utp15/Wdr43/Wdr75	17
GO:0006606	GO:0006606	protein import into nucleus	44/2184	175/22345	3.11E-09	2.50E-07	Akap1/Akirin2/Apod/Cabp1/Cdkn1a/Cse1l/Eif4enif1/Elavl1/Heatr3/Hsp90ab1/Ipo4/Ipo5/Ipo7/Ipo9/Kpna1/Kpna4/Kpnb1/Mapk1/Mapk14/Nolc1/Nup153/Nup188/Nup50/Nup54/Nup62/Nup88/Nutf2/Phb2/Pom121/Ppp3ca/Ppp3r1/Prickle1/Psen1/Ran/Ranbp2/Rbm22/Sec13/Shh/Tpr/Trim28/Trp53/Uaca/Xbp1/Zpr1	44
GO:0032204	GO:0032204	regulation of telomere maintenance	30/2184	96/22345	4.54E-09	3.61E-07	Actl6a/Cct2/Cct3/Cct4/Cct5/Cct6a/Cct7/Cct8/Dcp2/Dhx36/Dkc1/Exosc10/Gnl3/Gnl3l/Hnrnpu/Ino80/Ino80d/Ino80e/Mapk1/Myc/Naf1/Nat10/Pinx1/Ruvbl1/Ruvbl2/Smg1/Smg5/Tcp1/Tent4b/Yy1	30
GO:0045862	GO:0045862	positive regulation of proteolysis	72/2184	366/22345	6.05E-09	4.75E-07	Adam9/Akirin2/Ankib1/Anp32b/App/Arih1/Atxn3/Bak1/Bax/Bbc3/Bid/Ccbe1/Cdkn2a/Cop1/Ctsc/Cycs/Dda1/Ddx3x/Disc1/Dnaja3/Efna3/Fyn/Gclc/Grin2b/Hdac2/Herpud1/Hip1/Hsf1/Hspd1/Htra2/Lck/Lyn/Mapk8/Mdm2/Myc/Myh9/Nupr1/Pdcd2/Pdcd5/Picalm/Pidd1/Plk2/Plk3/Pmaip1/Ppm1f/Prelid1/Prickle1/Psen1/Psme3/Pten/Ptk2/Rack1/Rad23a/Rhbdd1/Ripk2/Rock2/Rps27l/Sfrp2/Sh3rf3/Smad3/Smurf1/Snca/Snx9/Tfap4/Timm17a/Timm23/Tmtc3/Traf…	72
GO:0009895	GO:0009895	negative regulation of catabolic process	69/2184	345/22345	6.18E-09	4.78E-07	Adra1b/Apobec1/Cdkn2a/Cnr1/Csnk2a2/Cyp51/Dhx36/Dkc1/Eif4enif1/Eif4g1/Eif4g2/Elavl1/Foxk2/Fyn/Grin2a/Hdac4/Hmgcr/Hmox1/Hnrnpab/Hnrnpu/Hsp90ab1/Ier3/Laptm4b/Larp1/Larp4b/Lrpprc/Lzts1/Mettl1/Mtmr2/N4bp1/Naf1/Nampt/Nsun2/Nupr1/Pde3b/Psen1/Ptbp1/Ptk2/Ptpn3/Rbm24/Rbm38/Ric1/Rpl23/Rpl5/Rps7/Rybp/Secisbp2/Serpine2/Sf3b3/Shh/Slc7a5/Smad3/Snca/Srsf1/Syncrip/Tent2/Tent4b/Tent5a/Tlk2/Tmem132a/Tmem39a/Trim27/…	69
GO:1904814	GO:1904814	regulation of protein localization to chromosome, telomeric region	Nov-84	15/22345	7.14E-09	5.46E-07	Cct2/Cct3/Cct4/Cct5/Cct6a/Cct7/Cct8/Dkc1/Gnl3/Gnl3l/Tcp1	11
GO:1904851	GO:1904851	positive regulation of establishment of protein localization to telomere	Sep-84	10/22345	7.32E-09	5.52E-07	Cct2/Cct3/Cct4/Cct5/Cct6a/Cct7/Cct8/Dkc1/Tcp1	9
GO:1901875	GO:1901875	positive regulation of post-translational protein modification	43/2184	174/22345	8.18E-09	6.10E-07	Aimp2/App/Arnt/Arrdc4/Auts2/Baz2a/Birc3/Cdkn2a/Cry1/Cul3/Ddx21/Ddx3x/Dnaja3/Egr1/Ercc6/Gnl3/Hcfc1/Hdac4/Hspa5/Huwe1/Kansl2/Mapk8/Mta1/Mybbp1a/Nelfa/Npm1/Peli1/Prickle1/Pten/Ripk2/Rrp8/Septin4/Smarca5/Sprtn/Spsb4/Traf7/Trib2/Trib3/Ube2n/Ube3a/Ubqln1/Wdr5/Xbp1	43
GO:1903320	GO:1903320	regulation of protein modification by small protein conjugation or removal	54/2184	245/22345	8.73E-09	6.37E-07	Aimp2/Arnt/Arrdc4/Bex2/Birc3/Cdkn2a/Cry1/Cul3/Ddx3x/Dnaja3/Egr1/Fyn/Gclc/Gnl3/Gnl3l/Gtpbp4/Hdac4/Herpud1/Hif1a/Hspa5/Huwe1/Isg15/Ivns1abp/Mapk8/Mta1/Mtbp/N4bp1/Npm1/Nxn/Otud4/Peli1/Pinx1/Plaa/Prickle1/Prmt3/Psen1/Pten/Ripk2/Rpl23/Rpl5/Rps7/Septin4/Siah2/Sprtn/Spry2/Spsb4/Traf7/Trib2/Trib3/Trim44/Ube2i/Ube2n/Ube3a/Ubqln1	54
GO:0043543	GO:0043543	protein acylation	40/2184	156/22345	8.75E-09	6.37E-07	Actl6a/App/Auts2/Ddx21/Ddx3x/Ercc6/Golga7b/Hdac2/Hhat/Kansl2/Kat14/Kat2a/Kat6a/Map3k7/Mbd3/Morf4l1/Morf4l2/Mybbp1a/Naa15/Naa25/Naa50/Nat10/Nfyc/Nmt1/Noc2l/Nupr1/Ppm1a/Prkaa2/Ruvbl1/Ruvbl2/Sgf29/Shh/Smarca5/Supt3/Taf5l/Xbp1/Zdhhc13/Zdhhc20/Zdhhc21/Zdhhc5	40
GO:0033120	GO:0033120	positive regulation of RNA splicing	20/2184	49/22345	1.01E-08	7.23E-07	Clns1a/Eif4a3/Hnrnpk/Hspa8/Khdrbs3/Ncbp1/Ncl/Prmt5/Prpf19/Rbm20/Rbm22/Rbmxl1/Sf3b4/Slc38a2/Smn1/Srsf1/Tra2b/Wdr77/Zfp64/Zpr1	20
GO:0000082	GO:0000082	G1/S transition of mitotic cell cycle	52/2184	233/22345	1.05E-08	7.45E-07	Actl6a/Anp32b/Apex1/Bid/Brd7/Camk2b/Ccnd1/Ccnd2/Cdc25a/Cdk17/Cdk6/Cdkn1a/Cdkn2a/Cdkn2b/Dact1/Ddr2/Ddx3x/Dgkz/Dlg1/E2f4/Eif4e/Eif4ebp1/Eif4g1/Esrrb/Hinfp/Ino80/Itgb1/Klf4/Mdm2/Mtbp/Myc/Myo16/Phf10/Pidd1/Pkd1/Plk2/Plk3/Ppp3ca/Psme3/Pten/Rbbp8/Rbm38/Rcc1/Rpl17/Rpl26/Rps27l/Rps6/Tcf3/Trex1/Trp53/Wac/Zpr1	52
GO:0006356	GO:0006356	regulation of transcription by RNA polymerase I	19/2184	46/22345	1.86E-08	1.31E-06	Atf4/Baz2a/Bend3/Carm1/Ddx21/Dhx33/Ercc6/Heatr1/Lyar/Mars1/Mybbp1a/Ncl/Nol11/Pwp1/Rasl11a/Smarca5/Utp15/Wdr43/Wdr75	19
GO:0015931	GO:0015931	nucleobase-containing compound transport	46/2184	198/22345	1.99E-08	1.38E-06	Ahctf1/Alyref/Ddx39a/Ddx39b/Eif4a3/Fyttd1/G3bp2/Hsf1/Kpnb1/Lrpprc/Lrrc8c/Ncbp1/Nol6/Npm1/Nsun2/Nup153/Nup188/Nup210/Nup43/Nup54/Nup62/Nup88/Nxf1/P2rx7/Peg10/Pnpt1/Pom121/Rae1/Ran/Ranbp2/Sec13/Seh1l/Slc25a25/Slc25a36/Slc35c2/Srsf1/Srsf3/Srsf7/Ssb/Thoc1/Thoc2/Tomm20/Tpr/Xpo5/Xpot/Zc3h11a	46
GO:0000479	GO:0000479	endonucleolytic cleavage of tricistronic rRNA transcript (SSU-rRNA, 5.8S rRNA, LSU-rRNA)	Nov-84	16/22345	2.08E-08	1.43E-06	Abt1/Bms1/Bop1/Kri1/Nol9/Npm1/Rcl1/Rpp40/Rrs1/Tbl3/Tsr1	11
GO:0051054	GO:0051054	positive regulation of DNA metabolic process	64/2184	320/22345	2.17E-08	1.47E-06	Actl6a/Anxa3/Apobec1/Babam2/Bax/Baz1a/Brd7/Brpf3/Cacybp/Ccdc117/Cct2/Cct3/Cct4/Cct5/Cct6a/Cct7/Cct8/Cebpg/Ddx39b/Dhx36/Dkc1/Epc1/Epc2/Ercc6/Ercc8/Ereg/Faf1/Gfer/Gnl3/Hnrnpab/Hsf1/Igfbp3/Ino80/Ino80d/Ino80e/Klf4/Lpin1/Map2k4/Mapk1/Mapk8/Morf4l1/Morf4l2/Myc/Naf1/Npm1/Nvl/Otud4/Parg/Pdgfb/Phf10/Ptges3/Rif1/Ruvbl1/Ruvbl2/Slf2/Smarca5/Smchd1/Syncrip/Tcp1/Trim28/Ube2n/Usp7/Vegfa/Yy1	64
GO:0051222	GO:0051222	positive regulation of protein transport	67/2184	342/22345	2.39E-08	1.59E-06	Acsl3/Acsl4/Actr3/Adam9/Ank3/Anp32b/App/Arf1/Arpc2/Bbc3/Cask/Cd2ap/Cemip/Chrm3/Eif3e/F2rl1/F2rl2/Frmd4a/Fyn/Gas6/Golph3/Gpr68/Hcfc1/Hif1a/Hsp90ab1/Ice1/Ipo5/Irs2/Itpr1/Kif5b/Lrp2/Mapk1/Mapk14/Mcu/Mdm2/Myh9/Nutf2/P2rx7/Pck2/Pdcd5/Plk3/Pmaip1/Ppid/Ppm1a/Ppp3cb/Prkar1a/Prkcb/Psen1/Ptbp1/Ptger4/Rack1/Ran/Rapgef4/Rbm22/Sec24a/Serp1/Shh/Stx4a/Tmem132a/Tmem30a/Tomm70a/Tpr/Trim28/Uaca/Xbp1/Xpo4/Zpr1	67
GO:1901361	GO:1901361	organic cyclic compound catabolic process	86/2184	481/22345	2.42E-08	1.59E-06	Apex1/Apobec1/Bax/Caprin1/Cdkn2a/Cnot1/Cnot6l/Dcp2/Ddx49/Dhx36/Dis3/Dkc1/Eif3e/Eif4a3/Eif4enif1/Elavl1/Entpd7/Etf1/Exosc1/Exosc10/Exosc2/Exosc9/Fastkd1/Fxr1/Gspt1/Gtpbp2/Hmox1/Hnrnpab/Hnrnpu/Hsf1/Igfbp3/Larp1/Larp4b/Lrpprc/Lsm2/Mettl1/Mrto4/Mtpap/Mtrex/Naf1/Ncbp1/Npm1/Nsun2/Nudt4/Pabpc1/Pabpc4/Pdxp/Pnpt1/Pop1/Ptbp1/Pum1/Pum2/Rbm24/Rbm38/Rnps1/Rock2/Secisbp2/Smg1/Smg5/Smg7/Snd1/Spp1/Srsf1/Ssb/Supv…	86
GO:2001234	GO:2001234	negative regulation of apoptotic signaling pathway	54/2184	252/22345	2.43E-08	1.59E-06	Aatf/Atf4/Bak1/Bax/Bcl2l1/Bdnf/Bid/Birc6/Bmi1/Creb3l1/Cth/Cx3cl1/Ddias/Ddx3x/Fyn/Fzd1/Gclc/Gclm/Hdac1/Hdac2/Herpud1/Hif1a/Hmox1/Hyou1/Icam1/Ier3/Itga6/Ivns1abp/Map3k7/Mapk7/Maz/Mdm2/Nle1/Noc2l/Prelid1/Psen1/Psme3/Ptpn1/Pycr1/Rack1/Rrn3/Sfrp2/Siah2/Syvn1/Tnfrsf22/Tpt1/Trap1/Unc5b/Uri1/Vdac2/Vegfa/Xbp1/Yap1/Ybx3	54
GO:0006473	GO:0006473	protein acetylation	32/2184	114/22345	2.60E-08	1.69E-06	Actl6a/App/Auts2/Ddx21/Ddx3x/Ercc6/Hdac2/Kansl2/Kat14/Kat2a/Kat6a/Map3k7/Mbd3/Morf4l1/Morf4l2/Mybbp1a/Naa15/Naa25/Naa50/Nat10/Nfyc/Noc2l/Nupr1/Prkaa2/Ruvbl1/Ruvbl2/Sgf29/Shh/Smarca5/Supt3/Taf5l/Xbp1	32
GO:0000956	GO:0000956	nuclear-transcribed mRNA catabolic process	33/2184	120/22345	2.75E-08	1.76E-06	Apobec1/Caprin1/Cnot1/Cnot6l/Dcp2/Dhx36/Eif3e/Eif4a3/Eif4enif1/Etf1/Exosc10/Exosc2/Exosc9/Gspt1/Gtpbp2/Hnrnpab/Hnrnpu/Mrto4/Mtpap/Ncbp1/Pabpc1/Ptbp1/Rnps1/Secisbp2/Smg1/Smg5/Smg7/Ssb/Syncrip/Tent2/Tent4b/Tnrc6c/Xrn2	33
GO:0000723	GO:0000723	telomere maintenance	37/2184	145/22345	3.58E-08	2.27E-06	Actl6a/Apex1/Cct2/Cct3/Cct4/Cct5/Cct6a/Cct7/Cct8/Dcp2/Dhx36/Dkc1/Exosc10/Gar1/Gnl3/Gnl3l/Hnrnpu/Ino80/Ino80d/Ino80e/Mapk1/Myc/Naf1/Nat10/Nhp2/Pinx1/Ptges3/Rif1/Ruvbl1/Ruvbl2/Smg1/Smg5/Tcp1/Telo2/Tent4b/Yy1/Zfp365	37
GO:0070203	GO:0070203	regulation of establishment of protein localization to telomere	Sep-84	11/22345	3.67E-08	2.31E-06	Cct2/Cct3/Cct4/Cct5/Cct6a/Cct7/Cct8/Dkc1/Tcp1	9
GO:0032386	GO:0032386	regulation of intracellular transport	66/2184	339/22345	3.90E-08	2.41E-06	Actr3/Akap1/Ank3/Anp32b/Apod/Arf1/Arpc2/Arv1/Bbc3/Cabp1/Cdkn2a/Cemip/Chchd4/Cnih2/Dync1h1/Eif3e/Fyn/Gas6/Hsp90ab1/Ice1/Ier3/Inpp4b/Inpp5f/Insig1/Ipo5/Kif5b/Map2/Mapk1/Mapk14/Mapk8/Mdm2/Mtmr2/Nolc1/Nsun2/Nup153/Nup54/Nup62/Nutf2/Pdcd5/Peg12/Pla2g3/Plk3/Pmaip1/Ppm1a/Ppp1r12a/Psen1/Ptpn1/Ptpn14/Ran/Rbm22/Rbm4/Reep6/Rhot1/Riok2/Sec24b/Shh/Thoc2/Tmem30a/Tomm70a/Tpr/Trim28/Uaca/Usp7/Xbp1/Xpo4/Zpr1	66
GO:0016573	GO:0016573	histone acetylation	22/2184	62/22345	3.91E-08	2.41E-06	Actl6a/App/Auts2/Ddx21/Ercc6/Kansl2/Kat14/Kat2a/Kat6a/Map3k7/Mbd3/Morf4l1/Morf4l2/Mybbp1a/Nfyc/Noc2l/Ruvbl1/Ruvbl2/Sgf29/Smarca5/Supt3/Taf5l	22
GO:1903313	GO:1903313	positive regulation of mRNA metabolic process	36/2184	140/22345	4.40E-08	2.68E-06	Apobec1/Caprin1/Clns1a/Cnot1/Cnot6l/Dcp2/Dhx36/Eif4a3/Eif4enif1/Exosc2/Exosc9/Fxr1/Hnrnpu/Hspa8/Leo1/Ncbp1/Ncl/Pabpc1/Pnpt1/Prmt5/Prpf19/Pum1/Rbm24/Rbmxl1/Rock2/Sf3b4/Syncrip/Tent4b/Tnrc6c/Tra2b/Tut4/Wdr77/Ythdf1/Ythdf3/Zc3hav1/Zfp64	36
GO:0140053	GO:0140053	mitochondrial gene expression	40/2184	165/22345	4.74E-08	2.86E-06	C1qbp/Ears2/Elac2/Fastkd1/Gadd45gip1/Gars/Lrpprc/Mrpl1/Mrpl12/Mrpl17/Mrpl21/Mrpl23/Mrpl30/Mrpl37/Mrpl38/Mrpl52/Mrpl53/Mrps10/Mrps18a/Mrps18b/Mrps2/Mrps22/Mrps27/Mrps30/Mrps35/Mrps6/Mterf3/Pnpt1/Polrmt/Ppargc1b/Ptcd3/Rars2/Shmt2/Supv3l1/Tbrg4/Tfam/Trmt10c/Trnt1/Twnk/Yars2	40
GO:0042770	GO:0042770	signal transduction in response to DNA damage	42/2184	178/22345	5.06E-08	3.02E-06	Atrip/Babam2/Bid/Ccnd1/Ccng1/Cdkn1a/Cdkn2a/Cops3/Creb3l1/Cry1/Ddx39b/Dgkz/Dot1l/Eef1e1/Ercc6/Gadd45a/Hic1/Hinfp/Ier3/Ints7/Kmt5a/Map3k20/Mapk14/Mbtps2/Mdm2/Npm1/Pidd1/Pmaip1/Prpf19/Rbm38/Rpl26/Rps27l/Sesn2/Smyd2/Spred1/Spred2/Tfap4/Thoc1/Trex1/Trp53/Usp10/Wac	42
GO:0045814	GO:0045814	negative regulation of gene expression, epigenetic	32/2184	117/22345	5.11E-08	3.02E-06	Apobec1/Baz1a/Baz2a/Bend3/Dnmt3a/Epc1/Hdac1/Hdac2/Hdac4/Hmga2/Kmt2d/Lhx2/Mbd3/Morc2a/Mta1/Myc/Pphln1/Rif1/Rrp8/Setdb1/Smarca5/Smchd1/Smyd5/Spty2d1/Suz12/Tasor2/Tex15/Tpr/Trim27/Trim28/Trip12/Usp7	32
GO:0019079	GO:0019079	viral genome replication	33/2184	123/22345	5.28E-08	3.03E-06	Atg16l1/Banf1/Bst2/Ddx3x/Ddx56/Eef1a1/Gas6/Gbp3/Hmga2/Hspa8/Ifih1/Ifitm2/Ifitm3/Isg15/Larp1/Morc2a/Mx2/N4bp1/Nr5a2/Nucks1/Oasl1/Pcbp1/Pcbp2/Ppid/Prox1/Rad23a/Rsad2/Setdb1/Shfl/Tmem39a/Trim28/Vapa/Zc3hav1	33
GO:0006457	GO:0006457	protein folding	41/2184	172/22345	5.37E-08	3.03E-06	Ahsa1/Cct2/Cct3/Cct4/Cct5/Cct6a/Cct7/Cct8/Chchd4/Chordc1/Dnaja2/Dnaja3/Dnajb5/Dnajc1/Dnajc2/Dnajc25/Dnajc7/Ero1a/Fkbp10/Fkbp4/Hsp90ab1/Hsp90b1/Hspa4/Hspa5/Hspa8/Hspa9/Hspd1/Hsph1/Nudcd2/Nudcd3/P3h1/Pdcd5/Pdia5/Pofut2/Ppic/Ppid/Ptges3/Ranbp2/Tbce/Tcp1/Trap1	41
GO:0000054	GO:0000054	ribosomal subunit export from nucleus	Nov-84	17/22345	5.38E-08	3.03E-06	Abce1/Eif6/Lsg1/Ltv1/Mdn1/Nmd3/Npm1/Nup88/Ran/Riok2/Sdad1	11
GO:0033750	GO:0033750	ribosome localization	Nov-84	17/22345	5.38E-08	3.03E-06	Abce1/Eif6/Lsg1/Ltv1/Mdn1/Nmd3/Npm1/Nup88/Ran/Riok2/Sdad1	11
GO:1902570	GO:1902570	protein localization to nucleolus	Nov-84	17/22345	5.38E-08	3.03E-06	Cdkn2a/Nmd3/Nol8/Npm1/Nvl/Pinx1/Polr1a/Ran/Rpf2/Rrs1/Utp25	11
GO:0044843	GO:0044843	cell cycle G1/S phase transition	54/2184	258/22345	5.60E-08	3.13E-06	Actl6a/Anp32b/Apex1/Bid/Brd7/Camk2b/Ccnd1/Ccnd2/Cdc25a/Cdk17/Cdk6/Cdkn1a/Cdkn2a/Cdkn2b/Dact1/Ddr2/Ddx3x/Dgkz/Dlg1/E2f4/Eif4e/Eif4ebp1/Eif4g1/Esrrb/Hinfp/Ino80/Itgb1/Klf4/Mdm2/Mtbp/Myc/Myo16/Phb2/Phf10/Pidd1/Pkd1/Plk2/Plk3/Ppp3ca/Psme3/Pten/Rbbp8/Rbm38/Rcc1/Rpl17/Rpl26/Rps27l/Rps6/Tcf3/Tcim/Trex1/Trp53/Wac/Zpr1	54
GO:1900180	GO:1900180	regulation of protein localization to nucleus	39/2184	160/22345	5.93E-08	3.29E-06	Akap1/Apod/App/Cabp1/Cd2ap/Cdkn2a/Dclk1/Fyn/Hsp90ab1/Ipo5/Ipo7/Maged1/Mapk1/Mapk14/Mark3/Mfhas1/Nmd3/Nolc1/Npm1/Nup54/Nup62/Nutf2/Nvl/Pinx1/Polr1a/Ppp3cb/Psen1/Ran/Rbm22/Sesn2/Shh/Tpr/Trim28/Trim8/Uaca/Wwtr1/Xbp1/Yap1/Zpr1	39
GO:0006760	GO:0006760	folic acid-containing compound metabolic process	13/2184	24/22345	6.36E-08	3.49E-06	Aldh1l2/Atic/Fpgs/Gart/Gch1/Mthfd1l/Mthfd2/Mthfd2l/Mthfr/Mtrr/Sardh/Shmt1/Shmt2	13
GO:0010212	GO:0010212	response to ionizing radiation	34/2184	130/22345	6.60E-08	3.59E-06	Aen/Apobec1/Babam2/Bak1/Bax/Bbc3/Bcl2l1/Ccnd2/Cdkn1a/Cop1/Ddias/Egr1/Ercc6/Ercc8/Gadd45a/Hsf1/Ino80/Ints7/Lrp2/Map3k20/Mapk14/Mdm2/Mta1/Myc/Nucks1/Pmaip1/Rnf4/Rpl26/Sfrp2/Tlk2/Tmem109/Trex1/Trp53/Yap1	34
GO:0060562	GO:0060562	epithelial tube morphogenesis	73/2184	395/22345	7.04E-08	3.79E-06	Adamts12/Adm/Areg/Bmp2/Bmp7/Brd2/Cited2/Clic4/Col4a1/Dlg1/Efnb2/Eng/Etv4/Etv5/Ext1/Fgf1/Flt1/Fzd1/Gatad2a/Gbx2/Gpc3/Hif1a/Hmga2/Hs3st3b1/Kat2a/Kdm2a/Lama1/Lama5/Lgr5/Lhx2/Lmo4/Lrp2/Luzp1/Maged1/Map3k7/Mef2c/Mthfd1l/Mthfr/Mtss1/Myc/Ncoa3/Nfatc3/Npnt/Ntn1/Nup50/Phb2/Pkd1/Ppp1ca/Ppp3r1/Prickle1/Prkacb/Psen1/Rock2/Rps7/Ryr2/Sec24b/Sfrp2/Shh/Six4/Slc12a2/Smad3/Sostdc1/Spry1/Spry2/Tead1/Tmtc3/Tnc/Tulp3…	73
GO:0043487	GO:0043487	regulation of RNA stability	42/2184	180/22345	7.10E-08	3.79E-06	Apex1/Apobec1/Caprin1/Cnot1/Cnot6l/Dcp2/Ddx49/Dhx36/Dkc1/Eif4enif1/Elavl1/Exosc2/Exosc9/Fastkd1/Fxr1/Hnrnpu/Larp1/Larp4b/Mettl1/Naf1/Npm1/Nsun2/Pabpc1/Pabpc4/Pnpt1/Ptbp1/Pum1/Pum2/Rbm24/Rbm38/Rock2/Srsf1/Syncrip/Tbrg4/Tent4b/Tent5a/Tnrc6c/Tut4/Vegfa/Ythdf1/Ythdf3/Zc3h18	42
GO:0040029	GO:0040029	epigenetic regulation of gene expression	49/2184	226/22345	7.23E-08	3.83E-06	Apobec1/Baz1a/Baz2a/Bend3/Brd7/Dcaf13/Dnmt3a/Eif1/Epc1/Exosc10/Hcfc1/Hdac1/Hdac2/Hdac4/Hmga2/Hnrnpu/Kansl2/Kdm2a/Kmt2d/Lhx2/Mbd3/Morc2a/Mta1/Myc/N6amt1/Noc2l/Pphln1/Prmt7/Rif1/Rrp8/Setd1a/Setdb1/Sgf29/Smarca5/Smchd1/Smyd5/Spty2d1/Suz12/Tasor2/Tdg/Tet3/Tex15/Tpr/Trim27/Trim28/Trip12/Trp53/Usp7/Wdr5	49
GO:0006475	GO:0006475	internal protein amino acid acetylation	23/2184	69/22345	7.39E-08	3.84E-06	Actl6a/App/Auts2/Ddx21/Ercc6/Kansl2/Kat14/Kat2a/Kat6a/Map3k7/Mbd3/Morf4l1/Morf4l2/Mybbp1a/Nfyc/Noc2l/Ruvbl1/Ruvbl2/Sgf29/Shh/Smarca5/Supt3/Taf5l	23
GO:0018393	GO:0018393	internal peptidyl-lysine acetylation	23/2184	69/22345	7.39E-08	3.84E-06	Actl6a/App/Auts2/Ddx21/Ercc6/Kansl2/Kat14/Kat2a/Kat6a/Map3k7/Mbd3/Morf4l1/Morf4l2/Mybbp1a/Nfyc/Noc2l/Ruvbl1/Ruvbl2/Sgf29/Shh/Smarca5/Supt3/Taf5l	23
GO:0071480	GO:0071480	cellular response to gamma radiation	14/2184	28/22345	7.44E-08	3.84E-06	Bcl2l1/Cdkn1a/Ddias/Egr1/Hsf1/Map3k20/Mdm2/Rnf4/Rpl26/Tlk2/Tmem109/Trex1/Trp53/Yap1	14
GO:0071900	GO:0071900	regulation of protein serine/threonine kinase activity	65/2184	339/22345	8.94E-08	4.57E-06	Adam9/App/Bccip/Bmp2/Cab39/Ccnd1/Ccnd2/Ccng1/Ccnjl/Cdk12/Cdkn1a/Cdkn2a/Cdkn2b/Cemip/Chordc1/Ddx3x/Dusp1/Dusp7/Fem1a/Fgf1/Flt1/Fzd10/Fzd4/Gadd45a/Gtpbp4/Hmga2/Hmgcr/Hsp90ab1/Il34/Insr/Irak1/Kitl/Lyn/Maged1/Map2k4/Map3k7/Mef2c/Nolc1/Nup62/P2rx7/Pdgfb/Pkd1/Prkar1a/Prkar2a/Prox1/Psen1/Psrc1/Pten/Ptpn1/Ptprj/Rgs2/Ror2/Sesn2/Sfrp2/Snca/Spry1/Spry2/Spry4/Tcim/Tead1/Telo2/Tfap4/Trib2/Trib3/Vegfa	65
GO:0032200	GO:0032200	telomere organization	37/2184	150/22345	9.25E-08	4.67E-06	Actl6a/Apex1/Cct2/Cct3/Cct4/Cct5/Cct6a/Cct7/Cct8/Dcp2/Dhx36/Dkc1/Exosc10/Gar1/Gnl3/Gnl3l/Hnrnpu/Ino80/Ino80d/Ino80e/Mapk1/Myc/Naf1/Nat10/Nhp2/Pinx1/Ptges3/Rif1/Ruvbl1/Ruvbl2/Smg1/Smg5/Tcp1/Telo2/Tent4b/Yy1/Zfp365	37
GO:0010332	GO:0010332	response to gamma radiation	19/2184	50/22345	9.27E-08	4.67E-06	Apobec1/Bak1/Bax/Bcl2l1/Cdkn1a/Ddias/Egr1/Ercc6/Hsf1/Map3k20/Mdm2/Myc/Rnf4/Rpl26/Tlk2/Tmem109/Trex1/Trp53/Yap1	19
GO:0098781	GO:0098781	ncRNA transcription	35/2184	138/22345	9.76E-08	4.84E-06	Apln/App/Bmp2/Cdkn2a/Egr1/Ell2/Ercc6/Gnl3/Hdac2/Hdac4/Hif1a/Ice1/Klf4/Mars1/Mrtfb/Myc/Ncl/Nfatc3/Nfkb1/Nol11/Npm1/Npm3/Pdgfb/Polr1a/Polr1b/Polr1e/Polr3d/Polr3e/Pwp1/Smad3/Snapc4/Tcof1/Tead1/Trp53/Yy1	35
GO:0031331	GO:0031331	positive regulation of cellular catabolic process	66/2184	347/22345	9.77E-08	4.84E-06	Adam9/Adra1b/App/Atf6/Atg16l1/Bax/Bid/Caprin1/Cnot1/Cnot6l/Dcp2/Ddit3/Dhx36/Eif4enif1/Esrrb/Exosc2/Exosc9/Fxr1/Hif1a/Hmox1/Hnrnpu/Hsf1/Igfbp3/Insr/Irs1/Irs2/Larp1/Ldlr/Map3k7/Mlx/Mtdh/Myc/P2rx7/Pabpc1/Pip4k2b/Plk2/Plk3/Pnpt1/Prkaa2/Psen1/Ptpn1/Pum1/Rbm24/Ripk2/Rock2/Sesn2/Snca/Snx18/Snx9/Sptlc2/Sting1/Supv3l1/Syncrip/Tent4b/Tnrc6c/Trim65/Trim8/Trp53inp1/Tut4/Wac/Xbp1/Ythdf1/Ythdf3/Zc3h18/Zc3hav1/…	66
GO:0031396	GO:0031396	regulation of protein ubiquitination	46/2184	209/22345	1.12E-07	5.52E-06	Aimp2/Arrdc4/Bex2/Birc3/Cdkn2a/Cry1/Cul3/Ddx3x/Dnaja3/Fyn/Gclc/Gnl3l/Gtpbp4/Herpud1/Hspa5/Huwe1/Isg15/Ivns1abp/Mapk8/Mta1/Mtbp/N4bp1/Npm1/Nxn/Peli1/Pinx1/Plaa/Prickle1/Prmt3/Psen1/Pten/Ripk2/Rpl23/Rpl5/Rps7/Septin4/Siah2/Sprtn/Spry2/Spsb4/Trib2/Trib3/Trim44/Ube2n/Ube3a/Ubqln1	46
GO:0001522	GO:0001522	pseudouridine synthesis	Nov-84	18/22345	1.26E-07	6.09E-06	Dkc1/Gar1/Naf1/Nhp2/Pus1/Pus10/Pus3/Pus7/Pus7l/Pusl1/Trub1	11
GO:0010563	GO:0010563	negative regulation of phosphorus metabolic process	76/2184	423/22345	1.27E-07	6.09E-06	Adnp/Akap1/Atxn7/Bak1/Bax/Birc3/Bmp2/Cdkn1a/Cdkn2a/Cdkn2b/Cep43/Chordc1/Cmya5/Ddr2/Dnaja3/Dusp1/Dusp6/Dusp7/Eif4g1/Eng/Fem1a/Gadd45a/Gfra2/Grb10/Hmgcr/Hnrnpu/Hspa4/Ibtk/Igfbp3/Impact/Inpp5f/Insr/Irs2/Lpin1/Lrrk1/Lyn/Mfhas1/Nck2/Nolc1/Npm1/Nup62/Pcp4/Pdgfb/Ppm1f/Ppp1r15b/Ppp1r8/Prkar1a/Prkar2a/Psen1/Pten/Ptpn1/Ptpn13/Ptpn2/Ptprj/Ptpro/Pwp1/Rack1/Rgs2/Rock2/Rtraf/Sfrp2/Snca/Socs3/Spred1/Spred2/Spry…	76
GO:0045936	GO:0045936	negative regulation of phosphate metabolic process	76/2184	423/22345	1.27E-07	6.09E-06	Adnp/Akap1/Atxn7/Bak1/Bax/Birc3/Bmp2/Cdkn1a/Cdkn2a/Cdkn2b/Cep43/Chordc1/Cmya5/Ddr2/Dnaja3/Dusp1/Dusp6/Dusp7/Eif4g1/Eng/Fem1a/Gadd45a/Gfra2/Grb10/Hmgcr/Hnrnpu/Hspa4/Ibtk/Igfbp3/Impact/Inpp5f/Insr/Irs2/Lpin1/Lrrk1/Lyn/Mfhas1/Nck2/Nolc1/Npm1/Nup62/Pcp4/Pdgfb/Ppm1f/Ppp1r15b/Ppp1r8/Prkar1a/Prkar2a/Psen1/Pten/Ptpn1/Ptpn13/Ptpn2/Ptprj/Ptpro/Pwp1/Rack1/Rgs2/Rock2/Rtraf/Sfrp2/Snca/Socs3/Spred1/Spred2/Spry…	76
GO:0070202	GO:0070202	regulation of establishment of protein localization to chromosome	Sep-84	12/22345	1.34E-07	6.27E-06	Cct2/Cct3/Cct4/Cct5/Cct6a/Cct7/Cct8/Dkc1/Tcp1	9
GO:0071479	GO:0071479	cellular response to ionizing radiation	23/2184	71/22345	1.34E-07	6.27E-06	Babam2/Bbc3/Bcl2l1/Ccnd2/Cdkn1a/Ddias/Egr1/Gadd45a/Hsf1/Ino80/Ints7/Map3k20/Mapk14/Mdm2/Nucks1/Rnf4/Rpl26/Sfrp2/Tlk2/Tmem109/Trex1/Trp53/Yap1	23
GO:0006479	GO:0006479	protein methylation	29/2184	104/22345	1.35E-07	6.27E-06	Auts2/Baz2a/Carm1/Dot1l/Etf1/Fam98a/Gspt1/Hcfc1/Kansl2/Kmt5a/Mettl22/N6amt1/Nelfa/Prdm1/Prmt1/Prmt3/Prmt5/Prmt7/Rab3b/Rab6a/Setd1a/Setdb1/Smarca5/Smyd2/Smyd5/Snrpb/Suz12/Wdr5/Xbp1	29
GO:0008213	GO:0008213	protein alkylation	29/2184	104/22345	1.35E-07	6.27E-06	Auts2/Baz2a/Carm1/Dot1l/Etf1/Fam98a/Gspt1/Hcfc1/Kansl2/Kmt5a/Mettl22/N6amt1/Nelfa/Prdm1/Prmt1/Prmt3/Prmt5/Prmt7/Rab3b/Rab6a/Setd1a/Setdb1/Smarca5/Smyd2/Smyd5/Snrpb/Suz12/Wdr5/Xbp1	29
GO:0034976	GO:0034976	response to endoplasmic reticulum stress	54/2184	265/22345	1.42E-07	6.52E-06	App/Atf4/Atf6/Atxn3/Aup1/Bak1/Bax/Bbc3/Bcl2l1/Bid/Ccnd1/Chac1/Creb3l1/Ddit3/Ddx3x/Ecpas/Edem3/Eif2s1/Eif4g1/Ero1a/Faf1/Foxred2/Gorasp2/Herpud1/Hsp90b1/Hspa5/Hyou1/Itpr1/Man1a2/Map3k20/Mbtps2/Nck2/Nploc4/Nupr1/Parp8/Pmaip1/Ppp1r15b/Ppp2cb/Psmc6/Ptpn1/Ptpn2/Qrich1/Rhbdd1/Serp1/Sesn2/Stc2/Syvn1/Tmtc3/Trib3/Trim25/Trp53/Ubqln1/Usp14/Xbp1	54
GO:0006278	GO:0006278	RNA-templated DNA biosynthetic process	21/2184	61/22345	1.45E-07	6.56E-06	Cct2/Cct3/Cct4/Cct5/Cct6a/Cct7/Cct8/Dcp2/Dkc1/Exosc10/Gar1/Gnl3l/Hnrnpu/Mapk1/Nat10/Nhp2/Pinx1/Ptges3/Tcp1/Telo2/Tent4b	21
GO:0007004	GO:0007004	telomere maintenance via telomerase	21/2184	61/22345	1.45E-07	6.56E-06	Cct2/Cct3/Cct4/Cct5/Cct6a/Cct7/Cct8/Dcp2/Dkc1/Exosc10/Gar1/Gnl3l/Hnrnpu/Mapk1/Nat10/Nhp2/Pinx1/Ptges3/Tcp1/Telo2/Tent4b	21
GO:2000278	GO:2000278	regulation of DNA biosynthetic process	33/2184	128/22345	1.48E-07	6.67E-06	Cct2/Cct3/Cct4/Cct5/Cct6a/Cct7/Cct8/Cdkn1a/Dach1/Dcp2/Ddx39b/Dkc1/Dnajc2/Dusp1/Exosc10/Gfer/Gnl3l/Hnrnpu/Jade3/Klf4/Mapk1/Myc/Naf1/Nat10/Npm1/Nvl/Pdgfb/Pinx1/Ptges3/Tcp1/Tent4b/Trp53/Vegfa	33
GO:0016311	GO:0016311	dephosphorylation	62/2184	324/22345	1.89E-07	8.45E-06	Acp6/Akap1/Alpl/Bmp2/Calm2/Cdc25a/Cdh5/Cmya5/Ctdp1/Dusp1/Dusp11/Dusp4/Dusp6/Dusp7/Hsp90b1/Inpp4b/Inpp5b/Inpp5f/Lpin1/Mef2c/Mfhas1/Mtmr2/Npnt/Pdxp/Pgam5/Ppargc1b/Ppm1a/Ppm1f/Ppp1ca/Ppp1r12a/Ppp1r15b/Ppp1r8/Ppp2cb/Ppp2r1b/Ppp3ca/Ppp3cb/Ppp3r1/Ppp4r1/Ppp4r3a/Ptbp1/Pten/Ptp4a3/Ptpn1/Ptpn13/Ptpn14/Ptpn2/Ptpn3/Ptpn9/Ptprg/Ptprj/Ptprm/Ptpro/Rock2/Rpl5/Sgpp1/Slc39a10/Smad3/Smg5/Swap70/Synj2/Ublcp1/Uri1	62
GO:0070059	GO:0070059	intrinsic apoptotic signaling pathway in response to endoplasmic reticulum stress	22/2184	67/22345	1.91E-07	8.45E-06	App/Atf4/Bak1/Bax/Bbc3/Bcl2l1/Chac1/Creb3l1/Ddit3/Ero1a/Herpud1/Hyou1/Itpr1/Nck2/Pmaip1/Ptpn1/Ptpn2/Qrich1/Syvn1/Trib3/Trp53/Xbp1	22
GO:0018394	GO:0018394	peptidyl-lysine acetylation	25/2184	83/22345	1.92E-07	8.45E-06	Actl6a/App/Auts2/Ddx21/Ercc6/Hdac2/Kansl2/Kat14/Kat2a/Kat6a/Map3k7/Mbd3/Morf4l1/Morf4l2/Mybbp1a/Nfyc/Noc2l/Prkaa2/Ruvbl1/Ruvbl2/Sgf29/Shh/Smarca5/Supt3/Taf5l	25
GO:1901607	GO:1901607	alpha-amino acid biosynthetic process	20/2184	57/22345	2.00E-07	8.73E-06	Aldh18a1/Asns/Ass1/Bcat1/Cad/Cth/Gls/Got1/Mri1/Mtap/Mthfd2l/Mthfr/Mtrr/Phgdh/Plod2/Plod3/Psat1/Pycr1/Shmt1/Shmt2	20
GO:0017148	GO:0017148	negative regulation of translation	46/2184	213/22345	2.03E-07	8.80E-06	Caprin1/Cnot1/Cnot6l/Dcp2/Ddx3x/Dhx36/Eif2s1/Eif4a3/Eif4e/Eif4e2/Eif4ebp1/Eif4enif1/Eif4g1/Eif6/Exosc2/Exosc9/Fxr1/Hnrnpu/Ifrd2/Ireb2/Larp1/Map3k20/Ncl/Nmnat2/Pabpc1/Pnpt1/Pum1/Pus7/Rack1/Rbm24/Rbm4/Rgs2/Rock2/Serbp1/Sesn2/Shfl/Shmt1/Syncrip/Tent4b/Tnrc6c/Tpr/Tut4/Wtip/Ythdf1/Ythdf3/Zfp598	46
GO:0031503	GO:0031503	protein-containing complex localization	49/2184	234/22345	2.23E-07	9.62E-06	Abce1/Akirin2/Cacng5/Cacng8/Cnih2/Dlg1/Efnb2/Eif6/Fkbp4/Fxr1/Gpc4/Gpc6/Grip1/Hip1/Hnrnpu/Ipo9/Itgb1/Kif5b/Klc3/Lrrc7/Lsg1/Ltv1/Mdn1/Mios/Myo5b/Nbea/Neto1/Neto2/Nmd3/Npm1/Nptx1/Nptx2/Nup88/Ppp3r1/Ralgapa2/Ran/Rap1a/Rapgef4/Rcc2/Riok2/Sdad1/Seh1l/Sfpq/Shisa6/Snap25/Stx1b/Stx4a/Vac14/Zfp365	49
GO:1901796	GO:1901796	regulation of signal transduction by p53 class mediator	25/2184	84/22345	2.48E-07	1.06E-05	Bop1/Cdkn2a/Cops3/Eef1e1/Hic1/Hnrnpk/Kmt5a/Mdm2/Myc/Nop2/Npm1/Pak1ip1/Pmaip1/Rpf2/Rpl23/Rpl26/Rpl5/Rps7/Rrn3/Rrs1/Smyd2/Spred1/Spred2/Trp53/Usp15	25
GO:0051028	GO:0051028	mRNA transport	30/2184	113/22345	2.70E-07	1.15E-05	Ahctf1/Alyref/Ddx39a/Ddx39b/Eif4a3/Fyttd1/G3bp2/Hsf1/Lrpprc/Ncbp1/Nsun2/Nup188/Nup210/Nup43/Nup54/Nup62/Nup88/Nxf1/Peg10/Pom121/Ranbp2/Sec13/Seh1l/Srsf1/Srsf3/Srsf7/Thoc1/Thoc2/Tpr/Zc3h11a	30
GO:0051098	GO:0051098	regulation of binding	72/2184	401/22345	2.78E-07	1.17E-05	Actr3/Adnp/App/Bambi/Bax/Bdnf/Bmp2/Btaf1/Cald1/Carm1/Cdkn1a/Cdkn2a/Ctbp2/Cycs/Dact1/Ddit3/Disc1/Dot1l/Eif2b1/Eif2s1/Eif3d/Eif3e/Eif4a3/Eif4g1/Foxc1/Gnl3l/Gtpbp4/Hdac2/Hdac4/Hmga2/Hmox1/Hnrnpk/Hsf1/Hsp90ab1/Hspa4/Ide/Klf4/Lhx2/Lif/Map2/Mapk8/Mark3/Myc/Ncbp1/Nes/Nmd3/Nsd1/Nucks1/Nvl/Pdgfb/Pinx1/Pkd1/Plcl1/Plcl2/Plk2/Ppp2cb/Ppp3ca/Psen1/Rack1/Ran/Ripk2/Shh/Smad3/Sox11/Sting1/Tdg/Tfap4/Tmem132a/Trib3…	72
GO:0071897	GO:0071897	DNA biosynthetic process	41/2184	183/22345	3.26E-07	1.37E-05	Cct2/Cct3/Cct4/Cct5/Cct6a/Cct7/Cct8/Cdkn1a/Dach1/Dcp2/Ddx39b/Dkc1/Dnajc2/Dusp1/Exosc10/Gar1/Gfer/Gnl3l/Hnrnpu/Jade3/Klf4/Lig3/Mapk1/Myc/Naf1/Nat10/Nhp2/Npm1/Nvl/Pdgfb/Pinx1/Pold2/Ptges3/Rev1/Sprtn/Tcp1/Telo2/Tent4b/Trex1/Trp53/Vegfa	41
GO:2000232	GO:2000232	regulation of rRNA processing	Oct-84	16/22345	3.59E-07	1.49E-05	Dimt1/Heatr1/Ncl/Riok1/Riok2/Shq1/Usp36/Utp15/Wdr43/Wdr75	10
GO:0044772	GO:0044772	mitotic cell cycle phase transition	78/2184	449/22345	3.61E-07	1.49E-05	Actl6a/Anp32b/Apex1/App/Babam2/Bid/Brd7/Calm2/Camk2b/Ccnd1/Ccnd2/Ccng1/Ccnjl/Cdc16/Cdc25a/Cdk17/Cdk6/Cdkn1a/Cdkn2a/Cdkn2b/Creb3l1/Ctdp1/Cul3/Dact1/Ddr2/Ddx3x/Dgkz/Dlg1/Dync1li1/E2f4/Eif4e/Eif4ebp1/Eif4g1/Esrrb/Fbxl7/Hinfp/Ier3/Ino80/Itgb1/Kat14/Klf4/Mbtps2/Mdm2/Mtbp/Myc/Myo16/Nae1/Nes/Phb2/Phf10/Pidd1/Pinx1/Pkd1/Plk2/Plk3/Ppp3ca/Psme3/Pten/Rbbp8/Rbm38/Rcc1/Rcc2/Riok2/Rpl17/Rpl24/Rpl26/Rps27l/Rps6…	78
GO:0031123	GO:0031123	RNA 3'-end processing	27/2184	97/22345	3.75E-07	1.54E-05	Ahcyl1/App/Cpsf2/Cstf2/Dhx36/Dkc1/Elac2/Exosc10/Exosc2/Exosc9/Fbl/Ints6/Ints7/Leo1/Mtpap/Ncbp1/Papola/Pnpt1/Rprd1a/Scaf8/Ssb/Supv3l1/Tent2/Tent4b/Trmt10c/Trnt1/Tut4	27
GO:0051259	GO:0051259	protein complex oligomerization	52/2184	259/22345	3.89E-07	1.59E-05	App/Bbc3/Bend3/Cth/Ehd4/Elavl1/Farsa/Farsb/G3bp2/Gls/Gria2/Grin2b/Ifih1/Isg15/Jmjd6/Kcna1/Kcnc1/Kcnc3/Kcnc4/Kcnd3/Kcnf1/Kcng1/Kcnv1/Kctd13/Kctd15/Kctd3/Lrrc8c/Mat2a/Mcu/Ninj1/P2rx3/Pdcd6ip/Peg10/Pkd1/Pnpt1/Prmt1/Ripk2/Shmt1/Shmt2/Sigmar1/Slc1a5/Slc31a1/Snca/Steap4/Sting1/Tmem70/Trim65/Trp53/Twnk/Usp16/Vasp/Znhit6	52
GO:0006282	GO:0006282	regulation of DNA repair	45/2184	211/22345	3.98E-07	1.61E-05	Actl6a/Atrip/Atxn7/Babam2/Brd7/Ccdc117/Cebpg/Cgas/Epc1/Epc2/Ercc6/Ercc8/Hmga2/Hsf1/Ier3/Ino80/Ino80d/Ino80e/Kat2a/Kmt5a/Morf4l1/Morf4l2/Otub2/Parg/Phf10/Ppp4r2/Rif1/Rnf169/Ruvbl1/Ruvbl2/Senp3/Sf3b3/Sgf29/Slf2/Smchd1/Supt3/Taf5l/Tex15/Trim28/Ube2n/Ubqln4/Usp1/Usp51/Yy1/Zfp365	45
GO:0010833	GO:0010833	telomere maintenance via telomere lengthening	23/2184	75/22345	4.09E-07	1.65E-05	Cct2/Cct3/Cct4/Cct5/Cct6a/Cct7/Cct8/Dcp2/Dhx36/Dkc1/Exosc10/Gar1/Gnl3l/Hnrnpu/Mapk1/Naf1/Nat10/Nhp2/Pinx1/Ptges3/Tcp1/Telo2/Tent4b	23
GO:0045786	GO:0045786	negative regulation of cell cycle	69/2184	383/22345	4.29E-07	1.72E-05	Atf5/Atrip/Babam2/Bmp2/Bmp7/Brd7/Btg3/Ccnd1/Ccng1/Cdk6/Cdkn1a/Cdkn2a/Cdkn2b/Cebpa/Creb3l1/Cry1/Dact1/Ddx39b/Dgkz/Dlg1/Dot1l/Dync1li1/Ercc6/Foxc1/Hinfp/Hsf1/Ier3/Ints7/Kat2a/Klf4/Lif/Map3k20/Mapk14/Mbtps2/Mdm2/Mtbp/Myo16/Nae1/Nle1/Npm1/Nsun2/Nubp1/Nupr1/Pidd1/Pinx1/Plk3/Prkacb/Prox1/Prpf19/Pten/Ptpn3/Rbbp8/Rbm38/Rpl24/Rpl26/Rps27l/Rps6/Rps6ka2/Rrp8/Smarca5/Tfap4/Thoc1/Tpr/Trex1/Trim35/Trp53/Wac/Zf…	69
GO:0090287	GO:0090287	regulation of cellular response to growth factor stimulus	60/2184	318/22345	4.88E-07	1.94E-05	Adamts12/Apln/Bambi/Bmp2/Cask/Ccbe1/Cdh5/Cdkn2b/Chst11/Cited2/Creb3l1/Crim1/Elapor2/Eng/Epn2/Fbn1/Fbn2/Fgf1/Fst/Fzd1/Fzd4/Got1/Gpc3/Grb10/Hdac1/Hdac2/Hif1a/Hspa5/Lrp2/Ltbp1/Myof/Npnt/Pdgfb/Peg10/Ppm1a/Prkcb/Prmt1/Ptp4a3/Ptpn1/Sfrp2/Shisa2/Sinhcaf/Smad3/Smurf1/Sostdc1/Sox11/Spred1/Spred2/Spred3/Spry1/Spry2/Spry4/Strap/Sulf2/Trp53/Ube2o/Usp15/Vegfa/Xbp1/Zeb1	60
GO:0006414	GO:0006414	translational elongation	20/2184	60/22345	5.18E-07	2.05E-05	Abce1/Ascc3/Eef1a1/Eef1a2/Eef1b2/Eef1g/Eef2/Eif4a3/Eif4e2/Eif5a/Gcn1/Grm5/Gtpbp2/Rack1/Secisbp2/Shfl/Trnt1/Usp10/Usp16/Zfp598	20
GO:0031330	GO:0031330	negative regulation of cellular catabolic process	42/2184	193/22345	5.43E-07	2.13E-05	Adra1b/Apobec1/Cnr1/Dhx36/Dkc1/Eif4enif1/Eif4g1/Eif4g2/Elavl1/Foxk2/Hmox1/Hnrnpab/Hnrnpu/Larp1/Larp4b/Lrpprc/Lzts1/Mettl1/Mtmr2/Naf1/Nampt/Nsun2/Nupr1/Ptbp1/Ptk2/Ptpn3/Rbm24/Rbm38/Secisbp2/Slc7a5/Snca/Srsf1/Syncrip/Tent2/Tent4b/Tent5a/Tmem39a/Trim27/Trp53/Ubqln4/Usp36/Vegfa	42
GO:0034063	GO:0034063	stress granule assembly	14/2184	32/22345	5.99E-07	2.32E-05	Atxn2l/Caprin1/Ddx3x/Dync1h1/Eif2s1/G3bp1/G3bp2/Prkaa2/Prrc2c/Pum2/Ubap2l/Usp10/Ythdf1/Ythdf3	14
GO:0051149	GO:0051149	positive regulation of muscle cell differentiation	24/2184	82/22345	6.03E-07	2.32E-05	Adrb1/Atp11a/Ccn4/Cth/Ddx39b/Efnb2/Eif5a/Eng/Epc1/Kat2a/Lama1/Lamb1/Lamc1/Maml1/Mapk14/Mdm2/Mef2c/Olfm2/Piezo1/Prox1/Rbm24/Rbm4/Shh/Tmsb4x	24
GO:0001558	GO:0001558	regulation of cell growth	77/2184	447/22345	6.03E-07	2.32E-05	Acsl4/Actr3/Adnp/Adrb1/Bbc3/Bdnf/Bst2/Ccn4/Cdh4/Cdkn1a/Cdkn2a/Cep43/Ctdp1/Cth/Ddx39b/Ddx3x/Ddx49/Disc1/Dnajc2/Eif4g1/Eif4g2/Exosc2/Exosc9/Flt4/Hnrnpk/Ifrd1/Igfbp3/Igfbp4/Ino80/Map2/Myo5b/N6amt1/Ncbp1/Ncoa3/Npm1/Ntn1/Nubp1/P3h1/Picalm/Plaa/Plxna4/Ppan/Prr5/Psrc1/Ptch2/Pten/Ptk2/Ptprj/Pum2/Rack1/Rasal1/Rerg/Rgs2/Rpl4/Sema3a/Sema3c/Sema4f/Sema6d/Serpine2/Sesn2/Sfrp2/Slc23a2/Smad3/Smurf1/St7l/Supv3l1…	77
GO:0048863	GO:0048863	stem cell differentiation	55/2184	284/22345	6.14E-07	2.34E-05	Bmp7/Cdk12/Cdk13/Cdk6/Cited2/Dhx36/Dmrta2/Esrrb/Etv4/Ext1/Foxc1/Fzd1/Gatad2a/Gbx2/Hdac1/Hdac2/Hif1a/Hnrnpu/Hspa9/Itgb1/Jag1/Kbtbd8/Kitl/Lama5/Lif/Mapk1/Mapk14/Mbd3/Mef2c/Mta1/Ncoa3/Nolc1/Nsun2/Prickle1/Psmd11/Pum1/Pus7/Pwp1/Rbm24/Rps7/Sema3a/Sema3c/Sema4f/Sema6d/Setd1a/Sfrp2/Sh2b3/Shh/Smyd5/Tcof1/Trp53/Yap1/Zfp281/Zic3/Zic5	55
GO:0071478	GO:0071478	cellular response to radiation	39/2184	174/22345	6.19E-07	2.35E-05	Babam2/Bak1/Bax/Bbc3/Bcl2l1/Ccnd2/Cdc25a/Cdkn1a/Crb1/Ddias/Dhx36/Egr1/Eif2s1/Gadd45a/Hsf1/Ino80/Ints7/Map3k20/Mapk14/Mdm2/Mmp2/N4bp1/Noc2l/Npm1/Nucks1/Opn3/Ppid/Rhbdd1/Rnf4/Rpl26/Ruvbl2/Sfrp2/Tlk2/Tmem109/Trex1/Trp53/Trp53inp1/Yap1/Yy1	39
GO:0031647	GO:0031647	regulation of protein stability	59/2184	313/22345	6.26E-07	2.36E-05	Aak1/Adgrv1/Ank2/Atp1b3/Bmp2/Cct2/Cct3/Cct4/Cct5/Cct6a/Cct7/Cct8/Cdkn2a/Crtap/Cul3/Dact1/Dnaja3/Gnl3l/Gtpbp4/Hcfc1/Hip1/Hsp90ab1/Hspa8/Hspd1/Ipo9/Kat2a/Lss/Mdm2/Morc3/Mtrr/Naa15/Npm1/P3h1/Phb2/Pinx1/Pten/Ptges3/Rad23a/Rnf149/Rpl23/Rpl5/Rps7/Siah1a/Smad3/Snca/Syvn1/Tbrg1/Tcf3/Tcp1/Telo2/Tmem183a/Trex1/Trim44/Trp53/Usp36/Usp7/Utp25/Xbp1/Zfp207	59
GO:0006611	GO:0006611	protein export from nucleus	21/2184	66/22345	6.54E-07	2.45E-05	Ahcyl1/Anp32b/Cdkn2a/Chchd4/Cse1l/Gas6/Hspa9/Mdm2/Nutf2/Peg12/Pkd1/Ppm1a/Ptpn14/Ran/Ranbp3/Rbm22/Smurf1/Tpr/Xpo4/Xpo5/Xpo6	21
GO:0042326	GO:0042326	negative regulation of phosphorylation	66/2184	365/22345	6.63E-07	2.47E-05	Adnp/Atxn7/Bak1/Bax/Birc3/Bmp2/Cdkn1a/Cdkn2a/Cdkn2b/Cep43/Chordc1/Ddr2/Dnaja3/Dusp1/Dusp6/Dusp7/Eif4g1/Eng/Fem1a/Gadd45a/Gfra2/Grb10/Hmgcr/Hnrnpu/Hspa4/Ibtk/Igfbp3/Impact/Inpp5f/Insr/Irs2/Lrrk1/Lyn/Nck2/Nolc1/Npm1/Nup62/Pcp4/Ppm1f/Ppp1r15b/Prkar1a/Prkar2a/Psen1/Pten/Ptpn1/Ptpn13/Ptpn2/Ptprj/Ptpro/Pwp1/Rack1/Rgs2/Rtraf/Sfrp2/Snca/Socs3/Spred1/Spred2/Spry1/Spry2/Spry4/Suz12/Tfap4/Trib3/Trim27/Wwtr1	66
GO:0010950	GO:0010950	positive regulation of endopeptidase activity	38/2184	168/22345	6.74E-07	2.50E-05	Akirin2/Anp32b/App/Bak1/Bax/Bbc3/Bid/Cdkn2a/Cycs/Ddx3x/Dnaja3/Efna3/Fyn/Grin2b/Hip1/Hsf1/Hspd1/Htra2/Lck/Lyn/Myc/Pdcd2/Pdcd5/Picalm/Pidd1/Pmaip1/Ppm1f/Prelid1/Psme3/Rack1/Ripk2/Rock2/Rps27l/Sfrp2/Smad3/Snca/Tfap4/Uaca	38
GO:0033044	GO:0033044	regulation of chromosome organization	49/2184	243/22345	7.28E-07	2.68E-05	Actl6a/Brd7/Cct2/Cct3/Cct4/Cct5/Cct6a/Cct7/Cct8/Cdc16/Cul3/Dcp2/Dhx36/Dkc1/Dync1li1/Exosc10/Gnl3/Gnl3l/Hnrnpu/Ino80/Ino80d/Ino80e/Mapk1/Morc2a/Myc/Naf1/Nat10/Phf10/Pinx1/Pphln1/Riok2/Rnf4/Ruvbl1/Ruvbl2/Senp6/Setdb1/Sfpq/Slf2/Smarca5/Smg1/Smg5/Sub1/Tcp1/Tent4b/Tpr/Trim28/Yy1/Zfp207/Zwint	49
GO:0009314	GO:0009314	response to radiation	74/2184	427/22345	7.85E-07	2.87E-05	Adra1b/Aen/Apobec1/App/Babam2/Bak1/Bax/Bbc3/Bcl2l1/Ccnd1/Ccnd2/Cdc25a/Cdkn1a/Cop1/Crb1/Cry1/Ddias/Dhx36/Egr1/Eif2s1/Ercc5/Ercc6/Ercc8/Ext1/Gadd45a/Grin2a/Hif1a/Hmgcr/Hsf1/Ino80/Ints7/Itgb1/Lrp2/Map3k20/Map4k3/Mapk14/Mapk8/Mdm2/Mmp2/Mta1/Myc/N4bp1/Neto1/Noc2l/Npm1/Nucks1/Opn3/Plk3/Pmaip1/Ppid/Ppp1ca/Rbm4/Rdh13/Reep6/Rev1/Rhbdd1/Ric8a/Rnf4/Rpl26/Ruvbl2/Sfrp2/Sprtn/Synpo/Tanc1/Tlk2/Tmem109/Trex1/Trp…	74
GO:0007000	GO:0007000	nucleolus organization	Oct-84	17/22345	7.95E-07	2.88E-05	Baz2a/Bend3/Emg1/Nolc1/Pes1/Polr1b/Rrn3/Rrp8/Smarca5/Usp36	10
GO:0046653	GO:0046653	tetrahydrofolate metabolic process	Oct-84	17/22345	7.95E-07	2.88E-05	Atic/Gart/Gch1/Mthfd1l/Mthfd2/Mthfd2l/Mthfr/Sardh/Shmt1/Shmt2	10
GO:1901987	GO:1901987	regulation of cell cycle phase transition	75/2184	435/22345	8.12E-07	2.92E-05	Actl6a/Anp32b/Apex1/App/Atf5/Atrip/Babam2/Bid/Brd7/Ccnd1/Ccnd2/Ccng1/Cdc16/Cdc25a/Cdk6/Cdkn1a/Cdkn2a/Cdkn2b/Creb3l1/Cry1/Cul3/Dact1/Ddr2/Ddx39b/Ddx3x/Dgkz/Dlg1/Dot1l/Dync1li1/Eif4g1/Ercc6/Hinfp/Hsf1/Ier3/Ino80/Ints7/Klf4/Map3k20/Mapk14/Mbtps2/Mdm2/Mtbp/Myo16/Nae1/Npm1/Nsun2/Phb2/Phf10/Pidd1/Pinx1/Pkd1/Plk3/Prox1/Prpf19/Psme3/Pten/Rbbp8/Rbm38/Rcc2/Riok2/Rpl17/Rpl24/Rpl26/Rps27l/Rps6/Tcf3/Tcim/Tfap…	75
GO:0061013	GO:0061013	regulation of mRNA catabolic process	40/2184	183/22345	8.89E-07	3.18E-05	Apex1/Apobec1/Caprin1/Cnot1/Cnot6l/Dcp2/Dhx36/Eif4a3/Eif4enif1/Elavl1/Exosc2/Exosc9/Fastkd1/Fxr1/Hnrnpab/Hnrnpu/Larp1/Larp4b/Npm1/Pabpc1/Pabpc4/Pnpt1/Ptbp1/Pum1/Pum2/Rbm24/Rbm38/Rock2/Secisbp2/Srsf1/Syncrip/Tbrg4/Tent4b/Tent5a/Tnrc6c/Tut4/Vegfa/Ythdf1/Ythdf3/Zc3hav1	40
GO:0016032	GO:0016032	viral process	60/2184	325/22345	1.04E-06	3.69E-05	Atg16l1/Banf1/Bcl2l1/Bst2/Chd1/Ctdp1/Ddx3x/Ddx56/Denr/Eef1a1/Eif3a/Eif3b/Eif3d/Eif3g/Gas6/Gbp3/Hcfc1/Hdac1/Hmga2/Hspa8/Icam1/Ifih1/Ifitm2/Ifitm3/Insr/Isg15/Larp1/Ly6e/Morc2a/Mx2/N4bp1/Nectin1/Nr5a2/Nucks1/Oasl1/Pcbp1/Pcbp2/Pdcd6ip/Ppid/Prox1/Ptbp1/Rab1a/Rad23a/Rrp1b/Rsad2/Setdb1/Shfl/Ssb/Tfap4/Tmem39a/Trim25/Trim27/Trim28/Trim62/Trim8/Trp53/Ubp1/Vapa/Zc3hav1/Zdhhc20	60
GO:0045995	GO:0045995	regulation of embryonic development	25/2184	90/22345	1.05E-06	3.69E-05	Actl6a/Dhx36/Hspa5/Ino80/Ino80d/Ino80e/Insr/Jag1/Kat14/Kat2a/Lama1/Lama4/Lama5/Rbm19/Ruvbl1/Ruvbl2/Sfrp2/Sgf29/Tdg/Tenm4/Trip12/Utp25/Wdr5/Yy1/Zzz3	25
GO:2000058	GO:2000058	regulation of ubiquitin-dependent protein catabolic process	38/2184	171/22345	1.07E-06	3.73E-05	Ankib1/Arih1/Cdkn2a/Cop1/Csnk2a2/Dda1/Disc1/Gclc/Herpud1/Mapk8/Mdm2/N4bp1/Plk2/Plk3/Prickle1/Psen1/Pten/Ptk2/Rack1/Rad23a/Rad23b/Rpl23/Rpl5/Rps7/Rybp/Sh3rf3/Shh/Smurf1/Tlk2/Traf7/Trib2/Trib3/Ube3a/Ubqln1/Ubqln4/Usp14/Usp7/Wac	38
GO:0002183	GO:0002183	cytoplasmic translational initiation	13/2184	29/22345	1.08E-06	3.73E-05	Denr/Eif2b3/Eif2s2/Eif2s3x/Eif3a/Eif3d/Eif3m/Eif4a1/Eif4ebp1/Eif5/Impact/Ncbp1/Rbm4	13
GO:0033119	GO:0033119	negative regulation of RNA splicing	13/2184	29/22345	1.08E-06	3.73E-05	C1qbp/Hnrnpk/Npm1/Ptbp1/Ptbp3/Rbm20/Rnps1/Rps13/Rps26/Srsf10/Srsf6/Srsf7/Srsf9	13
GO:0042558	GO:0042558	pteridine-containing compound metabolic process	13/2184	29/22345	1.08E-06	3.73E-05	Aldh1l2/Atic/Fpgs/Gart/Gch1/Mthfd1l/Mthfd2/Mthfd2l/Mthfr/Mtrr/Sardh/Shmt1/Shmt2	13
GO:1903312	GO:1903312	negative regulation of mRNA metabolic process	26/2184	96/22345	1.09E-06	3.74E-05	Apobec1/C1qbp/Eif4enif1/Elavl1/Hnrnpab/Hnrnpk/Hnrnpu/Larp1/Larp4b/Npm1/Ptbp1/Ptbp3/Rbm20/Rbm24/Rbm38/Rnps1/Secisbp2/Srsf1/Srsf10/Srsf6/Srsf7/Srsf9/Syncrip/Tent4b/Tent5a/Vegfa	26
GO:0044819	GO:0044819	mitotic G1/S transition checkpoint signaling	Dec-84	25/22345	1.14E-06	3.88E-05	Ccnd1/Cdkn1a/Dgkz/Mdm2/Pidd1/Plk3/Rbm38/Rpl26/Rps27l/Trex1/Trp53/Wac	12
GO:0032606	GO:0032606	type I interferon production	32/2184	133/22345	1.20E-06	4.08E-05	Arrdc4/Banf1/Cd14/Cgas/Cul3/Ddx3x/Ddx56/Dhx33/Dhx36/Dhx58/G3bp1/Gbp3/Hspd1/Ifih1/Irak1/Irf9/Isg15/Morc3/Nploc4/Polr3a/Polr3b/Polr3d/Relb/Sting1/Tlr3/Tomm70a/Traf3/Trex1/Trim27/Trim65/Yy1/Zc3hav1	32
GO:0006446	GO:0006446	regulation of translational initiation	20/2184	63/22345	1.25E-06	4.22E-05	Bzw1/Bzw2/Ddx3x/Eif1/Eif2s1/Eif3b/Eif4e2/Eif4ebp1/Eif4g1/Eif4g2/Eif5/Impact/Larp1/Ncbp1/Nck2/Npm1/Ppp1r15b/Rbm4/Tpr/Zfp598	20
GO:0050821	GO:0050821	protein stabilization	42/2184	199/22345	1.28E-06	4.29E-05	Aak1/Ank2/Atp1b3/Cct2/Cct3/Cct4/Cct5/Cct6a/Cct7/Cct8/Cdkn2a/Crtap/Dnaja3/Gtpbp4/Hcfc1/Hip1/Hsp90ab1/Hspd1/Ipo9/Morc3/Mtrr/Naa15/Npm1/P3h1/Phb2/Pten/Ptges3/Rpl23/Rpl5/Rps7/Smad3/Syvn1/Tbrg1/Tcf3/Tcp1/Telo2/Trex1/Trim44/Trp53/Usp36/Usp7/Zfp207	42
GO:0010948	GO:0010948	negative regulation of cell cycle process	56/2184	298/22345	1.32E-06	4.41E-05	Atf5/Atrip/Babam2/Bmp7/Brd7/Ccnd1/Ccng1/Cdkn1a/Cdkn2b/Creb3l1/Cry1/Dact1/Ddx39b/Dgkz/Dlg1/Dot1l/Dync1li1/Ercc6/Hinfp/Hsf1/Ier3/Ints7/Kat2a/Klf4/Lif/Map3k20/Mapk14/Mbtps2/Mdm2/Mtbp/Myo16/Nae1/Npm1/Nsun2/Nubp1/Pidd1/Pinx1/Plk3/Prox1/Prpf19/Pten/Rbbp8/Rbm38/Rpl24/Rpl26/Rps27l/Rps6/Rps6ka2/Smarca5/Thoc1/Tpr/Trex1/Trp53/Wac/Zfp207/Zwint	56
GO:0000184	GO:0000184	nuclear-transcribed mRNA catabolic process, nonsense-mediated decay	16/2184	43/22345	1.33E-06	4.42E-05	Apobec1/Dcp2/Eif3e/Eif4a3/Etf1/Exosc10/Gspt1/Hnrnpab/Ncbp1/Pabpc1/Rnps1/Secisbp2/Smg1/Smg5/Smg7/Syncrip	16
GO:1903050	GO:1903050	regulation of proteolysis involved in protein catabolic process	46/2184	227/22345	1.36E-06	4.49E-05	Ankib1/Arih1/Atxn3/Cdkn2a/Cop1/Csnk2a2/Ctsc/Dda1/Disc1/Gclc/Herpud1/Hsp90ab1/Mapk8/Mdm2/N4bp1/Nupr1/Pkd1/Plk2/Plk3/Prickle1/Psen1/Psmd14/Psme3/Pten/Ptk2/Rack1/Rad23a/Rad23b/Rpl23/Rpl5/Rps7/Rybp/Sh3rf3/Shh/Smurf1/Tlk2/Tmtc3/Traf7/Trib2/Trib3/Ube3a/Ubqln1/Ubqln4/Usp14/Usp7/Wac	46
GO:0009615	GO:0009615	response to virus	67/2184	380/22345	1.38E-06	4.54E-05	Akap1/Apobec1/Arf1/Atg16l1/Aup1/Bax/Bcl2l1/Bst2/C1qbp/Cgas/Cxadr/Ddx1/Ddx21/Ddx3x/Ddx56/Dhx15/Dhx36/Dhx58/Ercc6/Ext1/F2rl1/G3bp1/Gbp3/Hif1a/Hspa8/Ifi27l2a/Ifih1/Ifitm2/Ifitm3/Isg15/Ivns1abp/Mapk14/Morc3/Mx2/Ncbp1/Ndufaf4/Nfkb1/Nploc4/Oasl1/Pcbp2/Phb2/Pmaip1/Polr3b/Polr3d/Polr3e/Rps15a/Rrp1b/Rsad2/Shfl/Smad3/Sting1/Tlr3/Tomm70a/Traf3/Trex1/Trim25/Trim27/Trim28/Trim35/Trim44/Trim65/Trim8/Ube2n/Ubql…	67
GO:2001243	GO:2001243	negative regulation of intrinsic apoptotic signaling pathway	28/2184	110/22345	1.67E-06	5.41E-05	Atf4/Bcl2l1/Bid/Creb3l1/Ddias/Ddx3x/Fyn/Fzd1/Hdac1/Hdac2/Herpud1/Hif1a/Hyou1/Ivns1abp/Mapk7/Mdm2/Noc2l/Ptpn1/Pycr1/Rack1/Rrn3/Syvn1/Tpt1/Trap1/Uri1/Vdac2/Xbp1/Ybx3	28
GO:0035967	GO:0035967	cellular response to topologically incorrect protein	27/2184	104/22345	1.68E-06	5.41E-05	Akirin2/Atf4/Atf6/Atxn3/Aup1/Bak1/Bax/Ccnd1/Creb3l1/Cul3/Ddit3/Eif2s1/Ero1a/Herpud1/Hsf1/Hspa5/Hspd1/Nck2/Parp8/Ptpn1/Ptpn2/Qrich1/Rhbdd1/Rnf126/Serp1/Stc2/Xbp1	27
GO:0000380	GO:0000380	alternative mRNA splicing, via spliceosome	22/2184	75/22345	1.68E-06	5.41E-05	Cdk13/Celf2/Fxr1/Hnrnpu/Khdrbs3/Mbnl1/Mbnl2/Ncbp1/Ptbp1/Rbm17/Rbm20/Rbm24/Rbm25/Rbm4/Rnps1/Sfpq/Srsf1/Srsf2/Srsf6/Srsf9/Strap/Tra2b	22
GO:0019080	GO:0019080	viral gene expression	22/2184	75/22345	1.68E-06	5.41E-05	Chd1/Ctdp1/Denr/Eif3a/Eif3b/Eif3d/Eif3g/Hdac1/Hmga2/Ifitm2/Ifitm3/Nucks1/Pcbp2/Ptbp1/Rrp1b/Shfl/Ssb/Tfap4/Trim27/Trim62/Trim8/Ubp1	22
GO:0009156	GO:0009156	ribonucleoside monophosphate biosynthetic process	13/2184	30/22345	1.74E-06	5.55E-05	Adsl/Ampd2/Atic/Cad/Gart/Gmps/Impdh2/Ppat/Prps1/Uck2/Umps/Upp1/Uprt	13
GO:0034249	GO:0034249	negative regulation of amide metabolic process	47/2184	236/22345	1.75E-06	5.56E-05	Bin1/Caprin1/Cnot1/Cnot6l/Dcp2/Ddx3x/Dhx36/Eif2s1/Eif4a3/Eif4e/Eif4e2/Eif4ebp1/Eif4enif1/Eif4g1/Eif6/Exosc2/Exosc9/Fxr1/Hnrnpu/Ifrd2/Ireb2/Larp1/Map3k20/Ncl/Nmnat2/Pabpc1/Pnpt1/Pum1/Pus7/Rack1/Rbm24/Rbm4/Rgs2/Rock2/Serbp1/Sesn2/Shfl/Shmt1/Syncrip/Tent4b/Tnrc6c/Tpr/Tut4/Wtip/Ythdf1/Ythdf3/Zfp598	47
GO:1904356	GO:1904356	regulation of telomere maintenance via telomere lengthening	19/2184	59/22345	1.80E-06	5.68E-05	Cct2/Cct3/Cct4/Cct5/Cct6a/Cct7/Cct8/Dcp2/Dhx36/Dkc1/Exosc10/Gnl3l/Hnrnpu/Mapk1/Naf1/Nat10/Pinx1/Tcp1/Tent4b	19
GO:0032479	GO:0032479	regulation of type I interferon production	31/2184	129/22345	1.81E-06	5.68E-05	Arrdc4/Banf1/Cd14/Cgas/Cul3/Ddx3x/Ddx56/Dhx33/Dhx36/Dhx58/G3bp1/Gbp3/Hspd1/Ifih1/Irak1/Isg15/Morc3/Nploc4/Polr3a/Polr3b/Polr3d/Relb/Sting1/Tlr3/Tomm70a/Traf3/Trex1/Trim27/Trim65/Yy1/Zc3hav1	31
GO:0009411	GO:0009411	response to UV	35/2184	155/22345	1.91E-06	5.96E-05	Bak1/Bax/Ccnd1/Cdc25a/Cdkn1a/Ddias/Dhx36/Eif2s1/Ercc5/Ercc6/Ercc8/Ino80/Map3k20/Map4k3/Mapk14/Mapk8/Mmp2/N4bp1/Noc2l/Npm1/Opn3/Pmaip1/Ppid/Rev1/Rhbdd1/Rpl26/Ruvbl2/Sprtn/Trex1/Trp53/Trp53inp1/Uaca/Ube2a/Usp1/Yy1	35
GO:0006405	GO:0006405	RNA export from nucleus	24/2184	87/22345	1.96E-06	6.09E-05	Alyref/Ddx39a/Ddx39b/Eif4a3/Fyttd1/Ncbp1/Nol6/Npm1/Nsun2/Nup153/Nup188/Nup62/Nup88/Nxf1/Pom121/Rae1/Srsf3/Ssb/Thoc1/Thoc2/Tpr/Xpo5/Xpot/Zc3h11a	24
GO:0070828	GO:0070828	heterochromatin organization	26/2184	99/22345	2.06E-06	6.38E-05	Apobec1/Baz1a/Baz2a/Bend3/Dnmt3a/Hdac1/Hdac2/Hmga2/Kmt2d/Loxl2/Mbd3/Morc2a/Mthfr/Myc/Pphln1/Rif1/Rrp8/Setdb1/Smarca5/Smchd1/Spty2d1/Suz12/Tex15/Tpr/Trim28/Trip12	26
GO:0008652	GO:0008652	amino acid biosynthetic process	20/2184	65/22345	2.17E-06	6.65E-05	Aldh18a1/Asns/Ass1/Bcat1/Cad/Cth/Gls/Got1/Mri1/Mtap/Mthfd2l/Mthfr/Mtrr/Phgdh/Plod2/Plod3/Psat1/Pycr1/Shmt1/Shmt2	20
GO:0061077	GO:0061077	chaperone-mediated protein folding	20/2184	65/22345	2.17E-06	6.65E-05	Cct2/Cct3/Cct4/Cct5/Cct6a/Cct7/Cct8/Chordc1/Dnajb5/Dnajc7/Ero1a/Fkbp4/Hspa5/Hspa8/Hspa9/Hsph1/Pdcd5/Ppid/Ptges3/Tcp1	20
GO:0048511	GO:0048511	rhythmic process	57/2184	311/22345	2.42E-06	7.38E-05	2610005L07Rik/Adcy1/Adrb1/Adrm1/Ass1/Atf4/Atf5/Bdnf/Crem/Cry1/Egr1/Ereg/Fxr1/Fzd4/Gabrb3/Grin2a/Grin2b/Hdac1/Hdac2/Hnrnpu/Hs3st2/Huwe1/Impdh2/Kcnma1/Kdm2a/Kdm5c/Maged1/Mapk8/Mat2a/Mta1/Mybbp1a/Myh9/Nampt/Nfil3/Nfkb2/Npy2r/Pla2g4a/Plekha1/Ppp1ca/Prkaa2/Prmt5/Prokr1/Prox1/Pten/Ptger4/Rack1/Rbm4/Relb/Rock2/Runx1/Schip1/Sfpq/Siah2/Spsb4/Trp53/Ube3a/Usp7	57
GO:0032210	GO:0032210	regulation of telomere maintenance via telomerase	17/2184	50/22345	2.69E-06	8.11E-05	Cct2/Cct3/Cct4/Cct5/Cct6a/Cct7/Cct8/Dcp2/Dkc1/Exosc10/Gnl3l/Hnrnpu/Mapk1/Nat10/Pinx1/Tcp1/Tent4b	17
GO:0031056	GO:0031056	regulation of histone modification	16/2184	45/22345	2.69E-06	8.11E-05	App/Auts2/Baz2a/Ddx21/Ercc6/Hcfc1/Kansl2/Mybbp1a/Nelfa/Nfyc/Noc2l/Rrp8/Smarca5/Ube2n/Wdr5/Xbp1	16
GO:0033157	GO:0033157	regulation of intracellular protein transport	45/2184	226/22345	2.89E-06	8.69E-05	Actr3/Akap1/Ank3/Anp32b/Apod/Arpc2/Bbc3/Cabp1/Cdkn2a/Cemip/Chchd4/Eif3e/Fyn/Gas6/Hsp90ab1/Ice1/Insig1/Ipo5/Kif5b/Mapk1/Mapk14/Mdm2/Nolc1/Nup54/Nup62/Nutf2/Pdcd5/Peg12/Plk3/Pmaip1/Ppm1a/Psen1/Ptpn1/Ptpn14/Ran/Rbm22/Shh/Tmem30a/Tomm70a/Tpr/Trim28/Uaca/Xbp1/Xpo4/Zpr1	45
GO:2001252	GO:2001252	positive regulation of chromosome organization	27/2184	107/22345	3.04E-06	9.09E-05	Actl6a/Cct2/Cct3/Cct4/Cct5/Cct6a/Cct7/Cct8/Dhx36/Dkc1/Gnl3/Ino80/Ino80d/Ino80e/Mapk1/Morc2a/Naf1/Pphln1/Ruvbl1/Ruvbl2/Setdb1/Sfpq/Slf2/Tcp1/Tpr/Trim28/Yy1	27
GO:1900182	GO:1900182	positive regulation of protein localization to nucleus	26/2184	101/22345	3.09E-06	9.19E-05	Cd2ap/Cdkn2a/Fyn/Hsp90ab1/Ipo5/Ipo7/Mapk1/Mapk14/Nmd3/Npm1/Nutf2/Pinx1/Ppp3cb/Psen1/Ran/Rbm22/Sesn2/Shh/Tpr/Trim28/Trim8/Uaca/Wwtr1/Xbp1/Yap1/Zpr1	26
GO:0000075	GO:0000075	cell cycle checkpoint signaling	40/2184	192/22345	3.18E-06	9.41E-05	Atrip/Babam2/Ccnd1/Ccng1/Cdkn1a/Creb3l1/Cry1/Ddx39b/Dgkz/Dot1l/Dync1li1/Ercc6/Hinfp/Hsf1/Ier3/Ints7/Map3k20/Mapk14/Mbtps2/Mdm2/Mtbp/Nae1/Nsun2/Pidd1/Plk3/Prox1/Prpf19/Rbbp8/Rbm38/Rpl24/Rpl26/Rps27l/Rps6/Thoc1/Tpr/Trex1/Trp53/Wac/Zfp207/Zwint	40
GO:0043488	GO:0043488	regulation of mRNA stability	36/2184	165/22345	3.20E-06	9.43E-05	Apex1/Apobec1/Caprin1/Cnot1/Cnot6l/Dcp2/Dhx36/Eif4enif1/Elavl1/Exosc2/Exosc9/Fastkd1/Fxr1/Hnrnpu/Larp1/Larp4b/Npm1/Pabpc1/Pabpc4/Pnpt1/Ptbp1/Pum1/Pum2/Rbm24/Rbm38/Rock2/Srsf1/Syncrip/Tbrg4/Tent4b/Tent5a/Tnrc6c/Tut4/Vegfa/Ythdf1/Ythdf3	36
GO:0007006	GO:0007006	mitochondrial membrane organization	27/2184	108/22345	3.68E-06	0.000107913	Afg3l2/Agk/Bak1/Bax/Bbc3/Bcl2l1/Bid/Bloc1s2/Cox18/Dnajc11/Gclc/Hk2/Hspa4/Ier3/Immt/Mtfp1/Myc/Pdcd5/Pmaip1/Rhot1/Snca/Timm10/Timm9/Tomm40/Tomm70a/Trp53/Vdac2	27
GO:0006767	GO:0006767	water-soluble vitamin metabolic process	16/2184	46/22345	3.75E-06	0.000109144	Aldh1l2/Alpl/Gclc/Gsto1/Mmachc/Mmadhc/Mtrr/Pdxk/Pdxp/Shmt1/Shmt2/Slc19a2/Slc23a2/Slc52a2/Vnn1/Vnn3	16
GO:0031507	GO:0031507	heterochromatin formation	24/2184	90/22345	3.76E-06	0.000109144	Apobec1/Baz1a/Baz2a/Bend3/Dnmt3a/Hdac1/Hdac2/Hmga2/Kmt2d/Mbd3/Morc2a/Myc/Pphln1/Rif1/Rrp8/Setdb1/Smarca5/Smchd1/Spty2d1/Suz12/Tex15/Tpr/Trim28/Trip12	24
GO:1901988	GO:1901988	negative regulation of cell cycle phase transition	49/2184	257/22345	3.89E-06	0.000112373	Atf5/Atrip/Babam2/Brd7/Ccnd1/Ccng1/Cdkn1a/Cdkn2b/Creb3l1/Cry1/Dact1/Ddx39b/Dgkz/Dlg1/Dot1l/Dync1li1/Ercc6/Hinfp/Hsf1/Ier3/Ints7/Klf4/Map3k20/Mapk14/Mbtps2/Mdm2/Mtbp/Myo16/Nae1/Nsun2/Pidd1/Pinx1/Plk3/Prox1/Prpf19/Pten/Rbbp8/Rbm38/Rpl24/Rpl26/Rps27l/Rps6/Thoc1/Tpr/Trex1/Trp53/Wac/Zfp207/Zwint	49
GO:0061138	GO:0061138	morphogenesis of a branching epithelium	45/2184	229/22345	4.17E-06	0.000119996	Adm/Areg/Bmp2/Bmp7/Clic4/Col4a1/Dlg1/Eng/Etv4/Etv5/Ext1/Fgf1/Flt1/Gbx2/Gpc3/Hmga2/Hs3st3b1/Lama1/Lama5/Maged1/Myc/Ncoa3/Nfatc3/Npnt/Ntn4/Pdgfb/Phb2/Pkd1/Plxna1/Ppp1ca/Ppp3r1/Prox1/Sema3a/Sema3c/Sfrp2/Shh/Six4/Slc12a2/Socs3/Spry1/Spry2/Tmtc3/Tnc/Vegfa/Yap1	45
GO:0007623	GO:0007623	circadian rhythm	44/2184	222/22345	4.21E-06	0.00012045	Adcy1/Adrb1/Ass1/Atf4/Atf5/Bdnf/Crem/Cry1/Egr1/Fxr1/Gabrb3/Hdac1/Hdac2/Hnrnpu/Hs3st2/Huwe1/Impdh2/Kcnma1/Kdm2a/Kdm5c/Maged1/Mapk8/Mat2a/Mta1/Mybbp1a/Nampt/Nfil3/Npy2r/Ppp1ca/Prkaa2/Prmt5/Prokr1/Prox1/Pten/Ptger4/Rbm4/Relb/Rock2/Sfpq/Siah2/Spsb4/Trp53/Ube3a/Usp7	44
GO:1902369	GO:1902369	negative regulation of RNA catabolic process	23/2184	85/22345	4.55E-06	0.000128933	Apobec1/Dhx36/Dkc1/Eif4enif1/Elavl1/Hnrnpab/Hnrnpu/Larp1/Larp4b/Lrpprc/Mettl1/Naf1/Nsun2/Ptbp1/Rbm24/Rbm38/Secisbp2/Srsf1/Syncrip/Tent2/Tent4b/Tent5a/Vegfa	23
GO:2000736	GO:2000736	regulation of stem cell differentiation	23/2184	85/22345	4.55E-06	0.000128933	Cdk12/Cdk13/Cdk6/Dhx36/Esrrb/Foxc1/Gatad2a/Hdac1/Hdac2/Hnrnpu/Hspa9/Jag1/Mbd3/Mta1/Ncoa3/Nsun2/Prickle1/Pus7/Pwp1/Rbm24/Setd1a/Smyd5/Yap1	23
GO:0045069	GO:0045069	regulation of viral genome replication	24/2184	91/22345	4.64E-06	0.000130851	Banf1/Bst2/Ddx3x/Gbp3/Hmga2/Ifih1/Ifitm2/Ifitm3/Isg15/Larp1/Morc2a/Mx2/N4bp1/Nr5a2/Oasl1/Ppid/Prox1/Rad23a/Rsad2/Setdb1/Shfl/Tmem39a/Trim28/Zc3hav1	24
GO:0006470	GO:0006470	protein dephosphorylation	45/2184	230/22345	4.70E-06	0.000131858	Akap1/Calm2/Cdc25a/Cdh5/Cmya5/Ctdp1/Dusp1/Dusp11/Dusp4/Dusp6/Dusp7/Hsp90b1/Mfhas1/Pdxp/Pgam5/Ppm1a/Ppm1f/Ppp1ca/Ppp1r12a/Ppp1r15b/Ppp1r8/Ppp2cb/Ppp2r1b/Ppp3ca/Ppp3cb/Ppp3r1/Ppp4r1/Ppp4r3a/Ptbp1/Pten/Ptp4a3/Ptpn1/Ptpn13/Ptpn14/Ptpn2/Ptpn3/Ptpn9/Ptprg/Ptprj/Ptprm/Ptpro/Rock2/Slc39a10/Swap70/Ublcp1	45
GO:0030330	GO:0030330	DNA damage response, signal transduction by p53 class mediator	20/2184	68/22345	4.72E-06	0.000131858	Cdkn1a/Cdkn2a/Cops3/Eef1e1/Hic1/Kmt5a/Mdm2/Npm1/Pidd1/Pmaip1/Rbm38/Rpl26/Rps27l/Sesn2/Smyd2/Spred1/Spred2/Tfap4/Trp53/Usp10	20
GO:0043618	GO:0043618	regulation of transcription from RNA polymerase II promoter in response to stress	14/2184	37/22345	4.85E-06	0.000134912	Arnt/Atf4/Atf6/Cited2/Creb3l1/Ddit3/Egr1/Hif1a/Hmox1/Mapk7/Mbtps2/Nck2/Trp53/Vegfa	14
GO:0090316	GO:0090316	positive regulation of intracellular protein transport	33/2184	148/22345	4.95E-06	0.000136477	Actr3/Ank3/Anp32b/Arpc2/Bbc3/Cemip/Eif3e/Fyn/Gas6/Hsp90ab1/Ice1/Ipo5/Kif5b/Mapk1/Mapk14/Mdm2/Nutf2/Pdcd5/Plk3/Pmaip1/Ppm1a/Psen1/Ran/Rbm22/Shh/Tmem30a/Tomm70a/Tpr/Trim28/Uaca/Xbp1/Xpo4/Zpr1	33
GO:0000959	GO:0000959	mitochondrial RNA metabolic process	17/2184	52/22345	4.95E-06	0.000136477	Ears2/Elac2/Fastkd1/Gars/Lrpprc/Mrpl12/Mterf3/Pnpt1/Polrmt/Ppargc1b/Supv3l1/Tbrg4/Tfam/Trmt10c/Trnt1/Twnk/Yars2	17
GO:0035966	GO:0035966	response to topologically incorrect protein	31/2184	135/22345	4.99E-06	0.000136477	Akirin2/Atf4/Atf6/Atxn3/Aup1/Bak1/Bax/Ccnd1/Chac1/Creb3l1/Cul3/Ddit3/Edem3/Eif2s1/Ero1a/Herpud1/Hsf1/Hspa5/Hspd1/Hsph1/Nck2/Parp8/Ptpn1/Ptpn2/Qrich1/Rhbdd1/Rnf126/Serp1/Stc2/Syvn1/Xbp1	31
GO:0099173	GO:0099173	postsynapse organization	48/2184	252/22345	5.00E-06	0.000136477	Abhd17c/Abi2/Abi3bp/Actr3/App/Arf1/Arhgap39/Baiap2/Camk2b/Caprin1/Cask/Cnksr2/Dact1/Dgkz/Dhx36/Disc1/Dnaja3/Dock10/Etv5/Fyn/Gap43/Grin2a/Grin2b/Hnrnpk/Hspa8/Il1rap/Insr/Itgb1/Lama5/Lzts1/Mtmr2/Myo5b/Nptx1/Prmt3/Psd/Psen1/Pten/Rapgef4/Rer1/Rheb/Rock2/Ror2/Septin7/Shisa6/Sptbn2/Tanc1/Ube3a/Zfp365	48
GO:0043620	GO:0043620	regulation of DNA-templated transcription in response to stress	15/2184	42/22345	5.16E-06	0.000140256	Arnt/Atf4/Atf6/Cited2/Creb3l1/Ddit3/Egr1/Hif1a/Hmox1/Mapk7/Mbtps2/Nck2/Tcim/Trp53/Vegfa	15
GO:0016358	GO:0016358	dendrite development	58/2184	326/22345	5.18E-06	0.000140256	Abi2/Abi3bp/Abitram/Ache/Acsl4/Actr3/Ankrd27/App/Arf1/Baiap2/Bdnf/Bmp7/Camk2b/Caprin1/Carm1/Cask/D16Ertd472e/Dact1/Dclk1/Dgkg/Dhx36/Disc1/Dock10/Eif4g2/Fyn/Fzd4/Grip1/Hdac2/Hnrnpk/Itgb1/Llph/Lzts1/Map1s/Map2/Mapk8/Matn2/Mef2a/Mef2c/Myo5b/Nck2/Ntn1/Picalm/Plk2/Ppp3ca/Prex1/Prickle1/Prmt3/Psen1/Pten/Rapgef4/Rock2/Sema3a/Septin7/Srgap2/Trak2/Ube3a/Vldlr/Zfp365	58
GO:0006839	GO:0006839	mitochondrial transport	34/2184	155/22345	5.24E-06	0.000141286	Agk/Bak1/Bax/Bbc3/Bcl2l1/Bid/Bloc1s2/Cdkn2a/Chchd4/Cox18/Flvcr1/Gclc/Hk2/Hspa4/Hspd1/Ier3/Kif5b/Mtx2/Nptx1/Pdcd5/Pmaip1/Psen1/Rhot1/Timm10/Timm17a/Timm23/Timm8a1/Timm9/Tomm20/Tomm40/Tomm5/Tomm70a/Trp53/Vdac2	34
GO:0032092	GO:0032092	positive regulation of protein binding	26/2184	104/22345	5.53E-06	0.000148501	Actr3/App/Bambi/Bdnf/Bmp2/Cald1/Dact1/Hsf1/Hsp90ab1/Hspa4/Ide/Mark3/Nmd3/Nvl/Pkd1/Plcl1/Plcl2/Plk2/Ppp2cb/Psen1/Ran/Ripk2/Sting1/Tmem132a/Trib3/Trim28	26
GO:0031571	GO:0031571	mitotic G1 DNA damage checkpoint signaling	Nov-84	24/22345	5.66E-06	0.000150615	Ccnd1/Cdkn1a/Dgkz/Mdm2/Pidd1/Rbm38/Rpl26/Rps27l/Trex1/Trp53/Wac	11
GO:0048025	GO:0048025	negative regulation of mRNA splicing, via spliceosome	Nov-84	24/22345	5.66E-06	0.000150615	C1qbp/Hnrnpk/Npm1/Ptbp1/Ptbp3/Rbm20/Rnps1/Srsf10/Srsf6/Srsf7/Srsf9	11
GO:0014015	GO:0014015	positive regulation of gliogenesis	24/2184	92/22345	5.70E-06	0.000150905	Actr3/Bin1/Bmp2/Etv5/Flt1/Hdac1/Hdac2/Il34/Lif/Lrp2/Lyn/Myc/Ntn1/Prkci/Prmt5/Prpf19/Ptk2/Rheb/Serpine2/Shh/Slc7a5/Tenm4/Trf/Zfp365	24
GO:0060560	GO:0060560	developmental growth involved in morphogenesis	53/2184	290/22345	5.86E-06	0.000154531	Actr3/Adnp/App/Areg/Auts2/Bdnf/Cdh4/Dclk1/Disc1/Eif4g2/Ext1/Fgf1/Flrt3/Hnrnpk/Hsp90ab1/Ifrd1/Impact/Itgb1/Lhx2/Llph/Map2/Myo5b/Ntn1/Picalm/Plaa/Plxna1/Plxna4/Postn/Prickle1/Pten/Pum2/Rasal1/Rpl4/Sema3a/Sema3c/Sema4f/Sema6d/Septin7/Sfrp2/Shh/Six4/Slc12a2/Slc23a2/Smurf1/Spry1/Spry2/Tmtc3/Tnc/Trim28/Vegfa/Wdr36/Yap1/Zfp568	53
GO:0050767	GO:0050767	regulation of neurogenesis	79/2184	490/22345	5.96E-06	0.000156084	Ache/Actr3/Adnp/Ankrd27/Arhgef2/Atf5/Baiap2/Bdnf/Bin1/Bmp2/Bmp7/Camk2b/Caprin1/Cask/Cdh4/Cdkn2b/Cers2/Cx3cl1/Dhx36/Disc1/Dmrta2/Eif4g2/Etv5/Flt1/Fxr1/Fzd4/Grip1/Grm5/Hapln4/Hdac1/Hdac2/Hif1a/Hmga2/Ifrd1/Il34/Itgb1/Ldlr/Lhx2/Lif/Lrp2/Lyn/Man2a1/Map2/Mapk8/Myc/Myo5b/Ntn1/Picalm/Plxna1/Plxna2/Plxna4/Ppp3ca/Prkci/Prmt5/Prox1/Prpf19/Psen1/Pten/Ptk2/Rheb/Rpl4/Sema3a/Sema3c/Sema4f/Sema6d/Serpine2/Serpin…	79
GO:0001933	GO:0001933	negative regulation of protein phosphorylation	59/2184	335/22345	5.97E-06	0.000156084	Adnp/Bak1/Bax/Bmp2/Cdkn1a/Cdkn2a/Cep43/Chordc1/Dnaja3/Dusp1/Dusp6/Dusp7/Eif4g1/Eng/Fem1a/Gadd45a/Gfra2/Hmgcr/Hspa4/Ibtk/Igfbp3/Impact/Inpp5f/Insr/Lrrk1/Lyn/Nck2/Nolc1/Npm1/Nup62/Pcp4/Ppm1f/Ppp1r15b/Prkar1a/Prkar2a/Psen1/Pten/Ptpn1/Ptpn13/Ptpn2/Ptprj/Ptpro/Pwp1/Rack1/Rgs2/Rtraf/Sfrp2/Snca/Socs3/Spred1/Spred2/Spry1/Spry2/Spry4/Suz12/Tfap4/Trib3/Trim27/Wwtr1	59
GO:0043393	GO:0043393	regulation of protein binding	44/2184	225/22345	6.05E-06	0.000157442	Actr3/Adnp/App/Bambi/Bax/Bdnf/Bmp2/Cald1/Carm1/Cdkn1a/Cdkn2a/Cycs/Dact1/Disc1/Gnl3l/Hdac4/Hnrnpk/Hsf1/Hsp90ab1/Hspa4/Ide/Map2/Mapk8/Mark3/Myc/Nes/Nmd3/Nvl/Pdgfb/Pkd1/Plcl1/Plcl2/Plk2/Ppp2cb/Psen1/Rack1/Ran/Ripk2/Shh/Sting1/Tdg/Tmem132a/Trib3/Trim28	44
GO:0006979	GO:0006979	response to oxidative stress	65/2184	381/22345	6.14E-06	0.000159201	Adam9/Apex1/Apod/App/Arnt/Atf4/Banf1/Car3/Cdkn2a/Chchd4/Ddias/Ddr2/Dgkk/Eif2s1/Ercc6/Ercc8/Ero1a/Etv5/Fut8/Fyn/Gch1/Gclc/Gclm/Gsr/Hdac2/Hif1a/Hmox1/Hsf1/Htra2/Ide/Kpna4/Lck/Lpo/Map2k4/Mapk1/Mapk7/Mapk8/Mctp1/Mmp2/Nfkb1/Oxr1/Plekha1/Plk3/Pnpt1/Ppargc1b/Ppp1r15b/Ppp2cb/Prkaa2/Psen1/Pycr1/Rack1/Rbpms/Rwdd1/Sesn2/Snca/Stc2/Stk24/Stx4a/Trap1/Trex1/Trim25/Trp53/Trp53inp1/Txnrd1/Xbp1	65
GO:0048762	GO:0048762	mesenchymal cell differentiation	48/2184	254/22345	6.25E-06	0.000161254	Akna/Bambi/Bmp2/Bmp7/Cited2/Eng/Ext1/Foxc1/Gbx2/Hdac2/Hif1a/Hmga2/Hnrnpab/Jag1/Kbtbd8/Kitl/Lama5/Loxl2/Mapk1/Mcrip1/Mef2c/Nolc1/Pofut2/Ppp3r1/Pten/Ptk2/Rock2/Rps7/Sema3a/Sema3c/Sema4f/Sema6d/Sfrp2/Shh/Slc39a10/Smad3/Spred1/Spred2/Spred3/Spry1/Spry2/Tcof1/Trim28/Trim62/Vegfa/Wwtr1/Zfp64/Zic5	48
GO:0001649	GO:0001649	osteoblast differentiation	44/2184	226/22345	6.81E-06	0.000175031	Areg/Atf4/Bambi/Bmp2/Bmp7/Ccn4/Cd276/Cdk6/Cebpa/Cebpd/Creb3l1/Crim1/Ddr2/Dhh/Esrra/Fbn2/Fndc3b/Fzd1/Hdac4/Hdac7/Hira/Igfbp3/Ipo7/Jag1/Junb/Map3k7/Mapk14/Mef2c/Mef2d/Npnt/Ppp3ca/Ptger4/Ptk2/Sfrp2/Sh3pxd2b/Shh/Smad3/Smad5/Sox11/Spp1/Tent5a/Vegfa/Wwtr1/Yap1	44
GO:0050685	GO:0050685	positive regulation of mRNA processing	14/2184	38/22345	6.99E-06	0.000178789	Clns1a/Dhx36/Eif4a3/Hspa8/Leo1/Ncbp1/Ncl/Prmt5/Prpf19/Rbmxl1/Sf3b4/Tra2b/Wdr77/Zfp64	14
GO:0001763	GO:0001763	morphogenesis of a branching structure	47/2184	248/22345	7.18E-06	0.000182854	Adm/Areg/Bmp2/Bmp7/Clic4/Col4a1/Dlg1/Eng/Etv4/Etv5/Ext1/Fgf1/Flt1/Gbx2/Gpc3/Hmga2/Hnrnpk/Hs3st3b1/Lama1/Lama5/Maged1/Myc/Ncoa3/Nfatc3/Npnt/Ntn4/Pdgfb/Phb2/Pkd1/Plxna1/Ppp1ca/Ppp3r1/Prdm1/Prox1/Sema3a/Sema3c/Sfrp2/Shh/Six4/Slc12a2/Socs3/Spry1/Spry2/Tmtc3/Tnc/Vegfa/Yap1	47
GO:0032206	GO:0032206	positive regulation of telomere maintenance	20/2184	70/22345	7.68E-06	0.000194844	Actl6a/Cct2/Cct3/Cct4/Cct5/Cct6a/Cct7/Cct8/Dhx36/Dkc1/Gnl3/Ino80/Ino80d/Ino80e/Mapk1/Naf1/Ruvbl1/Ruvbl2/Tcp1/Yy1	20
GO:2000234	GO:2000234	positive regulation of rRNA processing	Jul-84	10/22345	7.76E-06	0.000196091	Dimt1/Heatr1/Riok1/Riok2/Utp15/Wdr43/Wdr75	7
GO:0060485	GO:0060485	mesenchyme development	56/2184	316/22345	8.43E-06	0.000212073	Akna/Bambi/Bmp2/Bmp7/Cited2/Eng/Ext1/Foxc1/Gbx2/Hdac2/Hif1a/Hmga2/Hnrnpab/Jag1/Kbtbd8/Kitl/Lama5/Loxl2/Mapk1/Mcrip1/Mdm2/Mef2c/Myc/Nolc1/Pofut2/Ppp3r1/Prickle1/Pten/Ptk2/Rbm24/Rock2/Rps7/Sema3a/Sema3c/Sema4f/Sema6d/Sfrp2/Shh/Six4/Slc39a10/Smad3/Spred1/Spred2/Spred3/Spry1/Spry2/Tcof1/Tead1/Trim28/Trim62/Vegfa/Wwtr1/Yap1/Zfp64/Zic3/Zic5	56
GO:0042692	GO:0042692	muscle cell differentiation	75/2184	463/22345	8.57E-06	0.000214691	Adm/Adra1b/Adrb1/Afg3l2/Akirin2/Ank2/Atp11a/Bdnf/Bin1/Bmp2/Bnip2/Cacybp/Ccn4/Ccnd2/Ctdp1/Cth/Cxadr/Ddx39b/Efnb2/Eif5a/Eng/Epc1/Ereg/Gdf15/Hdac2/Hdac4/Hira/Hnrnpu/Ifrd1/Itgb1/Kat2a/Lama1/Lamb1/Lamc1/Maml1/Map2k4/Mapk14/Mdm2/Mef2a/Mef2c/Mrtfb/Myc/Myh9/Myo18b/Myof/Naca/Nfatc3/Ninj1/Npnt/Olfm2/Pdgfb/Piezo1/Ppp3ca/Ppp3cb/Prickle1/Prkar1a/Prox1/Ptbp1/Rbm24/Rbm38/Rbm4/Rbpms2/Rgs2/Shh/Six4/Syne1/Tanc1/Tm…	75
GO:0035459	GO:0035459	vesicle cargo loading	Nov-84	25/22345	9.22E-06	0.000227996	Insig1/Kif13a/Mia2/Picalm/Rab1a/Sec13/Sec23a/Sec24a/Sec24b/Sec24d/Sec31a	11
GO:0050686	GO:0050686	negative regulation of mRNA processing	Nov-84	25/22345	9.22E-06	0.000227996	C1qbp/Hnrnpk/Npm1/Ptbp1/Ptbp3/Rbm20/Rnps1/Srsf10/Srsf6/Srsf7/Srsf9	11
GO:0051204	GO:0051204	protein insertion into mitochondrial membrane	Nov-84	25/22345	9.22E-06	0.000227996	Agk/Bax/Bbc3/Cox18/Hspa4/Pdcd5/Pmaip1/Timm10/Timm9/Tomm40/Tomm70a	11
GO:0016556	GO:0016556	mRNA modification	13/2184	34/22345	9.25E-06	0.000227996	Apobec1/Dkc1/Hnrnpab/Nsun2/Pus1/Pus3/Pus7/Pus7l/Syncrip/Trmt10c/Trmt6/Trmt61a/Trub1	13
GO:2000045	GO:2000045	regulation of G1/S transition of mitotic cell cycle	35/2184	166/22345	9.70E-06	0.000237984	Actl6a/Anp32b/Apex1/Bid/Brd7/Ccnd1/Ccnd2/Cdkn1a/Cdkn2a/Cdkn2b/Dact1/Ddr2/Ddx3x/Dgkz/Dlg1/Eif4g1/Ino80/Klf4/Mdm2/Mtbp/Myo16/Phf10/Pidd1/Pkd1/Plk3/Psme3/Pten/Rbm38/Rpl17/Rpl26/Rps27l/Tcf3/Trex1/Trp53/Wac	35
GO:0017145	GO:0017145	stem cell division	15/2184	44/22345	9.96E-06	0.00024342	Bmi1/Cdkn2a/Cul3/Esrrb/Etv5/Ext1/Fubp1/Gnl3/Ncoa3/Prdm15/Sfrp2/Smyd5/Thoc2/Tial1/Wwtr1	15
GO:0034620	GO:0034620	cellular response to unfolded protein	22/2184	83/22345	1.05E-05	0.000254662	Atf4/Atf6/Bak1/Bax/Ccnd1/Creb3l1/Ddit3/Eif2s1/Ero1a/Herpud1/Hsf1/Hspa5/Hspd1/Nck2/Parp8/Ptpn1/Ptpn2/Qrich1/Rhbdd1/Serp1/Stc2/Xbp1	22
GO:0048588	GO:0048588	developmental cell growth	52/2184	289/22345	1.13E-05	0.000273007	Actr3/Adnp/Adra1b/Adrb1/App/Auts2/Bdnf/Ccn4/Cdh4/Ctdp1/Dcaf13/Dclk1/Ddx39b/Disc1/Eif4g2/Ext1/Flrt3/Fubp1/Hnrnpk/Hsp90ab1/Ifrd1/Impact/Itgb1/Kmt2d/Lhx2/Llph/Map2/Map2k4/Myo5b/Ntn1/Picalm/Plaa/Plxna1/Plxna4/Postn/Prickle1/Pten/Pum2/Rasal1/Rgs2/Rpl4/Sema3a/Sema3c/Sema4f/Sema6d/Septin7/Slc23a2/Smurf1/Tomm70a/Vegfa/Wdr36/Yy1	52
GO:0050769	GO:0050769	positive regulation of neurogenesis	57/2184	327/22345	1.17E-05	0.000282299	Ache/Actr3/Adnp/Ankrd27/Baiap2/Bdnf/Bin1/Bmp2/Camk2b/Caprin1/Cask/Cdh4/Cx3cl1/Dhx36/Disc1/Dmrta2/Eif4g2/Etv5/Flt1/Fzd4/Grip1/Grm5/Hapln4/Hdac1/Hdac2/Hif1a/Il34/Itgb1/Lif/Lrp2/Lyn/Man2a1/Mapk8/Myc/Myo5b/Ntn1/Picalm/Plxna1/Plxna2/Plxna4/Prkci/Prmt5/Prpf19/Ptk2/Rheb/Rpl4/Serpine2/Serpinf1/Shh/Slc7a5/Smurf1/Sox11/Srrt/Tenm4/Trf/Vegfa/Zfp365	57
GO:0010976	GO:0010976	positive regulation of neuron projection development	45/2184	238/22345	1.18E-05	0.000284673	Actr3/Adnp/Ankrd27/Baiap2/Bdnf/Bmp7/Camk2b/Caprin1/Cask/Cnr1/Cx3cl1/Cxcl5/Ddr2/Ddx56/Dhx36/Disc1/Fyn/Fzd1/Hnrnpk/Hspa5/Itga6/Itgb1/Itpr1/Kif3c/Lif/Lrrc7/Lyn/P3h1/Pcp4/Pla2g3/Prkci/Ptbp1/Pum2/Ranbp1/Rap1a/Rgs2/Ror2/Rrn3/Serpine2/Serpinf1/Sf3a2/Stk24/Tmem30a/Vegfa/Vldlr	45
GO:0000387	GO:0000387	spliceosomal snRNP assembly	13/2184	35/22345	1.34E-05	0.000321167	Clns1a/Gemin4/Gemin5/Lsm2/Prmt5/Prmt7/Prpf19/Prpf3/Smn1/Snrpb/Snrpf/Strap/Wdr77	13
GO:0034661	GO:0034661	ncRNA catabolic process	15/2184	45/22345	1.36E-05	0.000324401	Ddx49/Dis3/Exosc10/Exosc2/Exosc9/Mettl1/Nsun2/Pnpt1/Pop1/Snd1/Tent2/Tent4b/Trnt1/Tut4/Zswim8	15
GO:0043523	GO:0043523	regulation of neuron apoptotic process	54/2184	306/22345	1.37E-05	0.000325815	Adnp/Aimp2/App/Atf4/Bax/Bbc3/Bcl2l1/Bdnf/Ccnd1/Cdc34/Chl1/Cx3cl1/Ddit3/Egln3/Egr1/En2/Fyn/Fzd1/Gclc/Gclm/Hdac4/Hif1a/Hmox1/Hsp90ab1/Hspd1/Hsph1/Hyou1/Kcnma1/Map2k4/Mapk8/Mef2c/Nae1/Nes/Npm1/Nupr1/Oxr1/Pcp4/Pdpk1/Pla2g3/Pmaip1/Prkci/Psen1/Pycr1/Set/Sigmar1/Six4/Snca/Traf7/Trp53/Ube2m/Unc5b/Vegfa/Vps54/Zpr1	54
GO:0006730	GO:0006730	one-carbon metabolic process	14/2184	40/22345	1.39E-05	0.00032782	Ahcyl1/Aldh1l2/Car13/Car3/Car8/Fpgs/Mat2a/Mthfd1l/Mthfd2/Mthfd2l/Mthfr/Sardh/Shmt1/Shmt2	14
GO:0009124	GO:0009124	nucleoside monophosphate biosynthetic process	14/2184	40/22345	1.39E-05	0.00032782	Adsl/Ampd2/Atic/Cad/Gart/Gmps/Impdh2/Ppat/Prps1/Shmt1/Uck2/Umps/Upp1/Uprt	14
GO:0014706	GO:0014706	striated muscle tissue development	53/2184	299/22345	1.44E-05	0.000338737	Adamts9/Adra1b/Adrb1/Bdnf/Bmp2/Bmp7/Cacybp/Ccn4/Ccnd2/Cited2/Ctdp1/Cxadr/Ddx39b/Efnb2/Eng/Fgf1/Fkbp1a/Foxc1/Hdac2/Hdac7/Hnrnpu/Hspg2/Ifrd1/Itgb1/Kat2a/Lrp2/Luc7l/Ly6e/Maml1/Map2k4/Mapk1/Mapk14/Mef2a/Mef2c/Mrtfb/Myo18b/Prickle1/Prkar1a/Prmt1/Prox1/Pten/Rgs2/Ryr2/Sema3c/Shh/Smad3/Tenm4/Tomm70a/Trex1/Vegfa/Yap1/Yy1/Zic3	53
GO:0014013	GO:0014013	regulation of gliogenesis	31/2184	142/22345	1.48E-05	0.000346671	Actr3/Atf5/Bin1/Bmp2/Cdkn2b/Cers2/Etv5/Flt1/Hdac1/Hdac2/Hmga2/Il34/Ldlr/Lif/Lrp2/Lyn/Myc/Ntn1/Prkci/Prmt5/Prpf19/Ptk2/Rheb/Serpine2/Shh/Slc7a5/Sox11/Tenm4/Trf/Trp53/Zfp365	31
GO:0032388	GO:0032388	positive regulation of intracellular transport	38/2184	190/22345	1.49E-05	0.000347202	Actr3/Ank3/Anp32b/Arf1/Arpc2/Bbc3/Cemip/Dync1h1/Eif3e/Fyn/Gas6/Hsp90ab1/Ice1/Ipo5/Kif5b/Map2/Mapk1/Mapk14/Mdm2/Mtmr2/Nutf2/Pdcd5/Plk3/Pmaip1/Ppm1a/Psen1/Ran/Rbm22/Riok2/Shh/Tmem30a/Tomm70a/Tpr/Trim28/Uaca/Xbp1/Xpo4/Zpr1	38
GO:0045071	GO:0045071	negative regulation of viral genome replication	17/2184	56/22345	1.51E-05	0.000351315	Banf1/Bst2/Hmga2/Ifih1/Ifitm2/Ifitm3/Isg15/Morc2a/Mx2/N4bp1/Oasl1/Prox1/Rsad2/Setdb1/Shfl/Trim28/Zc3hav1	17
GO:0032543	GO:0032543	mitochondrial translation	29/2184	129/22345	1.53E-05	0.00035475	C1qbp/Ears2/Gadd45gip1/Gars/Lrpprc/Mrpl1/Mrpl12/Mrpl17/Mrpl21/Mrpl23/Mrpl30/Mrpl37/Mrpl38/Mrpl52/Mrpl53/Mrps10/Mrps18a/Mrps18b/Mrps2/Mrps22/Mrps27/Mrps30/Mrps35/Mrps6/Ptcd3/Rars2/Shmt2/Trmt10c/Yars2	29
GO:0070646	GO:0070646	protein modification by small protein removal	28/2184	123/22345	1.67E-05	0.000384511	Atxn3/Cops2/Cops3/Cops7a/Desi2/Mindy3/Otub2/Otud4/Otud7a/Psmd14/Senp3/Senp5/Senp6/Shmt2/Stambpl1/Usp1/Usp10/Usp12/Usp14/Usp15/Usp16/Usp31/Usp34/Usp36/Usp39/Usp45/Usp51/Usp7	28
GO:0016055	GO:0016055	Wnt signaling pathway	73/2184	456/22345	1.70E-05	0.000389372	Adnp/Amotl1/App/Bambi/Bmp2/Brd7/Ccn4/Ccnd1/Ccnyl1/Csnk1g3/Csnk2a2/Cul3/Dact1/Ddit3/Ddx3x/Disc1/Egr1/Ext1/Fzd1/Fzd10/Fzd4/G3bp1/Gpc3/Gpc4/Grb10/Grk5/Grk6/Hdac1/Hdac2/Hic1/Hmga2/Klf4/Kpna1/Leo1/Lgr5/Lrrk1/Mapk14/Mcc/Myc/Nfkb1/Nle1/Nxn/Peg12/Pkd1/Ppm1a/Prdm15/Prickle1/Prkaa2/Psen1/Pten/Ptpro/Rbms3/Rnf43/Ror2/Rps12/Ruvbl1/Ruvbl2/Sfrp2/Shh/Shisa2/Shisa3/Shisa6/Siah1a/Siah2/Smad3/Sostdc1/Sulf2/Tcf7/Tme…	73
GO:0051347	GO:0051347	positive regulation of transferase activity	78/2184	497/22345	1.82E-05	0.00041679	Abi2/Adam9/Adnp/App/Arrdc4/Asxl2/Cab39/Camkk2/Ccnd1/Ccnd2/Cct2/Cct4/Cdkn1a/Cemip/Ddr2/Ddx3x/Dgkz/Dkc1/Dlg1/Eef1a2/Egr1/Ereg/Fbn1/Fgf1/Flt1/Flt4/Fzd10/Fzd4/Gas6/Grm5/Hmga2/Hsp90ab1/Il34/Insr/Irak1/Irs1/Kitl/Klf4/Lmo4/Lyn/Maged1/Map2k3/Map2k4/Map3k7/Mapk1/Mef2c/Myc/Naf1/Npm1/Nvl/Osbpl8/P2rx7/Pdgfb/Phb2/Pkd1/Prox1/Psen1/Psrc1/Pten/Ptges3/Ptk2/Ptpn1/Ranbp2/Rap1a/Ror2/Sesn2/Snca/Snx9/Tcim/Tcp1/Tead1/T…	78
GO:2000134	GO:2000134	negative regulation of G1/S transition of mitotic cell cycle	19/2184	68/22345	1.83E-05	0.00041679	Brd7/Ccnd1/Cdkn1a/Cdkn2b/Dact1/Dgkz/Dlg1/Klf4/Mdm2/Myo16/Pidd1/Plk3/Pten/Rbm38/Rpl26/Rps27l/Trex1/Trp53/Wac	19
GO:0010952	GO:0010952	positive regulation of peptidase activity	38/2184	192/22345	1.91E-05	0.000433032	Akirin2/Anp32b/App/Bak1/Bax/Bbc3/Bid/Cdkn2a/Cycs/Ddx3x/Dnaja3/Efna3/Fyn/Grin2b/Hip1/Hsf1/Hspd1/Htra2/Lck/Lyn/Myc/Pdcd2/Pdcd5/Picalm/Pidd1/Pmaip1/Ppm1f/Prelid1/Psme3/Rack1/Ripk2/Rock2/Rps27l/Sfrp2/Smad3/Snca/Tfap4/Uaca	38
GO:0032481	GO:0032481	positive regulation of type I interferon production	21/2184	80/22345	1.94E-05	0.000438007	Arrdc4/Cd14/Cgas/Ddx3x/Dhx33/Dhx36/Dhx58/G3bp1/Hspd1/Ifih1/Irak1/Isg15/Polr3a/Polr3b/Polr3d/Sting1/Tlr3/Tomm70a/Traf3/Trim65/Zc3hav1	21
GO:0075522	GO:0075522	IRES-dependent viral translational initiation	Jul-84	11/22345	1.95E-05	0.000438434	Denr/Eif3a/Eif3b/Eif3d/Pcbp2/Ptbp1/Ssb	7
GO:1905214	GO:1905214	regulation of RNA binding	Jul-84	11/22345	1.95E-05	0.000438434	Carm1/Eif3d/Eif3e/Eif4a3/Eif4g1/Ncbp1/Nucks1	7
GO:0198738	GO:0198738	cell-cell signaling by wnt	73/2184	458/22345	1.97E-05	0.000441074	Adnp/Amotl1/App/Bambi/Bmp2/Brd7/Ccn4/Ccnd1/Ccnyl1/Csnk1g3/Csnk2a2/Cul3/Dact1/Ddit3/Ddx3x/Disc1/Egr1/Ext1/Fzd1/Fzd10/Fzd4/G3bp1/Gpc3/Gpc4/Grb10/Grk5/Grk6/Hdac1/Hdac2/Hic1/Hmga2/Klf4/Kpna1/Leo1/Lgr5/Lrrk1/Mapk14/Mcc/Myc/Nfkb1/Nle1/Nxn/Peg12/Pkd1/Ppm1a/Prdm15/Prickle1/Prkaa2/Psen1/Pten/Ptpro/Rbms3/Rnf43/Ror2/Rps12/Ruvbl1/Ruvbl2/Sfrp2/Shh/Shisa2/Shisa3/Shisa6/Siah1a/Siah2/Smad3/Sostdc1/Sulf2/Tcf7/Tme…	73
GO:0000077	GO:0000077	DNA damage checkpoint signaling	27/2184	118/22345	2.12E-05	0.000473362	Atrip/Babam2/Ccnd1/Ccng1/Cdkn1a/Creb3l1/Cry1/Ddx39b/Dgkz/Dot1l/Ercc6/Hinfp/Ier3/Ints7/Map3k20/Mapk14/Mbtps2/Mdm2/Pidd1/Prpf19/Rbm38/Rpl26/Rps27l/Thoc1/Trex1/Trp53/Wac	27
GO:1990928	GO:1990928	response to amino acid starvation	16/2184	52/22345	2.22E-05	0.000492939	Atf4/Atxn3/Bmt2/Cdkn1a/Eif2b1/Eif2s1/Eif4ebp1/Gcn1/Impact/Itfg2/Larp1/Mapk1/Mapk8/Mios/Seh1l/Sesn2	16
GO:0034644	GO:0034644	cellular response to UV	23/2184	93/22345	2.27E-05	0.000503138	Bak1/Bax/Cdc25a/Cdkn1a/Ddias/Dhx36/Eif2s1/Ino80/Map3k20/Mapk14/Mmp2/N4bp1/Noc2l/Npm1/Opn3/Ppid/Rhbdd1/Rpl26/Ruvbl2/Trex1/Trp53/Trp53inp1/Yy1	23
GO:0031570	GO:0031570	DNA integrity checkpoint signaling	28/2184	125/22345	2.29E-05	0.000503244	Atrip/Babam2/Ccnd1/Ccng1/Cdkn1a/Creb3l1/Cry1/Ddx39b/Dgkz/Dot1l/Ercc6/Hinfp/Ier3/Ints7/Map3k20/Mapk14/Mbtps2/Mdm2/Nae1/Pidd1/Prpf19/Rbm38/Rpl26/Rps27l/Thoc1/Trex1/Trp53/Wac	28
GO:0006986	GO:0006986	response to unfolded protein	26/2184	112/22345	2.29E-05	0.000503244	Atf4/Atf6/Bak1/Bax/Ccnd1/Chac1/Creb3l1/Ddit3/Edem3/Eif2s1/Ero1a/Herpud1/Hsf1/Hspa5/Hspd1/Hsph1/Nck2/Parp8/Ptpn1/Ptpn2/Qrich1/Rhbdd1/Serp1/Stc2/Syvn1/Xbp1	26
GO:0046824	GO:0046824	positive regulation of nucleocytoplasmic transport	20/2184	75/22345	2.36E-05	0.000517019	Anp32b/Gas6/Hsp90ab1/Ipo5/Mapk1/Mapk14/Mdm2/Nutf2/Ppm1a/Psen1/Ran/Rbm22/Riok2/Shh/Tpr/Trim28/Uaca/Xbp1/Xpo4/Zpr1	20
GO:0048026	GO:0048026	positive regulation of mRNA splicing, via spliceosome	Dec-84	32/22345	2.57E-05	0.000558932	Clns1a/Eif4a3/Hspa8/Ncbp1/Ncl/Prmt5/Prpf19/Rbmxl1/Sf3b4/Tra2b/Wdr77/Zfp64	12
GO:0070198	GO:0070198	protein localization to chromosome, telomeric region	Dec-84	32/22345	2.57E-05	0.000558932	Cct2/Cct3/Cct4/Cct5/Cct6a/Cct7/Cct8/Dkc1/Gnl3/Gnl3l/Pinx1/Tcp1	12
GO:0003401	GO:0003401	axis elongation	13/2184	37/22345	2.68E-05	0.000574531	Areg/Fgf1/Prickle1/Sfrp2/Shh/Six4/Spry1/Spry2/Tmtc3/Tnc/Trim28/Yap1/Zfp568	13
GO:0009066	GO:0009066	aspartate family amino acid metabolic process	13/2184	37/22345	2.68E-05	0.000574531	Asns/Ass1/Atf4/Got1/Mri1/Mtap/Mthfd2l/Mthfr/Mtrr/Phgdh/Pipox/Plod2/Plod3	13
GO:0009303	GO:0009303	rRNA transcription	13/2184	37/22345	2.68E-05	0.000574531	Cdkn2a/Ercc6/Mars1/Ncl/Nol11/Npm1/Npm3/Polr1a/Polr1b/Polr1e/Pwp1/Tcof1/Trp53	13
GO:0043516	GO:0043516	regulation of DNA damage response, signal transduction by p53 class mediator	13/2184	37/22345	2.68E-05	0.000574531	Cdkn2a/Cops3/Eef1e1/Hic1/Kmt5a/Mdm2/Npm1/Pmaip1/Rpl26/Smyd2/Spred1/Spred2/Trp53	13
GO:0043555	GO:0043555	regulation of translation in response to stress	Oct-84	23/22345	2.70E-05	0.000575138	Ddx3x/Eif2s1/Eif4g1/Impact/Map3k20/Nck2/Npm1/Ppp1r15b/Rbm4/Sesn2	10
GO:0051091	GO:0051091	positive regulation of DNA-binding transcription factor activity	48/2184	268/22345	2.72E-05	0.000577838	Adcy1/Anxa3/App/Arhgef2/Bdnf/Bmp2/Carm1/Cdkn2a/Cth/Cx3cl1/Ddit3/Ddr2/Dhx33/Eda2r/Fzd1/Fzd4/Hdac2/Hdac4/Hmga2/Hsf1/Icam1/Ifrd1/Il1rap/Irak1/Lrrfip1/Mbtps2/Mtdh/Ncoa3/Npm1/Phb2/Ppargc1b/Ppp3ca/Pprc1/Prkcb/Prkci/Pten/Ripk2/Rwdd1/Shh/Slco3a1/Sting1/Tcf3/Tlr3/Trim25/Trim27/Trim62/Trim8/Ube2n	48
GO:0046112	GO:0046112	nucleobase biosynthetic process	Aug-84	15/22345	2.82E-05	0.000594691	Cad/Cmpk1/Gart/Ppat/Prps1/Shmt1/Shmt2/Umps	8
GO:0090110	GO:0090110	COPII-coated vesicle cargo loading	Aug-84	15/22345	2.82E-05	0.000594691	Insig1/Rab1a/Sec13/Sec23a/Sec24a/Sec24b/Sec24d/Sec31a	8
GO:0030968	GO:0030968	endoplasmic reticulum unfolded protein response	19/2184	70/22345	2.86E-05	0.000602503	Atf4/Atf6/Bak1/Bax/Ccnd1/Creb3l1/Ddit3/Eif2s1/Ero1a/Herpud1/Hspa5/Nck2/Parp8/Ptpn1/Ptpn2/Qrich1/Serp1/Stc2/Xbp1	19
GO:0045669	GO:0045669	positive regulation of osteoblast differentiation	20/2184	76/22345	2.92E-05	0.000611228	Bmp2/Bmp7/Ccn4/Cd276/Cebpa/Cebpd/Ddr2/Fbn2/Jag1/Mef2c/Npnt/Ppp3ca/Ptger4/Sfrp2/Smad5/Sox11/Tent5a/Vegfa/Wwtr1/Yap1	20
GO:0000966	GO:0000966	RNA 5'-end processing	Sep-84	19/22345	2.97E-05	0.00061693	Abt1/Pnpt1/Pop1/Pop5/Rpp14/Rpp40/Ssb/Tbl3/Trmt10c	9
GO:0019081	GO:0019081	viral translation	Sep-84	19/22345	2.97E-05	0.00061693	Denr/Eif3a/Eif3b/Eif3d/Eif3g/Pcbp2/Ptbp1/Shfl/Ssb	9
GO:0070200	GO:0070200	establishment of protein localization to telomere	Sep-84	19/22345	2.97E-05	0.00061693	Cct2/Cct3/Cct4/Cct5/Cct6a/Cct7/Cct8/Dkc1/Tcp1	9
GO:0140718	GO:0140718	facultative heterochromatin formation	15/2184	48/22345	3.25E-05	0.000671739	Apobec1/Baz2a/Bend3/Dnmt3a/Hdac1/Mbd3/Morc2a/Myc/Pphln1/Rrp8/Setdb1/Smarca5/Suz12/Tex15/Trim28	15
GO:0045913	GO:0045913	positive regulation of carbohydrate metabolic process	23/2184	95/22345	3.28E-05	0.000675934	Adra1b/App/Cry1/Esrrb/Hif1a/Insr/Irs1/Irs2/Kat2a/Mlx/Myc/Myh9/Nfkb1/P2rx7/Pdgfb/Pmaip1/Ppp4r3a/Prkaa2/Psen1/Ptger4/Ptpn2/Snca/Wdr5	23
GO:0090151	GO:0090151	establishment of protein localization to mitochondrial membrane	Nov-84	28/22345	3.37E-05	0.00069128	Agk/Bax/Bbc3/Cox18/Hspa4/Pdcd5/Pmaip1/Timm10/Timm9/Tomm40/Tomm70a	11
GO:0051153	GO:0051153	regulation of striated muscle cell differentiation	25/2184	108/22345	3.44E-05	0.0007013	Adrb1/Atp11a/Bdnf/Bmp2/Ccn4/Ccnd2/Ctdp1/Ddx39b/Efnb2/Epc1/Hdac4/Kat2a/Maml1/Mapk14/Mef2c/Naca/Piezo1/Prox1/Rbm24/Rbm38/Rgs2/Shh/Tomm70a/Xbp1/Yy1	25
GO:0071559	GO:0071559	response to transforming growth factor beta	45/2184	248/22345	3.44E-05	0.0007013	Actr3/Adam9/Bambi/Bmp2/Cdh5/Cdkn2b/Chst11/Cited2/Eng/Fbn1/Fbn2/Fut8/Fyn/Got1/Hdac1/Hdac2/Hspa5/Ltbp1/Map3k7/Mapk7/Mef2c/Npnt/Pdcd5/Peg10/Ppm1a/Ptk2/Rock2/Runx1/Sinhcaf/Smad3/Smad5/Smurf1/Spred1/Spred2/Spred3/Spry1/Spry2/Strap/Tnrc6c/Trp53/Usp15/Xbp1/Zeb1/Zmiz1/Zyx	45
GO:1902806	GO:1902806	regulation of cell cycle G1/S phase transition	37/2184	190/22345	3.53E-05	0.000716755	Actl6a/Anp32b/Apex1/Bid/Brd7/Ccnd1/Ccnd2/Cdkn1a/Cdkn2a/Cdkn2b/Dact1/Ddr2/Ddx3x/Dgkz/Dlg1/Eif4g1/Ino80/Klf4/Mdm2/Mtbp/Myo16/Phb2/Phf10/Pidd1/Pkd1/Plk3/Psme3/Pten/Rbm38/Rpl17/Rpl26/Rps27l/Tcf3/Tcim/Trex1/Trp53/Wac	37
GO:0042306	GO:0042306	regulation of protein import into nucleus	20/2184	77/22345	3.58E-05	0.000722953	Akap1/Apod/Cabp1/Hsp90ab1/Ipo5/Mapk1/Mapk14/Nolc1/Nup54/Nup62/Nutf2/Psen1/Ran/Rbm22/Shh/Tpr/Trim28/Uaca/Xbp1/Zpr1	20
GO:2000573	GO:2000573	positive regulation of DNA biosynthetic process	20/2184	77/22345	3.58E-05	0.000722953	Cct2/Cct3/Cct4/Cct5/Cct6a/Cct7/Cct8/Ddx39b/Dkc1/Gfer/Klf4/Mapk1/Myc/Naf1/Npm1/Nvl/Pdgfb/Ptges3/Tcp1/Vegfa	20
GO:0051402	GO:0051402	neuron apoptotic process	60/2184	363/22345	3.61E-05	0.000726838	Adnp/Aimp2/App/Atf4/Bax/Bbc3/Bcl2l1/Bdnf/Ccnd1/Cdc34/Chl1/Cx3cl1/Ddit3/Egln3/Egr1/En2/Fyn/Fzd1/Gclc/Gclm/Hdac4/Hif1a/Hmox1/Hsp90ab1/Hspa4/Hspd1/Hsph1/Htra2/Hyou1/Kcnma1/Map2k4/Mapk8/Mef2c/Nae1/Nes/Npm1/Nupr1/Oxr1/Pcp4/Pdpk1/Pla2g3/Pmaip1/Prkci/Psen1/Ptges3/Pycr1/Set/Siah1a/Sigmar1/Six4/Snca/Tnfrsf21/Traf7/Trp53/Ube2m/Unc5b/Vegfa/Vps54/Zfp110/Zpr1	60
GO:0050807	GO:0050807	regulation of synapse organization	53/2184	309/22345	3.66E-05	0.000735099	Abhd17c/Abi2/Abi3bp/Actr3/Adgrb2/Adgrl2/Adnp/App/Baiap2/Bdnf/Camk2b/Camkv/Caprin1/Cask/Dact1/Dhx36/Disc1/Eif4g1/Etv5/Flrt3/Fyn/Fzd1/Gpc4/Gpr158/Grin2b/Hnrnpk/Hspa8/Il1rap/Itgb1/Klk8/Lzts1/Mapk14/Mef2c/Myo5b/Nectin1/Ntn1/Picalm/Psd/Psen1/Pten/Ptk2/Ptpn13/Ptpro/Rapgef4/Rheb/Rock2/Ror2/Septin11/Six4/Snca/Srpx2/Tanc1/Ube3a	53
GO:0017015	GO:0017015	regulation of transforming growth factor beta receptor signaling pathway	29/2184	135/22345	3.78E-05	0.000755763	Bambi/Bmp2/Cdkn2b/Chst11/Cited2/Eng/Fbn1/Fbn2/Got1/Hdac1/Hdac2/Hspa5/Ltbp1/Npnt/Peg10/Ppm1a/Sinhcaf/Smad3/Smurf1/Spred1/Spred2/Spred3/Spry1/Spry2/Strap/Trp53/Usp15/Xbp1/Zeb1	29
GO:0051090	GO:0051090	regulation of DNA-binding transcription factor activity	69/2184	435/22345	3.85E-05	0.000766655	Adcy1/Anxa3/App/Arhgef2/Bdnf/Bmp2/Carm1/Cdkn2a/Cebpg/Cth/Cx3cl1/Ddit3/Ddr2/Dhx33/Dnaja3/Eda2r/Faf1/Fzd1/Fzd4/Hdac2/Hdac4/Hmga2/Hmox1/Hsf1/Icam1/Ifrd1/Il1rap/Irak1/Kat6a/Klf4/Lrrfip1/Mapk1/Mbtps2/Med13/Mtdh/Ncoa3/Npm1/Nupr1/Nwd1/Peli1/Phb2/Pkd1/Ppargc1b/Ppp2cb/Ppp3ca/Pprc1/Prkcb/Prkci/Prox1/Pten/Ptgis/Ralgapa1/Ripk2/Rwdd1/Shh/Slco3a1/Sting1/Tcf3/Tlr3/Traf3/Trib2/Trim25/Trim27/Trim62/Trim8/Tut4/Ube…	69
GO:0048754	GO:0048754	branching morphogenesis of an epithelial tube	37/2184	191/22345	3.97E-05	0.000788006	Areg/Bmp2/Bmp7/Clic4/Col4a1/Dlg1/Eng/Etv4/Etv5/Ext1/Fgf1/Flt1/Gbx2/Gpc3/Hmga2/Hs3st3b1/Lama1/Lama5/Maged1/Myc/Ncoa3/Nfatc3/Npnt/Phb2/Pkd1/Ppp1ca/Ppp3r1/Sfrp2/Shh/Six4/Slc12a2/Spry1/Spry2/Tmtc3/Tnc/Vegfa/Yap1	37
GO:0009408	GO:0009408	response to heat	22/2184	90/22345	4.12E-05	0.000813304	Atxn3/Chordc1/Dhx36/Dnaja2/Dnaja3/Eif2b1/Eif2b3/Eif2s1/Fgf1/Gclc/Hmox1/Hsf1/Hsp90ab1/Htra2/Irak1/Myof/P2rx3/St8sia1/Tcim/Tpr/Trp53inp1/Xylt1	22
GO:0090398	GO:0090398	cellular senescence	22/2184	90/22345	4.12E-05	0.000813304	Cdk6/Cdkn1a/Cdkn2a/Cdkn2b/Cgas/Dnaja3/Eef1e1/Hmga2/Kat6a/Map3k3/Mapk14/Morc3/Nampt/Npm1/Nup62/Plk2/Pnpt1/Pten/Rsl1d1/Trp53/Vash1/Zmiz1	22
GO:0034405	GO:0034405	response to fluid shear stress	Oct-84	24/22345	4.22E-05	0.000829326	Ass1/Cited2/Klf4/Mapk7/Mef2c/Mtss1/P2rx7/Pkd1/Spp1/Xbp1	10
GO:0060070	GO:0060070	canonical Wnt signaling pathway	52/2184	303/22345	4.25E-05	0.000833738	Adnp/App/Bambi/Ccnyl1/Csnk1g3/Dact1/Ddit3/Ddx3x/Disc1/Egr1/Ext1/Fzd1/Fzd10/Fzd4/G3bp1/Gpc3/Hdac1/Hdac2/Klf4/Kpna1/Lgr5/Lrrk1/Mapk14/Mcc/Nfkb1/Nle1/Peg12/Ppm1a/Prdm15/Prickle1/Psen1/Pten/Ptpro/Rbms3/Ror2/Rps12/Ruvbl1/Ruvbl2/Sfrp2/Shh/Shisa3/Shisa6/Siah1a/Siah2/Smad3/Sostdc1/Sulf2/Tcf7/Usp34/Wwtr1/Yap1/Znrf3	52
GO:0010586	GO:0010586	miRNA metabolic process	24/2184	103/22345	4.37E-05	0.000853285	Apln/App/Bmp2/Egr1/Gnl3/Hdac2/Hdac4/Hif1a/Klf4/Mrtfb/Myc/Nfatc3/Nfkb1/Pdgfb/Pnpt1/Smad3/Snd1/Tead1/Tent2/Tent4b/Trp53/Tut4/Yy1/Zswim8	24
GO:0043489	GO:0043489	RNA stabilization	19/2184	72/22345	4.39E-05	0.000855315	Apobec1/Dhx36/Dkc1/Eif4enif1/Elavl1/Hnrnpu/Larp1/Larp4b/Mettl1/Naf1/Nsun2/Ptbp1/Rbm24/Rbm38/Srsf1/Syncrip/Tent4b/Tent5a/Vegfa	19
GO:0001837	GO:0001837	epithelial to mesenchymal transition	33/2184	164/22345	4.64E-05	0.000901805	Akna/Bambi/Bmp2/Bmp7/Eng/Foxc1/Hdac2/Hif1a/Hmga2/Hnrnpab/Jag1/Kbtbd8/Loxl2/Mcrip1/Nolc1/Pofut2/Ppp3r1/Pten/Ptk2/Rock2/Sfrp2/Slc39a10/Smad3/Spred1/Spred2/Spred3/Spry1/Spry2/Tcof1/Trim28/Trim62/Vegfa/Wwtr1	33
GO:0001503	GO:0001503	ossification	74/2184	478/22345	4.68E-05	0.000906518	Adamts12/Adgrv1/Alpl/Ano6/Areg/Asxl2/Atf4/Atp2b1/Bambi/Bmp2/Bmp7/Ccn4/Cd276/Cdk6/Cebpa/Cebpd/Chsy1/Creb3l1/Crim1/Ddr2/Dhh/Dhx36/Esrra/Ext1/Fbn2/Fndc3b/Foxc1/Fzd1/Gpc3/Hdac4/Hdac7/Hif1a/Hira/Hspg2/Igfbp3/Ipo7/Isg15/Jag1/Junb/Map3k7/Mapk1/Mapk14/Mapk8/Mef2c/Mef2d/Mmp2/Mtss1/Npnt/P2rx7/P3h1/Phospho1/Ppargc1b/Ppp3ca/Prickle1/Ptger4/Ptk2/Rflna/Rsad2/Runx1/Sfrp2/Sh3pxd2b/Shh/Sik3/Smad3/Smad5/Smurf1/Sox…	74
GO:0071560	GO:0071560	cellular response to transforming growth factor beta stimulus	44/2184	244/22345	4.87E-05	0.000939352	Actr3/Adam9/Bambi/Bmp2/Cdh5/Cdkn2b/Chst11/Cited2/Eng/Fbn1/Fbn2/Fut8/Fyn/Got1/Hdac1/Hdac2/Hspa5/Ltbp1/Map3k7/Mapk7/Mef2c/Npnt/Pdcd5/Peg10/Ppm1a/Ptk2/Runx1/Sinhcaf/Smad3/Smad5/Smurf1/Spred1/Spred2/Spred3/Spry1/Spry2/Strap/Tnrc6c/Trp53/Usp15/Xbp1/Zeb1/Zmiz1/Zyx	44
GO:0030111	GO:0030111	regulation of Wnt signaling pathway	54/2184	320/22345	4.91E-05	0.000943324	Adnp/App/Bambi/Bmp2/Ccn4/Ccnyl1/Csnk1g3/Dact1/Ddit3/Ddx3x/Disc1/Egr1/Fzd1/G3bp1/Gpc3/Grb10/Hdac1/Hdac2/Hic1/Hmga2/Kpna1/Lgr5/Lrrk1/Mapk14/Mcc/Nfkb1/Nle1/Nxn/Peg12/Ppm1a/Prdm15/Prickle1/Psen1/Ptpro/Rbms3/Rnf43/Ror2/Rps12/Ruvbl1/Ruvbl2/Sfrp2/Shh/Shisa2/Shisa3/Shisa6/Siah2/Smad3/Sostdc1/Sulf2/Tmem132a/Usp34/Wwtr1/Yap1/Znrf3	54
GO:0009067	GO:0009067	aspartate family amino acid biosynthetic process	Sep-84	20/22345	4.94E-05	0.000943324	Asns/Got1/Mri1/Mtap/Mthfd2l/Mthfr/Mtrr/Plod2/Plod3	9
GO:0036003	GO:0036003	positive regulation of transcription from RNA polymerase II promoter in response to stress	Sep-84	20/22345	4.94E-05	0.000943324	Atf4/Atf6/Creb3l1/Ddit3/Hif1a/Mapk7/Mbtps2/Trp53/Vegfa	9
GO:0030488	GO:0030488	tRNA methylation	13/2184	39/22345	5.08E-05	0.000966969	Gtpbp3/Mettl1/Mettl2/Nsun2/Tarbp1/Thumpd3/Trmo/Trmt1/Trmt10a/Trmt10c/Trmt6/Trmt61a/Wdr4	13
GO:0045444	GO:0045444	fat cell differentiation	47/2184	267/22345	5.12E-05	0.000972379	Adrb1/Asxl1/Asxl2/Atf5/Bmp2/Bmp7/Carm1/Ccn4/Ccnd1/Cebpa/Cebpd/Creb5/Ctbp2/Dact1/Ddit3/Ero1a/Fbn1/Fndc3b/Grk5/Hmga2/Hnrnpu/Insig1/Itga6/Jag1/Jdp2/Klf4/Lama4/Lpin1/Lpl/Lrrc8c/Mapk14/Metrnl/Noc3l/Osbpl8/Rgs2/Sfrp2/Sh3pxd2b/Smad3/Steap4/Trib2/Trib3/Trio/Vegfa/Wwtr1/Xbp1/Yap1/Zbtb7c	47
GO:0051053	GO:0051053	negative regulation of DNA metabolic process	30/2184	144/22345	5.15E-05	0.000973764	Cdkn1a/Cgas/Dach1/Dcp2/Dnajc2/Dusp1/Ercc6/Exosc10/Gnl3l/Gtpbp4/H1f3/Hmga2/Hnrnpu/Hsf1/Kmt5a/Lig3/Nat10/Otub2/Pds5a/Pinx1/Rif1/Rnf169/Senp3/Smchd1/Sub1/Tent4b/Thoc1/Trim28/Trp53/Ubqln4	30
GO:0030199	GO:0030199	collagen fibril organization	17/2184	61/22345	5.16E-05	0.000973764	Adamts12/Adamts14/Aebp1/Col5a1/Colgalt1/Crtap/Ddr2/Ext1/Fkbp10/Foxc1/Loxl1/Loxl2/P3h1/P4ha1/Plod3/Serpinh1/Sfrp2	17
GO:1901874	GO:1901874	negative regulation of post-translational protein modification	23/2184	98/22345	5.54E-05	0.001042332	Bex2/Cdkn2a/Crtap/Cry1/Fyn/Gclc/Gnl3l/Gtpbp4/Isg15/Ivns1abp/N4bp1/Noc2l/Nxn/P3h1/Pinx1/Plaa/Prmt3/Psen1/Rpl23/Rpl5/Rps7/Spry2/Trim44	23
GO:1903844	GO:1903844	regulation of cellular response to transforming growth factor beta stimulus	29/2184	138/22345	5.77E-05	0.001082881	Bambi/Bmp2/Cdkn2b/Chst11/Cited2/Eng/Fbn1/Fbn2/Got1/Hdac1/Hdac2/Hspa5/Ltbp1/Npnt/Peg10/Ppm1a/Sinhcaf/Smad3/Smurf1/Spred1/Spred2/Spred3/Spry1/Spry2/Strap/Trp53/Usp15/Xbp1/Zeb1	29
GO:0042176	GO:0042176	regulation of protein catabolic process	59/2184	361/22345	5.80E-05	0.001084816	Adam9/Ankib1/App/Arih1/Atxn3/Cop1/Cyp51/Dact1/Dcaf1/Dda1/Faf1/Fyn/Gclc/Gpc3/Grin2a/Herpud1/Hmgcr/Hsp90ab1/Ier3/Laptm4b/Ldlr/Mapk8/Mdm2/N4bp1/Nupr1/Pkd1/Plk2/Plk3/Prickle1/Psen1/Psmd1/Psmd14/Psmd3/Psme3/Ptpn3/Rack1/Rad23a/Rad23b/Rhbdd1/Ric1/Rybp/Serpine2/Sf3b3/Sh3rf3/Shh/Smad3/Snca/Snx9/Tlk2/Tmem132a/Tmtc3/Trib2/Trib3/Ubqln1/Ubqln4/Ubr3/Usp14/Usp7/Wac	59
GO:0070585	GO:0070585	protein localization to mitochondrion	24/2184	105/22345	6.07E-05	0.001131821	Agk/Bax/Bbc3/Bid/Cdkn2a/Chchd4/Cox18/Ddit3/Hk2/Hspa4/Hspd1/Isg15/Marchf5/Pdcd5/Pmaip1/Timm10/Timm17a/Timm23/Timm8a1/Timm9/Tomm20/Tomm40/Tomm5/Tomm70a	24
GO:0007179	GO:0007179	transforming growth factor beta receptor signaling pathway	38/2184	202/22345	6.11E-05	0.001135438	Adam9/Bambi/Bmp2/Cdh5/Cdkn2b/Chst11/Cited2/Eng/Fbn1/Fbn2/Fut8/Got1/Hdac1/Hdac2/Hspa5/Ltbp1/Map3k7/Npnt/Peg10/Ppm1a/Ptk2/Sinhcaf/Smad3/Smad5/Smurf1/Spred1/Spred2/Spred3/Spry1/Spry2/Strap/Tnrc6c/Trp53/Usp15/Xbp1/Zeb1/Zmiz1/Zyx	38
GO:0045927	GO:0045927	positive regulation of growth	53/2184	315/22345	6.21E-05	0.001147288	Acsl4/Adnp/Adrb1/Bdnf/Ccn4/Ccnd2/Cdh4/Cep43/Ddx39b/Ddx3x/Ddx49/Disc1/Dlg1/Eif4g1/Eif4g2/Exosc2/Exosc9/Flt4/Hmga2/Hnrnpk/Hsf1/Ino80/Insr/Mapk1/Mapk14/Mef2c/Myo5b/N6amt1/Naca/Ncbp1/Ncoa3/Ntn1/Picalm/Plaa/Ppm1f/Prox1/Prr5/Ptger4/Ptk2/Pum2/Rasal1/Rpl4/Serp1/Sfrp2/Sh3pxd2b/Slc23a2/Smurf1/Supv3l1/Tead1/Vegfa/Yap1/Ybx3/Zpr1	53
GO:0097120	GO:0097120	receptor localization to synapse	21/2184	86/22345	6.21E-05	0.001147288	Cacng5/Cacng8/Cnih2/Dlg1/Gpc4/Gpc6/Grip1/Itgb1/Kif5b/Lrrc7/Nbea/Neto1/Neto2/Nptx1/Nptx2/Rap1a/Rapgef4/Shisa6/Snap25/Stx1b/Stx4a	21
GO:0051348	GO:0051348	negative regulation of transferase activity	45/2184	254/22345	6.25E-05	0.001147871	Banf1/Bmp2/Cdkn1a/Cdkn2a/Cep43/Chordc1/Ddr2/Dnaja3/Dusp1/Dusp7/Fem1a/Gadd45a/Hmgcr/Hnrnpu/Irs2/Lyn/Nolc1/Npm1/Nup62/Pcp4/Pinx1/Ppm1f/Prkar1a/Prkar2a/Psen1/Pten/Ptpn1/Ptpn2/Ptprj/Ptpro/Rgs2/Rpl23/Rpl5/Rps7/Rtraf/Sfrp2/Spred1/Spry1/Spry2/Spry4/Tfap4/Trib3/Trim27/Trp53/Wwtr1	45
GO:0000245	GO:0000245	spliceosomal complex assembly	14/2184	45/22345	6.25E-05	0.001147871	Celf2/Ddx39b/Luc7l/Mbnl1/Ncbp1/Prpf19/Prpf39/Scaf11/Sf3a2/Sf3a3/Srsf1/Srsf10/Srsf6/Usp39	14
GO:1901990	GO:1901990	regulation of mitotic cell cycle phase transition	56/2184	339/22345	6.57E-05	0.001201783	Actl6a/Anp32b/Apex1/App/Babam2/Bid/Brd7/Ccnd1/Ccnd2/Ccng1/Cdc16/Cdc25a/Cdk6/Cdkn1a/Cdkn2a/Cdkn2b/Creb3l1/Cul3/Dact1/Ddr2/Ddx3x/Dgkz/Dlg1/Dync1li1/Eif4g1/Ier3/Ino80/Klf4/Mbtps2/Mdm2/Mtbp/Myo16/Nae1/Phb2/Phf10/Pidd1/Pinx1/Pkd1/Plk3/Psme3/Pten/Rbbp8/Rbm38/Rcc2/Riok2/Rpl17/Rpl26/Rps27l/Tcf3/Tfap4/Tpr/Trex1/Trp53/Wac/Zfp207/Zwint	56
GO:1902807	GO:1902807	negative regulation of cell cycle G1/S phase transition	19/2184	74/22345	6.60E-05	0.001204644	Brd7/Ccnd1/Cdkn1a/Cdkn2b/Dact1/Dgkz/Dlg1/Klf4/Mdm2/Myo16/Pidd1/Plk3/Pten/Rbm38/Rpl26/Rps27l/Trex1/Trp53/Wac	19
GO:0060537	GO:0060537	muscle tissue development	76/2184	500/22345	6.91E-05	0.001255867	Adamts9/Adra1b/Adrb1/Bdnf/Bmp2/Bmp7/Cacybp/Ccn4/Ccnd2/Cited2/Cops2/Ctdp1/Cxadr/Ddx39b/Dlg1/Dmrta2/Efnb2/Egr1/Eng/Fgf1/Fkbp1a/Foxc1/Foxn2/Hdac2/Hdac4/Hdac7/Hmgcr/Hnrnpu/Hsd17b1/Hspg2/Ifrd1/Itgb1/Kat2a/Lrp2/Luc7l/Ly6e/Maml1/Map2k4/Mapk1/Mapk14/Mbnl1/Mef2a/Mef2c/Mef2d/Mrtfb/Myc/Mylk/Myo18b/Naca/Nfatc3/Nupr1/Ppp3ca/Ppp3cb/Prickle1/Prkar1a/Prmt1/Prox1/Pten/Rbm24/Rgs2/Ryr2/Schip1/Sema3c/Shh/Six4/Smad3/…	76
GO:0030512	GO:0030512	negative regulation of transforming growth factor beta receptor signaling pathway	22/2184	93/22345	7.02E-05	0.001269645	Bambi/Bmp2/Chst11/Fbn1/Fbn2/Hdac1/Hdac2/Hspa5/Ltbp1/Peg10/Ppm1a/Sinhcaf/Smurf1/Spred1/Spred2/Spred3/Spry1/Spry2/Strap/Trp53/Usp15/Xbp1	22
GO:0140747	GO:0140747	regulation of ncRNA transcription	22/2184	93/22345	7.02E-05	0.001269645	Apln/App/Bmp2/Egr1/Gnl3/Hdac2/Hdac4/Hif1a/Klf4/Mars1/Mrtfb/Myc/Ncl/Nfatc3/Nfkb1/Nol11/Pdgfb/Pwp1/Smad3/Tead1/Trp53/Yy1	22
GO:0048010	GO:0048010	vascular endothelial growth factor receptor signaling pathway	15/2184	51/22345	7.15E-05	0.001288061	Epn2/Flt1/Flt4/Foxc1/Fzd4/Grb10/Hif1a/Mapk14/Myof/Pdgfb/Prkcb/Ptpn1/Slc31a1/Vegfa/Xbp1	15
GO:0050803	GO:0050803	regulation of synapse structure or activity	53/2184	317/22345	7.37E-05	0.001324121	Abhd17c/Abi2/Abi3bp/Actr3/Adgrb2/Adgrl2/Adnp/App/Baiap2/Bdnf/Camk2b/Camkv/Caprin1/Cask/Dact1/Dhx36/Disc1/Eif4g1/Etv5/Flrt3/Fyn/Fzd1/Gpc4/Gpr158/Grin2b/Hnrnpk/Hspa8/Il1rap/Itgb1/Klk8/Lzts1/Mapk14/Mef2c/Myo5b/Nectin1/Ntn1/Picalm/Psd/Psen1/Pten/Ptk2/Ptpn13/Ptpro/Rapgef4/Rheb/Rock2/Ror2/Septin11/Six4/Snca/Srpx2/Tanc1/Ube3a	53
GO:2000628	GO:2000628	regulation of miRNA metabolic process	21/2184	87/22345	7.44E-05	0.001333858	Apln/App/Bmp2/Egr1/Gnl3/Hdac2/Hdac4/Hif1a/Klf4/Mrtfb/Myc/Nfatc3/Nfkb1/Pdgfb/Pnpt1/Smad3/Tead1/Tent2/Trp53/Yy1/Zswim8	21
GO:0045598	GO:0045598	regulation of fat cell differentiation	30/2184	147/22345	7.68E-05	0.001366032	Asxl1/Asxl2/Bmp2/Bmp7/Carm1/Ccn4/Cebpa/Dact1/Ddit3/Fbn1/Fndc3b/Hnrnpu/Insig1/Jag1/Jdp2/Lpin1/Lpl/Mapk14/Metrnl/Sfrp2/Sh3pxd2b/Smad3/Trib2/Trib3/Trio/Vegfa/Wwtr1/Xbp1/Yap1/Zbtb7c	30
GO:2001056	GO:2001056	positive regulation of cysteine-type endopeptidase activity	30/2184	147/22345	7.68E-05	0.001366032	Anp32b/App/Bak1/Bax/Bbc3/Bid/Cdkn2a/Cycs/Ddx3x/Dnaja3/Fyn/Grin2b/Hip1/Hsf1/Hspd1/Htra2/Lck/Myc/Pdcd2/Pdcd5/Pidd1/Pmaip1/Ppm1f/Rack1/Ripk2/Rps27l/Smad3/Snca/Tfap4/Uaca	30
GO:0045667	GO:0045667	regulation of osteoblast differentiation	32/2184	161/22345	7.69E-05	0.001366032	Areg/Atf4/Bambi/Bmp2/Bmp7/Ccn4/Cd276/Cdk6/Cebpa/Cebpd/Crim1/Ddr2/Esrra/Fbn2/Fndc3b/Hdac4/Hdac7/Ipo7/Jag1/Mef2c/Npnt/Ppp3ca/Ptger4/Ptk2/Sfrp2/Smad3/Smad5/Sox11/Tent5a/Vegfa/Wwtr1/Yap1	32
GO:0031397	GO:0031397	negative regulation of protein ubiquitination	20/2184	81/22345	7.80E-05	0.001380366	Bex2/Cdkn2a/Cry1/Fyn/Gclc/Gnl3l/Gtpbp4/Isg15/Ivns1abp/N4bp1/Nxn/Pinx1/Plaa/Prmt3/Psen1/Rpl23/Rpl5/Rps7/Spry2/Trim44	20
GO:0051099	GO:0051099	positive regulation of binding	37/2184	197/22345	7.85E-05	0.001385014	Actr3/App/Bambi/Bdnf/Bmp2/Cald1/Ctbp2/Dact1/Eif2b1/Eif2s1/Eif3d/Eif3e/Eif4g1/Foxc1/Hsf1/Hsp90ab1/Hspa4/Ide/Klf4/Mark3/Myc/Ncbp1/Nmd3/Nvl/Pinx1/Pkd1/Plcl1/Plcl2/Plk2/Ppp2cb/Psen1/Ran/Ripk2/Sting1/Tmem132a/Trib3/Trim28	37
GO:0048705	GO:0048705	skeletal system morphogenesis	46/2184	264/22345	7.88E-05	0.001385014	2610005L07Rik/Alpl/Ankrd11/Asxl2/Bmi1/Bmp7/Carm1/Chst11/Chsy1/Cited2/Dlg1/Eif4a3/Ext1/Fbn2/Flvcr1/Foxc1/Hspg2/Insig1/Lama5/Mapk14/Mef2c/Mef2d/Mmp2/Mthfd1l/Myc/Nle1/P2rx7/Phospho1/Pkd1/Plekha1/Ppargc1b/Prrx1/Psen1/Rflna/Ror2/Schip1/Serpinh1/Sh3pxd2b/Sik3/Six4/Smad3/Sox11/Stc1/Tulp3/Vegfa/Zeb1	46
GO:0001946	GO:0001946	lymphangiogenesis	Sep-84	21/22345	7.89E-05	0.001385014	Ccbe1/Flt4/Foxc1/Pkd1/Ppp3cb/Prox1/Ptpn14/Vash1/Vegfa	9
GO:0060828	GO:0060828	regulation of canonical Wnt signaling pathway	44/2184	249/22345	7.97E-05	0.00139553	Adnp/App/Bambi/Ccnyl1/Csnk1g3/Dact1/Ddit3/Ddx3x/Egr1/Fzd1/G3bp1/Gpc3/Hdac1/Hdac2/Kpna1/Lgr5/Lrrk1/Mapk14/Mcc/Nfkb1/Nle1/Peg12/Ppm1a/Prdm15/Prickle1/Psen1/Ptpro/Rbms3/Ror2/Rps12/Ruvbl1/Ruvbl2/Sfrp2/Shh/Shisa3/Shisa6/Siah2/Smad3/Sostdc1/Sulf2/Usp34/Wwtr1/Yap1/Znrf3	44
GO:0051962	GO:0051962	positive regulation of nervous system development	62/2184	389/22345	8.07E-05	0.001407539	Ache/Actr3/Adgrb2/Adgrl2/Adnp/Ankrd27/Baiap2/Bdnf/Bin1/Bmp2/Camk2b/Caprin1/Cask/Cdh4/Cx3cl1/Dhx36/Disc1/Dmrta2/Eif4g2/Etv5/Flrt3/Flt1/Fzd4/Grip1/Grm5/Hapln4/Hdac1/Hdac2/Hif1a/Il1rap/Il34/Itgb1/Lif/Lrp2/Lyn/Man2a1/Mapk8/Myc/Myo5b/Ntn1/Picalm/Plxna1/Plxna2/Plxna4/Prkci/Prmt5/Prpf19/Ptk2/Rheb/Rpl4/Serpine2/Serpinf1/Shh/Slc7a5/Smurf1/Sox11/Srpx2/Srrt/Tenm4/Trf/Vegfa/Zfp365	62
GO:0035999	GO:0035999	tetrahydrofolate interconversion	Jul-84	13/22345	8.51E-05	0.001480351	Mthfd1l/Mthfd2/Mthfd2l/Mthfr/Sardh/Shmt1/Shmt2	7
GO:0060996	GO:0060996	dendritic spine development	28/2184	134/22345	8.53E-05	0.001480351	Abi2/Abi3bp/Acsl4/Actr3/Arf1/Baiap2/Camk2b/Caprin1/Cask/D16Ertd472e/Dhx36/Disc1/Dock10/Eif4g2/Hdac2/Hnrnpk/Llph/Mef2c/Myo5b/Nck2/Plk2/Prmt3/Psen1/Pten/Septin7/Srgap2/Ube3a/Zfp365	28
GO:0006997	GO:0006997	nucleus organization	29/2184	141/22345	8.67E-05	0.001495634	Ahctf1/Banf1/Baz2a/Bend3/Bin1/Cdkn2a/Emg1/Epc1/Fxr1/Golm1/Gopc/Nolc1/Nup153/Nup205/Nup54/Pes1/Polr1b/Pom121/Psme4/Rrn3/Rrp8/Seh1l/Serbp1/Sf1/Smarca5/Syne1/Tmem201/Usp36/Zpr1	29
GO:1903322	GO:1903322	positive regulation of protein modification by small protein conjugation or removal	29/2184	141/22345	8.67E-05	0.001495634	Aimp2/Arnt/Arrdc4/Birc3/Cdkn2a/Cry1/Cul3/Ddx3x/Dnaja3/Gnl3/Hdac4/Hspa5/Huwe1/Mapk8/Mta1/Npm1/Peli1/Prickle1/Pten/Ripk2/Septin4/Sprtn/Spsb4/Traf7/Trib2/Trib3/Ube2n/Ube3a/Ubqln1	29
GO:1902903	GO:1902903	regulation of supramolecular fiber organization	62/2184	390/22345	8.69E-05	0.001495634	Abi2/Abitram/Actr3/Aebp1/Ap1ar/App/Arf1/Arfgef1/Arhgap18/Arhgef2/Arpc2/Arpc5l/Atxn7/Baiap2/Bin1/Camsap1/Capza1/Cdh5/Colgalt1/Cx3cl1/Dlg1/Eml4/F2rl1/Fkbp4/Gmfb/Hax1/Hdac2/Hspa8/Hspg2/Icam1/Ldlr/Map1s/Map2/Mapk8/Mef2c/Mid1/Mtss1/Nav3/Nck2/Pde4dip/Pdlim4/Pdxp/Plekhh2/Ppm1f/Prex1/Prox1/Psen1/Psrc1/Ptger4/Rock2/Sh3pxd2b/Slain2/Smad3/Snca/Snx9/Sptan1/Swap70/Synpo/Tmsb10/Tmsb4x/Trim27/Vasp	62
GO:0060148	GO:0060148	positive regulation of post-transcriptional gene silencing	Aug-84	17/22345	8.89E-05	0.001516922	Dgcr8/Fxr1/Nfkb1/Pum1/Pum2/Tial1/Trub1/Wtip	8
GO:1900370	GO:1900370	positive regulation of post-transcriptional gene silencing by RNA	Aug-84	17/22345	8.89E-05	0.001516922	Dgcr8/Fxr1/Nfkb1/Pum1/Pum2/Tial1/Trub1/Wtip	8
GO:2000637	GO:2000637	positive regulation of miRNA-mediated gene silencing	Aug-84	17/22345	8.89E-05	0.001516922	Dgcr8/Fxr1/Nfkb1/Pum1/Pum2/Tial1/Trub1/Wtip	8
GO:0034605	GO:0034605	cellular response to heat	15/2184	52/22345	9.14E-05	0.001555145	Atxn3/Chordc1/Dhx36/Eif2s1/Fgf1/Hmox1/Hsf1/Hsp90ab1/Htra2/Irak1/Myof/St8sia1/Tcim/Tpr/Xylt1	15
GO:0007178	GO:0007178	transmembrane receptor protein serine/threonine kinase signaling pathway	63/2184	399/22345	9.36E-05	0.001588061	Adam9/Bambi/Bmp2/Bmp7/Cdh5/Cdkn2b/Chst11/Cited2/Crim1/Ecsit/Egr1/Elapor2/Eng/Ext1/Fbn1/Fbn2/Fst/Fut8/Fzd1/Gas6/Gdf15/Got1/Gpc3/Hdac1/Hdac2/Hspa5/Lrp2/Ltbp1/Map3k7/Mapk14/Npnt/Peg10/Ppm1a/Prmt1/Ptk2/Rbm14/Rbpms/Ror2/Sfrp2/Sinhcaf/Smad3/Smad5/Smurf1/Sostdc1/Sox11/Spred1/Spred2/Spred3/Spry1/Spry2/Strap/Sub1/Tnrc6c/Trf/Trp53/Ube2o/Usp15/Wwtr1/Xbp1/Zcchc12/Zeb1/Zmiz1/Zyx	63
GO:0036260	GO:0036260	RNA capping	Oct-84	26/22345	9.51E-05	0.001608639	Abt1/Ncbp1/Pop1/Pop5/Rnmt/Rpp14/Rpp40/Ssb/Tbl3/Trmt10c	10
GO:0002221	GO:0002221	pattern recognition receptor signaling pathway	41/2184	229/22345	0.000101928	0.001719117	App/C1qbp/Cd14/Cgas/Ddx3x/Dhx33/Dhx58/Ecsit/F2rl1/Hspa8/Hspd1/Ifih1/Ipo5/Irak1/Lyn/Map3k7/Mapk8/Mfhas1/Ninj1/Nploc4/Oasl1/Otud4/Pdpk1/Peli1/Phb2/Pum1/Pum2/Rab11fip2/Ripk2/Rps6ka3/Rsad2/Sting1/Tlr3/Traf3/Trim25/Ubqln1/Unc93b1/Usp15/Zc3hav1/Zdhhc5/Znrf1	41
GO:0042063	GO:0042063	gliogenesis	62/2184	393/22345	0.00010859	0.001826369	Actr3/Adgrg6/App/Areg/Atf5/B4galt6/Bin1/Bmp2/Cdk6/Cdkn2b/Cers2/Crb1/Cx3cl1/Dhh/Disc1/Eif2b1/Eif2b3/Etv5/Flt1/Fubp1/Gap43/Hapln4/Hdac1/Hdac2/Hmga2/Il34/Lamb1/Ldlr/Lif/Lrp2/Lyn/Mapk1/Matn2/Mios/Myc/Ntn1/Pdgfb/Phgdh/Pou3f1/Ppp3r1/Prkci/Prmt5/Prpf19/Psen1/Pten/Ptk2/Ptprj/Rheb/Ror2/Serpine2/Shh/Slc7a5/Sox11/Srgap2/Suz12/Tenm4/Tnfrsf21/Trf/Trp53/Vps54/Zfp365/Zmiz1	62
GO:0043280	GO:0043280	positive regulation of cysteine-type endopeptidase activity involved in apoptotic process	27/2184	129/22345	0.000109897	0.001838112	Anp32b/App/Bak1/Bax/Bbc3/Bid/Cdkn2a/Cycs/Ddx3x/Dnaja3/Hip1/Hsf1/Hspd1/Htra2/Lck/Myc/Pdcd2/Pdcd5/Pidd1/Pmaip1/Ppm1f/Rack1/Rps27l/Smad3/Snca/Tfap4/Uaca	27
GO:1903052	GO:1903052	positive regulation of proteolysis involved in protein catabolic process	27/2184	129/22345	0.000109897	0.001838112	Ankib1/Arih1/Atxn3/Cop1/Ctsc/Dda1/Disc1/Gclc/Herpud1/Mapk8/Mdm2/Nupr1/Plk2/Plk3/Prickle1/Psen1/Pten/Ptk2/Rack1/Rad23a/Sh3rf3/Smurf1/Tmtc3/Traf7/Trib2/Trib3/Ubqln1	27
GO:0030198	GO:0030198	extracellular matrix organization	53/2184	322/22345	0.000111717	0.001858251	Abi3bp/Adamts12/Adamts14/Adamts17/Adamts6/Adamts8/Adamts9/Aebp1/App/Bmp2/Col4a1/Col5a1/Colgalt1/Creb3l1/Crispld2/Crtap/Ddr2/Egfl6/Eng/Ero1a/Ext1/Fkbp10/Foxc1/Fscn1/Hspg2/Itgb1/Lama1/Lamb1/Lamc1/Loxl1/Loxl2/Matn2/Mmp15/Mmp2/Nfkb2/Npnt/Ntn4/Olfml2b/P3h1/P4ha1/Plod3/Postn/Prickle1/Ptk2/Ric1/Ric8a/Serpinb5/Serpinh1/Sfrp2/Sh3pxd2b/Smad3/Sulf2/Vwa1	53
GO:0051607	GO:0051607	defense response to virus	53/2184	322/22345	0.000111717	0.001858251	Akap1/Apobec1/Atg16l1/Bcl2l1/Bst2/C1qbp/Cgas/Cxadr/Ddx1/Ddx21/Ddx56/Dhx15/Dhx36/Dhx58/Ercc6/F2rl1/G3bp1/Gbp3/Hspa8/Ifih1/Ifitm2/Ifitm3/Isg15/Morc3/Mx2/Ncbp1/Ndufaf4/Nploc4/Oasl1/Pcbp2/Phb2/Pmaip1/Polr3b/Polr3d/Polr3e/Rsad2/Shfl/Sting1/Tlr3/Tomm70a/Traf3/Trex1/Trim25/Trim27/Trim28/Trim35/Trim44/Trim65/Trim8/Ube2n/Ubqln1/Unc93b1/Zc3hav1	53
GO:0043405	GO:0043405	regulation of MAP kinase activity	36/2184	193/22345	0.000112624	0.001868193	Adam9/App/Bmp2/Cdk12/Dusp1/Dusp7/Fem1a/Fgf1/Flt1/Fzd10/Fzd4/Hmgcr/Il34/Insr/Irak1/Kitl/Lyn/Maged1/Map2k4/Map3k7/Mef2c/Nup62/P2rx7/Pdgfb/Psen1/Ptpn1/Ptprj/Rgs2/Ror2/Sfrp2/Spry1/Spry2/Spry4/Trib2/Trib3/Vegfa	36
GO:0072655	GO:0072655	establishment of protein localization to mitochondrion	22/2184	96/22345	0.00011621	0.001922403	Agk/Bax/Bbc3/Bid/Cdkn2a/Chchd4/Cox18/Ddit3/Hk2/Hspa4/Hspd1/Pdcd5/Pmaip1/Timm10/Timm17a/Timm23/Timm8a1/Timm9/Tomm20/Tomm40/Tomm5/Tomm70a	22
GO:0030307	GO:0030307	positive regulation of cell growth	37/2184	201/22345	0.000120992	0.001983094	Acsl4/Adnp/Adrb1/Bdnf/Ccn4/Cdh4/Cep43/Ddx39b/Ddx3x/Ddx49/Disc1/Eif4g1/Eif4g2/Exosc2/Exosc9/Flt4/Hnrnpk/Ino80/Myo5b/N6amt1/Ncbp1/Ncoa3/Ntn1/Picalm/Plaa/Prr5/Ptk2/Pum2/Rasal1/Rpl4/Sfrp2/Slc23a2/Smurf1/Supv3l1/Tead1/Vegfa/Yap1	37
GO:0030522	GO:0030522	intracellular receptor signaling pathway	53/2184	323/22345	0.000121193	0.001983094	Asxl1/Asxl2/Bdnf/Bmp2/C1qbp/Carm1/Cgas/Cited2/Cnot1/Cry1/Ctbp2/Ddx3x/Dhx33/Dhx58/Esrra/Esrrb/Esrrg/F2rl1/Fkbp4/Flt1/Hdac1/Hmga2/Hspa8/Ifih1/Ipo5/Kmt2d/Mapk1/Mapk8/Ncoa3/Nploc4/Oasl1/Peli1/Phb2/Ppargc1b/Ptges3/Ptgis/Pum1/Pum2/Ripk2/Rsad2/Rwdd1/Sting1/Strn3/Tlr3/Trim25/Ube3a/Ubqln1/Unc93b1/Usp15/Yap1/Zc3hav1/Zfp536/Zmiz1	53
GO:0045229	GO:0045229	external encapsulating structure organization	53/2184	323/22345	0.000121193	0.001983094	Abi3bp/Adamts12/Adamts14/Adamts17/Adamts6/Adamts8/Adamts9/Aebp1/App/Bmp2/Col4a1/Col5a1/Colgalt1/Creb3l1/Crispld2/Crtap/Ddr2/Egfl6/Eng/Ero1a/Ext1/Fkbp10/Foxc1/Fscn1/Hspg2/Itgb1/Lama1/Lamb1/Lamc1/Loxl1/Loxl2/Matn2/Mmp15/Mmp2/Nfkb2/Npnt/Ntn4/Olfml2b/P3h1/P4ha1/Plod3/Postn/Prickle1/Ptk2/Ric1/Ric8a/Serpinb5/Serpinh1/Sfrp2/Sh3pxd2b/Smad3/Sulf2/Vwa1	53
GO:0140546	GO:0140546	defense response to symbiont	53/2184	323/22345	0.000121193	0.001983094	Akap1/Apobec1/Atg16l1/Bcl2l1/Bst2/C1qbp/Cgas/Cxadr/Ddx1/Ddx21/Ddx56/Dhx15/Dhx36/Dhx58/Ercc6/F2rl1/G3bp1/Gbp3/Hspa8/Ifih1/Ifitm2/Ifitm3/Isg15/Morc3/Mx2/Ncbp1/Ndufaf4/Nploc4/Oasl1/Pcbp2/Phb2/Pmaip1/Polr3b/Polr3d/Polr3e/Rsad2/Shfl/Sting1/Tlr3/Tomm70a/Traf3/Trex1/Trim25/Trim27/Trim28/Trim35/Trim44/Trim65/Trim8/Ube2n/Ubqln1/Unc93b1/Zc3hav1	53
GO:0060602	GO:0060602	branch elongation of an epithelium	Sep-84	22/22345	0.000121975	0.001985136	Areg/Fgf1/Shh/Six4/Spry1/Spry2/Tmtc3/Tnc/Yap1	9
GO:0140467	GO:0140467	integrated stress response signaling	Sep-84	22/22345	0.000121975	0.001985136	Atf4/Eif2s1/Gcn1/Impact/Map3k20/Nck2/Ptpn1/Ptpn2/Qrich1	9
GO:0048525	GO:0048525	negative regulation of viral process	23/2184	103/22345	0.000125016	0.002029157	Banf1/Bst2/Hmga2/Ifih1/Ifitm2/Ifitm3/Isg15/Ly6e/Morc2a/Mx2/N4bp1/Oasl1/Prox1/Rsad2/Setdb1/Shfl/Trim25/Trim27/Trim28/Trim62/Trim8/Ubp1/Zc3hav1	23
GO:0033002	GO:0033002	muscle cell proliferation	47/2184	277/22345	0.000128117	0.002068553	Apln/Apod/Bmp2/Calcrl/Ccn4/Ccnd2/Cdkn1a/Cited2/Cx3cl1/Cxadr/Ddit3/Ddr2/Ddx39b/Egr1/Ereg/Fgf1/Flt1/Foxc1/Hdac2/Hdac4/Hif1a/Hmgcr/Hmox1/Htr1b/Igfbp3/Irak1/Klf4/Kpna1/Map3k7/Mapk1/Mapk14/Mdm2/Mef2c/Mef2d/Mmp2/Myc/Nampt/Pdgfb/Prkar1a/Pten/Ptk2/Sf1/Shh/Tenm4/Trp53/Vegfa/Yap1	47
GO:0072203	GO:0072203	cell proliferation involved in metanephros development	Jun-84	10/22345	0.000128471	0.002068553	Bmp7/Egr1/Gpc3/Myc/Pdgfb/Shh	6
GO:1900246	GO:1900246	positive regulation of RIG-I signaling pathway	Jun-84	10/22345	0.000128471	0.002068553	Dhx58/Oasl1/Pum1/Pum2/Usp15/Zc3hav1	6
GO:0043062	GO:0043062	extracellular structure organization	53/2184	324/22345	0.000131394	0.002109994	Abi3bp/Adamts12/Adamts14/Adamts17/Adamts6/Adamts8/Adamts9/Aebp1/App/Bmp2/Col4a1/Col5a1/Colgalt1/Creb3l1/Crispld2/Crtap/Ddr2/Egfl6/Eng/Ero1a/Ext1/Fkbp10/Foxc1/Fscn1/Hspg2/Itgb1/Lama1/Lamb1/Lamc1/Loxl1/Loxl2/Matn2/Mmp15/Mmp2/Nfkb2/Npnt/Ntn4/Olfml2b/P3h1/P4ha1/Plod3/Postn/Prickle1/Ptk2/Ric1/Ric8a/Serpinb5/Serpinh1/Sfrp2/Sh3pxd2b/Smad3/Sulf2/Vwa1	53
GO:1904358	GO:1904358	positive regulation of telomere maintenance via telomere lengthening	Dec-84	37/22345	0.00013282	0.002127237	Cct2/Cct3/Cct4/Cct5/Cct6a/Cct7/Cct8/Dhx36/Dkc1/Mapk1/Naf1/Tcp1	12
GO:0048638	GO:0048638	regulation of developmental growth	63/2184	404/22345	0.000134462	0.002147829	Actr3/Adnp/Adrb1/Afg3l2/App/Bdnf/Ccn4/Ccnd2/Cdh4/Cdkn1a/Cited2/Ctdp1/Cxadr/Ddx39b/Disc1/Dlg1/Dusp6/Eif4g2/Flvcr1/Foxc1/Gdf15/Hdac2/Hmga2/Hnrnpk/Hsf1/Htra2/Ifrd1/Insr/Map2/Mapk1/Mapk14/Mef2c/Myo5b/Naca/Ntn1/Picalm/Plaa/Plxna4/Prox1/Pten/Ptger4/Ptk2/Pum2/Rasal1/Rgs2/Rpl4/Sema3a/Sema3c/Sema4f/Sema6d/Serp1/Sh3pxd2b/Siah1a/Six4/Slc23a2/Smurf1/Stc2/Tomm70a/Vegfa/Wdr36/Yap1/Ybx3/Yy1	63
GO:0000209	GO:0000209	protein polyubiquitination	43/2184	247/22345	0.000135206	0.002148367	Ankib1/Arih1/Birc3/Cdc16/Cdc34/Cdkn2a/Cul1/Cul3/Dda1/Ddx3x/Ercc8/Fbxl7/Hectd2/Huwe1/Marchf5/Peli1/Plaa/Prpf19/Ripk2/Rnf126/Rnf4/Smurf1/Spsb4/Syvn1/Traf3/Trim27/Trim44/Trim62/Trim65/Trip12/Ube2a/Ube2d3/Ube2e1/Ube2n/Ube2o/Ube2q1/Ube2ql1/Ube3a/Ube3c/Wdr77/Zfp598/Znrf1/Znrf2	43
GO:0031346	GO:0031346	positive regulation of cell projection organization	70/2184	461/22345	0.000135207	0.002148367	Abi2/Ache/Actr3/Adnp/Ankrd27/Arpc2/Auts2/Baiap2/Bdnf/Bmp7/Camk2b/Caprin1/Cask/Cdh4/Cnr1/Cx3cl1/Cxcl5/Ddr2/Ddx56/Dhx36/Disc1/Eif4g2/F2rl1/Fam98a/Fscn1/Fyn/Fzd1/Fzd4/Grip1/Hdac4/Hnrnpk/Hspa5/Itga6/Itgb1/Itpr1/Kat2a/Kif3c/Lif/Lrrc7/Lyn/Myo5b/Ntn1/P2rx7/P3h1/Pcp4/Picalm/Pla2g3/Plxna1/Plxna2/Plxna4/Prkci/Ptbp1/Pum2/Ranbp1/Rap1a/Rgs2/Rhoq/Ror2/Rpl4/Rrn3/Septin7/Septin9/Serpine2/Serpinf1/Sf3a2/Smurf1/St…	70
GO:0046685	GO:0046685	response to arsenic-containing substance	Oct-84	27/22345	0.000137876	0.002185027	As3mt/Ddx3x/Dhx36/Gclc/Gsto1/Hmox1/Hsf1/Rbm4/Rnf4/Slc38a2	10
GO:0051100	GO:0051100	negative regulation of binding	32/2184	166/22345	0.000140394	0.002219114	Adnp/Bax/Btaf1/Carm1/Cdkn1a/Cdkn2a/Dact1/Ddit3/Disc1/Eif4a3/Gnl3l/Gtpbp4/Hdac2/Hmga2/Hmox1/Hnrnpk/Hspa4/Lhx2/Map2/Mapk8/Myc/Nes/Pdgfb/Plk2/Ppp3ca/Psen1/Rack1/Shh/Sox11/Tdg/Tfap4/Zfp593	32
GO:0006919	GO:0006919	activation of cysteine-type endopeptidase activity involved in apoptotic process	19/2184	78/22345	0.000141552	0.002231574	Anp32b/Bak1/Bax/Bbc3/Bid/Cdkn2a/Cycs/Dnaja3/Hip1/Hspd1/Lck/Myc/Pdcd2/Pidd1/Pmaip1/Rack1/Rps27l/Smad3/Snca	19
GO:0009416	GO:0009416	response to light stimulus	53/2184	325/22345	0.00014237	0.002238618	Adra1b/App/Bak1/Bax/Ccnd1/Cdc25a/Cdkn1a/Crb1/Cry1/Ddias/Dhx36/Eif2s1/Ercc5/Ercc6/Ercc8/Ext1/Grin2a/Hif1a/Hmgcr/Ino80/Itgb1/Map3k20/Map4k3/Mapk14/Mapk8/Mmp2/Mta1/N4bp1/Neto1/Noc2l/Npm1/Opn3/Pmaip1/Ppid/Ppp1ca/Rbm4/Rdh13/Reep6/Rev1/Rhbdd1/Ric8a/Rpl26/Ruvbl2/Sprtn/Synpo/Tanc1/Trex1/Trp53/Trp53inp1/Uaca/Ube2a/Usp1/Yy1	53
GO:2000779	GO:2000779	regulation of double-strand break repair	27/2184	131/22345	0.00014413	0.002260404	Actl6a/Atrip/Brd7/Cgas/Epc1/Epc2/Ercc6/Hmga2/Hsf1/Kmt5a/Morf4l1/Morf4l2/Otub2/Phf10/Ppp4r2/Rif1/Rnf169/Ruvbl1/Ruvbl2/Senp3/Slf2/Smchd1/Tex15/Ube2n/Ubqln4/Usp51/Zfp365	27
GO:1902275	GO:1902275	regulation of chromatin organization	15/2184	54/22345	0.000146363	0.00226616	Apobec1/Baz1a/Epc1/Hcfc1/Hnrnpu/Kansl2/Morc2a/Pphln1/Setd1a/Setdb1/Ssrp1/Tlk2/Tpr/Trim28/Wdr5	15
GO:0031062	GO:0031062	positive regulation of histone methylation	Aug-84	18/22345	0.000146373	0.00226616	Auts2/Baz2a/Hcfc1/Kansl2/Nelfa/Smarca5/Wdr5/Xbp1	8
GO:0034471	GO:0034471	ncRNA 5'-end processing	Aug-84	18/22345	0.000146373	0.00226616	Abt1/Pop1/Pop5/Rpp14/Rpp40/Ssb/Tbl3/Trmt10c	8
GO:0039535	GO:0039535	regulation of RIG-I signaling pathway	Aug-84	18/22345	0.000146373	0.00226616	C1qbp/Dhx58/Nploc4/Oasl1/Pum1/Pum2/Usp15/Zc3hav1	8
GO:0060382	GO:0060382	regulation of DNA strand elongation	Aug-84	18/22345	0.000146373	0.00226616	Actl6a/Ino80/Ino80d/Ino80e/Nucks1/Ruvbl1/Ruvbl2/Yy1	8
GO:1902893	GO:1902893	regulation of miRNA transcription	18/2184	72/22345	0.000147409	0.002270547	Apln/App/Bmp2/Egr1/Gnl3/Hdac2/Hdac4/Hif1a/Klf4/Mrtfb/Myc/Nfatc3/Nfkb1/Pdgfb/Smad3/Tead1/Trp53/Yy1	18
GO:2001244	GO:2001244	positive regulation of intrinsic apoptotic signaling pathway	18/2184	72/22345	0.000147409	0.002270547	Bax/Bbc3/Bid/Ddit3/Lck/Myc/Nck2/Nupr1/Pmaip1/Ptpn2/Rack1/Rpl26/Rps7/Septin4/Sfpq/Siah1a/Trp53/Vnn1	18
GO:0036490	GO:0036490	regulation of translation in response to endoplasmic reticulum stress	Jul-84	14/22345	0.000155802	0.002393722	Ddx3x/Eif2s1/Eif4g1/Map3k20/Nck2/Ppp1r15b/Sesn2	7
GO:0006984	GO:0006984	ER-nucleus signaling pathway	13/2184	43/22345	0.000157537	0.002414234	Atf4/Atf6/Bid/Ddit3/Eif2s1/Hspa5/Insig1/Nck2/Ppp1r15b/Ptpn1/Ptpn2/Qrich1/Trp53	13
GO:0051260	GO:0051260	protein homooligomerization	35/2184	189/22345	0.000161214	0.002464326	App/Bbc3/Bend3/Cth/Ehd4/Elavl1/G3bp2/Gls/Jmjd6/Kcna1/Kcnc1/Kcnc3/Kcnc4/Kcnd3/Kcnf1/Kcng1/Kcnv1/Kctd13/Kctd15/Kctd3/Ninj1/P2rx3/Pdcd6ip/Peg10/Pnpt1/Prmt1/Ripk2/Shmt1/Shmt2/Sigmar1/Slc1a5/Steap4/Tmem70/Usp16/Vasp	35
GO:0001841	GO:0001841	neural tube formation	27/2184	132/22345	0.000164576	0.002509369	Adm/Bmp7/Brd2/Cited2/Fzd1/Gatad2a/Hif1a/Kat2a/Kdm2a/Lhx2/Lmo4/Lrp2/Luzp1/Map3k7/Mthfd1l/Mthfr/Nup50/Prickle1/Prkacb/Rock2/Rps7/Sec24b/Sfrp2/Shh/Tulp3/Vasp/Zic5	27
GO:0033673	GO:0033673	negative regulation of kinase activity	39/2184	219/22345	0.00016671	0.002535498	Bmp2/Cdkn1a/Cdkn2a/Cep43/Chordc1/Ddr2/Dnaja3/Dusp1/Dusp7/Fem1a/Gadd45a/Hmgcr/Hnrnpu/Irs2/Lyn/Nolc1/Npm1/Nup62/Pcp4/Ppm1f/Prkar1a/Prkar2a/Psen1/Pten/Ptpn1/Ptpn2/Ptprj/Ptpro/Rgs2/Rtraf/Sfrp2/Spred1/Spry1/Spry2/Spry4/Tfap4/Trib3/Trim27/Wwtr1	39
GO:1990778	GO:1990778	protein localization to cell periphery	61/2184	391/22345	0.000168188	0.002551556	Acsl3/Actr3/Ank2/Ank3/Atp1b3/Bcl2l1/Blzf1/Camk2b/Cask/Dlg1/Efr3a/Ehd4/Eif4g1/Exoc5/Gas6/Gnai1/Golph3/Gorasp2/Gpc4/Gpc6/Gpr158/Grin2a/Grip1/Itgb1/Kif13a/Kif5b/Lama5/Lin7a/Lrrc7/Myl12a/Myo5b/Nbea/Neto1/Neto2/Nptx1/Nptx2/Nubp1/Picalm/Prkci/Ptpn9/Rab11fip2/Rab26/Rab3b/Rack1/Rap1a/Rapgef4/Rer1/Rhoq/Rock2/Sec23a/Sesn2/Slmap/Smurf1/Snap25/Snca/Stx1b/Stx4a/Sytl2/Tspan5/Ttc7b/Zdhhc5	61
GO:2000060	GO:2000060	positive regulation of ubiquitin-dependent protein catabolic process	23/2184	105/22345	0.000169751	0.002568806	Ankib1/Arih1/Cop1/Dda1/Disc1/Gclc/Herpud1/Mapk8/Mdm2/Plk2/Plk3/Prickle1/Psen1/Pten/Ptk2/Rack1/Rad23a/Sh3rf3/Smurf1/Traf7/Trib2/Trib3/Ubqln1	23
GO:0060348	GO:0060348	bone development	42/2184	242/22345	0.000172245	0.002600043	Adamts12/Alpl/Ankrd11/Ano6/Asxl1/Asxl2/Bbx/Bmp2/Carm1/Ccn4/Chsy1/Cited2/Ddr2/Ext1/Fbn1/Foxc1/Gpr68/Hspg2/Insig1/Kat2a/Lrrk1/Map3k7/Mapk14/Mbtps2/Mef2c/Mef2d/Ninj1/P3h1/Phospho1/Ptger4/Rflna/Rpl13/Serpinh1/Setdb1/Sh3pxd2b/Sik3/Smad5/Stc1/Sulf2/Trp53/Tulp3/Xylt1	42
GO:0019827	GO:0019827	stem cell population maintenance	38/2184	212/22345	0.000174908	0.002633653	Actl6a/Bmp7/Cdkn2a/Cnot1/Eif4e/Eif4enif1/Elavl1/Esrrb/Gnl3/Hdac1/Hdac2/Hmga2/Kat2a/Kat6a/Klf4/Leo1/Lif/Loxl2/Mapk8/Med10/Med14/Myc/Ncoa3/Phf10/Prox1/Prrx1/Rif1/Setd1a/Sinhcaf/Srrt/Taf5l/Tead1/Tpt1/Trim8/Tut4/Wdr43/Yap1/Zic3	38
GO:0001510	GO:0001510	RNA methylation	18/2184	73/22345	0.000177986	0.002666702	Dimt1/Emg1/Fbl/Ftsj3/Gtpbp3/Mettl1/Mettl2/Nop2/Nsun2/Tarbp1/Thumpd3/Trmo/Trmt1/Trmt10a/Trmt10c/Trmt6/Trmt61a/Wdr4	18
GO:0010569	GO:0010569	regulation of double-strand break repair via homologous recombination	18/2184	73/22345	0.000177986	0.002666702	Actl6a/Cgas/Epc1/Epc2/Ercc6/Kmt5a/Morf4l1/Morf4l2/Ppp4r2/Rif1/Ruvbl1/Ruvbl2/Senp3/Smchd1/Tex15/Ubqln4/Usp51/Zfp365	18
GO:0016571	GO:0016571	histone methylation	15/2184	55/22345	0.000183241	0.002738632	Auts2/Baz2a/Dot1l/Hcfc1/Kansl2/Nelfa/Prmt5/Setd1a/Setdb1/Smarca5/Smyd2/Smyd5/Suz12/Wdr5/Xbp1	15
GO:0062208	GO:0062208	positive regulation of pattern recognition receptor signaling pathway	17/2184	67/22345	0.000183863	0.002741153	Cd14/Ddx3x/Dhx33/Dhx58/F2rl1/Mapk8/Mfhas1/Ninj1/Oasl1/Peli1/Pum1/Pum2/Rsad2/Usp15/Zc3hav1/Zdhhc5/Znrf1	17
GO:0072332	GO:0072332	intrinsic apoptotic signaling pathway by p53 class mediator	20/2184	86/22345	0.000188788	0.002807634	Aen/Bax/Bbc3/Cdkn1a/Eda2r/Hnrnpk/Mdm2/Mybbp1a/Myc/Nupr1/Phlda3/Pmaip1/Rpl26/Rps27l/Rps7/Rrn3/Rrp8/Tmem109/Trp53/Usp15	20
GO:0006469	GO:0006469	negative regulation of protein kinase activity	36/2184	198/22345	0.000191298	0.002819414	Bmp2/Cdkn1a/Cdkn2a/Cep43/Chordc1/Dnaja3/Dusp1/Dusp7/Fem1a/Gadd45a/Hmgcr/Lyn/Nolc1/Npm1/Nup62/Pcp4/Ppm1f/Prkar1a/Prkar2a/Psen1/Pten/Ptpn1/Ptpn2/Ptprj/Ptpro/Rgs2/Rtraf/Sfrp2/Spred1/Spry1/Spry2/Spry4/Tfap4/Trib3/Trim27/Wwtr1	36
GO:0021915	GO:0021915	neural tube development	36/2184	198/22345	0.000191298	0.002819414	Adm/Bmi1/Bmp7/Brd2/Cited2/Dact1/Fzd1/Gatad2a/Gbx2/Hif1a/Kat2a/Kdm2a/Lhx2/Lmo4/Lrp2/Luzp1/Map3k7/Mthfd1l/Mthfr/Nup50/Phgdh/Plod3/Plxna2/Prickle1/Prkacb/Psen1/Rock2/Rps7/Sec24b/Sema3c/Sfrp2/Shh/Tcf7/Tulp3/Vasp/Zic5	36
GO:0097345	GO:0097345	mitochondrial outer membrane permeabilization	Nov-84	33/22345	0.000191447	0.002819414	Bak1/Bax/Bbc3/Bcl2l1/Bid/Bloc1s2/Gclc/Ier3/Pmaip1/Rhot1/Vdac2	11
GO:2000780	GO:2000780	negative regulation of double-strand break repair	Nov-84	33/22345	0.000191447	0.002819414	Cgas/Ercc6/Hmga2/Hsf1/Kmt5a/Otub2/Rif1/Rnf169/Senp3/Smchd1/Ubqln4	11
GO:0043409	GO:0043409	negative regulation of MAPK cascade	33/2184	176/22345	0.000192272	0.002824663	Bmp2/Dact1/Dlg1/Dusp1/Dusp4/Dusp6/Dusp7/Eif3a/F2rl1/Fem1a/Hmgcr/Klf4/Lif/Lyn/Nup62/P2rx7/Prdm15/Prmt1/Pten/Ptpn1/Ptpn2/Ptprj/Rgs2/Rnf149/Sfrp2/Sh2b3/Spred1/Spred2/Spred3/Spry1/Spry2/Spry4/Xbp1	33
GO:0018126	GO:0018126	protein hydroxylation	Oct-84	28/22345	0.000195774	0.002869135	Crtap/Egln3/Ero1a/Fkbp10/Jmjd6/P3h1/P3h2/P4ha1/Plod2/Plod3	10
GO:0051896	GO:0051896	regulation of phosphatidylinositol 3-kinase/protein kinase B signal transduction	44/2184	259/22345	0.000200848	0.002936368	Arfgef1/C1qbp/Cx3cl1/Ddit3/Ddr2/Dlg1/Eng/F2rl1/Flt1/Gas6/Gdf15/Hax1/Hdac2/Hsp90ab1/Inpp4b/Inpp5f/Insr/Irs1/Irs2/Itgb1/Klf4/Lrp2/Maz/Mfhas1/Mtdh/Osbpl8/Pde3b/Pdgfb/Phlda3/Plekha1/Prr5/Pten/Ptk2/Ptpn13/Ptprj/Rack1/Ror2/Serpine2/Sh2b3/Spry2/Ube3a/Unc5b/Vav3/Vegfa	44
GO:0072006	GO:0072006	nephron development	31/2184	162/22345	0.00020312	0.002962417	Ampd2/Angpt2/Asxl1/Bmp2/Bmp7/Dlg1/Egr1/Ext1/Fgf1/Foxc1/Gpc3/Hs3st3b1/Jag1/Kirrel3/Lama5/Lif/Maged1/Mef2c/Mtss1/Myc/Npnt/Pdgfb/Ppp3ca/Ptpro/Sec61a1/Shh/Six4/Sulf2/Vegfa/Wwtr1/Yap1	31
GO:0008630	GO:0008630	intrinsic apoptotic signaling pathway in response to DNA damage	24/2184	113/22345	0.000204405	0.002973963	Aen/Bak1/Bax/Bbc3/Bcl2l1/Bid/Cdkn1a/Ddias/Ercc6/Hic1/Hmox1/Hnrnpk/Htra2/Ier3/Myc/Nupr1/Phlda3/Pmaip1/Rpl26/Rps27l/Tmem109/Tpt1/Trp53/Uaca	24
GO:0072073	GO:0072073	kidney epithelium development	30/2184	155/22345	0.000207395	0.003010217	Ampd2/Asxl1/Bdnf/Bmp2/Bmp7/Dlg1/Efnb2/Ext1/Fgf1/Foxc1/Gpc3/Hs3st3b1/Jag1/Lama5/Lif/Maged1/Mef2c/Mtss1/Myc/Npnt/Pdgfb/Ptpro/Shh/Six4/Smad3/Smad5/Spry1/Vegfa/Wwtr1/Yap1	30
GO:0061614	GO:0061614	miRNA transcription	18/2184	74/22345	0.00021397	0.003098198	Apln/App/Bmp2/Egr1/Gnl3/Hdac2/Hdac4/Hif1a/Klf4/Mrtfb/Myc/Nfatc3/Nfkb1/Pdgfb/Smad3/Tead1/Trp53/Yy1	18
GO:0051966	GO:0051966	regulation of synaptic transmission, glutamatergic	20/2184	87/22345	0.000222919	0.003220062	Cacng5/Cacng8/Cnr1/Dgkz/Disc1/Fxr1/Gria2/Gria4/Grin2a/Grin2b/Grin2d/Grm5/Grm8/Htr1b/Mef2c/Npy2r/Psen1/Ror2/Serpine2/Slc38a2	20
GO:0010038	GO:0010038	response to metal ion	51/2184	315/22345	0.000225099	0.00324379	Abcb6/Adam9/Adgrv1/Ahcyl1/Ank3/Apobec1/App/Ass1/Calm2/Camk2b/Cebpa/Clic4/Cp/Cpne2/Cpne7/Cpne8/Fibin/Gabrb3/Grin2a/Hmox1/Hsf1/Ireb2/Junb/Kcna1/Kcnma1/Lck/Loxl2/Mapk1/Mapk8/Mef2a/Mef2c/Mylk/Nfatc3/Nptx1/P2rx7/Pde1c/Pla2g4a/Ppp1ca/Ppp2cb/Ppp3ca/Prkaa2/Rasal1/Ryr2/Sec31a/Shh/Slc12a2/Snca/Stk39/Syt7/Trf/Vps54	51
GO:0071901	GO:0071901	negative regulation of protein serine/threonine kinase activity	23/2184	107/22345	0.000228098	0.003273098	Bmp2/Cdkn1a/Cdkn2a/Chordc1/Dusp1/Dusp7/Fem1a/Gadd45a/Hmgcr/Lyn/Nolc1/Nup62/Prkar1a/Prkar2a/Pten/Ptpn1/Ptprj/Rgs2/Sfrp2/Spry1/Spry2/Spry4/Tfap4	23
GO:1902074	GO:1902074	response to salt	54/2184	339/22345	0.000228217	0.003273098	Ache/Adam9/Adgrv1/Adra1b/Ahcyl1/Alpl/Apobec1/App/Bdnf/Calm2/Cebpa/Chrm3/Clic4/Cnr1/Cpne2/Cpne7/Cpne8/Crls1/Egr1/Fyn/Hsf1/Hsp90b1/Htr1b/Ireb2/Itpr1/Junb/Kcnma1/Ly6e/Mef2a/Mef2c/Mylk/Nfatc3/Nptx1/P2rx3/P2rx7/Panx1/Pde1c/Pdgfb/Pdxp/Pla2g4a/Ppp3ca/Prkaa2/Prkcb/Rasal1/Rgs8/Rock2/Ryr2/Sec31a/Shh/Slc12a2/Snca/Stk39/Syt7/Vps54	54
GO:0002757	GO:0002757	immune response-activating signaling pathway	65/2184	428/22345	0.000229066	0.003277485	App/Bax/C1qbp/Cd14/Cd276/Cgas/Ddx3x/Dgkz/Dhx33/Dhx58/Ecsit/Eif2b1/Eif2b3/F2rl1/Fyn/Hspa8/Hspd1/Ifih1/Ipo5/Irak1/Lck/Lyn/Map3k7/Mapk1/Mapk8/Mef2c/Mfhas1/Nfkb1/Ninj1/Nploc4/Oasl1/Otud4/Pde4b/Pdpk1/Peli1/Phb2/Plcl2/Plekha1/Prkcb/Psen1/Pten/Ptpn2/Ptprj/Pum1/Pum2/Rab11fip2/Rap1a/Ripk2/Rps6ka3/Rsad2/Slc39a10/Sting1/Tlr3/Tnfrsf21/Traf3/Trim25/Ube2n/Ubqln1/Unc93b1/Usp12/Usp15/Vav3/Zc3hav1/Zdhhc5/Znrf1	65
GO:0007369	GO:0007369	gastrulation	34/2184	185/22345	0.000230346	0.003284713	Ahdc1/Apln/Bmp7/Col5a1/Cul3/Dact1/Dusp1/Dusp4/Ecsit/Ext1/Foxc1/Hira/Hmga2/Itga5/Klf4/Leo1/Mapk7/Myh9/Nsd1/Pofut2/Prickle1/Prkar1a/Rack1/Ric8a/Rps6/Sfrp2/Smad3/Tcf3/Tenm4/Tnrc6c/Trp53/Txnrd1/Zfp568/Zic3	34
GO:1901652	GO:1901652	response to peptide	69/2184	461/22345	0.000230831	0.003284713	Ache/Adrm1/Ahcyl1/App/Arhgef2/Atp2b1/Cacybp/Cad/Cry1/Egr1/Eif2b1/Eif2b3/Eif4ebp1/Eif6/Esrra/Fyn/Gdf15/Grb10/Grm5/Hnrnpk/Hsf1/Icam1/Ide/Insig1/Insr/Irs1/Irs2/Jag1/Leprotl1/Lpin1/Lpin3/Lpl/Map3k7/Mapk1/Mapk14/Mdm2/Mmp2/Ncl/Nfkb1/Nucks1/Osbpl8/Pck2/Pde3b/Pdpk1/Pip4k2b/Ppp3ca/Prkar1a/Prkcb/Prkci/Psen1/Pten/Ptk2/Ptpn1/Ptpn2/Ptprj/Rbm4/Rhoq/Ripk2/Rock2/Rpl23/Rps6/Rps6-ps4/Serpinf1/Sesn2/Socs3/Srsf3/Tri…	69
GO:0071359	GO:0071359	cellular response to dsRNA	Aug-84	19/22345	0.000231203	0.003284713	Cgas/Ifih1/Nfkb1/Npm1/P2rx7/Sting1/Tlr3/Zc3hav1	8
GO:0090311	GO:0090311	regulation of protein deacetylation	Dec-84	39/22345	0.000233067	0.003303423	Baz2a/Hdac2/Kat14/Kat2a/Prkaa2/Rrp8/Sgf29/Smarca5/Spred1/Spred2/Wdr5/Zzz3	12
GO:0071482	GO:0071482	cellular response to light stimulus	24/2184	114/22345	0.00023528	0.003326979	Bak1/Bax/Cdc25a/Cdkn1a/Crb1/Ddias/Dhx36/Eif2s1/Ino80/Map3k20/Mapk14/Mmp2/N4bp1/Noc2l/Npm1/Opn3/Ppid/Rhbdd1/Rpl26/Ruvbl2/Trex1/Trp53/Trp53inp1/Yy1	24
GO:0045930	GO:0045930	negative regulation of mitotic cell cycle	41/2184	238/22345	0.000240476	0.003392515	Babam2/Bmp7/Brd7/Btg3/Ccnd1/Ccng1/Cdkn1a/Cdkn2b/Creb3l1/Dact1/Dgkz/Dlg1/Dync1li1/Foxc1/Ier3/Klf4/Map3k20/Mbtps2/Mdm2/Mtbp/Myo16/Nae1/Nle1/Pidd1/Pinx1/Plk3/Pten/Ptpn3/Rbbp8/Rbm38/Rpl24/Rpl26/Rps27l/Rps6/Tpr/Trex1/Trim35/Trp53/Wac/Zfp207/Zwint	41
GO:0072001	GO:0072001	renal system development	55/2184	348/22345	0.000246053	0.003462233	Adamts6/Ampd2/Angpt2/Asxl1/Bax/Bdnf/Bmp2/Bmp7/Col4a1/Dlg1/Efnb2/Egr1/Emx2/Ext1/Fbn1/Fgf1/Foxc1/Fras1/Gcnt4/Gpc3/Hs3st3b1/Jag1/Jmjd6/Kirrel3/Lama5/Lgr5/Lif/Lrp2/Maged1/Mef2c/Mtss1/Myc/Nle1/Npnt/Pdgfb/Pds5a/Pkd1/Ppp3ca/Prdm1/Prickle1/Ptpro/Qrich1/Schip1/Sec61a1/Shh/Six4/Smad3/Smad5/Spp1/Spry1/Sulf2/Trex1/Vegfa/Wwtr1/Yap1	55
GO:0006109	GO:0006109	regulation of carbohydrate metabolic process	37/2184	208/22345	0.000247139	0.003462233	Adra1b/App/Cry1/Eif6/Esrrb/Foxk2/Grb10/Hdac4/Hif1a/Ier3/Igfbp3/Igfbp4/Insr/Irs1/Irs2/Kat2a/Mlx/Myc/Myh9/Nfkb1/Nupr1/P2rx7/Pdgfb/Pmaip1/Ppp1ca/Ppp4r3a/Prkaa2/Psen1/Ptger4/Ptpn2/Ranbp2/Sesn2/Snca/Trex1/Trp53/Usp7/Wdr5	37
GO:0043524	GO:0043524	negative regulation of neuron apoptotic process	37/2184	208/22345	0.000247139	0.003462233	Adnp/Atf4/Bax/Bcl2l1/Bdnf/Ccnd1/Chl1/Cx3cl1/En2/Fyn/Fzd1/Gclc/Gclm/Hif1a/Hmox1/Hsp90ab1/Hspd1/Hsph1/Hyou1/Map2k4/Mef2c/Nes/Npm1/Oxr1/Pcp4/Pdpk1/Pla2g3/Prkci/Psen1/Pycr1/Set/Six4/Snca/Unc5b/Vegfa/Vps54/Zpr1	37
GO:0010717	GO:0010717	regulation of epithelial to mesenchymal transition	22/2184	101/22345	0.000253428	0.003542129	Bambi/Bmp2/Bmp7/Eng/Foxc1/Hdac2/Jag1/Loxl2/Mcrip1/Pofut2/Pten/Ptk2/Sfrp2/Smad3/Spred1/Spred2/Spred3/Spry1/Spry2/Trim62/Vegfa/Wwtr1	22
GO:0045738	GO:0045738	negative regulation of DNA repair	Nov-84	34/22345	0.000258183	0.003548819	Cgas/Ercc6/Hmga2/Hsf1/Kmt5a/Otub2/Rif1/Rnf169/Senp3/Smchd1/Ubqln4	11
GO:0060964	GO:0060964	regulation of miRNA-mediated gene silencing	Nov-84	34/22345	0.000258183	0.003548819	Dgcr8/Elavl1/Fxr1/Nfkb1/Pum1/Pum2/Tial1/Tnrc6c/Trp53/Trub1/Wtip	11
GO:0000491	GO:0000491	small nucleolar ribonucleoprotein complex assembly	Jun-84	11/22345	0.000259197	0.003548819	Naf1/Ruvbl1/Ruvbl2/Shq1/Snu13/Znhit6	6
GO:0006607	GO:0006607	NLS-bearing protein import into nucleus	Jun-84	11/22345	0.000259197	0.003548819	Ipo5/Kpna1/Kpna4/Kpnb1/Nup54/Ranbp2	6
GO:0046834	GO:0046834	lipid phosphorylation	Jun-84	11/22345	0.000259197	0.003548819	Agk/Dgkd/Dgkg/Dgkh/Dgkk/Dgkz	6
GO:0061299	GO:0061299	retina vasculature morphogenesis in camera-type eye	Jun-84	11/22345	0.000259197	0.003548819	Clic4/Col4a1/Fzd4/Lama1/Rhoj/Slc4a7	6
GO:0071044	GO:0071044	histone mRNA catabolic process	Jun-84	11/22345	0.000259197	0.003548819	Dcp2/Exosc10/Mtpap/Ssb/Tent2/Tent4b	6
GO:1902959	GO:1902959	regulation of aspartic-type endopeptidase activity involved in amyloid precursor protein catabolic process	Jun-84	11/22345	0.000259197	0.003548819	App/Bin1/Efna3/Lyn/Picalm/Rock2	6
GO:1990440	GO:1990440	positive regulation of transcription from RNA polymerase II promoter in response to endoplasmic reticulum stress	Jun-84	11/22345	0.000259197	0.003548819	Atf4/Atf6/Creb3l1/Ddit3/Mbtps2/Trp53	6
GO:0022612	GO:0022612	gland morphogenesis	30/2184	157/22345	0.000261755	0.003575733	Areg/Bax/Bmp7/Cdkn2a/Cul3/Etv4/Etv5/Fgf1/Itpr1/Lama1/Lama5/Lims1/Mmp2/Ncoa3/Nfkb1/Ntn1/Ntn4/Pdgfb/Phb2/Plxna1/Prox1/Sema3a/Sema3c/Serpinb5/Shh/Slc12a2/Sostdc1/Sulf2/Tnc/Xbp1	30
GO:0097061	GO:0097061	dendritic spine organization	23/2184	108/22345	0.000263412	0.00359025	Abi2/Abi3bp/Actr3/App/Arf1/Baiap2/Camk2b/Caprin1/Cask/Dhx36/Dock10/Fyn/Grin2a/Grin2b/Insr/Mtmr2/Myo5b/Prmt3/Pten/Septin7/Tanc1/Ube3a/Zfp365	23
GO:0006177	GO:0006177	GMP biosynthetic process	Jul-84	15/22345	0.000267481	0.003590507	Adsl/Ampd2/Atic/Gart/Gmps/Impdh2/Ppat	7
GO:0006999	GO:0006999	nuclear pore organization	Jul-84	15/22345	0.000267481	0.003590507	Ahctf1/Fxr1/Nup153/Nup205/Nup54/Pom121/Seh1l	7
GO:0043517	GO:0043517	positive regulation of DNA damage response, signal transduction by p53 class mediator	Jul-84	15/22345	0.000267481	0.003590507	Cdkn2a/Eef1e1/Hic1/Pmaip1/Rpl26/Spred1/Spred2	7
GO:0048711	GO:0048711	positive regulation of astrocyte differentiation	Jul-84	15/22345	0.000267481	0.003590507	Actr3/Bin1/Bmp2/Lif/Prpf19/Serpine2/Shh	7
GO:1904507	GO:1904507	positive regulation of telomere maintenance in response to DNA damage	Jul-84	15/22345	0.000267481	0.003590507	Actl6a/Ino80/Ino80d/Ino80e/Ruvbl1/Ruvbl2/Yy1	7
GO:0036303	GO:0036303	lymph vessel morphogenesis	Sep-84	24/22345	0.000267593	0.003590507	Ccbe1/Flt4/Foxc1/Pkd1/Ppp3cb/Prox1/Ptpn14/Vash1/Vegfa	9
GO:0039529	GO:0039529	RIG-I signaling pathway	Sep-84	24/22345	0.000267593	0.003590507	C1qbp/Dhx58/Nploc4/Oasl1/Phb2/Pum1/Pum2/Usp15/Zc3hav1	9
GO:0031398	GO:0031398	positive regulation of protein ubiquitination	24/2184	115/22345	0.000270201	0.003614447	Aimp2/Arrdc4/Birc3/Cry1/Cul3/Ddx3x/Dnaja3/Hspa5/Huwe1/Mapk8/Mta1/Npm1/Peli1/Prickle1/Pten/Ripk2/Septin4/Sprtn/Spsb4/Trib2/Trib3/Ube2n/Ube3a/Ubqln1	24
GO:0048738	GO:0048738	cardiac muscle tissue development	46/2184	278/22345	0.000270892	0.003614447	Adamts9/Adra1b/Adrb1/Bmp2/Bmp7/Cacybp/Ccn4/Ccnd2/Cited2/Ctdp1/Cxadr/Ddx39b/Efnb2/Eng/Fgf1/Fkbp1a/Foxc1/Hdac2/Hnrnpu/Hspg2/Itgb1/Kat2a/Lrp2/Ly6e/Maml1/Map2k4/Mapk1/Mapk14/Mef2a/Mef2c/Mrtfb/Myo18b/Prickle1/Prkar1a/Prmt1/Prox1/Pten/Rgs2/Ryr2/Tenm4/Tomm70a/Trex1/Vegfa/Yap1/Yy1/Zic3	46
GO:0019058	GO:0019058	viral life cycle	42/2184	247/22345	0.000271173	0.003614447	Atg16l1/Banf1/Bst2/Ddx3x/Ddx56/Eef1a1/Gas6/Gbp3/Hmga2/Hspa8/Icam1/Ifih1/Ifitm2/Ifitm3/Insr/Isg15/Larp1/Ly6e/Morc2a/Mx2/N4bp1/Nectin1/Nr5a2/Nucks1/Oasl1/Pcbp1/Pcbp2/Pdcd6ip/Ppid/Prox1/Rab1a/Rad23a/Rsad2/Setdb1/Shfl/Tmem39a/Trim25/Trim28/Trim62/Trim8/Vapa/Zc3hav1	42
GO:0000154	GO:0000154	rRNA modification	Oct-84	29/22345	0.000272786	0.003619957	Dimt1/Dkc1/Emg1/Fbl/Ftsj3/Gar1/Naf1/Nat10/Nhp2/Nop2	10
GO:0070199	GO:0070199	establishment of protein localization to chromosome	Oct-84	29/22345	0.000272786	0.003619957	Cct2/Cct3/Cct4/Cct5/Cct6a/Cct7/Cct8/Dkc1/Ruvbl2/Tcp1	10
GO:0043254	GO:0043254	regulation of protein-containing complex assembly	65/2184	431/22345	0.000279099	0.003695617	Abitram/Actr3/Ankrd27/Arfgef1/Arhgap18/Arhgef2/Arpc2/Arpc5l/Baiap2/Bak1/Bax/Bbc3/Bid/Bin1/Camsap1/Capza1/Cdh5/Dact1/Ddx3x/Dhx33/Dlg1/Eif4ebp1/Eif4g1/Faf1/Fblim1/Fkbp4/Fscn1/Gnl3l/Hax1/Hcfc1/Hsf1/Hspa8/Icam1/Ice1/Isg15/Jmjd6/Lmo4/Map2/Map3k7/Mapk8/Nav3/Nck2/Pde4dip/Piezo1/Prex1/Psmc6/Psrc1/Ptger4/Rack1/Rnf4/Senp6/Slain2/Slf2/Snca/Snx9/Sptan1/Stx1b/Tmsb10/Tmsb4x/Trim65/Trim9/Trp53/Vasp/Vdac2/Vegfa	65
GO:0098727	GO:0098727	maintenance of cell number	38/2184	217/22345	0.000284705	0.003761595	Actl6a/Bmp7/Cdkn2a/Cnot1/Eif4e/Eif4enif1/Elavl1/Esrrb/Gnl3/Hdac1/Hdac2/Hmga2/Kat2a/Kat6a/Klf4/Leo1/Lif/Loxl2/Mapk8/Med10/Med14/Myc/Ncoa3/Phf10/Prox1/Prrx1/Rif1/Setd1a/Sinhcaf/Srrt/Taf5l/Tead1/Tpt1/Trim8/Tut4/Wdr43/Yap1/Zic3	38
GO:0002758	GO:0002758	innate immune response-activating signaling pathway	41/2184	240/22345	0.000288223	0.003799766	App/C1qbp/Cd14/Cgas/Ddx3x/Dhx33/Dhx58/Ecsit/F2rl1/Hspa8/Hspd1/Ifih1/Ipo5/Irak1/Lyn/Map3k7/Mapk8/Mfhas1/Ninj1/Nploc4/Oasl1/Otud4/Pdpk1/Peli1/Phb2/Pum1/Pum2/Rab11fip2/Ripk2/Rps6ka3/Rsad2/Sting1/Tlr3/Traf3/Trim25/Ubqln1/Unc93b1/Usp15/Zc3hav1/Zdhhc5/Znrf1	41
GO:0050779	GO:0050779	RNA destabilization	22/2184	102/22345	0.000293737	0.003855617	Caprin1/Cnot1/Cnot6l/Dcp2/Dhx36/Eif4enif1/Exosc2/Exosc9/Fxr1/Hnrnpu/Pabpc1/Pnpt1/Pum1/Rbm24/Rock2/Syncrip/Tent4b/Tnrc6c/Tut4/Ythdf1/Ythdf3/Zc3h18	22
GO:0061014	GO:0061014	positive regulation of mRNA catabolic process	22/2184	102/22345	0.000293737	0.003855617	Caprin1/Cnot1/Cnot6l/Dcp2/Dhx36/Eif4enif1/Exosc2/Exosc9/Fxr1/Hnrnpu/Pabpc1/Pnpt1/Pum1/Rbm24/Rock2/Syncrip/Tent4b/Tnrc6c/Tut4/Ythdf1/Ythdf3/Zc3hav1	22
GO:0035329	GO:0035329	hippo signaling	Dec-84	40/22345	0.000303588	0.003967672	Amotl1/Map2k3/Mapk14/Mark3/Nuak2/Schip1/Sox11/Tead1/Tial1/Wtip/Wwtr1/Yap1	12
GO:0035794	GO:0035794	positive regulation of mitochondrial membrane permeability	Dec-84	40/22345	0.000303588	0.003967672	Bak1/Bax/Bbc3/Bcl2l1/Bid/Bloc1s2/Gclc/Ier3/Pmaip1/Rhot1/Trp53/Vdac2	12
GO:2000036	GO:2000036	regulation of stem cell population maintenance	18/2184	76/22345	0.00030537	0.003982345	Actl6a/Bmp7/Cnot1/Elavl1/Esrrb/Hdac1/Hdac2/Hmga2/Kat2a/Loxl2/Myc/Ncoa3/Phf10/Sinhcaf/Taf5l/Tead1/Wdr43/Yap1	18
GO:0006275	GO:0006275	regulation of DNA replication	25/2184	123/22345	0.000312604	0.004067894	Actl6a/Baz1a/Brpf3/Cacybp/Dach1/Ereg/Faf1/Gtpbp4/Ino80/Ino80d/Ino80e/Jade3/Lig3/Lpin1/Map2k4/Mapk8/Npm1/Nucks1/Pdgfb/Pds5a/Ruvbl1/Ruvbl2/Smarca5/Trp53/Yy1	25
GO:0007015	GO:0007015	actin filament organization	69/2184	466/22345	0.000316129	0.004104918	Abi2/Abitram/Actr3/Ap1ar/Arf1/Arfgef1/Arhgap18/Arhgef2/Arpc1b/Arpc2/Arpc5l/Baiap2/Bin1/Cald1/Capza1/Cd2ap/Cul3/Cx3cl1/Diaph2/Dlg1/F2rl1/Fscn1/Gmfb/Hax1/Hip1/Hsp90b1/Icam1/Kctd13/Limd2/Mical2/Mtss1/Myh9/Myo19/Myo1b/Myo1d/Myo5b/Myo7a/Nck2/Pdlim4/Pdxp/Plekhh2/Ppargc1b/Ppm1f/Prex1/Prkci/Prox1/Ptger4/Rflna/Rhobtb2/Rhoj/Rhoq/Rhot1/Rnd1/Rock2/Sh3pxd2b/Smad3/Snx9/Sptan1/Swap70/Synpo/Tmsb10/Tmsb4x/Tpm3/Tp…	69
GO:1901653	GO:1901653	cellular response to peptide	54/2184	344/22345	0.000330583	0.004283387	Adrm1/Ahcyl1/App/Arhgef2/Atp2b1/Eif4ebp1/Esrra/Fyn/Gdf15/Grb10/Grm5/Hnrnpk/Hsf1/Icam1/Ide/Insig1/Insr/Irs1/Irs2/Leprotl1/Lpin1/Lpin3/Lpl/Map3k7/Mapk1/Mdm2/Ncl/Nfkb1/Nucks1/Osbpl8/Pck2/Pde3b/Pdpk1/Pip4k2b/Ppp3ca/Prkar1a/Prkcb/Prkci/Psen1/Pten/Ptk2/Ptpn1/Ptpn2/Ptprj/Rbm4/Rhoq/Ripk2/Rock2/Rpl23/Socs3/Srsf3/Trib3/Trp53/Xbp1	54
GO:2000772	GO:2000772	regulation of cellular senescence	13/2184	46/22345	0.00033174	0.004289174	Cdk6/Cgas/Eef1e1/Hmga2/Map3k3/Morc3/Nampt/Plk2/Pnpt1/Pten/Rsl1d1/Trp53/Vash1	13
GO:1900368	GO:1900368	regulation of post-transcriptional gene silencing by regulatory ncRNA	Nov-84	35/22345	0.000343516	0.004431947	Dgcr8/Elavl1/Fxr1/Nfkb1/Pum1/Pum2/Tial1/Tnrc6c/Trp53/Trub1/Wtip	11
GO:0097191	GO:0097191	extrinsic apoptotic signaling pathway	41/2184	242/22345	0.000344292	0.004432489	App/Bak1/Bax/Bcl2l1/Bid/Birc6/Bloc1s2/Cx3cl1/Ddx3x/Faf1/Fyn/Gclc/Gclm/Hmox1/Htra2/Icam1/Itga6/Kitl/Ltbr/Mapk7/Mllt11/P2rx7/Pidd1/Pmaip1/Ppp1ca/Ppp2r1b/Psme3/Pten/Rock2/Sfrp2/Sgpp1/Siah2/Smad3/Stx4a/Tlr3/Tnfrsf10b/Tnfrsf22/Unc5b/Vegfa/Yap1/Zfp110	41
GO:0045599	GO:0045599	negative regulation of fat cell differentiation	15/2184	58/22345	0.000345958	0.004444451	Asxl1/Bmp2/Ccn4/Ddit3/Fbn1/Insig1/Jag1/Jdp2/Smad3/Trib2/Trib3/Trio/Vegfa/Wwtr1/Yap1	15
GO:0032434	GO:0032434	regulation of proteasomal ubiquitin-dependent protein catabolic process	27/2184	138/22345	0.000350871	0.004489335	Ankib1/Arih1/Cop1/Dda1/Gclc/Herpud1/Mapk8/Mdm2/N4bp1/Plk2/Plk3/Prickle1/Psen1/Rack1/Rad23a/Rad23b/Rybp/Sh3rf3/Shh/Tlk2/Trib2/Trib3/Ubqln1/Ubqln4/Usp14/Usp7/Wac	27
GO:0000028	GO:0000028	ribosomal small subunit assembly	Aug-84	20/22345	0.000352425	0.004489335	Abt1/Pwp2/Rps14/Rps27l/Rps5/Rps6/Rps6-ps4/Rrp7a	8
GO:0008334	GO:0008334	histone mRNA metabolic process	Aug-84	20/22345	0.000352425	0.004489335	Cpsf2/Dcp2/Exosc10/Mtpap/Ncbp1/Ssb/Tent2/Tent4b	8
GO:0035065	GO:0035065	regulation of histone acetylation	Aug-84	20/22345	0.000352425	0.004489335	App/Auts2/Ddx21/Ercc6/Mybbp1a/Nfyc/Noc2l/Smarca5	8
GO:0035051	GO:0035051	cardiocyte differentiation	35/2184	197/22345	0.000366673	0.004660987	Abi3bp/Adra1b/Adrb1/Bmp2/Bmp7/Cacybp/Ccn4/Ccnd2/Cited2/Ctdp1/Cxadr/Ddx39b/Dhx36/Efnb2/Hdac2/Hnrnpu/Itgb1/Jag1/Kat2a/Maml1/Map2k4/Mapk1/Mef2a/Mef2c/Myo18b/Pdgfb/Prickle1/Prox1/Rgs2/Sema3c/Spry1/Tenm4/Tomm70a/Vegfa/Yy1	35
GO:0044346	GO:0044346	fibroblast apoptotic process	Oct-84	30/22345	0.000373574	0.004738742	Api5/Bak1/Bbc3/Bid/Cul3/Ddias/Gas6/Nupr1/Pmaip1/Trp53	10
GO:0061157	GO:0061157	mRNA destabilization	21/2184	97/22345	0.000378357	0.004789343	Caprin1/Cnot1/Cnot6l/Dcp2/Dhx36/Eif4enif1/Exosc2/Exosc9/Fxr1/Hnrnpu/Pabpc1/Pnpt1/Pum1/Rbm24/Rock2/Syncrip/Tent4b/Tnrc6c/Tut4/Ythdf1/Ythdf3	21
GO:0032922	GO:0032922	circadian regulation of gene expression	17/2184	71/22345	0.000387486	0.004894644	Atf4/Crem/Cry1/Egr1/Hdac1/Hdac2/Hnrnpu/Huwe1/Kdm2a/Maged1/Mta1/Mybbp1a/Nampt/Ppp1ca/Prmt5/Rbm4/Relb	17
GO:0016579	GO:0016579	protein deubiquitination	22/2184	104/22345	0.000391529	0.004935385	Atxn3/Desi2/Mindy3/Otub2/Otud4/Otud7a/Psmd14/Shmt2/Stambpl1/Usp1/Usp10/Usp12/Usp14/Usp15/Usp16/Usp31/Usp34/Usp36/Usp39/Usp45/Usp51/Usp7	22
GO:0030178	GO:0030178	negative regulation of Wnt signaling pathway	31/2184	168/22345	0.000395251	0.004971931	App/Bmp2/Dact1/Ddit3/Egr1/Fzd1/G3bp1/Gpc3/Grb10/Hdac1/Hdac2/Hic1/Hmga2/Mapk14/Mcc/Nxn/Prickle1/Ptpro/Rbms3/Rnf43/Ror2/Ruvbl2/Sfrp2/Shh/Shisa2/Shisa3/Shisa6/Siah2/Sostdc1/Wwtr1/Znrf3	31
GO:0106027	GO:0106027	neuron projection organization	24/2184	118/22345	0.000403861	0.005069673	Abi2/Abi3bp/Actr3/App/Arf1/Baiap2/Camk2b/Caprin1/Cask/Dhx36/Dock10/Fyn/Grin2a/Grin2b/Insr/Mtmr2/Myo5b/Prmt3/Psen1/Pten/Septin7/Tanc1/Ube3a/Zfp365	24
GO:0006476	GO:0006476	protein deacetylation	16/2184	65/22345	0.000408273	0.005114424	Baz2a/Hdac1/Hdac2/Hdac4/Hdac7/Kat14/Kat2a/Mta1/Prkaa2/Rrp8/Sgf29/Smarca5/Spred1/Spred2/Wdr5/Zzz3	16
GO:0001824	GO:0001824	blastocyst development	30/2184	161/22345	0.000409726	0.005121998	Actl6a/Bnip2/Bysl/Cited2/Cnot1/Cops2/Cul3/Emg1/Esrrb/Hcfc1/Junb/Klf4/Lpar6/Nle1/Nop2/Psmc4/Rbbp8/Rpl13/Rpl7l1/Rrp7a/Setdb1/Thoc2/Tm4sf1/Ttll4/Txnrd3/Ube2a/Wdr74/Yap1/Zbed6/Zpr1	30
GO:0034198	GO:0034198	cellular response to amino acid starvation	13/2184	47/22345	0.000417974	0.00521431	Atf4/Atxn3/Bmt2/Cdkn1a/Eif2s1/Gcn1/Impact/Itfg2/Mapk1/Mapk8/Mios/Seh1l/Sesn2	13
GO:2001235	GO:2001235	positive regulation of apoptotic signaling pathway	32/2184	176/22345	0.000421737	0.005238101	App/Bax/Bbc3/Bid/Camk2b/Ctsc/Ddit3/Eef1e1/Faf1/Htra2/Lck/Ltbr/Maged1/Mapk8/Myc/Nck2/Nupr1/Pmaip1/Ppp1ca/Ppp2r1b/Pten/Ptpn2/Rack1/Rpl26/Rps7/Septin4/Sfpq/Siah1a/Traf7/Trp53/Unc5b/Vnn1	32
GO:0001825	GO:0001825	blastocyst formation	15/2184	59/22345	0.000422483	0.005238101	Actl6a/Bysl/Cited2/Cnot1/Cul3/Esrrb/Junb/Nle1/Nop2/Rpl7l1/Rrp7a/Tm4sf1/Txnrd3/Wdr74/Yap1	15
GO:2000630	GO:2000630	positive regulation of miRNA metabolic process	15/2184	59/22345	0.000422483	0.005238101	Apln/Bmp2/Egr1/Gnl3/Hif1a/Klf4/Mrtfb/Myc/Nfkb1/Pdgfb/Pnpt1/Smad3/Tead1/Trp53/Zswim8	15
GO:0061136	GO:0061136	regulation of proteasomal protein catabolic process	34/2184	191/22345	0.00042531	0.005262338	Ankib1/Arih1/Atxn3/Cop1/Dda1/Gclc/Herpud1/Hsp90ab1/Mapk8/Mdm2/N4bp1/Nupr1/Pkd1/Plk2/Plk3/Prickle1/Psen1/Psmd14/Psme3/Rack1/Rad23a/Rad23b/Rybp/Sh3rf3/Shh/Tlk2/Tmtc3/Trib2/Trib3/Ubqln1/Ubqln4/Usp14/Usp7/Wac	34
GO:0042307	GO:0042307	positive regulation of protein import into nucleus	14/2184	53/22345	0.000426971	0.005272086	Hsp90ab1/Ipo5/Mapk1/Mapk14/Nutf2/Psen1/Ran/Rbm22/Shh/Tpr/Trim28/Uaca/Xbp1/Zpr1	14
GO:0090101	GO:0090101	negative regulation of transmembrane receptor protein serine/threonine kinase signaling pathway	28/2184	147/22345	0.000435118	0.005314585	Bambi/Bmp2/Chst11/Crim1/Fbn1/Fbn2/Fst/Fzd1/Hdac1/Hdac2/Hspa5/Lrp2/Ltbp1/Peg10/Ppm1a/Sfrp2/Sinhcaf/Smurf1/Sostdc1/Spred1/Spred2/Spred3/Spry1/Spry2/Strap/Trp53/Usp15/Xbp1	28
GO:0016078	GO:0016078	tRNA catabolic process	Jul-84	16/22345	0.000435467	0.005314585	Exosc10/Exosc2/Exosc9/Mettl1/Nsun2/Pop1/Trnt1	7
GO:0018195	GO:0018195	peptidyl-arginine modification	Jul-84	16/22345	0.000435467	0.005314585	Carm1/Krtcap2/Prdm1/Prmt1/Prmt3/Prmt5/Prmt7	7
GO:0021978	GO:0021978	telencephalon regionalization	Jul-84	16/22345	0.000435467	0.005314585	Bhlhe22/Bmp2/Dmrta2/Emx2/Lhx2/Shh/Tra2b	7
GO:1901522	GO:1901522	positive regulation of transcription from RNA polymerase II promoter involved in cellular response to chemical stimulus	Jul-84	16/22345	0.000435467	0.005314585	Atf4/Bmp2/Hif1a/Smad5/Trp53/Vegfa/Xbp1	7
GO:0002764	GO:0002764	immune response-regulating signaling pathway	65/2184	438/22345	0.000436373	0.005314585	App/Bax/C1qbp/Cd14/Cd276/Cgas/Ddx3x/Dgkz/Dhx33/Dhx58/Ecsit/Eif2b1/Eif2b3/F2rl1/Fyn/Hspa8/Hspd1/Ifih1/Ipo5/Irak1/Lck/Lyn/Map3k7/Mapk1/Mapk8/Mef2c/Mfhas1/Nfkb1/Ninj1/Nploc4/Oasl1/Otud4/Pde4b/Pdpk1/Peli1/Phb2/Plcl2/Plekha1/Prkcb/Psen1/Pten/Ptpn2/Ptprj/Pum1/Pum2/Rab11fip2/Rap1a/Ripk2/Rps6ka3/Rsad2/Slc39a10/Sting1/Tlr3/Tnfrsf21/Traf3/Trim25/Ube2n/Ubqln1/Unc93b1/Usp12/Usp15/Vav3/Zc3hav1/Zdhhc5/Znrf1	65
GO:0006260	GO:0006260	DNA replication	45/2184	276/22345	0.000436574	0.005314585	Actl6a/Alyref/Baz1a/Brpf3/Cacybp/Carm1/Dach1/Dnaja3/Dnajc2/Ereg/Faf1/Grwd1/Gtpbp4/Ino80/Ino80d/Ino80e/Jade3/Lig3/Lpin1/Map2k4/Mapk8/Mcmbp/Noc3l/Npm1/Nucks1/Orc2/Orc4/Pdgfb/Pds5a/Pold2/Pole4/Rbbp8/Ruvbl1/Ruvbl2/Smarca5/Ssrp1/Tbrg1/Thoc1/Trex1/Trp53/Twnk/Wdr18/Yy1/Zfp365/Zpr1	45
GO:0060147	GO:0060147	regulation of post-transcriptional gene silencing	Nov-84	36/22345	0.000451347	0.005461391	Dgcr8/Elavl1/Fxr1/Nfkb1/Pum1/Pum2/Tial1/Tnrc6c/Trp53/Trub1/Wtip	11
GO:0090114	GO:0090114	COPII-coated vesicle budding	Nov-84	36/22345	0.000451347	0.005461391	Cul3/Insig1/Rab1a/Sec13/Sec23a/Sec24a/Sec24b/Sec24d/Sec31a/Trappc8/Vapa	11
GO:1902110	GO:1902110	positive regulation of mitochondrial membrane permeability involved in apoptotic process	Nov-84	36/22345	0.000451347	0.005461391	Bak1/Bax/Bbc3/Bcl2l1/Bid/Bloc1s2/Gclc/Ier3/Pmaip1/Rhot1/Vdac2	11
GO:0014020	GO:0014020	primary neural tube formation	24/2184	119/22345	0.000459786	0.005552376	Adm/Bmp7/Brd2/Cited2/Fzd1/Gatad2a/Hif1a/Kat2a/Kdm2a/Lhx2/Lmo4/Lrp2/Luzp1/Mthfd1l/Mthfr/Prickle1/Prkacb/Rock2/Rps7/Sec24b/Sfrp2/Tulp3/Vasp/Zic5	24
GO:0043470	GO:0043470	regulation of carbohydrate catabolic process	17/2184	72/22345	0.000461692	0.005559002	Adra1b/App/Eif6/Esrrb/Hdac4/Hif1a/Ier3/Insr/Mlx/Myc/Nupr1/P2rx7/Ppp1ca/Prkaa2/Psen1/Trex1/Trp53	17
GO:0006304	GO:0006304	DNA modification	19/2184	85/22345	0.000462176	0.005559002	Apex1/Apobec1/Ascc3/Baz2a/Bend3/Bmi1/Dnmt3a/Hnrnpab/Hymai/Mtrr/Otud4/Prmt5/Smarca5/Syncrip/Tet3/Tex15/Trex1/Trim28/Usp7	19
GO:1905245	GO:1905245	regulation of aspartic-type peptidase activity	Jun-84	12/22345	0.000475489	0.005707754	App/Bin1/Efna3/Lyn/Picalm/Rock2	6
GO:0043648	GO:0043648	dicarboxylic acid metabolic process	20/2184	92/22345	0.000487474	0.00582845	Acly/Aldh18a1/Aldh1l2/Ass1/Atic/Cs/Dglucy/Fpgs/Gclc/Gclm/Gls/Got1/Idh3a/Mthfd1l/Mthfd2l/Mtrr/Pck2/Sdhaf3/Shmt1/Shmt2	20
GO:1903321	GO:1903321	negative regulation of protein modification by small protein conjugation or removal	20/2184	92/22345	0.000487474	0.00582845	Bex2/Cdkn2a/Cry1/Fyn/Gclc/Gnl3l/Gtpbp4/Isg15/Ivns1abp/N4bp1/Nxn/Pinx1/Plaa/Prmt3/Psen1/Rpl23/Rpl5/Rps7/Spry2/Trim44	20
GO:0033674	GO:0033674	positive regulation of kinase activity	62/2184	415/22345	0.000489584	0.005842116	Abi2/Adam9/Adnp/App/Cab39/Camkk2/Ccnd1/Ccnd2/Cdkn1a/Cemip/Ddr2/Ddx3x/Dgkz/Dlg1/Eef1a2/Egr1/Ereg/Fbn1/Fgf1/Flt1/Flt4/Fzd10/Fzd4/Gas6/Grm5/Hmga2/Hsp90ab1/Il34/Insr/Irak1/Irs1/Kitl/Lmo4/Lyn/Maged1/Map2k3/Map2k4/Map3k7/Mef2c/Npm1/Osbpl8/P2rx7/Pdgfb/Phb2/Pkd1/Prox1/Psen1/Psrc1/Ptk2/Ptpn1/Ranbp2/Rap1a/Ror2/Sesn2/Snca/Snx9/Tcim/Tead1/Telo2/Traf4/Vegfa/Vldlr	62
GO:1903539	GO:1903539	protein localization to postsynaptic membrane	16/2184	66/22345	0.000490668	0.005843495	Dlg1/Gpc4/Gpc6/Grin2a/Grip1/Lrrc7/Nbea/Neto1/Neto2/Nptx1/Nptx2/Rap1a/Rapgef4/Snap25/Stx1b/Stx4a	16
GO:0001667	GO:0001667	ameboidal-type cell migration	68/2184	465/22345	0.000494066	0.005872388	2610005L07Rik/Actr3/Adam9/Adamts9/Akap12/Amotl1/Angpt2/Anxa3/Bmp7/C1qbp/Capn7/Ccbe1/Cd248/Cdh5/Ddr2/Efnb2/Fbn2/Fgf1/Flt4/Fndc3b/Fut8/Gadd45a/Gbx2/Hdac7/Hif1a/Hmox1/Irs1/Irs2/Itgb1/Kitl/Klf4/Lama5/Loxl2/Macir/Map2k3/Map3k3/Mcc/Mef2c/Myh9/Pdgfb/Pdpk1/Plk2/Ppm1f/Prox1/Pten/Ptk2/Ptp4a3/Ptprg/Ptprm/Rcc2/Rhoj/Ric8a/Rock2/Schip1/Sema3a/Sema3c/Sema4f/Sema6d/Serpinf1/Shh/Spred1/Srpx2/Stc1/Syde1/Tmem201/Va…	68
GO:1901983	GO:1901983	regulation of protein acetylation	Dec-84	42/22345	0.000499693	0.005881376	App/Auts2/Ddx21/Ddx3x/Ercc6/Hdac2/Mybbp1a/Nfyc/Noc2l/Prkaa2/Smarca5/Xbp1	12
GO:1902108	GO:1902108	regulation of mitochondrial membrane permeability involved in apoptotic process	Dec-84	42/22345	0.000499693	0.005881376	Bak1/Bax/Bbc3/Bcl2l1/Bid/Bloc1s2/Gclc/Ier3/Pmaip1/Rhot1/Trp53/Vdac2	12
GO:1903670	GO:1903670	regulation of sprouting angiogenesis	Dec-84	42/22345	0.000499693	0.005881376	Adamts9/Creb3l1/Epn2/Fgf1/Flt1/Hif1a/Itga5/Klf4/Rhoj/Sh2b3/Shh/Vegfa	12
GO:1905710	GO:1905710	positive regulation of membrane permeability	Dec-84	42/22345	0.000499693	0.005881376	Bak1/Bax/Bbc3/Bcl2l1/Bid/Bloc1s2/Gclc/Ier3/Pmaip1/Rhot1/Trp53/Vdac2	12
GO:2000279	GO:2000279	negative regulation of DNA biosynthetic process	Dec-84	42/22345	0.000499693	0.005881376	Cdkn1a/Dach1/Dcp2/Dnajc2/Dusp1/Exosc10/Gnl3l/Hnrnpu/Nat10/Pinx1/Tent4b/Trp53	12
GO:1902235	GO:1902235	regulation of endoplasmic reticulum stress-induced intrinsic apoptotic signaling pathway	Oct-84	31/22345	0.00050353	0.005915013	App/Bcl2l1/Creb3l1/Herpud1/Hyou1/Nck2/Ptpn1/Ptpn2/Syvn1/Xbp1	10
GO:1905897	GO:1905897	regulation of response to endoplasmic reticulum stress	18/2184	79/22345	0.000505487	0.005926468	App/Atf6/Atxn3/Bak1/Bax/Bcl2l1/Creb3l1/Herpud1/Hyou1/Mbtps2/Nck2/Nupr1/Ptpn1/Ptpn2/Syvn1/Ubqln1/Usp14/Xbp1	18
GO:0035249	GO:0035249	synaptic transmission, glutamatergic	25/2184	127/22345	0.0005184	0.006066087	Cacng5/Cacng8/Cnih2/Cnr1/Dgkz/Disc1/Ext1/Fxr1/Gria2/Gria3/Gria4/Grin2a/Grin2b/Grin2d/Grm5/Grm8/Htr1b/Mef2c/Npy2r/Psen1/Ror2/Serpine2/Shc3/Slc38a2/Vps54	25
GO:0006378	GO:0006378	mRNA polyadenylation	Aug-84	21/22345	0.000520744	0.00606702	Ahcyl1/Cpsf2/Leo1/Mtpap/Papola/Scaf8/Tent2/Tent4b	8
GO:0048661	GO:0048661	positive regulation of smooth muscle cell proliferation	23/2184	113/22345	0.000522045	0.00606702	Calcrl/Ccn4/Cx3cl1/Ddr2/Ddx39b/Egr1/Ereg/Flt1/Hdac4/Hif1a/Hmgcr/Hmox1/Htr1b/Irak1/Map3k7/Mdm2/Mef2d/Mmp2/Myc/Nampt/Pdgfb/Ptk2/Vegfa	23
GO:0072009	GO:0072009	nephron epithelium development	24/2184	120/22345	0.000522373	0.00606702	Ampd2/Asxl1/Bmp2/Dlg1/Ext1/Fgf1/Foxc1/Gpc3/Hs3st3b1/Jag1/Lama5/Lif/Maged1/Mef2c/Mtss1/Myc/Npnt/Pdgfb/Ptpro/Shh/Six4/Vegfa/Wwtr1/Yap1	24
GO:0030501	GO:0030501	positive regulation of bone mineralization	13/2184	48/22345	0.000522499	0.00606702	Adgrv1/Ano6/Asxl2/Atp2b1/Bmp2/Bmp7/Cd276/Fbn2/Isg15/Mef2c/P2rx7/Smad3/Tent5a	13
GO:0072344	GO:0072344	rescue of stalled ribosome	Sep-84	26/22345	0.000533943	0.006188	Abce1/Ascc3/Eif4e2/Gcn1/Gtpbp2/Rack1/Trnt1/Usp10/Zfp598	9
GO:0045860	GO:0045860	positive regulation of protein kinase activity	55/2184	359/22345	0.000538094	0.006224158	Abi2/Adam9/Adnp/App/Cab39/Camkk2/Ccnd1/Ccnd2/Cdkn1a/Cemip/Ddr2/Ddx3x/Dlg1/Egr1/Ereg/Fbn1/Fgf1/Flt1/Fzd10/Fzd4/Gas6/Grm5/Hmga2/Hsp90ab1/Il34/Insr/Irak1/Kitl/Maged1/Map2k3/Map2k4/Map3k7/Mef2c/Npm1/Osbpl8/P2rx7/Pdgfb/Phb2/Pkd1/Prox1/Psen1/Psrc1/Ptk2/Ptpn1/Rap1a/Ror2/Sesn2/Snca/Snx9/Tcim/Tead1/Telo2/Traf4/Vegfa/Vldlr	55
GO:0030099	GO:0030099	myeloid cell differentiation	68/2184	467/22345	0.00055654	0.006425219	App/Asxl2/Bmp2/Ccn4/Cdk6/Cebpa/Cebpg/Cited2/Eif6/Esrra/F2rl1/Fasn/Fbn1/Flvcr1/Gpc3/Gpr68/Hax1/Heatr3/Hif1a/Hsf1/Hspa9/Il34/Inpp4b/Ireb2/Isg15/Jag1/Jmjd6/Junb/Kat6a/Kitl/Leo1/Lif/Lrrk1/Ltbr/Lyar/Lyn/Maf/Mapk14/Mef2c/Mfhas1/Myc/Myh9/Ninj1/Pabpc4/Pknox1/Pla2g3/Ppargc1b/Ppp3ca/Prmt1/Psen1/Ptbp3/Ptpn2/Rcor1/Relb/Ror2/Rps14/Rps6/Runx1/Setd1a/Sh2b3/Sh3pxd2a/Slc1a5/Smad5/Tcea1/Tcf3/Trf/Vegfa/Vps54	68
GO:0014033	GO:0014033	neural crest cell differentiation	21/2184	100/22345	0.000581769	0.006703665	Bmp7/Cited2/Ext1/Foxc1/Gbx2/Hif1a/Jag1/Kbtbd8/Kitl/Lama5/Mapk1/Mef2c/Nolc1/Rps7/Sema3a/Sema3c/Sema4f/Sema6d/Shh/Tcof1/Zic5	21
GO:0090092	GO:0090092	regulation of transmembrane receptor protein serine/threonine kinase signaling pathway	42/2184	256/22345	0.000583558	0.006711474	Bambi/Bmp2/Bmp7/Cdh5/Cdkn2b/Chst11/Cited2/Crim1/Elapor2/Eng/Fbn1/Fbn2/Fst/Fzd1/Got1/Gpc3/Hdac1/Hdac2/Hspa5/Lrp2/Ltbp1/Npnt/Peg10/Ppm1a/Prmt1/Sfrp2/Sinhcaf/Smad3/Smurf1/Sostdc1/Sox11/Spred1/Spred2/Spred3/Spry1/Spry2/Strap/Trp53/Ube2o/Usp15/Xbp1/Zeb1	42
GO:0060966	GO:0060966	regulation of gene silencing by regulatory ncRNA	Nov-84	37/22345	0.000586109	0.006711788	Dgcr8/Elavl1/Fxr1/Nfkb1/Pum1/Pum2/Tial1/Tnrc6c/Trp53/Trub1/Wtip	11
GO:0032835	GO:0032835	glomerulus development	16/2184	67/22345	0.00058692	0.006711788	Ampd2/Angpt2/Asxl1/Bmp7/Egr1/Ext1/Foxc1/Jag1/Kirrel3/Mef2c/Mtss1/Pdgfb/Ppp3ca/Ptpro/Sulf2/Wwtr1	16
GO:0062237	GO:0062237	protein localization to postsynapse	16/2184	67/22345	0.00058692	0.006711788	Dlg1/Gpc4/Gpc6/Grin2a/Grip1/Lrrc7/Nbea/Neto1/Neto2/Nptx1/Nptx2/Rap1a/Rapgef4/Snap25/Stx1b/Stx4a	16
GO:0060840	GO:0060840	artery development	24/2184	121/22345	0.000592274	0.006760214	Adamts6/Adamts9/Cited2/Ddit3/Efnb2/Eng/Fkbp10/Foxc1/Jag1/Kat6a/Ldlr/Lrp2/Ltbp1/Luzp1/Mylk/Prdm1/Prickle1/Prox1/Prrx1/Ptger4/Sec24b/Shh/Vegfa/Zmiz1	24
GO:0043281	GO:0043281	regulation of cysteine-type endopeptidase activity involved in apoptotic process	36/2184	210/22345	0.000611592	0.006954415	Anp32b/App/Bak1/Bax/Bbc3/Bid/Cdkn2a/Cycs/Ddx3x/Dnaja3/Gas6/Herpud1/Hip1/Hsf1/Hspd1/Htra2/Klf4/Lck/Mdm2/Myc/Nle1/Pdcd2/Pdcd5/Pidd1/Pmaip1/Ppm1f/Rack1/Rps27l/Rps6ka3/Sfrp2/Siah2/Smad3/Snca/Tfap4/Uaca/Vegfa	36
GO:1990138	GO:1990138	neuron projection extension	36/2184	210/22345	0.000611592	0.006954415	Actr3/Adnp/Auts2/Bdnf/Cdh4/Dclk1/Disc1/Eif4g2/Flrt3/Hnrnpk/Hsp90ab1/Ifrd1/Impact/Itgb1/Lhx2/Llph/Map2/Myo5b/Ntn1/Picalm/Plaa/Plxna1/Plxna4/Postn/Prickle1/Pten/Rasal1/Rpl4/Sema3a/Sema3c/Sema4f/Sema6d/Slc23a2/Smurf1/Vegfa/Wdr36	36
GO:0001974	GO:0001974	blood vessel remodeling	15/2184	61/22345	0.000619688	0.007033223	Adra1b/Angpt2/Bak1/Bax/Crb1/Ext1/Flt4/Foxc1/Jag1/Lif/Mdm2/Mef2c/Nfatc3/Sema3c/Vegfa	15
GO:0030278	GO:0030278	regulation of ossification	27/2184	143/22345	0.000628695	0.007122066	Adgrv1/Ano6/Asxl2/Atp2b1/Bmp2/Bmp7/Cd276/Chsy1/Creb3l1/Ddr2/Esrra/Fbn2/Hif1a/Isg15/Mapk1/Mapk14/Mef2c/P2rx7/P3h1/Phospho1/Ptger4/Rflna/Rsad2/Smad3/Smurf1/Sox11/Tent5a	27
GO:0089718	GO:0089718	amino acid import across plasma membrane	14/2184	55/22345	0.000641945	0.007258542	Itgb1/Psen1/Rgs2/Septin2/Slc16a2/Slc1a4/Slc1a5/Slc38a2/Slc43a1/Slc6a6/Slc6a9/Slc7a1/Slc7a3/Slc7a5	14
GO:0007409	GO:0007409	axonogenesis	71/2184	495/22345	0.000653341	0.007373594	Ache/Actr3/Adcy1/Adnp/Afg3l2/Ank3/App/Auts2/B3gnt2/B4galt6/Bdnf/Bhlhe22/Bmp7/Cdh4/Chl1/Col25a1/Dclk1/Disc1/Efna3/Efnb2/Eif4g2/Etv4/Ext1/Flrt3/Gap43/Gbx2/Hsp90ab1/Ifrd1/Itgb1/Kif5b/Lama1/Lama5/Lhx2/Lmo4/Lrp2/Map1s/Map2/Matn2/Mef2c/Myo5b/Nectin1/Nptx1/Ntn1/Picalm/Plxna1/Plxna2/Plxna4/Prickle1/Psen1/Pten/Ptk2/Ptprm/Ptpro/Rpl24/Rpl4/Sema3a/Sema3c/Sema4f/Sema6d/Septin7/Shh/Smn1/Smurf1/Tbce/Trak2/Trio/…	71
GO:0007269	GO:0007269	neurotransmitter secretion	31/2184	173/22345	0.00066377	0.007463391	Bcl2l1/Cask/Cplx2/Ctbp2/Gpr158/Grm8/Htr1b/Kcnc3/Kcnc4/Lin7a/Mctp1/Mef2c/P2rx7/Prkcb/Psen1/Ptger4/Rap1a/Rap1b/Rhot1/Rimbp2/Slc38a2/Slc6a9/Snap25/Snca/Sptbn2/Stx1b/Stx4a/Syde1/Syt7/Trim9/Xbp1	31
GO:0099643	GO:0099643	signal release from synapse	31/2184	173/22345	0.00066377	0.007463391	Bcl2l1/Cask/Cplx2/Ctbp2/Gpr158/Grm8/Htr1b/Kcnc3/Kcnc4/Lin7a/Mctp1/Mef2c/P2rx7/Prkcb/Psen1/Ptger4/Rap1a/Rap1b/Rhot1/Rimbp2/Slc38a2/Slc6a9/Snap25/Snca/Sptbn2/Stx1b/Stx4a/Syde1/Syt7/Trim9/Xbp1	31
GO:0001945	GO:0001945	lymph vessel development	Oct-84	32/22345	0.00066881	0.007489565	Ccbe1/Efnb2/Flt4/Foxc1/Pkd1/Ppp3cb/Prox1/Ptpn14/Vash1/Vegfa	10
GO:2000756	GO:2000756	regulation of peptidyl-lysine acetylation	Oct-84	32/22345	0.00066881	0.007489565	App/Auts2/Ddx21/Ercc6/Hdac2/Mybbp1a/Nfyc/Noc2l/Prkaa2/Smarca5	10
GO:0048732	GO:0048732	gland development	70/2184	487/22345	0.000669819	0.007489565	Adrm1/Areg/Asxl1/Atf7/Bax/Bmp2/Bmp7/Ccnd1/Cdkn2a/Cebpa/Cited2/Cul3/Etv4/Etv5/Ext1/Fasn/Fgf1/Fkbp4/Foxc1/Gfer/Hif1a/Hmga2/Hmox1/Insr/Irs1/Irs2/Itpr1/Lama1/Lama5/Lims1/Lmo4/Ly6e/Man2a1/Mapk1/Mmp2/Mrtfb/Ncoa3/Nfatc3/Nfkb1/Ntn1/Ntn4/Pck2/Pdgfb/Phb2/Pkd1/Plxna1/Prox1/Psen1/Pten/Runx1/Sema3a/Sema3c/Serpinb5/Serpine2/Serpinf1/Shh/Six4/Slc12a2/Smad3/Sostdc1/Sox3/Sulf2/Tnc/Ube3a/Vegfa/Wdr77/Xbp1/Zdhhc21/Z…	70
GO:0071498	GO:0071498	cellular response to fluid shear stress	Jul-84	17/22345	0.00067804	0.007567474	Ass1/Klf4/Mapk7/Mef2c/Mtss1/Spp1/Xbp1	7
GO:1901342	GO:1901342	regulation of vasculature development	48/2184	306/22345	0.000697352	0.007768651	Adam12/Adamts9/Adgrb2/Adm/Adm2/Angpt2/Anxa3/Ccbe1/Cdh5/Creb3l1/Efna3/Eng/Epn2/Fgf1/Flt1/Foxc1/Gadd45a/Hif1a/Hk2/Hmga2/Hmox1/Itga5/Itgb1/Klf4/Lif/Mapk7/Mtdh/Ninj1/Pde3b/Plk2/Prkcb/Ptger4/Ptgis/Ptprm/Rhoj/Rock2/Runx1/Serpinf1/Sfrp2/Sh2b3/Shh/Slc12a2/Spred1/Spry2/Tlr3/Vash1/Vegfa/Xbp1	48
GO:0010810	GO:0010810	regulation of cell-substrate adhesion	38/2184	227/22345	0.000702945	0.007816544	Abi3bp/Angpt2/Ap1ar/Apod/Arpc2/Atxn3/C1qbp/Cask/Cdk6/Cdkn2a/Col26a1/Disc1/Egfl6/Fbln2/Fzd4/Itga5/Itga6/Itgb1/Jag1/Lims1/Myh9/Ninj1/Npnt/Npy2r/Pdgfb/Plekha2/Postn/Ppm1f/Prex1/Pten/Ptk2/Ptprj/Rcc2/Slk/Smad3/Spp1/Spry4/Vegfa	38
GO:0043467	GO:0043467	regulation of generation of precursor metabolites and energy	29/2184	159/22345	0.000726473	0.008063315	Adra1b/App/Chchd4/Eif6/Esrrb/Gadd45gip1/Grb10/Hdac4/Hif1a/Ide/Ier3/Insr/Irs1/Irs2/Mlx/Myc/Nupr1/Opn3/P2rx7/Phb2/Pnpt1/Ppp1ca/Prelid1/Prkaa2/Psen1/Shmt2/Trap1/Trex1/Trp53	29
GO:0031060	GO:0031060	regulation of histone methylation	Aug-84	22/22345	0.000748612	0.008264297	Auts2/Baz2a/Hcfc1/Kansl2/Nelfa/Smarca5/Wdr5/Xbp1	8
GO:0035330	GO:0035330	regulation of hippo signaling	Aug-84	22/22345	0.000748612	0.008264297	Map2k3/Mapk14/Mark3/Nuak2/Schip1/Sox11/Tial1/Wtip	8
GO:0006766	GO:0006766	vitamin metabolic process	20/2184	95/22345	0.000752018	0.008264297	Aldh1l2/Alpl/Gclc/Gsto1/Lrp2/Mmachc/Mmadhc/Mtrr/Nfkb1/Pdxk/Pdxp/Prmt3/Shmt1/Shmt2/Slc19a2/Slc23a2/Slc52a2/Ttpa/Vnn1/Vnn3	20
GO:0046825	GO:0046825	regulation of protein export from nucleus	Nov-84	38/22345	0.000752793	0.008264297	Anp32b/Cdkn2a/Chchd4/Gas6/Mdm2/Peg12/Ppm1a/Ptpn14/Rbm22/Tpr/Xpo4	11
GO:1902175	GO:1902175	regulation of oxidative stress-induced intrinsic apoptotic signaling pathway	Nov-84	38/22345	0.000752793	0.008264297	Atf4/Fyn/Fzd1/Hif1a/Mapk7/Pycr1/Rack1/Sfpq/Trap1/Ubqln1/Vnn1	11
GO:1902686	GO:1902686	mitochondrial outer membrane permeabilization involved in programmed cell death	Nov-84	38/22345	0.000752793	0.008264297	Bak1/Bax/Bbc3/Bcl2l1/Bid/Bloc1s2/Gclc/Ier3/Pmaip1/Rhot1/Vdac2	11
GO:1904377	GO:1904377	positive regulation of protein localization to cell periphery	17/2184	75/22345	0.000762059	0.008350844	Acsl3/Actr3/Dlg1/Eif4g1/Gnai1/Grip1/Itgb1/Kif5b/Myo5b/Prkci/Ptpn9/Rab11fip2/Rack1/Rer1/Snca/Stx4a/Zdhhc5	17
GO:2000181	GO:2000181	negative regulation of blood vessel morphogenesis	22/2184	109/22345	0.000769233	0.008414187	Adamts9/Adgrb2/Angpt2/Creb3l1/Efna3/Epn2/Flt1/Foxc1/Gadd45a/Klf4/Lif/Pde3b/Plk2/Ptger4/Ptprm/Rock2/Serpinf1/Sh2b3/Slc12a2/Spred1/Spry2/Vash1	22
GO:0000381	GO:0000381	regulation of alternative mRNA splicing, via spliceosome	14/2184	56/22345	0.000779961	0.008516097	Celf2/Fxr1/Hnrnpu/Khdrbs3/Mbnl2/Ptbp1/Rbm20/Rbm24/Rbm25/Rbm4/Rnps1/Srsf2/Srsf6/Tra2b	14
GO:0001822	GO:0001822	kidney development	51/2184	332/22345	0.000788526	0.008594079	Adamts6/Ampd2/Angpt2/Asxl1/Bax/Bdnf/Bmp2/Bmp7/Dlg1/Efnb2/Egr1/Ext1/Fbn1/Fgf1/Foxc1/Fras1/Gcnt4/Gpc3/Hs3st3b1/Jag1/Jmjd6/Kirrel3/Lama5/Lif/Lrp2/Maged1/Mef2c/Mtss1/Myc/Nle1/Npnt/Pdgfb/Pds5a/Pkd1/Ppp3ca/Prdm1/Ptpro/Qrich1/Schip1/Sec61a1/Shh/Six4/Smad3/Smad5/Spp1/Spry1/Sulf2/Trex1/Vegfa/Wwtr1/Yap1	51
GO:0009161	GO:0009161	ribonucleoside monophosphate metabolic process	13/2184	50/22345	0.000798672	0.00867282	Adsl/Ampd2/Atic/Cad/Gart/Gmps/Impdh2/Ppat/Prps1/Uck2/Umps/Upp1/Uprt	13
GO:0048660	GO:0048660	regulation of smooth muscle cell proliferation	33/2184	190/22345	0.000799415	0.00867282	Apln/Apod/Bmp2/Calcrl/Ccn4/Cdkn1a/Cx3cl1/Ddr2/Ddx39b/Egr1/Ereg/Flt1/Hdac4/Hif1a/Hmgcr/Hmox1/Htr1b/Igfbp3/Irak1/Klf4/Map3k7/Mdm2/Mef2c/Mef2d/Mmp2/Myc/Nampt/Pdgfb/Pten/Ptk2/Sf1/Trp53/Vegfa	33
GO:0032868	GO:0032868	response to insulin	42/2184	260/22345	0.000804335	0.00867282	Ache/Atp2b1/Cad/Cry1/Egr1/Eif4ebp1/Eif6/Esrra/Grb10/Hnrnpk/Ide/Insig1/Insr/Irs1/Irs2/Lpin1/Lpin3/Lpl/Mapk1/Mapk14/Ncl/Nucks1/Osbpl8/Pck2/Pde3b/Pdpk1/Pip4k2b/Prkcb/Prkci/Pten/Ptpn1/Ptpn2/Ptprj/Rbm4/Rhoq/Rps6/Rps6-ps4/Sesn2/Socs3/Srsf3/Trib3/Xbp1	42
GO:0006448	GO:0006448	regulation of translational elongation	Jun-84	13/22345	0.000810114	0.00867282	Eif4a3/Eif5a/Grm5/Secisbp2/Shfl/Usp16	6
GO:0006977	GO:0006977	DNA damage response, signal transduction by p53 class mediator resulting in cell cycle arrest	Jun-84	13/22345	0.000810114	0.00867282	Cdkn1a/Mdm2/Pidd1/Rbm38/Rpl26/Trp53	6
GO:0010587	GO:0010587	miRNA catabolic process	Jun-84	13/22345	0.000810114	0.00867282	Pnpt1/Snd1/Tent2/Tent4b/Tut4/Zswim8	6
GO:0018216	GO:0018216	peptidyl-arginine methylation	Jun-84	13/22345	0.000810114	0.00867282	Carm1/Prdm1/Prmt1/Prmt3/Prmt5/Prmt7	6
GO:0035066	GO:0035066	positive regulation of histone acetylation	Jun-84	13/22345	0.000810114	0.00867282	App/Auts2/Ddx21/Ercc6/Mybbp1a/Smarca5	6
GO:0071236	GO:0071236	cellular response to antibiotic	Jun-84	13/22345	0.000810114	0.00867282	Hdac2/Mdm2/Mef2c/Pla2g4a/Rpl23/Trp53	6
GO:1901535	GO:1901535	regulation of DNA demethylation	Jun-84	13/22345	0.000810114	0.00867282	Apobec1/Hnrnpab/Otud4/Syncrip/Trim28/Usp7	6
GO:0051148	GO:0051148	negative regulation of muscle cell differentiation	16/2184	69/22345	0.000828523	0.008854195	Bdnf/Bmp2/Ccnd2/Ctdp1/Ereg/Hdac4/Nfatc3/Pdgfb/Ptbp1/Rbpms2/Rgs2/Shh/Tomm70a/Xbp1/Yy1/Zbed6	16
GO:0045926	GO:0045926	negative regulation of growth	42/2184	261/22345	0.000869931	0.009215044	Actr3/Adrb1/Bbc3/Bst2/Cdkn1a/Cdkn2a/Cited2/Ctdp1/Cth/Cxadr/Ddx3x/Dnajc2/Gdf15/Gpc3/Hdac2/Hif1a/Ifrd1/Map2/Ntn1/P3h1/Pnpt1/Psrc1/Pten/Ptk2/Ptprj/Rack1/Rerg/Rgs2/Sema3a/Sema3c/Sema4f/Sema6d/Serpine2/Sesn2/Sfrp2/Smad3/St7l/Stc2/Tomm70a/Trp53/Yy1/Zmat3	42
GO:1901343	GO:1901343	negative regulation of vasculature development	22/2184	110/22345	0.000874357	0.009215044	Adamts9/Adgrb2/Angpt2/Creb3l1/Efna3/Epn2/Flt1/Foxc1/Gadd45a/Klf4/Lif/Pde3b/Plk2/Ptger4/Ptprm/Rock2/Serpinf1/Sh2b3/Slc12a2/Spred1/Spry2/Vash1	22
GO:0002218	GO:0002218	activation of innate immune response	44/2184	277/22345	0.000875271	0.009215044	App/C1qbp/Cd14/Cgas/Ddx3x/Dhx33/Dhx58/Ecsit/F2rl1/Gbp3/Hspa8/Hspd1/Ifih1/Ipo5/Irak1/Lyn/Map3k7/Mapk8/Mfhas1/Ninj1/Nploc4/Oasl1/Otud4/Pdpk1/Peli1/Phb2/Pum1/Pum2/Rab11fip2/Ripk2/Rps6ka3/Rsad2/Sfpq/Sting1/Tlr3/Tomm70a/Traf3/Trim25/Ubqln1/Unc93b1/Usp15/Zc3hav1/Zdhhc5/Znrf1	44
GO:0006346	GO:0006346	DNA methylation-dependent heterochromatin formation	Oct-84	33/22345	0.000876358	0.009215044	Apobec1/Dnmt3a/Hdac1/Mbd3/Morc2a/Myc/Pphln1/Setdb1/Tex15/Trim28	10
GO:0010922	GO:0010922	positive regulation of phosphatase activity	Oct-84	33/22345	0.000876358	0.009215044	Bmp2/Calm2/Mef2c/Npnt/Ppargc1b/Ppp1r12a/Ppp1r15b/Rpl5/Slc39a10/Smad3	10
GO:0032212	GO:0032212	positive regulation of telomere maintenance via telomerase	Oct-84	33/22345	0.000876358	0.009215044	Cct2/Cct3/Cct4/Cct5/Cct6a/Cct7/Cct8/Dkc1/Mapk1/Tcp1	10
GO:0046677	GO:0046677	response to antibiotic	Oct-84	33/22345	0.000876358	0.009215044	Alpl/Hdac2/Hif1a/Mdm2/Mef2c/Pla2g4a/Ppp2cb/Rpl23/Trp53/Vps54	10
GO:0051150	GO:0051150	regulation of smooth muscle cell differentiation	Oct-84	33/22345	0.000876358	0.009215044	Cth/Eng/Ereg/Nfatc3/Olfm2/Pdgfb/Rbpms2/Shh/Tmsb4x/Zeb1	10
GO:1901798	GO:1901798	positive regulation of signal transduction by p53 class mediator	Oct-84	33/22345	0.000876358	0.009215044	Cdkn2a/Eef1e1/Hic1/Myc/Pmaip1/Rpl23/Rpl26/Rps7/Spred1/Spred2	10
GO:0048813	GO:0048813	dendrite morphogenesis	33/2184	191/22345	0.000877551	0.009215044	Abi2/Abi3bp/Abitram/Ache/Actr3/Ankrd27/Baiap2/Camk2b/Caprin1/Cask/Dact1/Dclk1/Dhx36/Dock10/Fyn/Fzd4/Grip1/Itgb1/Lzts1/Mapk8/Mef2a/Myo5b/Picalm/Ppp3ca/Prmt3/Pten/Rock2/Sema3a/Septin7/Trak2/Ube3a/Vldlr/Zfp365	33
GO:0043331	GO:0043331	response to dsRNA	15/2184	63/22345	0.000890274	0.00931625	Cgas/Ddx1/Ddx21/Dhx36/Ifih1/Mapk1/Nfkb1/Npm1/P2rx7/Peli1/Pmaip1/Ripk2/Sting1/Tlr3/Zc3hav1	15
GO:0045744	GO:0045744	negative regulation of G protein-coupled receptor signaling pathway	15/2184	63/22345	0.000890274	0.00931625	Adm/Apln/App/Camk2b/Cry1/Grk3/Grk5/Grk6/Grm5/Htr1b/Pde4b/Ppp3ca/Rgs2/Rgs7/Snca	15
GO:0048659	GO:0048659	smooth muscle cell proliferation	34/2184	199/22345	0.000905888	0.009455698	Apln/Apod/Bmp2/Calcrl/Ccn4/Cdkn1a/Cx3cl1/Ddit3/Ddr2/Ddx39b/Egr1/Ereg/Flt1/Hdac4/Hif1a/Hmgcr/Hmox1/Htr1b/Igfbp3/Irak1/Klf4/Map3k7/Mdm2/Mef2c/Mef2d/Mmp2/Myc/Nampt/Pdgfb/Pten/Ptk2/Sf1/Trp53/Vegfa	34
GO:0099175	GO:0099175	regulation of postsynapse organization	26/2184	139/22345	0.000906732	0.009455698	Abhd17c/Abi2/Abi3bp/Actr3/App/Baiap2/Camk2b/Caprin1/Cask/Dact1/Dhx36/Disc1/Fyn/Grin2b/Hnrnpk/Hspa8/Il1rap/Lzts1/Psd/Psen1/Pten/Rapgef4/Rheb/Ror2/Tanc1/Ube3a	26
GO:2000116	GO:2000116	regulation of cysteine-type endopeptidase activity	39/2184	238/22345	0.000918464	0.009561528	Anp32b/App/Bak1/Bax/Bbc3/Bid/Cdkn2a/Cycs/Ddx3x/Dnaja3/Fyn/Gas6/Grin2b/Herpud1/Hip1/Hsf1/Hspd1/Htra2/Klf4/Lck/Mdm2/Myc/Nle1/Pdcd2/Pdcd5/Pidd1/Pmaip1/Ppm1f/Rack1/Ripk2/Rps27l/Rps6ka3/Sfrp2/Siah2/Smad3/Snca/Tfap4/Uaca/Vegfa	39
GO:0043491	GO:0043491	phosphatidylinositol 3-kinase/protein kinase B signal transduction	48/2184	310/22345	0.00092924	0.009637341	Arfgef1/C1qbp/Cx3cl1/Ddit3/Ddr2/Dlg1/Eng/F2rl1/Flt1/Gas6/Gdf15/Hax1/Hdac2/Hsp90ab1/Inpp4b/Inpp5f/Insr/Irs1/Irs2/Itgb1/Klf4/Lrp2/Maz/Mfhas1/Mtdh/Myo16/Osbpl8/Pde3b/Pdgfb/Phlda3/Plekha1/Plk3/Prr5/Pten/Ptk2/Ptpn13/Ptprj/Rack1/Ror2/Serpine2/Sesn2/Sh2b3/Spry2/Ube3a/Unc5b/Vav3/Vegfa/Xbp1	48
GO:0001890	GO:0001890	placenta development	32/2184	184/22345	0.000929502	0.009637341	Adm/Arnt/Birc6/Bmp7/Cebpa/Cited2/Dcaf13/Erf/Esrrb/Fbn2/Hif1a/Hsf1/Hsp90ab1/Junb/Lif/Mapk1/Mapk14/Ncoa3/Pdgfb/Peg10/Pkd1/Pla2g4a/Prdm1/Ptgis/Rps6/Rtcb/Socs3/Syde1/Trim28/Ttpa/Vash1/Zfp568	32
GO:1903900	GO:1903900	regulation of viral life cycle	28/2184	154/22345	0.000934207	0.009637341	Banf1/Bst2/Ddx3x/Gbp3/Hmga2/Ifih1/Ifitm2/Ifitm3/Isg15/Larp1/Ly6e/Morc2a/Mx2/N4bp1/Nr5a2/Oasl1/Ppid/Prox1/Rad23a/Rsad2/Setdb1/Shfl/Tmem39a/Trim25/Trim28/Trim62/Trim8/Zc3hav1	28
GO:0045765	GO:0045765	regulation of angiogenesis	47/2184	302/22345	0.00093511	0.009637341	Adam12/Adamts9/Adgrb2/Adm/Adm2/Angpt2/Anxa3/Ccbe1/Cdh5/Creb3l1/Efna3/Eng/Epn2/Fgf1/Flt1/Foxc1/Gadd45a/Hif1a/Hk2/Hmga2/Hmox1/Itga5/Itgb1/Klf4/Lif/Mapk7/Mtdh/Ninj1/Pde3b/Plk2/Prkcb/Ptgis/Ptprm/Rhoj/Rock2/Runx1/Serpinf1/Sfrp2/Sh2b3/Shh/Slc12a2/Spred1/Spry2/Tlr3/Vash1/Vegfa/Xbp1	47
GO:0043244	GO:0043244	regulation of protein-containing complex disassembly	25/2184	132/22345	0.000935323	0.009637341	Arhgef2/Arpc2/Atxn7/Camsap1/Capza1/Eif5a/Eml4/Etf1/F2rl1/Gspt1/Insr/Map1s/Map2/Mid1/Nav3/Nes/Pdxp/Plekhh2/Scaf4/Scaf8/Shfl/Sptan1/Swap70/Tmem39a/Ubqln4	25
GO:0099072	GO:0099072	regulation of postsynaptic membrane neurotransmitter receptor levels	25/2184	132/22345	0.000935323	0.009637341	Cacng5/Cacng8/Dlg1/Efnb2/Gpc4/Gpc6/Grip1/Hip1/Itgb1/Lrrc7/Nbea/Neto1/Neto2/Nptx1/Nptx2/Ppp3r1/Prkci/Rap1a/Rapgef4/Shisa6/Snap25/Stx1b/Stx4a/Vac14/Zdhhc5	25
GO:0048844	GO:0048844	artery morphogenesis	18/2184	83/22345	0.000941124	0.009675206	Adamts9/Cited2/Efnb2/Eng/Fkbp10/Foxc1/Jag1/Kat6a/Ldlr/Lrp2/Mylk/Prdm1/Prox1/Prrx1/Ptger4/Sec24b/Vegfa/Zmiz1	18
GO:0045687	GO:0045687	positive regulation of glial cell differentiation	14/2184	57/22345	0.000942203	0.009675206	Actr3/Bin1/Bmp2/Hdac1/Hdac2/Il34/Lif/Prmt5/Prpf19/Rheb/Serpine2/Shh/Tenm4/Zfp365	14
GO:0006458	GO:0006458	'de novo' protein folding	Nov-84	39/22345	0.000956971	0.00981017	Cct2/Chchd4/Dnajb5/Dnajc2/Dnajc7/Ero1a/Hspa5/Hspa8/Hspa9/Hsph1/Ptges3	11
GO:0060419	GO:0060419	heart growth	24/2184	125/22345	0.00095984	0.009822901	Adra1b/Adrb1/Ccn4/Ccnd2/Cited2/Ctdp1/Cxadr/Ddx39b/Dusp6/Fgf1/Foxc1/Hdac2/Map2k4/Mapk1/Mapk14/Mef2c/Prkar1a/Prox1/Pten/Rgs2/Tenm4/Tomm70a/Yap1/Yy1	24
GO:0071214	GO:0071214	cellular response to abiotic stimulus	51/2184	335/22345	0.000967652	0.009869395	Babam2/Bak1/Bax/Bbc3/Bcl2l1/Ccnd2/Cdc25a/Cdkn1a/Crb1/Ddias/Ddx3x/Dhx36/Egr1/Eif2s1/Gadd45a/Got1/Gpr68/Hsf1/Ino80/Ints7/Lrrc8c/Map3k20/Mapk14/Mdm2/Mmp2/Mylk/N4bp1/Noc2l/Npm1/Nucks1/Opn3/Piezo1/Ppid/Pten/Ptger4/Relb/Rhbdd1/Rnf4/Rpl26/Ruvbl2/Sfrp2/Stk39/Tlk2/Tmem109/Trex1/Trp53/Trp53inp1/Usp15/Yap1/Ybx3/Yy1	51
GO:0104004	GO:0104004	cellular response to environmental stimulus	51/2184	335/22345	0.000967652	0.009869395	Babam2/Bak1/Bax/Bbc3/Bcl2l1/Ccnd2/Cdc25a/Cdkn1a/Crb1/Ddias/Ddx3x/Dhx36/Egr1/Eif2s1/Gadd45a/Got1/Gpr68/Hsf1/Ino80/Ints7/Lrrc8c/Map3k20/Mapk14/Mdm2/Mmp2/Mylk/N4bp1/Noc2l/Npm1/Nucks1/Opn3/Piezo1/Ppid/Pten/Ptger4/Relb/Rhbdd1/Rnf4/Rpl26/Ruvbl2/Sfrp2/Stk39/Tlk2/Tmem109/Trex1/Trp53/Trp53inp1/Usp15/Yap1/Ybx3/Yy1	51
GO:0007093	GO:0007093	mitotic cell cycle checkpoint signaling	27/2184	147/22345	0.00097409	0.009918309	Babam2/Ccnd1/Ccng1/Cdkn1a/Creb3l1/Dgkz/Dync1li1/Ier3/Map3k20/Mbtps2/Mdm2/Mtbp/Nae1/Pidd1/Plk3/Rbbp8/Rbm38/Rpl24/Rpl26/Rps27l/Rps6/Tpr/Trex1/Trp53/Wac/Zfp207/Zwint	27
GO:0001892	GO:0001892	embryonic placenta development	23/2184	118/22345	0.000979079	0.009935592	Adm/Arnt/Birc6/Bmp7/Cebpa/Cited2/Erf/Esrrb/Hif1a/Hsf1/Junb/Lif/Mapk1/Ncoa3/Pdgfb/Pkd1/Prdm1/Socs3/Syde1/Trim28/Ttpa/Vash1/Zfp568	23
GO:0044272	GO:0044272	sulfur compound biosynthetic process	23/2184	118/22345	0.000979079	0.009935592	Acly/Acsl4/Acss2/Chst11/Chst7/Chsy1/Chsy3/Cth/Dlat/Ext1/Extl1/Hs3st1/Hs3st2/Hs3st3b1/Mat2a/Mri1/Mtap/Mthfd2l/Mthfr/Mtrr/Slc19a2/Snca/Xylt1	23
GO:0031929	GO:0031929	TOR signaling	31/2184	177/22345	0.000982816	0.0099553	Atxn3/Bmt2/Cul3/Disc1/Eif4ebp1/Gas6/Golph3/Hif1a/Itfg2/Larp1/Mios/Nuak2/Prkaa2/Prkacb/Prr5/Rheb/Rps6/Rps6-ps4/Sec13/Seh1l/Sesn2/Sik3/Slc7a1/Slc7a3/Stambpl1/Telo2/Ube2n/Ube3a/Usp7/Wac/Xbp1	31
GO:0060445	GO:0060445	branching involved in salivary gland morphogenesis	Sep-84	28/22345	0.000985967	0.0099553	Bmp7/Lama1/Lama5/Ntn4/Pdgfb/Plxna1/Sema3a/Sema3c/Shh	9
GO:1901985	GO:1901985	positive regulation of protein acetylation	Sep-84	28/22345	0.000985967	0.0099553	App/Auts2/Ddx21/Ddx3x/Ercc6/Mybbp1a/Prkaa2/Smarca5/Xbp1	9
GO:0071902	GO:0071902	positive regulation of protein serine/threonine kinase activity	34/2184	200/22345	0.000991051	0.009989928	Adam9/App/Cab39/Ccnd1/Ccnd2/Cemip/Ddx3x/Fgf1/Flt1/Fzd10/Fzd4/Hmga2/Hsp90ab1/Il34/Insr/Irak1/Kitl/Maged1/Map2k4/Map3k7/Mef2c/P2rx7/Pdgfb/Pkd1/Prox1/Psen1/Psrc1/Ptpn1/Ror2/Snca/Tcim/Tead1/Telo2/Vegfa	34
GO:0034599	GO:0034599	cellular response to oxidative stress	39/2184	239/22345	0.000996258	0.01002568	Apex1/Arnt/Atf4/Cdkn2a/Chchd4/Ddias/Ddr2/Eif2s1/Etv5/Fut8/Fyn/Gch1/Gsr/Hdac2/Hif1a/Hmox1/Hsf1/Htra2/Map2k4/Mapk1/Mapk7/Mapk8/Mmp2/Oxr1/Plekha1/Pnpt1/Ppargc1b/Prkaa2/Pycr1/Rack1/Rwdd1/Sesn2/Snca/Stx4a/Trap1/Trex1/Trp53/Trp53inp1/Xbp1	39
GO:0010632	GO:0010632	regulation of epithelial cell migration	40/2184	247/22345	0.001005214	0.010098967	Adam9/Adamts9/Amotl1/Angpt2/Anxa3/Capn7/Ccbe1/Fgf1/Flt4/Gadd45a/Hdac7/Hif1a/Hmox1/Irs1/Irs2/Klf4/Macir/Map2k3/Map3k3/Mcc/Mef2c/Pdgfb/Pdpk1/Plk2/Ppm1f/Prox1/Pten/Ptk2/Ptprg/Ptprm/Rhoj/Rock2/Sema3a/Serpinf1/Shh/Spred1/Srpx2/Stc1/Vash1/Vegfa	40
GO:0001967	GO:0001967	suckling behavior	Jul-84	18/22345	0.001016373	0.010194117	App/Dach1/Gls/Grin2b/Ube2q1/Ubr3/Unc79	7
GO:0035601	GO:0035601	protein deacylation	17/2184	77/22345	0.001044107	0.010437612	Abhd17c/Baz2a/Hdac1/Hdac2/Hdac4/Hdac7/Kat14/Kat2a/Mta1/Prkaa2/Rrp8/Sgf29/Smarca5/Spred1/Spred2/Wdr5/Zzz3	17
GO:0098732	GO:0098732	macromolecule deacylation	17/2184	77/22345	0.001044107	0.010437612	Abhd17c/Baz2a/Hdac1/Hdac2/Hdac4/Hdac7/Kat14/Kat2a/Mta1/Prkaa2/Rrp8/Sgf29/Smarca5/Spred1/Spred2/Wdr5/Zzz3	17
GO:0006091	GO:0006091	generation of precursor metabolites and energy	65/2184	453/22345	0.001067228	0.010651116	Acly/Adpgk/Adra1b/Adrb1/Adsl/Aldh1l2/App/Bax/Bdnf/Bid/Chchd4/Cs/Cycs/Dlat/Eif6/Esrrb/Fdx2/Foxk2/Gadd45gip1/Grb10/Gys1/Hdac4/Hif1a/Hk2/Ide/Idh3a/Ier3/Insr/Ireb2/Irs1/Irs2/Ldha/Mlx/Mtfr1/Mybbp1a/Myc/Ndufab1/Ndufc2/Nfatc3/Nupr1/Opn3/P2rx7/Pgd/Pgls/Phb2/Pnpt1/Ppp1ca/Prelid1/Prkaa2/Prps1/Psen1/Ptges3/Pum2/Pygm/Rpia/Sco2/Shmt2/Slc25a22/Slc25a25/Snca/Trap1/Trex1/Trp53/Uqcrq/Vps54	65
GO:0009100	GO:0009100	glycoprotein metabolic process	53/2184	353/22345	0.001074936	0.01071034	Aatf/Adamts12/Alg1/Alg11/Alg3/Arfgef1/B3galt6/B3gnt2/Bmp2/Chst11/Chst7/Chsy1/Chsy3/Dolpp1/Edem3/Ext1/Extl1/Fut4/Fut8/Galnt7/Golph3/Gxylt2/Hif1a/Hs3st1/Hs3st2/Hs3st3b1/Insr/Krtcap2/Man1a2/Man2a1/Mogs/Ostc/Phlda1/Plod3/Pofut2/Poglut2/Psen1/Rab1a/Rxylt1/Slc35c2/St3gal1/St3gal6/St8sia1/St8sia4/Stt3a/Sulf2/Tet3/Tmtc2/Tmtc3/Trak2/Trex1/Xxylt1/Xylt1	53
GO:1901991	GO:1901991	negative regulation of mitotic cell cycle phase transition	31/2184	178/22345	0.00108094	0.010752419	Babam2/Brd7/Ccnd1/Ccng1/Cdkn1a/Cdkn2b/Creb3l1/Dact1/Dgkz/Dlg1/Dync1li1/Ier3/Klf4/Mbtps2/Mdm2/Myo16/Nae1/Pidd1/Pinx1/Plk3/Pten/Rbbp8/Rbm38/Rpl26/Rps27l/Tpr/Trex1/Trp53/Wac/Zfp207/Zwint	31
GO:0007411	GO:0007411	axon guidance	40/2184	248/22345	0.001087852	0.010785633	Ank3/App/B3gnt2/Bdnf/Bmp7/Cdh4/Chl1/Efna3/Efnb2/Etv4/Ext1/Flrt3/Gap43/Gbx2/Kif5b/Lama1/Lama5/Lhx2/Lmo4/Lrp2/Matn2/Mef2c/Nectin1/Ntn1/Plxna1/Plxna2/Plxna4/Ptprm/Ptpro/Rpl24/Sema3a/Sema3c/Sema4f/Sema6d/Shh/Trio/Unc5b/Vasp/Vegfa/Ythdf1	40
GO:0097485	GO:0097485	neuron projection guidance	40/2184	248/22345	0.001087852	0.010785633	Ank3/App/B3gnt2/Bdnf/Bmp7/Cdh4/Chl1/Efna3/Efnb2/Etv4/Ext1/Flrt3/Gap43/Gbx2/Kif5b/Lama1/Lama5/Lhx2/Lmo4/Lrp2/Matn2/Mef2c/Nectin1/Ntn1/Plxna1/Plxna2/Plxna4/Ptprm/Ptpro/Rpl24/Sema3a/Sema3c/Sema4f/Sema6d/Shh/Trio/Unc5b/Vasp/Vegfa/Ythdf1	40
GO:0009101	GO:0009101	glycoprotein biosynthetic process	45/2184	288/22345	0.001090685	0.010795998	Aatf/Alg1/Alg11/Alg3/Arfgef1/B3galt6/B3gnt2/Chst11/Chst7/Chsy1/Chsy3/Dolpp1/Ext1/Extl1/Fut4/Fut8/Galnt7/Golph3/Gxylt2/Hs3st1/Hs3st2/Hs3st3b1/Insr/Krtcap2/Mogs/Ostc/Phlda1/Plod3/Pofut2/Poglut2/Psen1/Rxylt1/Slc35c2/St3gal1/St3gal6/St8sia1/St8sia4/Stt3a/Tet3/Tmtc2/Tmtc3/Trak2/Trex1/Xxylt1/Xylt1	45
GO:0030177	GO:0030177	positive regulation of Wnt signaling pathway	26/2184	141/22345	0.001127652	0.011096724	Adnp/Bambi/Bmp2/Ccn4/Csnk1g3/Dact1/Ddx3x/Disc1/Gpc3/Lgr5/Lrrk1/Nfkb1/Nle1/Peg12/Ppm1a/Prdm15/Ror2/Rps12/Ruvbl1/Sfrp2/Shh/Smad3/Sulf2/Tmem132a/Usp34/Yap1	26
GO:0022411	GO:0022411	cellular component disassembly	65/2184	454/22345	0.001129453	0.011096724	Abce1/Arhgef2/Arpc2/Ascc3/Atg2b/Atg3/Atxn7/Bax/Camsap1/Capza1/Cdkn2a/Cebpg/Ddr2/Denr/Eif5a/Eml4/Eng/Etf1/F2rl1/Fscn1/Grwd1/Gspt1/Hif1a/Hk2/Hsf1/Hspa8/Htra2/Huwe1/Igfbp3/Insr/Itgb1/Kif5b/Lamc1/Map1s/Map2/Mical2/Mid1/Myc/Nav3/Nckap5/Nes/Pdxp/Peg12/Phb2/Plekhh2/Plk3/Prickle1/Prkaa2/Rpl23/Scaf4/Scaf8/Septin7/Sh3pxd2b/Shfl/Smn1/Smurf1/Sptan1/Ssrp1/Sting1/Swap70/Tmem39a/Trp53/Ubqln1/Ubqln4/Vps54	65
GO:0006110	GO:0006110	regulation of glycolytic process	14/2184	58/22345	0.001131917	0.011096724	App/Eif6/Esrrb/Hdac4/Hif1a/Ier3/Insr/Mlx/Myc/Nupr1/P2rx7/Prkaa2/Psen1/Trex1	14
GO:0008631	GO:0008631	intrinsic apoptotic signaling pathway in response to oxidative stress	14/2184	58/22345	0.001131917	0.011096724	Atf4/Fyn/Fzd1/Hif1a/Map2k4/Mapk7/Pycr1/Rack1/Sfpq/Stk24/Trap1/Uaca/Ubqln1/Vnn1	14
GO:0070169	GO:0070169	positive regulation of biomineral tissue development	14/2184	58/22345	0.001131917	0.011096724	Adgrv1/Ano6/Asxl2/Atf4/Atp2b1/Bmp2/Bmp7/Cd276/Fbn2/Isg15/Mef2c/P2rx7/Smad3/Tent5a	14
GO:0051973	GO:0051973	positive regulation of telomerase activity	Oct-84	34/22345	0.001133932	0.011096724	Cct2/Cct4/Dkc1/Klf4/Mapk1/Myc/Naf1/Nvl/Ptges3/Tcp1	10
GO:0071353	GO:0071353	cellular response to interleukin-4	Oct-84	34/22345	0.001133932	0.011096724	Fasn/Hsp90ab1/Hspa5/Impdh2/Nfil3/Ptpn2/Rpl3/Rplp0/Tcf7/Xbp1	10
GO:0052548	GO:0052548	regulation of endopeptidase activity	53/2184	354/22345	0.001146779	0.011198285	Akirin2/Anp32b/App/Bak1/Bax/Bbc3/Bid/Bin1/Cdkn2a/Cycs/Ddx3x/Dnaja3/Efna3/Fyn/Gas6/Grin2b/Hdac1/Herpud1/Hip1/Hsf1/Hspd1/Htra2/Klf4/Lck/Lyn/Mdm2/Myc/Nle1/Pdcd2/Pdcd5/Picalm/Pidd1/Pmaip1/Ppm1f/Prelid1/Psma3/Psme3/Rack1/Ripk2/Rock2/Rps27l/Rps6ka3/Serpinb5/Serpine2/Serpinf1/Serpinh1/Sfrp2/Siah2/Smad3/Snca/Tfap4/Uaca/Vegfa	53
GO:0032608	GO:0032608	interferon-beta production	16/2184	71/22345	0.001149874	0.011198285	Arrdc4/Ddx3x/Ifih1/Isg15/Morc3/Polr3a/Polr3b/Polr3d/Relb/Sting1/Tlr3/Tomm70a/Traf3/Trim65/Yy1/Zc3hav1	16
GO:0032648	GO:0032648	regulation of interferon-beta production	16/2184	71/22345	0.001149874	0.011198285	Arrdc4/Ddx3x/Ifih1/Isg15/Morc3/Polr3a/Polr3b/Polr3d/Relb/Sting1/Tlr3/Tomm70a/Traf3/Trim65/Yy1/Zc3hav1	16
GO:0048144	GO:0048144	fibroblast proliferation	27/2184	149/22345	0.001201591	0.0116831	Bax/Btc/Cd248/Cdk6/Cdkn1a/Dach1/Ddr2/Dph1/Ereg/Fndc3b/Gas6/Hmga2/Kat2a/Lif/Morc3/Morf4l1/Myc/Nupr1/Pdgfb/Pes1/Pmaip1/Ptges3/Rpl29/Rrn3/Trp53/Trp53inp1/Zmiz1	27
GO:0035850	GO:0035850	epithelial cell differentiation involved in kidney development	Nov-84	40/22345	0.001204806	0.011695526	Ampd2/Asxl1/Ext1/Jag1/Lif/Mef2c/Mtss1/Pdgfb/Ptpro/Wwtr1/Yap1	11
GO:0031334	GO:0031334	positive regulation of protein-containing complex assembly	35/2184	210/22345	0.001207235	0.011700301	Actr3/Arpc2/Baiap2/Bak1/Bax/Bbc3/Bid/Bin1/Cdh5/Ddx3x/Dhx33/Dlg1/Eif4g1/Faf1/Fscn1/Gnl3l/Icam1/Ice1/Isg15/Mapk8/Nav3/Nck2/Pde4dip/Piezo1/Psmc6/Psrc1/Rack1/Slain2/Slf2/Snca/Snx9/Trim65/Trp53/Vasp/Vegfa	35
GO:0045778	GO:0045778	positive regulation of ossification	15/2184	65/22345	0.001254633	0.012140187	Adgrv1/Ano6/Asxl2/Atp2b1/Bmp2/Bmp7/Cd276/Fbn2/Isg15/Mef2c/P2rx7/Ptger4/Smad3/Sox11/Tent5a	15
GO:0044774	GO:0044774	mitotic DNA integrity checkpoint signaling	18/2184	85/22345	0.001258933	0.012162298	Babam2/Ccnd1/Ccng1/Cdkn1a/Creb3l1/Dgkz/Ier3/Map3k20/Mbtps2/Mdm2/Nae1/Pidd1/Rbm38/Rpl26/Rps27l/Trex1/Trp53/Wac	18
GO:0001838	GO:0001838	embryonic epithelial tube formation	28/2184	157/22345	0.001268587	0.012235987	Adm/Bmp7/Brd2/Cited2/Fzd1/Gatad2a/Hif1a/Kat2a/Kdm2a/Lhx2/Lmo4/Lrp2/Luzp1/Map3k7/Mthfd1l/Mthfr/Nup50/Prickle1/Prkacb/Rock2/Rps7/Sec24b/Sfrp2/Shh/Six4/Tulp3/Vasp/Zic5	28
GO:0007249	GO:0007249	canonical NF-kappaB signal transduction	40/2184	250/22345	0.001271198	0.01224162	Cth/Cul1/Cx3cl1/Ddx1/Ddx21/Dhx15/Dhx36/Dnaja3/Eda2r/F2rl1/Fyn/Gbp3/Hdac1/Irak1/Irak1bp1/Ltbr/Map3k7/Mtdh/Nfkb1/Nfkb2/Nup62/Peli1/Pidd1/Ppm1a/Prkcb/Relb/Ripk2/Rock2/Saa3/Tbkbp1/Tlr3/Traf3/Traf4/Trim25/Trim62/Trim8/Ube2i/Ube2n/Usp10/Zc3hav1	40
GO:0009130	GO:0009130	pyrimidine nucleoside monophosphate biosynthetic process	Jun-84	14/22345	0.001300849	0.012507204	Cad/Shmt1/Uck2/Umps/Upp1/Uprt	6
GO:0002029	GO:0002029	desensitization of G protein-coupled receptor signaling pathway	Sep-84	29/22345	0.001306899	0.012525484	Adm/Apln/App/Camk2b/Grk3/Grk5/Grk6/Grm5/Htr1b	9
GO:0022401	GO:0022401	negative adaptation of signaling pathway	Sep-84	29/22345	0.001306899	0.012525484	Adm/Apln/App/Camk2b/Grk3/Grk5/Grk6/Grm5/Htr1b	9
GO:0034101	GO:0034101	erythrocyte homeostasis	29/2184	165/22345	0.00132862	0.012713487	Cdk6/Cebpg/Cited2/Flvcr1/Heatr3/Hif1a/Hmox1/Hspa9/Ireb2/Isg15/Jmjd6/Lyar/Lyn/Mapk14/Mfhas1/Pknox1/Prmt1/Ptbp3/Ptpn2/Rcor1/Rps14/Rps6/Setd1a/Sh2b3/Slc1a5/Smad5/Tcea1/Tcf3/Vegfa	29
GO:1902373	GO:1902373	negative regulation of mRNA catabolic process	16/2184	72/22345	0.001346497	0.012841479	Apobec1/Eif4enif1/Elavl1/Hnrnpab/Hnrnpu/Larp1/Larp4b/Ptbp1/Rbm24/Rbm38/Secisbp2/Srsf1/Syncrip/Tent4b/Tent5a/Vegfa	16
GO:0043542	GO:0043542	endothelial cell migration	37/2184	227/22345	0.001349236	0.012841479	Adamts9/Amotl1/Angpt2/Anxa3/Ccbe1/Cdh5/Efnb2/Fgf1/Flt4/Gadd45a/Hdac7/Hif1a/Hmox1/Itgb1/Klf4/Loxl2/Map2k3/Map3k3/Mef2c/Myh9/Pdgfb/Pdpk1/Plk2/Prox1/Pten/Ptk2/Ptp4a3/Ptprm/Rhoj/Rock2/Serpinf1/Shh/Spred1/Srpx2/Stc1/Vash1/Vegfa	37
GO:0006023	GO:0006023	aminoglycan biosynthetic process	14/2184	59/22345	0.00135263	0.012841479	B3galt6/B3gnt2/Chst11/Chst7/Chsy1/Chsy3/Ext1/Hs3st1/Hs3st2/Hs3st3b1/Nfkb1/Pdgfb/Ptger4/Xylt1	14
GO:0043407	GO:0043407	negative regulation of MAP kinase activity	14/2184	59/22345	0.00135263	0.012841479	Bmp2/Dusp1/Dusp7/Fem1a/Hmgcr/Lyn/Nup62/Ptpn1/Ptprj/Rgs2/Sfrp2/Spry1/Spry2/Spry4	14
GO:0051155	GO:0051155	positive regulation of striated muscle cell differentiation	14/2184	59/22345	0.00135263	0.012841479	Adrb1/Atp11a/Ccn4/Ddx39b/Efnb2/Epc1/Kat2a/Maml1/Mapk14/Mef2c/Piezo1/Prox1/Rbm24/Shh	14
GO:0031124	GO:0031124	mRNA 3'-end processing	13/2184	53/22345	0.001435427	0.013563551	Ahcyl1/App/Cpsf2/Cstf2/Dhx36/Leo1/Mtpap/Ncbp1/Papola/Rprd1a/Scaf8/Tent2/Tent4b	13
GO:0035272	GO:0035272	exocrine system development	13/2184	53/22345	0.001435427	0.013563551	Bmp7/Foxc1/Insr/Lama1/Lama5/Ntn4/Pdgfb/Plxna1/Rab26/Sema3a/Sema3c/Shh/Xbp1	13
GO:1902895	GO:1902895	positive regulation of miRNA transcription	13/2184	53/22345	0.001435427	0.013563551	Apln/Bmp2/Egr1/Gnl3/Hif1a/Klf4/Mrtfb/Myc/Nfkb1/Pdgfb/Smad3/Tead1/Trp53	13
GO:2000269	GO:2000269	regulation of fibroblast apoptotic process	Aug-84	24/22345	0.001441564	0.013600259	Api5/Bbc3/Bid/Ddias/Gas6/Nupr1/Pmaip1/Trp53	8
GO:0051656	GO:0051656	establishment of organelle localization	68/2184	484/22345	0.001447467	0.013616936	Abce1/Ap1ar/Arf1/Arhgef2/Bccip/Bloc1s2/Bloc1s4/Cep83/Champ1/Cnih2/Cplx2/Cul3/Dlg1/Dync1h1/Eif6/Eml4/Exoc5/F8a/Hif1a/Hmox1/Hnrnpu/Itgb1/Kif13a/Kif5b/Kpnb1/Lin7a/Lsg1/Ltv1/Lyn/Map1s/Map2/Mapk8/Mdn1/Myh9/Myo19/Myo1b/Myo1d/Myo5b/Myo7a/Nmd3/Npm1/Ntn1/Nup62/Nup88/Pdcd6ip/Pdpk1/Picalm/Pinx1/Pla2g3/Psen1/Psrc1/Ptk2/Rab1a/Ran/Rcc2/Rhot1/Riok2/Rrs1/Sdad1/Seh1l/Snca/Spry1/Spry2/Syne1/Tmem201/Trak2/Trappc8/Z…	68
GO:0060998	GO:0060998	regulation of dendritic spine development	18/2184	86/22345	0.001449317	0.013616936	Actr3/Arf1/Baiap2/Camk2b/Caprin1/Cask/D16Ertd472e/Dhx36/Disc1/Eif4g2/Hdac2/Hnrnpk/Llph/Mef2c/Plk2/Psen1/Pten/Ube3a	18
GO:1905898	GO:1905898	positive regulation of response to endoplasmic reticulum stress	Oct-84	35/22345	0.001450098	0.013616936	App/Atf6/Atxn3/Bak1/Bax/Herpud1/Nck2/Ptpn2/Ubqln1/Xbp1	10
GO:0016525	GO:0016525	negative regulation of angiogenesis	21/2184	107/22345	0.001453787	0.013630386	Adamts9/Adgrb2/Angpt2/Creb3l1/Efna3/Epn2/Flt1/Foxc1/Gadd45a/Klf4/Lif/Pde3b/Plk2/Ptprm/Rock2/Serpinf1/Sh2b3/Slc12a2/Spred1/Spry2/Vash1	21
GO:0060136	GO:0060136	embryonic process involved in female pregnancy	May-84	10/22345	0.001468425	0.013653923	Abcg2/Acsl4/Cited2/Hsf1/Junb	5
GO:1900103	GO:1900103	positive regulation of endoplasmic reticulum unfolded protein response	May-84	10/22345	0.001468425	0.013653923	Atf6/Bak1/Bax/Ptpn2/Xbp1	5
GO:1901537	GO:1901537	positive regulation of DNA demethylation	May-84	10/22345	0.001468425	0.013653923	Apobec1/Hnrnpab/Otud4/Syncrip/Usp7	5
GO:1902746	GO:1902746	regulation of lens fiber cell differentiation	May-84	10/22345	0.001468425	0.013653923	Spred1/Spred2/Spred3/Spry1/Spry2	5
GO:0000963	GO:0000963	mitochondrial RNA processing	Jul-84	19/22345	0.001474388	0.013653923	Elac2/Fastkd1/Pnpt1/Supv3l1/Tbrg4/Trmt10c/Trnt1	7
GO:0006978	GO:0006978	DNA damage response, signal transduction by p53 class mediator resulting in transcription of p21 class mediator	Jul-84	19/22345	0.001474388	0.013653923	Cdkn1a/Cops3/Rbm38/Rpl26/Rps27l/Tfap4/Trp53	7
GO:0072010	GO:0072010	glomerular epithelium development	Jul-84	19/22345	0.001474388	0.013653923	Ampd2/Asxl1/Ext1/Foxc1/Jag1/Pdgfb/Ptpro	7
GO:1902236	GO:1902236	negative regulation of endoplasmic reticulum stress-induced intrinsic apoptotic signaling pathway	Jul-84	19/22345	0.001474388	0.013653923	Bcl2l1/Creb3l1/Herpud1/Hyou1/Ptpn1/Syvn1/Xbp1	7
GO:0032886	GO:0032886	regulation of microtubule-based process	41/2184	260/22345	0.00148034	0.013688043	Arhgef2/Atf5/Atxn7/Camsap1/Ccnl1/Cdh5/Cfap20/Cfap43/Chordc1/Cnih2/Dync1h1/Dync1li1/Eml4/Fkbp4/Gnai1/Hnrnpu/Hsph1/Kat2a/Map1s/Map2/Mapk8/Mid1/Nat10/Nav3/Npm1/Nubp1/Nup62/Pdcd6ip/Pde4dip/Pkd1/Plk2/Prkaa2/Psrc1/Rae1/Rhot1/Rnf4/Rock2/Senp6/Slain2/Snca/Tpr	41
GO:0018208	GO:0018208	peptidyl-proline modification	Nov-84	41/22345	0.001503059	0.01387687	Crtap/Egln3/Ero1a/Fkbp10/Fkbp1a/Fkbp4/P3h2/P4ha1/Ppic/Ppid/Ranbp2	11
GO:0031589	GO:0031589	cell-substrate adhesion	54/2184	367/22345	0.001542734	0.014221413	Abi3bp/Adam9/Adamts12/Adamts9/Angpt2/Ap1ar/Apod/Arpc2/Atxn3/C1qbp/Cask/Cdk6/Cdkn2a/Col26a1/Disc1/Egfl6/Fbln2/Fndc3b/Fzd4/Gas6/Itga5/Itga6/Itga9/Itgb1/Jag1/Lama5/Lamb1/Lamc1/Lamc2/Lims1/Myh9/Ninj1/Npnt/Npy2r/Ntn4/Pdgfb/Pdpk1/Plekha2/Postn/Ppm1f/Prex1/Pten/Ptk2/Ptprj/Rab1a/Rcc2/Rpl29/Slk/Smad3/Spp1/Spry4/Thsd1/Vegfa/Zyx	54
GO:0031047	GO:0031047	regulatory ncRNA-mediated gene silencing	35/2184	213/22345	0.001553099	0.014295136	Cnot1/Cnot6l/Ddx3x/Dgcr8/Dkc1/Eif4e2/Eif4enif1/Eif4g1/Eif6/Elavl1/Exosc10/Exosc2/Fbl/Fxr1/Ncbp1/Nfkb1/Pabpc1/Pum1/Pum2/Pus10/Rbm4/Snd1/Srrt/Srsf3/Tent4b/Tex15/Tial1/Tnrc6c/Trp53/Trub1/Tsnax/Tut4/Wtip/Xpo5/Zswim8	35
GO:1902905	GO:1902905	positive regulation of supramolecular fiber organization	31/2184	182/22345	0.001563795	0.014371684	Abi2/Actr3/App/Arpc2/Baiap2/Bin1/Colgalt1/Cx3cl1/Dlg1/F2rl1/Icam1/Mapk8/Mtss1/Nav3/Nck2/Pde4dip/Pdlim4/Pdxp/Ppm1f/Prox1/Psen1/Psrc1/Rock2/Sh3pxd2b/Slain2/Smad3/Snx9/Swap70/Synpo/Trim27/Vasp	31
GO:0014909	GO:0014909	smooth muscle cell migration	22/2184	115/22345	0.001606291	0.014739795	Apex1/Arpc2/Ccn4/Ddit3/Ddr2/Egr1/Grb10/Hdac4/Igfbp3/Map3k7/Mdm2/Mef2c/Myc/Myh9/Pdgfb/Plxna1/Postn/Ptger4/Ptk2/Rapgef4/Sema6d/Tmsb4x	22
GO:0090263	GO:0090263	positive regulation of canonical Wnt signaling pathway	21/2184	108/22345	0.001641717	0.015042015	Adnp/Bambi/Csnk1g3/Dact1/Ddx3x/Gpc3/Lgr5/Lrrk1/Nfkb1/Nle1/Peg12/Ppm1a/Prdm15/Ror2/Rps12/Ruvbl1/Sfrp2/Smad3/Sulf2/Usp34/Yap1	21
GO:0001654	GO:0001654	eye development	61/2184	427/22345	0.001659009	0.015177421	Abi2/Ache/Atf4/Atf6/Bak1/Bax/Bdnf/Bhlhe22/Bmp7/Cited2/Clic4/Col4a1/Col5a1/Crb1/Dlg1/Fjx1/Flt1/Foxc1/Fzd4/Hdac1/Hdac2/Hif1a/Jag1/Jmjd6/Klf4/Lama1/Lhx2/Lif/Mab21l1/Maf/Man2a1/Nectin1/Ninj1/Pdgfb/Pds5a/Pknox1/Prdm1/Prickle1/Prkci/Prox1/Ptprm/Rdh13/Rhoj/Rpl24/Sco2/Sh3pxd2b/Shh/Sipa1l3/Slc25a25/Slc4a7/Smad3/Sox11/Spred1/Spred2/Spred3/Spry1/Spry2/Tulp3/Vegfa/Yy1/Zeb1	61
GO:0014812	GO:0014812	muscle cell migration	24/2184	130/22345	0.001683905	0.015381874	Apex1/Arpc2/Ccn4/Ddit3/Ddr2/Egr1/Grb10/Hdac4/Igfbp3/Map3k7/Mdm2/Mef2c/Myc/Myh9/Naca/Pdgfb/Plxna1/Postn/Ptger4/Ptk2/Rapgef4/Sema6d/Six4/Tmsb4x	24
GO:0035265	GO:0035265	organ growth	36/2184	222/22345	0.001702222	0.015451622	Adra1b/Adrb1/Carm1/Ccn4/Ccnd2/Cited2/Ctdp1/Cxadr/Ddr2/Ddx39b/Dusp6/Ext1/Fgf1/Flvcr1/Foxc1/Hdac2/Ly6e/Map2k4/Mapk1/Mapk14/Mef2c/Prkar1a/Prox1/Pten/Ptk2/Rgs2/Serp1/Shh/Spry2/Stc1/Tenm4/Tomm70a/Ube3a/Yap1/Ybx3/Yy1	36
GO:0033137	GO:0033137	negative regulation of peptidyl-serine phosphorylation	Sep-84	30/22345	0.001706895	0.015451622	Bak1/Bax/Gadd45a/Inpp5f/Nck2/Ppm1f/Pten/Pwp1/Rack1	9
GO:0035510	GO:0035510	DNA dealkylation	Sep-84	30/22345	0.001706895	0.015451622	Apex1/Apobec1/Ascc3/Hnrnpab/Otud4/Syncrip/Tet3/Trim28/Usp7	9
GO:0043247	GO:0043247	telomere maintenance in response to DNA damage	Sep-84	30/22345	0.001706895	0.015451622	Actl6a/Apex1/Ino80/Ino80d/Ino80e/Rif1/Ruvbl1/Ruvbl2/Yy1	9
GO:0070977	GO:0070977	bone maturation	Sep-84	30/22345	0.001706895	0.015451622	Adamts12/Ano6/Asxl2/Bmp2/Ext1/Mbtps2/Phospho1/Rflna/Xylt1	9
GO:2000629	GO:2000629	negative regulation of miRNA metabolic process	Sep-84	30/22345	0.001706895	0.015451622	App/Hdac2/Hdac4/Hif1a/Nfatc3/Pdgfb/Smad3/Tent2/Yy1	9
GO:0002244	GO:0002244	hematopoietic progenitor cell differentiation	31/2184	183/22345	0.001710292	0.015459199	Acp6/Atf7/Cdk6/Cebpd/Cited2/Dhx36/Eef2/Ext1/Flt1/Foxc1/Fst/Gpatch4/Hspa9/Kitl/Lyn/Pdcd2/Ppp4r2/Prrc2c/Psen1/Pus7/Rrs1/Runx1/Setd1a/Sh2b3/Shh/Sipa1l3/Tent2/Thsd1/Trex1/Trp53/Vegfa	31
GO:0006024	GO:0006024	glycosaminoglycan biosynthetic process	13/2184	54/22345	0.001724041	0.015560179	B3galt6/Chst11/Chst7/Chsy1/Chsy3/Ext1/Hs3st1/Hs3st2/Hs3st3b1/Nfkb1/Pdgfb/Ptger4/Xylt1	13
GO:0014911	GO:0014911	positive regulation of smooth muscle cell migration	15/2184	67/22345	0.001736755	0.015651531	Arpc2/Ccn4/Ddr2/Egr1/Hdac4/Map3k7/Mdm2/Myc/Pdgfb/Postn/Ptger4/Ptk2/Rapgef4/Sema6d/Tmsb4x	15
GO:0072175	GO:0072175	epithelial tube formation	29/2184	168/22345	0.001766132	0.015892559	Adm/Bmp7/Brd2/Cited2/Fzd1/Gatad2a/Hif1a/Kat2a/Kdm2a/Lhx2/Lmo4/Lrp2/Luzp1/Map3k7/Mthfd1l/Mthfr/Nup50/Prickle1/Prkacb/Rock2/Rps7/Sec24b/Sfrp2/Shh/Six4/Tulp3/Vasp/Vegfa/Zic5	29
GO:1902075	GO:1902075	cellular response to salt	33/2184	199/22345	0.001782704	0.016017804	Ache/Adgrv1/Cebpa/Chrm3/Clic4/Cpne2/Cpne7/Cpne8/Egr1/Fyn/Hsf1/Hsp90b1/Ireb2/Itpr1/Junb/Ly6e/Mef2a/Mef2c/Mylk/Nfatc3/Nptx1/P2rx3/Pdgfb/Pdxp/Prkaa2/Prkcb/Rasal1/Rgs8/Rock2/Shh/Slc12a2/Stk39/Syt7	33
GO:0030218	GO:0030218	erythrocyte differentiation	27/2184	153/22345	0.001797305	0.016125001	Cdk6/Cebpg/Cited2/Flvcr1/Heatr3/Hif1a/Hspa9/Isg15/Jmjd6/Lyar/Lyn/Mapk14/Mfhas1/Pknox1/Prmt1/Ptbp3/Ptpn2/Rcor1/Rps14/Rps6/Setd1a/Sh2b3/Slc1a5/Smad5/Tcea1/Tcf3/Vegfa	27
GO:0055017	GO:0055017	cardiac muscle tissue growth	22/2184	116/22345	0.001802927	0.016151442	Adra1b/Adrb1/Ccn4/Ccnd2/Cited2/Ctdp1/Cxadr/Ddx39b/Fgf1/Foxc1/Hdac2/Map2k4/Mapk1/Mapk14/Mef2c/Prkar1a/Pten/Rgs2/Tenm4/Tomm70a/Yap1/Yy1	22
GO:0051972	GO:0051972	regulation of telomerase activity	Dec-84	48/22345	0.001813892	0.016225601	Cct2/Cct4/Dkc1/Klf4/Mapk1/Myc/Naf1/Nvl/Pinx1/Ptges3/Tcp1/Trp53	12
GO:0022616	GO:0022616	DNA strand elongation	Oct-84	36/22345	0.001834232	0.016334949	Actl6a/Ino80/Ino80d/Ino80e/Lig3/Nucks1/Pold2/Ruvbl1/Ruvbl2/Yy1	10
GO:0048710	GO:0048710	regulation of astrocyte differentiation	Oct-84	36/22345	0.001834232	0.016334949	Actr3/Atf5/Bin1/Bmp2/Hmga2/Ldlr/Lif/Prpf19/Serpine2/Shh	10
GO:0070670	GO:0070670	response to interleukin-4	Oct-84	36/22345	0.001834232	0.016334949	Fasn/Hsp90ab1/Hspa5/Impdh2/Nfil3/Ptpn2/Rpl3/Rplp0/Tcf7/Xbp1	10
GO:0062197	GO:0062197	cellular response to chemical stress	47/2184	312/22345	0.001858417	0.016525953	Apex1/Arnt/Atf4/Cdkn2a/Chchd4/Ddias/Ddit3/Ddr2/Ddx3x/Eif2s1/Etv5/Fut8/Fyn/Gch1/Gsr/Hdac2/Hif1a/Hmox1/Hsf1/Htra2/Lrrc8c/Map2k4/Mapk1/Mapk7/Mapk8/Mmp2/Mylk/Oxr1/Plekha1/Pnpt1/Ppargc1b/Prkaa2/Pycr1/Rack1/Relb/Rwdd1/Sesn2/Snca/Stk39/Stx4a/Trap1/Trex1/Trp53/Trp53inp1/Usp15/Xbp1/Ybx3	47
GO:0045739	GO:0045739	positive regulation of DNA repair	24/2184	131/22345	0.001874501	0.016638019	Actl6a/Babam2/Brd7/Ccdc117/Cebpg/Epc1/Epc2/Ercc6/Ercc8/Ino80/Ino80d/Ino80e/Morf4l1/Morf4l2/Parg/Phf10/Rif1/Ruvbl1/Ruvbl2/Slf2/Smchd1/Trim28/Ube2n/Yy1	24
GO:0044773	GO:0044773	mitotic DNA damage checkpoint signaling	17/2184	81/22345	0.001879286	0.016638019	Babam2/Ccnd1/Ccng1/Cdkn1a/Creb3l1/Dgkz/Ier3/Map3k20/Mbtps2/Mdm2/Pidd1/Rbm38/Rpl26/Rps27l/Trex1/Trp53/Wac	17
GO:0070373	GO:0070373	negative regulation of ERK1 and ERK2 cascade	17/2184	81/22345	0.001879286	0.016638019	Dlg1/Dusp1/Dusp4/Dusp6/Eif3a/Klf4/Lif/Lyn/Pten/Ptpn1/Ptpn2/Spred1/Spred2/Spred3/Spry1/Spry2/Xbp1	17
GO:0061458	GO:0061458	reproductive system development	50/2184	337/22345	0.001886506	0.016677487	2610005L07Rik/Adrm1/Bak1/Bax/Bcl2l1/Bmp7/Ccnd1/Cited2/Dhh/Dhx37/Dlg1/Eif2s2/Ereg/Fkbp4/Foxc1/Fst/Fzd4/Hmga2/Hnrnpk/Icam1/Insr/Kitl/Lrp2/Mmp2/Myh9/Nupr1/Pla2g4a/Plekha1/Pten/Ptger4/Ror2/Runx1/Schip1/Sema3a/Serpinb5/Serpine2/Serpinf1/Sf1/Sfrp2/Shh/Six4/Sox3/Tcf7/Tex15/Tnc/Ube2q1/Ube3a/Vegfa/Wdr77/Ybx3	50
GO:0051592	GO:0051592	response to calcium ion	26/2184	146/22345	0.001893441	0.016714321	Adam9/Adgrv1/Ahcyl1/Apobec1/App/Calm2/Clic4/Cpne2/Cpne7/Cpne8/Junb/Kcnma1/Mef2a/Mef2c/Mylk/Nfatc3/P2rx7/Pde1c/Pla2g4a/Ppp3ca/Prkaa2/Rasal1/Ryr2/Sec31a/Syt7/Vps54	26
GO:0032436	GO:0032436	positive regulation of proteasomal ubiquitin-dependent protein catabolic process	18/2184	88/22345	0.00190383	0.016781495	Ankib1/Arih1/Cop1/Dda1/Gclc/Herpud1/Mapk8/Mdm2/Plk2/Plk3/Prickle1/Psen1/Rack1/Rad23a/Sh3rf3/Trib2/Trib3/Ubqln1	18
GO:0006221	GO:0006221	pyrimidine nucleotide biosynthetic process	Aug-84	25/22345	0.001940164	0.017051982	Cad/Cmpk1/Shmt1/Slc4a7/Uck2/Umps/Upp1/Uprt	8
GO:0010165	GO:0010165	response to X-ray	Aug-84	25/22345	0.001940164	0.017051982	Ccnd2/Ercc6/Ercc8/Lrp2/Nucks1/Pmaip1/Sfrp2/Trp53	8
GO:0150063	GO:0150063	visual system development	61/2184	430/22345	0.001960826	0.017208525	Abi2/Ache/Atf4/Atf6/Bak1/Bax/Bdnf/Bhlhe22/Bmp7/Cited2/Clic4/Col4a1/Col5a1/Crb1/Dlg1/Fjx1/Flt1/Foxc1/Fzd4/Hdac1/Hdac2/Hif1a/Jag1/Jmjd6/Klf4/Lama1/Lhx2/Lif/Mab21l1/Maf/Man2a1/Nectin1/Ninj1/Pdgfb/Pds5a/Pknox1/Prdm1/Prickle1/Prkci/Prox1/Ptprm/Rdh13/Rhoj/Rpl24/Sco2/Sh3pxd2b/Shh/Sipa1l3/Slc25a25/Slc4a7/Smad3/Sox11/Spred1/Spred2/Spred3/Spry1/Spry2/Tulp3/Vegfa/Yy1/Zeb1	61
GO:0062207	GO:0062207	regulation of pattern recognition receptor signaling pathway	25/2184	139/22345	0.00198922	0.01736152	App/C1qbp/Cd14/Ddx3x/Dhx33/Dhx58/F2rl1/Hspa8/Lyn/Mapk8/Mfhas1/Ninj1/Nploc4/Oasl1/Otud4/Pdpk1/Peli1/Pum1/Pum2/Rsad2/Ubqln1/Usp15/Zc3hav1/Zdhhc5/Znrf1	25
GO:0000097	GO:0000097	sulfur amino acid biosynthetic process	Jun-84	15/22345	0.00198976	0.01736152	Cth/Mri1/Mtap/Mthfd2l/Mthfr/Mtrr	6
GO:0036499	GO:0036499	PERK-mediated unfolded protein response	Jun-84	15/22345	0.00198976	0.01736152	Atf4/Eif2s1/Nck2/Ptpn1/Ptpn2/Qrich1	6
GO:0099116	GO:0099116	tRNA 5'-end processing	Jun-84	15/22345	0.00198976	0.01736152	Pop1/Pop5/Rpp14/Rpp40/Ssb/Trmt10c	6
GO:0045787	GO:0045787	positive regulation of cell cycle	53/2184	363/22345	0.002009362	0.017507254	Anp32b/Apex1/App/Asns/Btc/Camk2b/Ccnd1/Ccnd2/Cdc16/Cdc25a/Cited2/Cul3/Ddr2/Ddx39b/Ddx3x/Dync1h1/Dync1li1/Eif4e/Eif4ebp1/Eif4g1/Eif4g3/Ereg/Hnrnpu/Hsf1/Ino80/Insr/Map3k20/Map3k7/Mdm2/Mtbp/Myc/Npm1/Nup62/Nupr1/Pdgfb/Pggt1b/Phb2/Pkd1/Prox1/Psrc1/Rad23a/Ranbp1/Rcc2/Rock2/Rpl17/Rps15a/Sfpq/Slf2/Tcf3/Thoc1/Tpr/Trp53/Zpr1	53
GO:0006354	GO:0006354	DNA-templated transcription elongation	22/2184	117/22345	0.002019677	0.017571772	Adrm1/Alyref/Cdk12/Cdk13/Ddx39b/Eaf1/Ell2/Ercc6/Gtf2f2/Hnrnpu/Leo1/Med10/Med14/Ncbp1/Nelfa/Polr1e/Scaf8/Shh/Tcea1/Thoc1/Usp15/Wdr43	22
GO:0019083	GO:0019083	viral transcription	13/2184	55/22345	0.002058976	0.017826873	Chd1/Ctdp1/Hdac1/Hmga2/Ifitm2/Ifitm3/Nucks1/Rrp1b/Tfap4/Trim27/Trim62/Trim8/Ubp1	13
GO:0046605	GO:0046605	regulation of centrosome cycle	13/2184	55/22345	0.002058976	0.017826873	Atf5/Ccnl1/Chordc1/Dync1li1/Kat2a/Mapk8/Nat10/Npm1/Nubp1/Nup62/Pdcd6ip/Plk2/Rock2	13
GO:0009168	GO:0009168	purine ribonucleoside monophosphate biosynthetic process	Jul-84	20/22345	0.002078522	0.017826873	Adsl/Ampd2/Atic/Gart/Gmps/Impdh2/Ppat	7
GO:0032211	GO:0032211	negative regulation of telomere maintenance via telomerase	Jul-84	20/22345	0.002078522	0.017826873	Dcp2/Exosc10/Gnl3l/Hnrnpu/Nat10/Pinx1/Tent4b	7
GO:0040037	GO:0040037	negative regulation of fibroblast growth factor receptor signaling pathway	Jul-84	20/22345	0.002078522	0.017826873	Apln/Creb3l1/Shisa2/Spry1/Spry2/Spry4/Sulf2	7
GO:0042772	GO:0042772	DNA damage response, signal transduction resulting in transcription	Jul-84	20/22345	0.002078522	0.017826873	Cdkn1a/Cops3/Rbm38/Rpl26/Rps27l/Tfap4/Trp53	7
GO:0045947	GO:0045947	negative regulation of translational initiation	Jul-84	20/22345	0.002078522	0.017826873	Eif2s1/Eif4e2/Eif4ebp1/Larp1/Rbm4/Tpr/Zfp598	7
GO:0046827	GO:0046827	positive regulation of protein export from nucleus	Jul-84	20/22345	0.002078522	0.017826873	Anp32b/Gas6/Mdm2/Ppm1a/Rbm22/Tpr/Xpo4	7
GO:1904505	GO:1904505	regulation of telomere maintenance in response to DNA damage	Jul-84	20/22345	0.002078522	0.017826873	Actl6a/Ino80/Ino80d/Ino80e/Ruvbl1/Ruvbl2/Yy1	7
GO:2000758	GO:2000758	positive regulation of peptidyl-lysine acetylation	Jul-84	20/22345	0.002078522	0.017826873	App/Auts2/Ddx21/Ercc6/Mybbp1a/Prkaa2/Smarca5	7
GO:0006520	GO:0006520	amino acid metabolic process	39/2184	249/22345	0.002152964	0.01843914	Aldh18a1/Asns/Ass1/Atf4/Bcat1/Cad/Cth/Dglucy/Ears2/Farsa/Farsb/Fpgs/Gars/Gart/Gclc/Gclm/Gls/Gmps/Got1/Mars1/Mri1/Mtap/Mthfd2l/Mthfr/Mtrr/Phgdh/Pipox/Plod2/Plod3/Ppat/Psat1/Pycr1/Rars2/Sardh/Shmt1/Shmt2/Slc16a2/Txnrd1/Yars2	39
GO:0070918	GO:0070918	regulatory ncRNA processing	17/2184	82/22345	0.002158998	0.018453574	Ddx3x/Dgcr8/Dkc1/Exosc10/Exosc2/Fbl/Ncbp1/Pum1/Pum2/Pus10/Srrt/Srsf3/Tent4b/Trp53/Trub1/Tsnax/Tut4	17
GO:0038202	GO:0038202	TORC1 signaling	19/2184	96/22345	0.002160761	0.018453574	Atxn3/Bmt2/Cul3/Itfg2/Larp1/Mios/Prkaa2/Prkacb/Rheb/Sec13/Seh1l/Sesn2/Sik3/Stambpl1/Telo2/Ube2n/Ube3a/Usp7/Wac	19
GO:1903432	GO:1903432	regulation of TORC1 signaling	18/2184	89/22345	0.002172696	0.01846209	Atxn3/Bmt2/Cul3/Itfg2/Mios/Prkaa2/Prkacb/Rheb/Sec13/Seh1l/Sesn2/Sik3/Stambpl1/Telo2/Ube2n/Ube3a/Usp7/Wac	18
GO:0035303	GO:0035303	regulation of dephosphorylation	23/2184	125/22345	0.002173598	0.01846209	Akap1/Bmp2/Calm2/Cdh5/Cmya5/Hsp90b1/Lpin1/Mef2c/Mfhas1/Mtmr2/Npnt/Ppargc1b/Ppp1r12a/Ppp1r15b/Ppp1r8/Ptbp1/Rock2/Rpl5/Slc39a10/Smad3/Smg5/Swap70/Uri1	23
GO:0046620	GO:0046620	regulation of organ growth	23/2184	125/22345	0.002173598	0.01846209	Adrb1/Ccn4/Ccnd2/Cited2/Ctdp1/Cxadr/Ddx39b/Dusp6/Flvcr1/Foxc1/Hdac2/Mapk1/Mapk14/Mef2c/Prox1/Pten/Ptk2/Rgs2/Serp1/Tomm70a/Yap1/Ybx3/Yy1	23
GO:0018105	GO:0018105	peptidyl-serine phosphorylation	49/2184	331/22345	0.002179428	0.01846209	App/Bak1/Bax/Bdnf/Cab39/Camk1g/Camk2b/Camkv/Clk1/Csnk1g3/Csnk2a2/Dclk1/Eif4g1/Ercc6/Gadd45a/Hax1/Hsp90ab1/Inpp5f/Lif/Mapk1/Mapk14/Mapk7/Mapk8/Mark3/Mast4/Morc3/Nck2/Nsd1/Pdpk1/Pkd1/Plk2/Ppm1f/Prkacb/Prkcb/Prkci/Pten/Pwp1/Rack1/Ripk2/Rock2/Rps6ka2/Rps6ka3/Sfrp2/Smg1/Snca/Spry2/Stk39/Tlk2/Vegfa	49
GO:0043271	GO:0043271	negative regulation of monoatomic ion transport	27/2184	155/22345	0.002180104	0.01846209	Ank3/Atf4/Bin1/Cabp1/Calm2/Cnr1/Gopc/Grip1/Grk6/Gstm7/Gsto1/Htr1b/Icam1/Map3k7/Plcb4/Ppp3ca/Ppp3cb/Ppp3r1/Pten/Serpine2/Slc6a9/Stc1/Stk39/Trim27/Ubqln1/Ubr3/Zfas1	27
GO:1904375	GO:1904375	regulation of protein localization to cell periphery	27/2184	155/22345	0.002180104	0.01846209	Acsl3/Actr3/Bcl2l1/Camk2b/Dlg1/Eif4g1/Gnai1/Gpc4/Gpc6/Grip1/Itgb1/Kif5b/Myo5b/Nbea/Neto2/Picalm/Prkci/Ptpn9/Rab11fip2/Rack1/Rap1a/Rapgef4/Rer1/Rhoq/Snca/Stx4a/Zdhhc5	27
GO:0045740	GO:0045740	positive regulation of DNA replication	Dec-84	49/22345	0.002191923	0.018536179	Baz1a/Brpf3/Cacybp/Ereg/Faf1/Ino80/Lpin1/Map2k4/Mapk8/Npm1/Pdgfb/Smarca5	12
GO:0043094	GO:0043094	cellular metabolic compound salvage	Sep-84	31/22345	0.00219918	0.018545603	Adsl/Ampd2/Gmps/Impdh2/Mri1/Mtap/Pdxk/Uck2/Upp1	9
GO:2000737	GO:2000737	negative regulation of stem cell differentiation	Sep-84	31/22345	0.00219918	0.018545603	Cdk12/Cdk13/Esrrb/Hnrnpu/Hspa9/Jag1/Ncoa3/Prickle1/Yap1	9
GO:0016331	GO:0016331	morphogenesis of embryonic epithelium	31/2184	186/22345	0.00222304	0.018694587	Adm/Bmp7/Brd2/Cited2/Fzd1/Gatad2a/Hif1a/Kat2a/Kdm2a/Lama5/Lhx2/Lmo4/Lrp2/Luzp1/Map3k7/Mthfd1l/Mthfr/Nup50/Prickle1/Prkacb/Rock2/Rps7/Sec24b/Sfrp2/Shh/Six4/Sox11/Tulp3/Vasp/Zfp568/Zic5	31
GO:0050714	GO:0050714	positive regulation of protein secretion	31/2184	186/22345	0.00222304	0.018694587	Acsl4/Adam9/Arf1/Cask/Cd2ap/Chrm3/F2rl1/F2rl2/Frmd4a/Golph3/Gpr68/Hcfc1/Hif1a/Irs2/Itpr1/Kif5b/Mcu/Myh9/P2rx7/Pck2/Ppid/Ppp3cb/Prkar1a/Prkcb/Ptbp1/Ptger4/Rapgef4/Sec24a/Serp1/Stx4a/Tmem132a	31
GO:0048255	GO:0048255	mRNA stabilization	14/2184	62/22345	0.002240333	0.018813812	Apobec1/Eif4enif1/Elavl1/Hnrnpu/Larp1/Larp4b/Ptbp1/Rbm24/Rbm38/Srsf1/Syncrip/Tent4b/Tent5a/Vegfa	14
GO:0008637	GO:0008637	apoptotic mitochondrial changes	22/2184	118/22345	0.002258147	0.018923071	Atg3/Bak1/Bax/Bbc3/Bcl2l1/Bid/Bloc1s2/Cdkn2a/Gclc/Gclm/Hk2/Hspd1/Ier3/Mllt11/Nptx1/Pdcd5/Pmaip1/Ppp2cb/Prelid1/Rhot1/Trp53/Vdac2	22
GO:0051495	GO:0051495	positive regulation of cytoskeleton organization	32/2184	194/22345	0.002259611	0.018923071	Abi2/Actr3/Arpc2/Baiap2/Bin1/Cx3cl1/Dlg1/Dync1h1/F2rl1/Icam1/Mapk8/Mtss1/Nav3/Nck2/Nes/Nup62/P2rx7/Pde4dip/Pdlim4/Pdxp/Ppm1f/Prox1/Psrc1/Rock2/Sh3pxd2b/Slain2/Smad3/Snx9/Swap70/Synpo/Trim27/Vasp	32
GO:0048169	GO:0048169	regulation of long-term neuronal synaptic plasticity	Oct-84	37/22345	0.002296501	0.019152307	App/Bdnf/Camk2b/Egr1/Grin2a/Grin2b/Grm5/Neto1/Snca/Synpo	10
GO:0070306	GO:0070306	lens fiber cell differentiation	Oct-84	37/22345	0.002296501	0.019152307	Abi2/Atf4/Maf/Prox1/Smad3/Spred1/Spred2/Spred3/Spry1/Spry2	10
GO:0097242	GO:0097242	amyloid-beta clearance	Oct-84	37/22345	0.002296501	0.019152307	App/Cyp51/Hmgcr/Ide/Insr/Ldlr/Lrp2/Picalm/Pla2g3/Ttpa	10
GO:0034502	GO:0034502	protein localization to chromosome	21/2184	111/22345	0.002334087	0.019412149	Carm1/Cct2/Cct3/Cct4/Cct5/Cct6a/Cct7/Cct8/Champ1/Dkc1/Gnl3/Gnl3l/Mtbp/Pinx1/Pphln1/Rcc2/Rnf4/Ruvbl2/Slf2/Tcp1/Tex15	21
GO:1901800	GO:1901800	positive regulation of proteasomal protein catabolic process	21/2184	111/22345	0.002334087	0.019412149	Ankib1/Arih1/Atxn3/Cop1/Dda1/Gclc/Herpud1/Mapk8/Mdm2/Nupr1/Plk2/Plk3/Prickle1/Psen1/Rack1/Rad23a/Sh3rf3/Tmtc3/Trib2/Trib3/Ubqln1	21
GO:0014910	GO:0014910	regulation of smooth muscle cell migration	20/2184	104/22345	0.002398031	0.019916523	Apex1/Arpc2/Ccn4/Ddr2/Egr1/Hdac4/Igfbp3/Map3k7/Mdm2/Mef2c/Myc/Myh9/Pdgfb/Plxna1/Postn/Ptger4/Ptk2/Rapgef4/Sema6d/Tmsb4x	20
GO:0043123	GO:0043123	positive regulation of canonical NF-kappaB signal transduction	25/2184	141/22345	0.002433132	0.020173309	Cth/Cul1/Cx3cl1/Ddx1/Ddx21/Dhx15/Dhx36/Eda2r/F2rl1/Fyn/Irak1/Ltbr/Map3k7/Mtdh/Nup62/Peli1/Prkcb/Ripk2/Tlr3/Trim25/Trim62/Trim8/Ube2i/Ube2n/Zc3hav1	25
GO:0048880	GO:0048880	sensory system development	61/2184	434/22345	0.002437599	0.020173309	Abi2/Ache/Atf4/Atf6/Bak1/Bax/Bdnf/Bhlhe22/Bmp7/Cited2/Clic4/Col4a1/Col5a1/Crb1/Dlg1/Fjx1/Flt1/Foxc1/Fzd4/Hdac1/Hdac2/Hif1a/Jag1/Jmjd6/Klf4/Lama1/Lhx2/Lif/Mab21l1/Maf/Man2a1/Nectin1/Ninj1/Pdgfb/Pds5a/Pknox1/Prdm1/Prickle1/Prkci/Prox1/Ptprm/Rdh13/Rhoj/Rpl24/Sco2/Sh3pxd2b/Shh/Sipa1l3/Slc25a25/Slc4a7/Smad3/Sox11/Spred1/Spred2/Spred3/Spry1/Spry2/Tulp3/Vegfa/Yy1/Zeb1	61
GO:0038066	GO:0038066	p38MAPK cascade	13/2184	56/22345	0.002445655	0.020173309	Atf7/Bmp2/Dlg1/Dusp1/Gadd45a/Map2k3/Map3k20/Map3k3/Map3k7/Mapk14/Mfhas1/Stk39/Vegfa	13
GO:0060251	GO:0060251	regulation of glial cell proliferation	13/2184	56/22345	0.002445655	0.020173309	Cdkn2b/Cers2/Etv5/Flt1/Lyn/Myc/Ntn1/Prkci/Ptk2/Shh/Slc7a5/Sox11/Trp53	13
GO:2000059	GO:2000059	negative regulation of ubiquitin-dependent protein catabolic process	13/2184	56/22345	0.002445655	0.020173309	Cdkn2a/Csnk2a2/N4bp1/Psen1/Rpl23/Rpl5/Rps7/Rybp/Shh/Tlk2/Usp14/Usp7/Wac	13
GO:0090150	GO:0090150	establishment of protein localization to membrane	41/2184	267/22345	0.002450237	0.020183531	Acsl3/Actr3/Agk/Ank3/Arpc2/Atp13a1/Bax/Bbc3/Bid/Blzf1/Cemip/Cox18/Fyn/Golga7b/Golph3/Gorasp2/Grip1/Hspa4/Hspa5/Kif13a/Lrrc7/Myo5b/Naca/Pdcd5/Pmaip1/Rab26/Rack1/Sec61a1/Snap25/Srp68/Srp72/Srpr/Srprb/Stx1b/Stx4a/Timm10/Timm9/Tomm40/Tomm70a/Zdhhc20/Zdhhc21	41
GO:0048608	GO:0048608	reproductive structure development	49/2184	333/22345	0.002468403	0.020286001	2610005L07Rik/Adrm1/Bak1/Bax/Bcl2l1/Bmp7/Ccnd1/Cited2/Dhh/Dhx37/Dlg1/Eif2s2/Ereg/Fkbp4/Foxc1/Fst/Fzd4/Hmga2/Hnrnpk/Icam1/Insr/Kitl/Lrp2/Mmp2/Myh9/Nupr1/Pla2g4a/Plekha1/Pten/Ptger4/Ror2/Runx1/Schip1/Sema3a/Serpinb5/Serpine2/Serpinf1/Sf1/Sfrp2/Shh/Six4/Sox3/Tcf7/Tex15/Tnc/Ube3a/Vegfa/Wdr77/Ybx3	49
GO:0051881	GO:0051881	regulation of mitochondrial membrane potential	18/2184	90/22345	0.0024727	0.020286001	Bak1/Bax/Bcl2l1/Bid/Cdkn2a/Gclc/Gclm/Got1/Mllt11/Myc/Ndufc2/P2rx7/Pmaip1/Prelid1/Pycr1/Rack1/Rnf122/Slc25a36	18
GO:0031077	GO:0031077	post-embryonic camera-type eye development	May-84	11/22345	0.002476115	0.020286001	Bak1/Bax/Flt1/Klf4/Vegfa	5
GO:0031642	GO:0031642	negative regulation of myelination	May-84	11/22345	0.002476115	0.020286001	Ctsc/Lpin1/Mtmr2/Pten/Tnfrsf21	5
GO:0051403	GO:0051403	stress-activated MAPK cascade	38/2184	243/22345	0.002502598	0.020475185	App/Atf7/Bmp2/Dact1/Dlg1/Dusp1/Eda2r/Ercc6/F2rl1/Flt4/Gadd45a/Hmgcr/Irak1/Ltbr/Map2k3/Map2k4/Map3k20/Map3k3/Map3k7/Mapk1/Mapk14/Mapk8/Mfhas1/Mid1/Nfkb1/Prmt1/Ptger4/Ptk2/Ripk2/Ror2/Sfrp2/Sh3rf3/Smad3/Stk39/Tlr3/Traf4/Vegfa/Zfp110	38
GO:1902115	GO:1902115	regulation of organelle assembly	36/2184	227/22345	0.002513259	0.020534582	Abi3bp/Arhgef2/Arpc2/Atg3/Caprin1/Cnot1/Cnot6l/Dync1h1/Fscn1/G3bp1/G3bp2/Gap43/Gdi2/Hnrnpu/Il1rap/Kat2a/Mapk8/Npm1/Nup62/Nupr1/Pdcd6ip/Pip4k2b/Plk2/Prkaa2/Rnf4/Senp6/Septin7/Septin9/Snx18/Sptbn2/Syne1/Tmem39a/Tpr/Ubap2l/Usp10/Yap1	36
GO:0034763	GO:0034763	negative regulation of transmembrane transport	26/2184	149/22345	0.0025393	0.020719316	Ank3/Bin1/Cabp1/Calm2/Gopc/Grb10/Grip1/Grk6/Gstm7/Gsto1/Irs2/Map3k7/Myc/Ppp3ca/Ppp3cb/Ppp3r1/Prkcb/Pten/Rgs2/Rhoq/Slc43a1/Slc6a9/Stk39/Ubqln1/Ubr3/Zfas1	26
GO:0090090	GO:0090090	negative regulation of canonical Wnt signaling pathway	24/2184	134/22345	0.002560424	0.020734116	App/Dact1/Ddit3/Egr1/Fzd1/G3bp1/Gpc3/Hdac1/Hdac2/Mapk14/Mcc/Prickle1/Ptpro/Rbms3/Ror2/Ruvbl2/Sfrp2/Shh/Shisa3/Shisa6/Siah2/Sostdc1/Wwtr1/Znrf3	24
GO:0010666	GO:0010666	positive regulation of cardiac muscle cell apoptotic process	Aug-84	26/22345	0.002565151	0.020734116	Eif5a/Fndc1/Hmgcr/Igfbp3/Mapk8/Pten/Trp53/Zfas1	8
GO:0031365	GO:0031365	N-terminal protein amino acid modification	Aug-84	26/22345	0.002565151	0.020734116	Hhat/Metap2/Naa15/Naa25/Naa50/Nmt1/Pdf/Ppm1a	8
GO:0033233	GO:0033233	regulation of protein sumoylation	Aug-84	26/22345	0.002565151	0.020734116	Arnt/Cdkn2a/Egr1/Gnl3/Gnl3l/Hdac4/Traf7/Ube2i	8
GO:0039694	GO:0039694	viral RNA genome replication	Aug-84	26/22345	0.002565151	0.020734116	Atg16l1/Ddx56/Hmga2/Morc2a/Pcbp1/Pcbp2/Setdb1/Trim28	8
GO:0080111	GO:0080111	DNA demethylation	Aug-84	26/22345	0.002565151	0.020734116	Apex1/Apobec1/Hnrnpab/Otud4/Syncrip/Tet3/Trim28/Usp7	8
GO:1902176	GO:1902176	negative regulation of oxidative stress-induced intrinsic apoptotic signaling pathway	Aug-84	26/22345	0.002565151	0.020734116	Atf4/Fyn/Fzd1/Hif1a/Mapk7/Pycr1/Rack1/Trap1	8
GO:0030336	GO:0030336	negative regulation of cell migration	46/2184	309/22345	0.002612221	0.02104237	Adamts9/Angpt2/Apex1/Apod/Bst2/Cers2/Cited2/Clic4/Cx3cl1/Dach1/Dusp1/Eng/Gadd45a/Gtpbp4/Hdac1/Hdac2/Igfbp3/Jag1/Klf4/Macir/Mcc/Mctp1/Mef2c/Myh9/Nav3/Osbpl8/Pdgfb/Pten/Ptger4/Ptk2/Ptprg/Ptprj/Ptprm/Rap2c/Sema3a/Sema6d/Serpinf1/Sfrp2/Shh/Sinhcaf/Spred1/Srgap2/Stc1/Stk24/Trp53inp1/Vash1	46
GO:0001843	GO:0001843	neural tube closure	21/2184	112/22345	0.002613743	0.02104237	Adm/Brd2/Cited2/Fzd1/Gatad2a/Kat2a/Kdm2a/Lhx2/Lmo4/Lrp2/Mthfd1l/Mthfr/Prickle1/Prkacb/Rock2/Rps7/Sec24b/Sfrp2/Tulp3/Vasp/Zic5	21
GO:0061326	GO:0061326	renal tubule development	21/2184	112/22345	0.002613743	0.02104237	Bmp2/Col4a1/Dlg1/Fgf1/Gpc3/Hs3st3b1/Jag1/Lama5/Lgr5/Lif/Maged1/Mef2c/Mtss1/Myc/Npnt/Prickle1/Shh/Six4/Vegfa/Wwtr1/Yap1	21
GO:0009123	GO:0009123	nucleoside monophosphate metabolic process	14/2184	63/22345	0.002626064	0.02108534	Adsl/Ampd2/Atic/Cad/Gart/Gmps/Impdh2/Ppat/Prps1/Shmt1/Uck2/Umps/Upp1/Uprt	14
GO:1903078	GO:1903078	positive regulation of protein localization to plasma membrane	14/2184	63/22345	0.002626064	0.02108534	Acsl3/Actr3/Dlg1/Grip1/Itgb1/Kif5b/Myo5b/Prkci/Ptpn9/Rab11fip2/Rack1/Rer1/Stx4a/Zdhhc5	14
GO:1901605	GO:1901605	alpha-amino acid metabolic process	31/2184	188/22345	0.002633866	0.021119897	Aldh18a1/Asns/Ass1/Atf4/Bcat1/Cad/Cth/Dglucy/Fpgs/Gart/Gclc/Gclm/Gls/Gmps/Got1/Mri1/Mtap/Mthfd2l/Mthfr/Mtrr/Phgdh/Pipox/Plod2/Plod3/Ppat/Psat1/Pycr1/Sardh/Shmt1/Shmt2/Txnrd1	31
GO:0043434	GO:0043434	response to peptide hormone	56/2184	393/22345	0.002648275	0.021207277	Ache/Adrm1/Ahcyl1/Atp2b1/Cacybp/Cad/Cry1/Egr1/Eif2b1/Eif2b3/Eif4ebp1/Eif6/Esrra/Gdf15/Grb10/Hnrnpk/Hsf1/Ide/Insig1/Insr/Irs1/Irs2/Leprotl1/Lpin1/Lpin3/Lpl/Map3k7/Mapk1/Mapk14/Ncl/Nfkb1/Nucks1/Osbpl8/Pck2/Pde3b/Pdpk1/Pip4k2b/Ppp3ca/Prkar1a/Prkcb/Prkci/Pten/Ptk2/Ptpn1/Ptpn2/Ptprj/Rbm4/Rhoq/Rock2/Rps6/Rps6-ps4/Sesn2/Socs3/Srsf3/Trib3/Xbp1	56
GO:0032984	GO:0032984	protein-containing complex disassembly	38/2184	244/22345	0.002691513	0.021524977	Abce1/Arhgef2/Arpc2/Atxn7/Camsap1/Capza1/Cebpg/Eif5a/Eml4/Etf1/F2rl1/Grwd1/Gspt1/Hspa8/Insr/Kif5b/Map1s/Map2/Mical2/Mid1/Myc/Nav3/Nckap5/Nes/Pdxp/Peg12/Plekhh2/Rpl23/Scaf4/Scaf8/Shfl/Smn1/Sptan1/Ssrp1/Swap70/Tmem39a/Ubqln1/Ubqln4	38
GO:0003007	GO:0003007	heart morphogenesis	44/2184	293/22345	0.002699974	0.02156408	Adgrg6/Asxl1/Asxl2/Bmp2/Bmp7/Cited2/Col5a1/Eng/Ext1/Fkbp1a/Foxc1/Fzd1/Hif1a/Insr/Jag1/Kat6a/Kdm2a/Lrp2/Ly6e/Mdm2/Mef2c/Mrtfb/Naca/Npy2r/Pds5a/Prickle1/Prox1/Psen1/Rbm20/Ryr2/Sec24b/Sema3c/Sfrp2/Shh/Smad3/Sox11/Spry1/Tead1/Trex1/Trp53/Vegfa/Yap1/Zic3/Zmiz1	44
GO:0002262	GO:0002262	myeloid cell homeostasis	34/2184	212/22345	0.002703691	0.02156524	Bak1/Bax/Cdk6/Cebpg/Cited2/Flvcr1/Gcnt4/Heatr3/Hif1a/Hmox1/Hspa9/Ireb2/Isg15/Jmjd6/Kitl/Lyar/Lyn/Mapk14/Mfhas1/Pde4b/Pknox1/Prmt1/Ptbp3/Ptpn2/Rcor1/Rps14/Rps6/Setd1a/Sh2b3/Slc1a5/Smad5/Tcea1/Tcf3/Vegfa	34
GO:0018209	GO:0018209	peptidyl-serine modification	50/2184	343/22345	0.00272997	0.021746123	App/Bak1/Bax/Bdnf/Cab39/Camk1g/Camk2b/Camkv/Clk1/Csnk1g3/Csnk2a2/Dclk1/Eif4g1/Ercc6/Gadd45a/Hax1/Hsp90ab1/Inpp5f/Lif/Mapk1/Mapk14/Mapk7/Mapk8/Mark3/Mast4/Morc3/Nck2/Nsd1/Pdpk1/Pkd1/Plk2/Poglut2/Ppm1f/Prkacb/Prkcb/Prkci/Pten/Pwp1/Rack1/Ripk2/Rock2/Rps6ka2/Rps6ka3/Sfrp2/Smg1/Snca/Spry2/Stk39/Tlk2/Vegfa	50
GO:0045600	GO:0045600	positive regulation of fat cell differentiation	15/2184	70/22345	0.002742462	0.021788141	Asxl2/Bmp2/Bmp7/Carm1/Cebpa/Dact1/Fndc3b/Hnrnpu/Lpl/Mapk14/Metrnl/Sfrp2/Sh3pxd2b/Xbp1/Zbtb7c	15
GO:0070936	GO:0070936	protein K48-linked ubiquitination	15/2184	70/22345	0.002742462	0.021788141	Cdc34/Cul1/Cul3/Peli1/Rnf126/Rnf4/Syvn1/Trim44/Ube2a/Ube2d3/Ube2e1/Ube3a/Ube3c/Znrf1/Znrf2	15
GO:0016925	GO:0016925	protein sumoylation	Nov-84	44/22345	0.002776882	0.022032609	Arnt/Cdkn2a/Egr1/Gnl3/Gnl3l/Hdac4/Ifih1/Traf7/Trim28/Ube2i/Zmiz1	11
GO:0023058	GO:0023058	adaptation of signaling pathway	Sep-84	32/22345	0.002798021	0.022139487	Adm/Apln/App/Camk2b/Grk3/Grk5/Grk6/Grm5/Htr1b	9
GO:0099637	GO:0099637	neurotransmitter receptor transport	Sep-84	32/22345	0.002798021	0.022139487	Cacng5/Cacng8/Grip1/Lrrc7/Myo5b/Neto1/Snap25/Stx1b/Stx4a	9
GO:0006900	GO:0006900	vesicle budding from membrane	16/2184	77/22345	0.00280502	0.022139487	Arf1/Cul3/Golph3/Insig1/P2rx7/Picalm/Prkci/Rab1a/Sec13/Sec23a/Sec24a/Sec24b/Sec24d/Sec31a/Trappc8/Vapa	16
GO:0070972	GO:0070972	protein localization to endoplasmic reticulum	16/2184	77/22345	0.00280502	0.022139487	Ank2/Btf3/Herpud1/Hspa5/Insig1/Kdelr2/Naca/Rer1/Ryr2/Sec61a1/Srp68/Srp72/Srpr/Srprb/Vapa/Vps54	16
GO:0051084	GO:0051084	'de novo' post-translational protein folding	Oct-84	38/22345	0.002847825	0.02243189	Cct2/Chchd4/Dnajb5/Dnajc7/Ero1a/Hspa5/Hspa8/Hspa9/Hsph1/Ptges3	10
GO:0050708	GO:0050708	regulation of protein secretion	48/2184	327/22345	0.002849496	0.02243189	Acsl4/Adam9/Arf1/Cask/Cd2ap/Chrm3/Cnr1/Cyp51/Dnajc1/F2rl1/F2rl2/Fbn1/Frmd4a/Golph3/Gpr68/Hcfc1/Hif1a/Hmgcr/Irs1/Irs2/Itpr1/Jagn1/Kif5b/Mcu/Myh9/P2rx7/P3h1/Pck2/Pde1c/Pde3b/Ppid/Ppp3ca/Ppp3cb/Prkar1a/Prkcb/Ptbp1/Ptger4/Rapgef4/Rsad2/Sec24a/Serp1/Slc12a2/Slc25a22/Stx4a/Syt7/Tbc1d1/Tmem132a/Zbed6	48
GO:0045292	GO:0045292	mRNA cis splicing, via spliceosome	Jul-84	21/22345	0.002857412	0.022435697	Clns1a/Prpf39/Prpf40a/Prpf4b/Rbm17/Rbm22/Srsf1	7
GO:0090050	GO:0090050	positive regulation of cell migration involved in sprouting angiogenesis	Jul-84	21/22345	0.002857412	0.022435697	Hdac7/Hmox1/Map3k3/Plk2/Rhoj/Srpx2/Vegfa	7
GO:0071375	GO:0071375	cellular response to peptide hormone stimulus	44/2184	294/22345	0.002881999	0.022599364	Adrm1/Ahcyl1/Atp2b1/Eif4ebp1/Esrra/Gdf15/Grb10/Hnrnpk/Hsf1/Ide/Insig1/Insr/Irs1/Irs2/Leprotl1/Lpin1/Lpin3/Lpl/Map3k7/Mapk1/Ncl/Nfkb1/Nucks1/Osbpl8/Pck2/Pde3b/Pdpk1/Pip4k2b/Ppp3ca/Prkar1a/Prkcb/Prkci/Pten/Ptk2/Ptpn1/Ptpn2/Ptprj/Rbm4/Rhoq/Rock2/Socs3/Srsf3/Trib3/Xbp1	44
GO:0060606	GO:0060606	tube closure	21/2184	113/22345	0.002921071	0.022825978	Adm/Brd2/Cited2/Fzd1/Gatad2a/Kat2a/Kdm2a/Lhx2/Lmo4/Lrp2/Mthfd1l/Mthfr/Prickle1/Prkacb/Rock2/Rps7/Sec24b/Sfrp2/Tulp3/Vasp/Zic5	21
GO:1905477	GO:1905477	positive regulation of protein localization to membrane	21/2184	113/22345	0.002921071	0.022825978	Acsl3/Actr3/Ank3/Arpc2/Bbc3/Cemip/Dlg1/Fyn/Grip1/Itgb1/Kif5b/Myo5b/Pdcd5/Pmaip1/Prkci/Ptpn9/Rab11fip2/Rack1/Rer1/Stx4a/Zdhhc5	21
GO:0048771	GO:0048771	tissue remodeling	34/2184	213/22345	0.002922239	0.022825978	Abi3bp/Adra1b/Angpt2/Bak1/Bax/Cdkn2a/Crb1/Ddr2/Ext1/Flt4/Foxc1/Hif1a/Htr1b/Inpp4b/Jag1/Klf6/Lif/Lrrk1/Mdm2/Mef2c/Mmp2/Nfatc3/Nfkb1/P2rx7/Ppargc1b/Ppp3ca/Ptger4/Rock2/Sema3c/Spp1/Syt7/Trf/Trp53/Vegfa	34
GO:0000724	GO:0000724	double-strand break repair via homologous recombination	28/2184	166/22345	0.002960165	0.023032826	Actl6a/Cgas/Epc1/Epc2/Ercc5/Ercc6/Ino80/Kmt5a/Morf4l1/Morf4l2/Nucks1/Ppp4r2/Psmd14/Rbbp8/Rif1/Rnf169/Ruvbl1/Ruvbl2/Senp3/Sfpq/Sfr1/Smchd1/Tex15/Ube2n/Ubqln4/Usp51/Yy1/Zfp365	28
GO:0031099	GO:0031099	regeneration	28/2184	166/22345	0.002960165	0.023032826	Adm/Bdnf/Ccnd1/Cdkn1a/Cers2/Cxcl5/Gap43/Gfer/Hmox1/Ifrd1/Inpp5f/Itpr1/Klf4/Kpna1/Lif/Matn2/Mmp2/Naca/Ninj1/Prrx1/Pten/Pum2/Stk24/Sulf2/Tnc/Vps54/Xylt1/Yap1	28
GO:0050680	GO:0050680	negative regulation of epithelial cell proliferation	28/2184	166/22345	0.002960165	0.023032826	Cask/Cdk6/Cdkn2a/Cdkn2b/Dlg1/Efnb2/Eng/Etv4/Flt1/Gpc3/Hsf1/Lims1/Maged1/Mcc/Mef2c/Mtss1/Npm1/Nupr1/Phb2/Pten/Ptprm/Serpinf1/Sfrp2/Suz12/Vash1/Wdr77/Zeb1/Zfas1	28
GO:0010594	GO:0010594	regulation of endothelial cell migration	29/2184	174/22345	0.003022218	0.023469337	Adamts9/Amotl1/Angpt2/Anxa3/Ccbe1/Fgf1/Flt4/Gadd45a/Hdac7/Hif1a/Hmox1/Klf4/Map2k3/Map3k3/Mef2c/Pdgfb/Pdpk1/Plk2/Prox1/Ptprm/Rhoj/Rock2/Serpinf1/Shh/Spred1/Srpx2/Stc1/Vash1/Vegfa	29
GO:0090288	GO:0090288	negative regulation of cellular response to growth factor stimulus	20/2184	106/22345	0.003024039	0.023469337	Adamts12/Apln/Bambi/Cask/Creb3l1/Crim1/Epn2/Fbn1/Fzd1/Lrp2/Ppm1a/Ptpn1/Sfrp2/Shisa2/Smurf1/Sostdc1/Spry1/Spry2/Spry4/Sulf2	20
GO:0032535	GO:0032535	regulation of cellular component size	57/2184	404/22345	0.003041892	0.023577593	Abitram/Actr3/Adnp/Ano6/Arfgef1/Arhgap18/Arpc2/Arpc5l/Baiap2/Bdnf/Bin1/Bloc1s2/Capza1/Cdh4/Clns1a/Disc1/Dlg1/E2f4/Eif4g2/F2rl1/Hax1/Hsp90ab1/Icam1/Ifrd1/Kcnma1/Map2/Map3k7/Myo5b/Nck2/Npm1/Ntn1/P2rx7/Pdxp/Picalm/Plekhh2/Plxna4/Prex1/Pten/Pum2/Rab3b/Rpl4/Sema3a/Sema3c/Sema4f/Sema6d/Slc12a2/Slc12a4/Smurf1/Snx9/Sptan1/Stk39/Swap70/Tmsb10/Tmsb4x/Vasp/Vegfa/Wdr36	57
GO:0090257	GO:0090257	regulation of muscle system process	40/2184	262/22345	0.003046931	0.023586368	Adra1b/Adrb1/Akap1/Ank2/Atp2b1/Bin1/Cacna1h/Calcrl/Cald1/Calm2/Ccn4/Chrm3/Cmya5/Ctdp1/Ddx39b/Dlg1/Flt1/Glrx3/Hdac4/Kcna1/Kcnma1/Klf4/Lck/Mef2a/Mef2c/Npnt/Npy2r/Pde4b/Ppp3ca/Ptger4/Ptk2/Rgs2/Rock2/Ryr2/Smad3/Stc1/Tead1/Tomm70a/Yy1/Zdhhc21	40
GO:0042886	GO:0042886	amide transport	60/2184	430/22345	0.003104002	0.023997396	Abcg2/Acsl4/Apln/Bdnf/Cask/Chrm3/Cnr1/F2rl1/F2rl2/Fbn1/Gpr68/Grin2b/Hcfc1/Hif1a/Hmga2/Hmgcr/Irs1/Irs2/Itgb1/Itpr1/Jagn1/Kif5b/Lif/Lrp2/Mcu/Myh9/Npy2r/P2rx7/Pck2/Pde1c/Pde3b/Pex5l/Ppp3ca/Ppp3cb/Prkar1a/Prkcb/Psen1/Ptbp1/Ptger4/Rab11fip2/Rab1a/Rapgef4/Rbm4/Septin2/Serp1/Sgpp1/Slc16a2/Slc19a1/Slc1a4/Slc25a22/Slc38a2/Snap25/Snca/Stx4a/Syt7/Tbc1d1/Ube2q1/Vapa/Vps54/Zbed6	60
GO:0043010	GO:0043010	camera-type eye development	54/2184	379/22345	0.003123687	0.024037321	Abi2/Ache/Atf4/Bak1/Bax/Bhlhe22/Bmp7/Cited2/Clic4/Col4a1/Crb1/Dlg1/Fjx1/Flt1/Foxc1/Fzd4/Hdac1/Hdac2/Hif1a/Jag1/Jmjd6/Klf4/Lama1/Lhx2/Lif/Mab21l1/Maf/Man2a1/Nectin1/Ninj1/Pdgfb/Pds5a/Pknox1/Prdm1/Prickle1/Prox1/Ptprm/Rdh13/Rhoj/Rpl24/Shh/Slc25a25/Slc4a7/Smad3/Sox11/Spred1/Spred2/Spred3/Spry1/Spry2/Tulp3/Vegfa/Yy1/Zeb1	54
GO:0008277	GO:0008277	regulation of G protein-coupled receptor signaling pathway	24/2184	136/22345	0.003127173	0.024037321	Adm/Adrb1/Apln/App/Camk2b/Cry1/Gpr158/Grk3/Grk5/Grk6/Grm5/Htr1b/Itgb1/Myh9/Pde10a/Pde4b/Ppp3ca/Prmt5/Rgs2/Rgs7/Ric8a/Rock2/Snca/Tulp3	24
GO:0046777	GO:0046777	protein autophosphorylation	37/2184	238/22345	0.003128453	0.024037321	Cad/Camk2b/Camkk2/Cdk12/Clk1/Clk4/Csnk1g3/Ddr2/Ddx3x/Eif2s1/Eng/Flt1/Flt4/Fyn/Gfra2/Grk5/Hspa9/Impact/Insr/Irak1/Lck/Lyn/Map3k20/Map3k3/Mapk14/Mapk7/Mark3/Pdgfb/Ptk2/Rap2c/Riok2/Slk/Smg1/Stk24/Stk39/Trim28/Vegfa	37
GO:0006486	GO:0006486	protein glycosylation	32/2184	198/22345	0.003133682	0.024037321	Alg1/Alg11/Alg3/Arfgef1/B3galt6/B3gnt2/Dolpp1/Ext1/Extl1/Fut4/Fut8/Galnt7/Gxylt2/Krtcap2/Mogs/Ostc/Plod3/Pofut2/Poglut2/Psen1/Rxylt1/Slc35c2/St3gal1/St3gal6/St8sia1/St8sia4/Stt3a/Tet3/Tmtc2/Tmtc3/Trak2/Xxylt1	32
GO:0043413	GO:0043413	macromolecule glycosylation	32/2184	198/22345	0.003133682	0.024037321	Alg1/Alg11/Alg3/Arfgef1/B3galt6/B3gnt2/Dolpp1/Ext1/Extl1/Fut4/Fut8/Galnt7/Gxylt2/Krtcap2/Mogs/Ostc/Plod3/Pofut2/Poglut2/Psen1/Rxylt1/Slc35c2/St3gal1/St3gal6/St8sia1/St8sia4/Stt3a/Tet3/Tmtc2/Tmtc3/Trak2/Xxylt1	32
GO:0032728	GO:0032728	positive regulation of interferon-beta production	Dec-84	51/22345	0.003141015	0.024037321	Arrdc4/Ddx3x/Ifih1/Isg15/Polr3a/Polr3b/Polr3d/Sting1/Tlr3/Tomm70a/Trim65/Zc3hav1	12
GO:0061005	GO:0061005	cell differentiation involved in kidney development	Dec-84	51/22345	0.003141015	0.024037321	Ampd2/Asxl1/Ext1/Jag1/Lif/Mef2c/Mtss1/Pdgfb/Ptpro/Shh/Wwtr1/Yap1	12
GO:0098586	GO:0098586	cellular response to virus	Dec-84	51/22345	0.003141015	0.024037321	Arf1/Bax/Ddx3x/Ext1/Hif1a/Mapk14/Nfkb1/Rrp1b/Smad3/Tlr3/Tomm70a/Zc3hav1	12
GO:0043525	GO:0043525	positive regulation of neuron apoptotic process	18/2184	92/22345	0.003177179	0.024252598	Aimp2/App/Atf4/Bax/Bbc3/Bdnf/Cdc34/Ddit3/Egr1/Hdac4/Kcnma1/Map2k4/Mapk8/Nupr1/Pmaip1/Traf7/Trp53/Ube2m	18
GO:0060420	GO:0060420	regulation of heart growth	18/2184	92/22345	0.003177179	0.024252598	Adrb1/Ccn4/Ccnd2/Cited2/Ctdp1/Cxadr/Ddx39b/Dusp6/Hdac2/Mapk1/Mapk14/Mef2c/Prox1/Pten/Rgs2/Tomm70a/Yap1/Yy1	18
GO:0043112	GO:0043112	receptor metabolic process	17/2184	85/22345	0.003214609	0.02445014	Ache/Ap1ar/Fut8/Gria2/Gria3/Ide/Inpp5f/Ldlr/Mtmr2/Plekha3/Psen1/Ptpn1/Ptpn2/Rnf43/Smurf1/Snca/Znrf3	17
GO:0006626	GO:0006626	protein targeting to mitochondrion	16/2184	78/22345	0.003215206	0.02445014	Agk/Bid/Cdkn2a/Chchd4/Hspa4/Hspd1/Pdcd5/Timm10/Timm17a/Timm23/Timm8a1/Timm9/Tomm20/Tomm40/Tomm5/Tomm70a	16
GO:0014009	GO:0014009	glial cell proliferation	16/2184	78/22345	0.003215206	0.02445014	Areg/Cdkn2b/Cers2/Cx3cl1/Etv5/Flt1/Il34/Lyn/Myc/Ntn1/Prkci/Ptk2/Shh/Slc7a5/Sox11/Trp53	16
GO:0015980	GO:0015980	energy derivation by oxidation of organic compounds	47/2184	321/22345	0.003289027	0.024980054	Acly/Adra1b/Adrb1/Adsl/Bax/Bdnf/Bid/Chchd4/Cs/Cycs/Dlat/Esrrb/Gadd45gip1/Grb10/Gys1/Hif1a/Ide/Idh3a/Insr/Ireb2/Irs1/Irs2/Ldha/Mtfr1/Mybbp1a/Myc/Ndufab1/Ndufc2/Nfatc3/Nupr1/Opn3/Pnpt1/Ppp1ca/Prelid1/Ptges3/Pum2/Pygm/Sco2/Shmt2/Slc25a22/Slc25a25/Snca/Trap1/Trex1/Trp53/Uqcrq/Vps54	47
GO:0031098	GO:0031098	stress-activated protein kinase signaling cascade	39/2184	255/22345	0.00330049	0.025035626	App/Atf7/Bmp2/Dact1/Dlg1/Dusp1/Eda2r/Ercc6/F2rl1/Flt4/Gadd45a/Hmgcr/Irak1/Ltbr/Lyn/Map2k3/Map2k4/Map3k20/Map3k3/Map3k7/Mapk1/Mapk14/Mapk8/Mfhas1/Mid1/Nfkb1/Prmt1/Ptger4/Ptk2/Ripk2/Ror2/Sfrp2/Sh3rf3/Smad3/Stk39/Tlr3/Traf4/Vegfa/Zfp110	39
GO:0010663	GO:0010663	positive regulation of striated muscle cell apoptotic process	Aug-84	27/22345	0.003337015	0.02521764	Eif5a/Fndc1/Hmgcr/Igfbp3/Mapk8/Pten/Trp53/Zfas1	8
GO:0045821	GO:0045821	positive regulation of glycolytic process	Aug-84	27/22345	0.003337015	0.02521764	App/Esrrb/Insr/Mlx/Myc/P2rx7/Prkaa2/Psen1	8
GO:0046426	GO:0046426	negative regulation of receptor signaling pathway via JAK-STAT	Aug-84	27/22345	0.003337015	0.02521764	Gbp3/Hmga2/Inpp5f/Ptpn2/Sac3d1/Sh2b3/Socs3/Suz12	8
GO:0035196	GO:0035196	miRNA processing	Nov-84	45/22345	0.003356249	0.025268117	Ddx3x/Dgcr8/Ncbp1/Pum1/Pum2/Pus10/Srrt/Srsf3/Trp53/Trub1/Tut4	11
GO:0042771	GO:0042771	intrinsic apoptotic signaling pathway in response to DNA damage by p53 class mediator	Nov-84	45/22345	0.003356249	0.025268117	Aen/Bbc3/Cdkn1a/Hnrnpk/Nupr1/Phlda3/Pmaip1/Rpl26/Rps27l/Tmem109/Trp53	11
GO:0046326	GO:0046326	positive regulation of glucose import	Nov-84	45/22345	0.003356249	0.025268117	Gpc3/Insr/Irs1/Irs2/Mapk14/Mef2a/Opn3/Osbpl8/Prkci/Rap1a/Rhoq	11
GO:0001666	GO:0001666	response to hypoxia	36/2184	231/22345	0.003383063	0.025438278	Arnt/Bmp2/Cited2/Dnmt3a/Egln3/Egr1/Eif4ebp1/Eng/Flt1/Fndc1/Fzd4/Grin2b/Hif1a/Hmox1/Hyou1/Itpr1/Kcnma1/Lif/Loxl2/Mmp2/Myc/Nfatc3/P2rx3/Plk3/Pten/Ptgis/Pygm/Rock2/Ryr2/Smad3/Trp53/Ubqln1/Vegfa/Vldlr/Wtip/Zfas1	36
GO:0072527	GO:0072527	pyrimidine-containing compound metabolic process	13/2184	58/22345	0.003397705	0.025516597	Cad/Cmpk1/Dctd/Entpd7/Mapk1/Shmt1/Slc19a2/Slc4a7/Tet3/Uck2/Umps/Upp1/Uprt	13
GO:0002573	GO:0002573	myeloid leukocyte differentiation	40/2184	264/22345	0.003491193	0.026151195	App/Asxl2/Bmp2/Ccn4/Cdk6/Cebpa/Cited2/Esrra/F2rl1/Fasn/Fbn1/Gpc3/Gpr68/Hax1/Hsf1/Il34/Inpp4b/Ireb2/Junb/Kitl/Lif/Lrrk1/Ltbr/Lyn/Mapk14/Mef2c/Myc/Ninj1/Pla2g3/Ppargc1b/Ppp3ca/Psen1/Ptpn2/Relb/Ror2/Runx1/Sh3pxd2a/Trf/Vegfa/Vps54	40
GO:0031668	GO:0031668	cellular response to extracellular stimulus	40/2184	264/22345	0.003491193	0.026151195	Asns/Atf4/Atxn3/Bmt2/Cdkn1a/Cdkn2b/Eif2s1/Eif4g1/Ercc6/Gas6/Gcn1/Hspa5/Impact/Ireb2/Itfg2/Itga6/Ldha/Lpl/Mapk1/Mapk8/Mios/Mlx/Mybbp1a/Nuak2/P2rx7/Pmaip1/Postn/Ppan/Prkaa2/Prkab1/Prr5/Rheb/Rrp8/Sec13/Seh1l/Sesn2/Sfrp2/Stk24/Trp53/Xbp1	40
GO:2000146	GO:2000146	negative regulation of cell motility	47/2184	322/22345	0.003495199	0.026151195	Adamts9/Angpt2/Ap1ar/Apex1/Apod/Bst2/Cers2/Cited2/Clic4/Cx3cl1/Dach1/Dusp1/Eng/Gadd45a/Gtpbp4/Hdac1/Hdac2/Igfbp3/Jag1/Klf4/Macir/Mcc/Mctp1/Mef2c/Myh9/Nav3/Osbpl8/Pdgfb/Pten/Ptger4/Ptk2/Ptprg/Ptprj/Ptprm/Rap2c/Sema3a/Sema6d/Serpinf1/Sfrp2/Shh/Sinhcaf/Spred1/Srgap2/Stc1/Stk24/Trp53inp1/Vash1	47
GO:0009112	GO:0009112	nucleobase metabolic process	Sep-84	33/22345	0.003518645	0.026196767	Cad/Cmpk1/Gart/Mapk1/Ppat/Prps1/Shmt1/Shmt2/Umps	9
GO:0051642	GO:0051642	centrosome localization	Sep-84	33/22345	0.003518645	0.026196767	Ccdc141/Cep83/Dlg1/Dync1li2/Kif5b/Nubp1/Plxna2/Syne1/Tmem201	9
GO:0072528	GO:0072528	pyrimidine-containing compound biosynthetic process	Sep-84	33/22345	0.003518645	0.026196767	Cad/Cmpk1/Shmt1/Slc19a2/Slc4a7/Uck2/Umps/Upp1/Uprt	9
GO:2000108	GO:2000108	positive regulation of leukocyte apoptotic process	Sep-84	33/22345	0.003518645	0.026196767	Bax/Bbc3/Cdkn2a/Lyn/Mef2c/Myc/P2rx7/Prelid1/Trp53	9
GO:0010662	GO:0010662	regulation of striated muscle cell apoptotic process	14/2184	65/22345	0.003561648	0.026484275	Eif5a/Fndc1/Hmgcr/Hsf1/Igfbp3/Mapk8/Naca/Npm1/Nupr1/Pdpk1/Pten/Sfrp2/Trp53/Zfas1	14
GO:0050792	GO:0050792	regulation of viral process	30/2184	184/22345	0.003624229	0.026883412	Banf1/Bst2/Ddx3x/Gbp3/Hmga2/Ifih1/Ifitm2/Ifitm3/Isg15/Larp1/Ly6e/Morc2a/Mx2/N4bp1/Nr5a2/Oasl1/Ppid/Prox1/Rad23a/Rsad2/Setdb1/Shfl/Tmem39a/Trim25/Trim27/Trim28/Trim62/Trim8/Ubp1/Zc3hav1	30
GO:0071248	GO:0071248	cellular response to metal ion	30/2184	184/22345	0.003624229	0.026883412	Abcb6/Adgrv1/Ank3/Cebpa/Clic4/Cpne2/Cpne7/Cpne8/Gabrb3/Grin2a/Hmox1/Hsf1/Ireb2/Junb/Kcna1/Mapk1/Mapk8/Mef2a/Mef2c/Mylk/Nfatc3/Nptx1/Prkaa2/Rasal1/Shh/Slc12a2/Snca/Stk39/Syt7/Trf	30
GO:0002040	GO:0002040	sprouting angiogenesis	23/2184	130/22345	0.003643223	0.026932339	Adamts9/Creb3l1/Efnb2/Epn2/Fgf1/Flt1/Flt4/Hdac7/Hif1a/Hmox1/Itga5/Itgb1/Jmjd6/Klf4/Loxl2/Map3k3/Plk2/Rhoj/Sh2b3/Shh/Spred1/Srpx2/Vegfa	23
GO:0072659	GO:0072659	protein localization to plasma membrane	45/2184	306/22345	0.003646451	0.026932339	Acsl3/Actr3/Ank2/Ank3/Atp1b3/Bcl2l1/Blzf1/Camk2b/Cask/Dlg1/Efr3a/Ehd4/Exoc5/Gas6/Golph3/Gorasp2/Gpr158/Grip1/Itgb1/Kif13a/Kif5b/Lama5/Lrrc7/Myl12a/Myo5b/Picalm/Prkci/Ptpn9/Rab11fip2/Rab26/Rab3b/Rack1/Rap1a/Rer1/Rhoq/Rock2/Sec23a/Sesn2/Slmap/Smurf1/Stx4a/Sytl2/Tspan5/Ttc7b/Zdhhc5	45
GO:0060425	GO:0060425	lung morphogenesis	15/2184	72/22345	0.003648667	0.026932339	Ext1/Hmga2/Lama1/Lif/Mapk1/Plod3/Sec24b/Shh/Sox11/Spry1/Spry2/Srsf6/Tmtc3/Tnc/Yap1	15
GO:0090559	GO:0090559	regulation of membrane permeability	15/2184	72/22345	0.003648667	0.026932339	Bak1/Bax/Bbc3/Bcl2l1/Bid/Bloc1s2/Gclc/Hk2/Ier3/Laptm4b/Pdcd6ip/Pmaip1/Rhot1/Trp53/Vdac2	15
GO:0002793	GO:0002793	positive regulation of peptide secretion	26/2184	153/22345	0.003684274	0.027161965	Acsl4/Apln/Cask/Chrm3/F2rl2/Gpr68/Hcfc1/Hif1a/Irs1/Irs2/Itpr1/Kif5b/Lif/Mcu/Myh9/Npy2r/Pck2/Pex5l/Ppp3cb/Prkar1a/Prkcb/Ptbp1/Ptger4/Rapgef4/Serp1/Stx4a	26
GO:0009127	GO:0009127	purine nucleoside monophosphate biosynthetic process	Jul-84	22/22345	0.003841518	0.028217866	Adsl/Ampd2/Atic/Gart/Gmps/Impdh2/Ppat	7
GO:0042790	GO:0042790	nucleolar large rRNA transcription by RNA polymerase I	Jul-84	22/22345	0.003841518	0.028217866	Ercc6/Mars1/Ncl/Nol11/Polr1e/Pwp1/Tcof1	7
GO:0072111	GO:0072111	cell proliferation involved in kidney development	Jul-84	22/22345	0.003841518	0.028217866	Bmp2/Bmp7/Egr1/Gpc3/Myc/Pdgfb/Shh	7
GO:0009086	GO:0009086	methionine biosynthetic process	May-84	12/22345	0.003905134	0.028546245	Mri1/Mtap/Mthfd2l/Mthfr/Mtrr	5
GO:0031126	GO:0031126	sno(s)RNA 3'-end processing	May-84	12/22345	0.003905134	0.028546245	Dkc1/Exosc10/Exosc2/Fbl/Tent4b	5
GO:0043628	GO:0043628	regulatory ncRNA 3'-end processing	May-84	12/22345	0.003905134	0.028546245	Dkc1/Exosc10/Exosc2/Fbl/Tent4b	5
GO:0070262	GO:0070262	peptidyl-serine dephosphorylation	May-84	12/22345	0.003905134	0.028546245	Dusp1/Ppm1f/Ppp1r15b/Ppp3ca/Swap70	5
GO:0002753	GO:0002753	cytosolic pattern recognition receptor signaling pathway	25/2184	146/22345	0.003924627	0.028654051	C1qbp/Cgas/Ddx3x/Dhx33/Dhx58/F2rl1/Hspa8/Ifih1/Ipo5/Mapk8/Nploc4/Oasl1/Peli1/Phb2/Pum1/Pum2/Ripk2/Rsad2/Sting1/Tlr3/Trim25/Ubqln1/Unc93b1/Usp15/Zc3hav1	25
GO:0010631	GO:0010631	epithelial cell migration	47/2184	324/22345	0.003941081	0.028739427	Adam9/Adamts9/Amotl1/Angpt2/Anxa3/Capn7/Ccbe1/Cdh5/Efnb2/Fgf1/Flt4/Gadd45a/Hdac7/Hif1a/Hmox1/Irs1/Irs2/Itgb1/Kitl/Klf4/Loxl2/Macir/Map2k3/Map3k3/Mcc/Mef2c/Myh9/Pdgfb/Pdpk1/Plk2/Ppm1f/Prox1/Pten/Ptk2/Ptp4a3/Ptprg/Ptprm/Rhoj/Rock2/Sema3a/Serpinf1/Shh/Spred1/Srpx2/Stc1/Vash1/Vegfa	47
GO:0043122	GO:0043122	regulation of canonical NF-kappaB signal transduction	33/2184	209/22345	0.003964692	0.028876729	Cth/Cul1/Cx3cl1/Ddx1/Ddx21/Dhx15/Dhx36/Dnaja3/Eda2r/F2rl1/Fyn/Gbp3/Hdac1/Irak1/Ltbr/Map3k7/Mtdh/Nup62/Peli1/Pidd1/Ppm1a/Prkcb/Ripk2/Tlr3/Traf3/Traf4/Trim25/Trim62/Trim8/Ube2i/Ube2n/Usp10/Zc3hav1	33
GO:0046902	GO:0046902	regulation of mitochondrial membrane permeability	13/2184	59/22345	0.003975661	0.028921738	Bak1/Bax/Bbc3/Bcl2l1/Bid/Bloc1s2/Gclc/Hk2/Ier3/Pmaip1/Rhot1/Trp53/Vdac2	13
GO:0003300	GO:0003300	cardiac muscle hypertrophy	21/2184	116/22345	0.004030454	0.029214741	Adra1b/Adrb1/Akap1/Bmp2/Ccn4/Ctdp1/Ddx39b/Glrx3/Inpp5f/Map2k4/Mef2a/Mef2c/Nfatc3/Ppp3ca/Ptk2/Rgs2/Rock2/Ryr2/Smad3/Tomm70a/Yy1	21
GO:0010657	GO:0010657	muscle cell apoptotic process	21/2184	116/22345	0.004030454	0.029214741	Atf4/Cdkn2a/Eif5a/Fndc1/Gria4/Hmgcr/Hmox1/Hsf1/Igfbp3/Map2k4/Mapk8/Naca/Npm1/Nupr1/Pdpk1/Pten/Rps6ka2/Sfrp2/Slc7a5/Trp53/Zfas1	21
GO:0030518	GO:0030518	intracellular steroid hormone receptor signaling pathway	21/2184	116/22345	0.004030454	0.029214741	Bdnf/Carm1/Cnot1/Cry1/Esrra/Esrrb/Esrrg/Fkbp4/Hdac1/Hmga2/Kmt2d/Mapk1/Ncoa3/Phb2/Ppargc1b/Ptges3/Rwdd1/Strn3/Ube3a/Yap1/Zmiz1	21
GO:0070534	GO:0070534	protein K63-linked ubiquitination	14/2184	66/22345	0.004122272	0.029844462	Cdkn2a/Ddx3x/Peli1/Plaa/Prpf19/Ripk2/Rnf126/Rnf4/Traf3/Trim27/Trim65/Ube2n/Ube2o/Zfp598	14
GO:0014032	GO:0014032	neural crest cell development	17/2184	87/22345	0.004131854	0.029876554	Bmp7/Cited2/Foxc1/Gbx2/Hif1a/Jag1/Kbtbd8/Kitl/Lama5/Mapk1/Nolc1/Sema3a/Sema3c/Sema4f/Sema6d/Shh/Tcof1	17
GO:0030002	GO:0030002	intracellular monoatomic anion homeostasis	Jun-84	17/22345	0.004146497	0.029876554	Ckb/Ptk2/Slc12a2/Spp1/Stc1/Stk39	6
GO:0031053	GO:0031053	primary miRNA processing	Jun-84	17/22345	0.004146497	0.029876554	Ddx3x/Dgcr8/Ncbp1/Pus10/Srrt/Srsf3	6
GO:0070206	GO:0070206	protein trimerization	Jun-84	17/22345	0.004146497	0.029876554	App/P2rx3/Pnpt1/Sigmar1/Slc1a5/Steap4	6
GO:0010811	GO:0010811	positive regulation of cell-substrate adhesion	24/2184	139/22345	0.004173262	0.030018439	Abi3bp/Arpc2/C1qbp/Cdk6/Col26a1/Disc1/Egfl6/Fbln2/Itga5/Itga6/Itgb1/Lims1/Myh9/Ninj1/Npnt/Npy2r/Pdgfb/Plekha2/Ppm1f/Prex1/Ptprj/Smad3/Spp1/Vegfa	24
GO:0000725	GO:0000725	recombinational repair	28/2184	170/22345	0.00418017	0.030018439	Actl6a/Cgas/Epc1/Epc2/Ercc5/Ercc6/Ino80/Kmt5a/Morf4l1/Morf4l2/Nucks1/Ppp4r2/Psmd14/Rbbp8/Rif1/Rnf169/Ruvbl1/Ruvbl2/Senp3/Sfpq/Sfr1/Smchd1/Tex15/Ube2n/Ubqln4/Usp51/Yy1/Zfp365	28
GO:0010658	GO:0010658	striated muscle cell apoptotic process	15/2184	73/22345	0.004186076	0.030018439	Eif5a/Fndc1/Hmgcr/Hsf1/Igfbp3/Mapk8/Naca/Npm1/Nupr1/Pdpk1/Pten/Rps6ka2/Sfrp2/Trp53/Zfas1	15
GO:0034340	GO:0034340	response to type I interferon	15/2184	73/22345	0.004186076	0.030018439	Eif4e2/Hdac4/Ifih1/Ifitm2/Ifitm3/Irak1/Isg15/Mx2/Ptpn2/Shfl/Shmt2/Sting1/Trex1/Trim65/Ythdf3	15
GO:0042752	GO:0042752	regulation of circadian rhythm	22/2184	124/22345	0.004245664	0.030409628	Adcy1/Adrb1/Cry1/Fxr1/Kdm2a/Kdm5c/Maged1/Mapk8/Mta1/Npy2r/Ppp1ca/Prkaa2/Prox1/Ptger4/Rbm4/Rock2/Sfpq/Siah2/Spsb4/Trp53/Ube3a/Usp7	22
GO:0007431	GO:0007431	salivary gland development	Oct-84	40/22345	0.004264856	0.030420664	Bmp7/Lama1/Lama5/Ntn4/Pdgfb/Plxna1/Sema3a/Sema3c/Shh/Xbp1	10
GO:1905475	GO:1905475	regulation of protein localization to membrane	33/2184	210/22345	0.004273503	0.030420664	Acsl3/Actr3/Ank3/Arpc2/Bbc3/Bcl2l1/Camk2b/Cemip/Dlg1/Fyn/Gpc3/Gpc4/Gpc6/Grip1/Itgb1/Kif5b/Myo5b/Nbea/Neto2/Pdcd5/Picalm/Pmaip1/Prkci/Ptpn9/Rab11fip2/Rack1/Rap1a/Rapgef4/Rer1/Rhoq/Shisa6/Stx4a/Zdhhc5	33
GO:0043931	GO:0043931	ossification involved in bone maturation	Aug-84	28/22345	0.004277434	0.030420664	Adamts12/Ano6/Asxl2/Bmp2/Ext1/Phospho1/Rflna/Xylt1	8
GO:0090200	GO:0090200	positive regulation of release of cytochrome c from mitochondria	Aug-84	28/22345	0.004277434	0.030420664	Bak1/Bax/Bbc3/Bid/Mllt11/Pdcd5/Pmaip1/Trp53	8
GO:1902894	GO:1902894	negative regulation of miRNA transcription	Aug-84	28/22345	0.004277434	0.030420664	App/Hdac2/Hdac4/Hif1a/Nfatc3/Pdgfb/Smad3/Yy1	8
GO:1905207	GO:1905207	regulation of cardiocyte differentiation	Aug-84	28/22345	0.004277434	0.030420664	Abi3bp/Bmp2/Ccnd2/Dhx36/Efnb2/Kat2a/Mef2c/Prickle1	8
GO:0007007	GO:0007007	inner mitochondrial membrane organization	Sep-84	34/22345	0.004377142	0.0309838	Afg3l2/Agk/Bax/Dnajc11/Immt/Myc/Timm10/Timm9/Tomm70a	9
GO:0035335	GO:0035335	peptidyl-tyrosine dephosphorylation	Sep-84	34/22345	0.004377142	0.0309838	Dusp1/Dusp6/Dusp7/Ptpn1/Ptpn13/Ptpn2/Ptpn9/Ptprj/Ptpro	9
GO:0048799	GO:0048799	animal organ maturation	Sep-84	34/22345	0.004377142	0.0309838	Adamts12/Ano6/Asxl2/Bmp2/Ext1/Mbtps2/Phospho1/Rflna/Xylt1	9
GO:0061842	GO:0061842	microtubule organizing center localization	Sep-84	34/22345	0.004377142	0.0309838	Ccdc141/Cep83/Dlg1/Dync1li2/Kif5b/Nubp1/Plxna2/Syne1/Tmem201	9
GO:0001881	GO:0001881	receptor recycling	Dec-84	53/22345	0.004397572	0.031091969	Ache/Ap1ar/Gria2/Gria3/Ide/Inpp5f/Ldlr/Plekha3/Psen1/Ptpn1/Ptpn2/Snca	12
GO:0090132	GO:0090132	epithelium migration	47/2184	326/22345	0.004434877	0.031319051	Adam9/Adamts9/Amotl1/Angpt2/Anxa3/Capn7/Ccbe1/Cdh5/Efnb2/Fgf1/Flt4/Gadd45a/Hdac7/Hif1a/Hmox1/Irs1/Irs2/Itgb1/Kitl/Klf4/Loxl2/Macir/Map2k3/Map3k3/Mcc/Mef2c/Myh9/Pdgfb/Pdpk1/Plk2/Ppm1f/Prox1/Pten/Ptk2/Ptp4a3/Ptprg/Ptprm/Rhoj/Rock2/Sema3a/Serpinf1/Shh/Spred1/Srpx2/Stc1/Vash1/Vegfa	47
GO:0030323	GO:0030323	respiratory tube development	37/2184	243/22345	0.004447362	0.03137053	Aimp2/Asxl1/Bmp2/Ccbe1/Cebpa/Dhcr7/Ext1/Fgf1/Flt4/Fndc3b/Gpc3/Hmga2/Jmjd6/Lama1/Lama5/Lif/Man1a2/Man2a1/Mapk1/Plod3/Ppp1ca/Ppp3r1/Ptges3/Sec24b/Shh/Sox11/Spry1/Spry2/Srsf6/Tmtc3/Tnc/Tnrc6c/Traf4/Tulp3/Vegfa/Yap1/Zic3	37
GO:0009266	GO:0009266	response to temperature stimulus	27/2184	163/22345	0.004483732	0.031590171	Adrb1/Aldh18a1/Ano3/Atxn3/Chordc1/Dhx36/Dnaja2/Dnaja3/Eif2b1/Eif2b3/Eif2s1/Fgf1/Gclc/Hmox1/Hsf1/Hsp90ab1/Htr1b/Htra2/Irak1/Metrnl/Myof/P2rx3/St8sia1/Tcim/Tpr/Trp53inp1/Xylt1	27
GO:2001236	GO:2001236	regulation of extrinsic apoptotic signaling pathway	28/2184	171/22345	0.004543931	0.031976988	App/Bcl2l1/Bid/Birc6/Cx3cl1/Ddx3x/Faf1/Fyn/Gclc/Gclm/Hmox1/Htra2/Icam1/Itga6/Ltbr/Mapk7/Pmaip1/Ppp1ca/Ppp2r1b/Psme3/Pten/Sfrp2/Siah2/Stx4a/Tnfrsf22/Unc5b/Vegfa/Yap1	28
GO:0030308	GO:0030308	negative regulation of cell growth	32/2184	203/22345	0.004617639	0.032457862	Actr3/Bbc3/Bst2/Cdkn1a/Cdkn2a/Ctdp1/Cth/Ddx3x/Dnajc2/Ifrd1/Map2/Ntn1/P3h1/Psrc1/Pten/Ptprj/Rack1/Rerg/Rgs2/Sema3a/Sema3c/Sema4f/Sema6d/Serpine2/Sesn2/Sfrp2/Smad3/St7l/Tomm70a/Trp53/Yy1/Zmat3	32
GO:0030500	GO:0030500	regulation of bone mineralization	17/2184	88/22345	0.004665325	0.032716878	Adgrv1/Ano6/Asxl2/Atp2b1/Bmp2/Bmp7/Cd276/Ddr2/Fbn2/Hif1a/Isg15/Mef2c/P2rx7/Phospho1/Rflna/Smad3/Tent5a	17
GO:0032784	GO:0032784	regulation of DNA-templated transcription elongation	17/2184	88/22345	0.004665325	0.032716878	Alyref/Cdk12/Cdk13/Ddx39b/Eaf1/Ell2/Ercc6/Hnrnpu/Leo1/Med10/Med14/Ncbp1/Nelfa/Scaf8/Shh/Thoc1/Wdr43	17
GO:0046545	GO:0046545	development of primary female sexual characteristics	22/2184	125/22345	0.004688241	0.03283944	2610005L07Rik/Adrm1/Bax/Bcl2l1/Dach1/Ereg/Foxc1/Fst/Fzd4/Hnrnpk/Insr/Kitl/Mmp2/Myh9/Nupr1/Pla2g4a/Plekha1/Ptger4/Runx1/Schip1/Ube3a/Vegfa	22
GO:0050678	GO:0050678	regulation of epithelial cell proliferation	58/2184	421/22345	0.004737448	0.033145671	Apln/Bax/Bid/Cask/Ccnd1/Ccnd2/Cdc25a/Cdk6/Cdkn2a/Cdkn2b/Cxadr/Dlg1/Efnb2/Eng/Etv4/Fgf1/Flt1/Flt4/Gpc3/Hmga2/Hmox1/Hsf1/Hspg2/Irs2/Itpr1/Jag1/Lama5/Lims1/Maged1/Mcc/Mef2c/Mtss1/Myc/Npm1/Nupr1/Pdgfb/Phb2/Prox1/Pten/Ptprm/Serpinb5/Serpinf1/Sfrp2/Shh/Six4/Smad3/Sox11/Srsf6/St8sia1/Sulf2/Suz12/Vash1/Vegfa/Wdr77/Xbp1/Yap1/Zeb1/Zfas1	58
GO:0006406	GO:0006406	mRNA export from nucleus	14/2184	67/22345	0.004752409	0.033173464	Alyref/Ddx39a/Ddx39b/Eif4a3/Fyttd1/Ncbp1/Nsun2/Nup88/Nxf1/Srsf3/Thoc1/Thoc2/Tpr/Zc3h11a	14
GO:0009064	GO:0009064	glutamine family amino acid metabolic process	14/2184	67/22345	0.004752409	0.033173464	Aldh18a1/Asns/Ass1/Cad/Dglucy/Fpgs/Gclc/Gclm/Gls/Gmps/Got1/Phgdh/Ppat/Pycr1	14
GO:0010633	GO:0010633	negative regulation of epithelial cell migration	15/2184	74/22345	0.00478625	0.033332612	Adamts9/Angpt2/Gadd45a/Klf4/Macir/Mcc/Mef2c/Pten/Ptprg/Ptprm/Sema3a/Serpinf1/Spred1/Stc1/Vash1	15
GO:1904029	GO:1904029	regulation of cyclin-dependent protein kinase activity	15/2184	74/22345	0.00478625	0.033332612	Bccip/Ccnd1/Ccnd2/Ccng1/Ccnjl/Cdkn1a/Cdkn2a/Cdkn2b/Gtpbp4/Hsp90ab1/Pkd1/Prox1/Psrc1/Pten/Tfap4	15
GO:0006383	GO:0006383	transcription by RNA polymerase III	Nov-84	47/22345	0.004803915	0.033378643	Bdp1/Ddx21/Dhx36/Ercc6/Gtf3c4/Ice1/Mybbp1a/Polr3d/Polr3e/Smarca5/Snapc4	11
GO:0034968	GO:0034968	histone lysine methylation	Nov-84	47/22345	0.004803915	0.033378643	Auts2/Dot1l/Hcfc1/Kansl2/Nelfa/Setd1a/Setdb1/Smyd2/Smyd5/Suz12/Wdr5	11
GO:1903532	GO:1903532	positive regulation of secretion by cell	54/2184	387/22345	0.004831411	0.033531106	Acsl4/Adam9/Apln/Arf1/Bcl2l1/Bmp2/Cacna1h/Cask/Cd2ap/Chrm3/F2rl1/F2rl2/Frmd4a/Golph3/Gpr158/Gpr68/Grin2b/Hcfc1/Hif1a/Irs1/Irs2/Itpr1/Kif5b/Lif/Mcu/Myh9/Myo5b/Npy2r/P2rx7/Pck2/Pcp4/Pdcd6ip/Pex5l/Pla2g3/Pla2g4a/Ppid/Ppp3cb/Prkar1a/Prkcb/Ptbp1/Ptger4/Rapgef4/Runx1/Sec24a/Serp1/Slc12a2/Snap25/Snca/Sox11/Spp1/Stx1b/Stx4a/Syt7/Tmem132a	54
GO:0006302	GO:0006302	double-strand break repair	43/2184	294/22345	0.004864806	0.033724111	Actl6a/Atrip/Babam2/Brd7/Cgas/Ddx1/Epc1/Epc2/Ercc5/Ercc6/Ercc8/Hmga2/Hsf1/Ino80/Kdm2a/Kmt5a/Lig3/Morf4l1/Morf4l2/Mta1/Nucks1/Otub2/Phf10/Ppp4r2/Prpf19/Psmd14/Rbbp8/Rif1/Rnf169/Ruvbl1/Ruvbl2/Senp3/Sfpq/Sfr1/Slf2/Smchd1/Tex15/Trp53/Ube2n/Ubqln4/Usp51/Yy1/Zfp365	43
GO:0045185	GO:0045185	maintenance of protein location	19/2184	103/22345	0.004898386	0.033894347	Ank3/Faf1/Fbn1/Fbn2/Golph3/Hk2/Hnrnpu/Hspa5/Insig1/Kdelr2/Ltbp1/Morc3/Pex5l/Pkd1/Ptprm/Rer1/Syne1/Tmsb10/Tmsb4x	19
GO:0045088	GO:0045088	regulation of innate immune response	63/2184	465/22345	0.00490059	0.033894347	Akirin2/App/Banf1/C1qbp/Cd14/Cgas/Ddx3x/Dhx33/Dhx58/Dnaja3/Ecsit/Eif4e2/Ereg/F2rl1/Gbp3/Gfer/H2-Q10/H2-T10/Hspa8/Hspd1/Ifih1/Ipo5/Irak1/Isg15/Lyar/Lyn/Map3k7/Mapk8/Mfhas1/N4bp1/Ninj1/Nploc4/Oasl1/Otud4/Pcbp2/Pdpk1/Peli1/Phb2/Polr3b/Polr3d/Ptpn2/Pum1/Pum2/Pvr/Rab11fip2/Ripk2/Rps6ka3/Rsad2/Sfpq/Sting1/Tlr3/Tomm70a/Traf3/Trex1/Trim25/Trim62/Ubqln1/Unc93b1/Usp15/Ythdf3/Zc3hav1/Zdhhc5/Znrf1	63
GO:0045732	GO:0045732	positive regulation of protein catabolic process	32/2184	204/22345	0.004976428	0.034328774	Adam9/Ankib1/App/Arih1/Atxn3/Cop1/Dact1/Dcaf1/Dda1/Faf1/Gclc/Gpc3/Herpud1/Ier3/Ldlr/Mapk8/Mdm2/Nupr1/Plk2/Plk3/Prickle1/Psen1/Rack1/Rad23a/Rhbdd1/Sh3rf3/Snx9/Tmtc3/Trib2/Trib3/Ubqln1/Ubr3	32
GO:0098739	GO:0098739	import across plasma membrane	32/2184	204/22345	0.004976428	0.034328774	Adrb1/Atp1b3/Dlg1/Fyn/Irs2/Itgb1/Kcnd3/Kcnj12/Lrp2/Lrrc8c/Ppp3ca/Ppp3cb/Ppp3r1/Psen1/Rgs2/Septin2/Slc12a2/Slc12a4/Slc16a2/Slc19a1/Slc1a4/Slc1a5/Slc31a1/Slc38a2/Slc39a10/Slc43a1/Slc6a6/Slc6a9/Slc7a1/Slc7a3/Slc7a5/Slc9a7	32
GO:0090130	GO:0090130	tissue migration	47/2184	328/22345	0.004980619	0.034328774	Adam9/Adamts9/Amotl1/Angpt2/Anxa3/Capn7/Ccbe1/Cdh5/Efnb2/Fgf1/Flt4/Gadd45a/Hdac7/Hif1a/Hmox1/Irs1/Irs2/Itgb1/Kitl/Klf4/Loxl2/Macir/Map2k3/Map3k3/Mcc/Mef2c/Myh9/Pdgfb/Pdpk1/Plk2/Ppm1f/Prox1/Pten/Ptk2/Ptp4a3/Ptprg/Ptprm/Rhoj/Rock2/Sema3a/Serpinf1/Shh/Spred1/Srpx2/Stc1/Vash1/Vegfa	47
GO:0051897	GO:0051897	positive regulation of phosphatidylinositol 3-kinase/protein kinase B signal transduction	30/2184	188/22345	0.004986144	0.034328774	Arfgef1/C1qbp/Cx3cl1/Ddr2/Eng/F2rl1/Flt1/Gas6/Gdf15/Hax1/Hsp90ab1/Insr/Irs1/Irs2/Itgb1/Lrp2/Maz/Mfhas1/Mtdh/Osbpl8/Pdgfb/Prr5/Ptk2/Ptprj/Ror2/Spry2/Ube3a/Unc5b/Vav3/Vegfa	30
GO:0031445	GO:0031445	regulation of heterochromatin formation	Jul-84	23/22345	0.005062702	0.034737039	Apobec1/Baz1a/Morc2a/Pphln1/Setdb1/Tpr/Trim28	7
GO:0046037	GO:0046037	GMP metabolic process	Jul-84	23/22345	0.005062702	0.034737039	Adsl/Ampd2/Atic/Gart/Gmps/Impdh2/Ppat	7
GO:0120261	GO:0120261	regulation of heterochromatin organization	Jul-84	23/22345	0.005062702	0.034737039	Apobec1/Baz1a/Morc2a/Pphln1/Setdb1/Tpr/Trim28	7
GO:0040013	GO:0040013	negative regulation of locomotion	50/2184	354/22345	0.005141422	0.035096353	Adamts9/Angpt2/Ap1ar/Apex1/Apod/Bst2/Cers2/Cited2/Clic4/Cx3cl1/Dach1/Dusp1/Eng/Gadd45a/Gtpbp4/Hdac1/Hdac2/Igfbp3/Jag1/Klf4/Macir/Mcc/Mctp1/Mef2c/Myh9/Nav3/Osbpl8/Pdgfb/Pten/Ptger4/Ptk2/Ptpn2/Ptprg/Ptprj/Ptprm/Rap2c/Sema3a/Sema3c/Sema4f/Sema6d/Serpinf1/Sfrp2/Shh/Sinhcaf/Spred1/Srgap2/Stc1/Stk24/Trp53inp1/Vash1	50
GO:0090277	GO:0090277	positive regulation of peptide hormone secretion	25/2184	149/22345	0.005142545	0.035096353	Acsl4/Apln/Cask/Chrm3/F2rl2/Gpr68/Hcfc1/Hif1a/Irs1/Irs2/Itpr1/Kif5b/Lif/Mcu/Myh9/Pck2/Pex5l/Ppp3cb/Prkar1a/Prkcb/Ptbp1/Ptger4/Rapgef4/Serp1/Stx4a	25
GO:0010661	GO:0010661	positive regulation of muscle cell apoptotic process	Oct-84	41/22345	0.005155758	0.035096353	Atf4/Cdkn2a/Eif5a/Fndc1/Hmgcr/Igfbp3/Mapk8/Pten/Trp53/Zfas1	10
GO:0070849	GO:0070849	response to epidermal growth factor	Oct-84	41/22345	0.005155758	0.035096353	Arpc2/Eef1a1/Foxc1/Garem1/Ireb2/Mapk1/Mars1/Ncl/Tpr/Zpr1	10
GO:0071711	GO:0071711	basement membrane organization	Oct-84	41/22345	0.005155758	0.035096353	Col4a1/Ext1/Itgb1/Lama1/Lamb1/Lamc1/Ntn4/Plod3/Prickle1/Ric8a	10
GO:0099633	GO:0099633	protein localization to postsynaptic specialization membrane	Oct-84	41/22345	0.005155758	0.035096353	Dlg1/Gpc4/Gpc6/Nbea/Neto1/Neto2/Nptx1/Nptx2/Rap1a/Rapgef4	10
GO:0099645	GO:0099645	neurotransmitter receptor localization to postsynaptic specialization membrane	Oct-84	41/22345	0.005155758	0.035096353	Dlg1/Gpc4/Gpc6/Nbea/Neto1/Neto2/Nptx1/Nptx2/Rap1a/Rapgef4	10
GO:0048639	GO:0048639	positive regulation of developmental growth	34/2184	221/22345	0.005280042	0.03590191	Adnp/Adrb1/Bdnf/Ccn4/Ccnd2/Cdh4/Ddx39b/Disc1/Dlg1/Eif4g2/Hmga2/Hnrnpk/Hsf1/Insr/Mapk1/Mapk14/Mef2c/Myo5b/Naca/Ntn1/Picalm/Plaa/Prox1/Ptger4/Pum2/Rasal1/Rpl4/Serp1/Sh3pxd2b/Slc23a2/Smurf1/Vegfa/Yap1/Ybx3	34
GO:0043500	GO:0043500	muscle adaptation	23/2184	134/22345	0.005350055	0.036337045	Adrb1/Akap1/Bmp2/Ccn4/Cmya5/Ctdp1/Ddx39b/Glrx3/Hdac4/Inpp5f/Klf4/Mef2a/Mef2c/Nfatc3/Ppp3ca/Ptk2/Rgs2/Rock2/Smad3/Tbce/Tead1/Tomm70a/Yy1	23
GO:0000288	GO:0000288	nuclear-transcribed mRNA catabolic process, deadenylation-dependent decay	13/2184	61/22345	0.005369314	0.036426871	Caprin1/Cnot1/Cnot6l/Dcp2/Dhx36/Eif4enif1/Exosc2/Exosc9/Hnrnpu/Pabpc1/Syncrip/Tent4b/Tnrc6c	13
GO:0016575	GO:0016575	histone deacetylation	Aug-84	29/22345	0.005409066	0.036655376	Baz2a/Hdac1/Hdac2/Hdac4/Hdac7/Mta1/Rrp8/Smarca5	8
GO:0048545	GO:0048545	response to steroid hormone	37/2184	246/22345	0.005445414	0.036860322	Acsbg1/Adam9/Adra1b/Alpl/Areg/Ass1/Bdnf/Carm1/Cnot1/Cry1/Eif4e/Eif4ebp1/Esrra/Esrrb/Esrrg/Fibin/Fkbp4/Hdac1/Hmga2/Hnrnpu/Kmt2d/Mapk1/Ncoa3/Pck2/Phb2/Ppargc1b/Ptges3/Rwdd1/Spp1/Stk39/Strn3/Tfap4/Ube3a/Uri1/Vps54/Yap1/Zmiz1	37
GO:0032008	GO:0032008	positive regulation of TOR signaling	14/2184	68/22345	0.00545809	0.036904758	Bmt2/Cul3/Gas6/Golph3/Mios/Rheb/Sec13/Seh1l/Sesn2/Sik3/Stambpl1/Telo2/Wac/Xbp1	14
GO:0009991	GO:0009991	response to extracellular stimulus	61/2184	450/22345	0.005498252	0.037134724	Adrb1/Adsl/Alpl/Asns/Atf4/Atxn3/Bax/Bmt2/Cad/Cdkn1a/Cdkn2b/Clic5/Ddit3/Eif2b1/Eif2s1/Eif4ebp1/Eif4g1/Ercc6/Fbn1/Foxk2/Gas6/Gcn1/Gdf15/Hspa5/Impact/Insr/Ireb2/Itfg2/Itga6/Larp1/Ldha/Ldlr/Lpl/Mapk1/Mapk14/Mapk8/Mios/Mlx/Mybbp1a/Nuak2/P2rx7/Pck2/Pmaip1/Postn/Ppan/Prkaa2/Prkab1/Prr5/Rasal2/Rheb/Rrp8/Sec13/Seh1l/Sesn2/Sfrp2/Slc25a25/Spp1/Stk24/Stk39/Trp53/Xbp1	61
GO:0006575	GO:0006575	cellular modified amino acid metabolic process	22/2184	127/22345	0.00568858	0.038233258	Aldh1l2/Ass1/Atic/Ckb/Fpgs/Gart/Gch1/Gcnt4/Mthfd1l/Mthfd2/Mthfd2l/Mthfr/Mtrr/Pla2g3/Plod2/Plod3/Sardh/Shmt1/Shmt2/Slc16a2/Vnn1/Vnn3	22
GO:0045685	GO:0045685	regulation of glial cell differentiation	18/2184	97/22345	0.005691755	0.038233258	Actr3/Atf5/Bin1/Bmp2/Hdac1/Hdac2/Hmga2/Il34/Ldlr/Lif/Prmt5/Prpf19/Rheb/Serpine2/Shh/Tenm4/Tnfrsf21/Zfp365	18
GO:0009220	GO:0009220	pyrimidine ribonucleotide biosynthetic process	Jun-84	18/22345	0.00571156	0.038233258	Cad/Cmpk1/Uck2/Umps/Upp1/Uprt	6
GO:0016074	GO:0016074	sno(s)RNA metabolic process	Jun-84	18/22345	0.00571156	0.038233258	Dkc1/Exosc10/Exosc2/Fbl/Nolc1/Tent4b	6
GO:0032897	GO:0032897	negative regulation of viral transcription	Jun-84	18/22345	0.00571156	0.038233258	Ifitm2/Ifitm3/Trim27/Trim62/Trim8/Ubp1	6
GO:0033631	GO:0033631	cell-cell adhesion mediated by integrin	Jun-84	18/22345	0.00571156	0.038233258	Adam9/Itga5/Npnt/Piezo1/Podxl/Swap70	6
GO:0071243	GO:0071243	cellular response to arsenic-containing substance	Jun-84	18/22345	0.00571156	0.038233258	Ddx3x/Dhx36/Gsto1/Hmox1/Hsf1/Slc38a2	6
GO:1905939	GO:1905939	regulation of gonad development	Jun-84	18/22345	0.00571156	0.038233258	Cited2/Dhx37/Insr/Nupr1/Runx1/Sema3a	6
GO:0042391	GO:0042391	regulation of membrane potential	65/2184	486/22345	0.005785423	0.038492389	Adrb1/Ank2/Ank3/Ano6/App/Atp1b3/Baiap2/Bak1/Bax/Bcl2l1/Bdnf/Bid/Bin1/Cacna1h/Cdkn2a/Cnih2/Cnr1/Cx3cl1/Cxadr/Dlg1/Eif4a3/Gabrb3/Gclc/Gclm/Got1/Grin2a/Grin2b/Grin2d/Kcna1/Kcnc4/Kcnd3/Kcnip1/Kcnk1/Kcnma1/Kif5b/Mef2c/Mllt11/Mtmr2/Myc/Ndufc2/Neto1/Npy2r/P2rx3/P2rx7/Pex5l/Piezo1/Plk2/Pmaip1/Ppp3ca/Prelid1/Psen1/Pten/Ptpn3/Pycr1/Rack1/Rapgef4/Rgs7/Rgs7bp/Rimbp2/Rnf122/Ryr2/Slc25a36/Slmap/Snca/Stx1b	65
GO:0035148	GO:0035148	tube formation	29/2184	182/22345	0.005815358	0.038492389	Adm/Bmp7/Brd2/Cited2/Fzd1/Gatad2a/Hif1a/Kat2a/Kdm2a/Lhx2/Lmo4/Lrp2/Luzp1/Map3k7/Mthfd1l/Mthfr/Nup50/Prickle1/Prkacb/Rock2/Rps7/Sec24b/Sfrp2/Shh/Six4/Tulp3/Vasp/Vegfa/Zic5	29
GO:0010639	GO:0010639	negative regulation of organelle organization	53/2184	382/22345	0.005829101	0.038492389	Ankrd27/Arfgef1/Arhgef2/Arpc2/Atxn7/Bak1/Bcl2l1/Bmp7/Camsap1/Capza1/Cdh5/Dcp2/Dync1li1/Eml4/Exosc10/Fkbp4/Gclc/Gdi2/Gmfb/Gnl3l/Hnrnpu/Huwe1/Ier3/Kat2a/Lif/Map2/Mid1/Mtbp/Nat10/Nav3/Npm1/Nubp1/Nupr1/Pinx1/Plekhh2/Prelid1/Rps6ka2/Smarca5/Snca/Sptan1/Sub1/Swap70/Tent4b/Tmem39a/Tmsb10/Tmsb4x/Tpr/Trim9/Trp53/Usp10/Yap1/Zfp207/Zwint	53
GO:0001682	GO:0001682	tRNA 5'-leader removal	May-84	13/22345	0.005839521	0.038492389	Pop1/Pop5/Rpp14/Rpp40/Ssb	5
GO:0006415	GO:0006415	translational termination	May-84	13/22345	0.005839521	0.038492389	Abce1/Eif5a/Etf1/Gspt1/Shfl	5
GO:0006983	GO:0006983	ER overload response	May-84	13/22345	0.005839521	0.038492389	Bid/Ddit3/Hspa5/Ppp1r15b/Trp53	5
GO:0031453	GO:0031453	positive regulation of heterochromatin formation	May-84	13/22345	0.005839521	0.038492389	Morc2a/Pphln1/Setdb1/Tpr/Trim28	5
GO:0051571	GO:0051571	positive regulation of histone H3-K4 methylation	May-84	13/22345	0.005839521	0.038492389	Auts2/Hcfc1/Kansl2/Nelfa/Wdr5	5
GO:0070444	GO:0070444	oligodendrocyte progenitor proliferation	May-84	13/22345	0.005839521	0.038492389	Lrp2/Lyn/Mios/Shh/Trf	5
GO:0071360	GO:0071360	cellular response to exogenous dsRNA	May-84	13/22345	0.005839521	0.038492389	Cgas/Ifih1/Sting1/Tlr3/Zc3hav1	5
GO:0090394	GO:0090394	negative regulation of excitatory postsynaptic potential	May-84	13/22345	0.005839521	0.038492389	Eif4a3/Mtmr2/Npy2r/Plk2/Pten	5
GO:0097421	GO:0097421	liver regeneration	May-84	13/22345	0.005839521	0.038492389	Ccnd1/Gfer/Hmox1/Itpr1/Sulf2	5
GO:0120263	GO:0120263	positive regulation of heterochromatin organization	May-84	13/22345	0.005839521	0.038492389	Morc2a/Pphln1/Setdb1/Tpr/Trim28	5
GO:2000622	GO:2000622	regulation of nuclear-transcribed mRNA catabolic process, nonsense-mediated decay	May-84	13/22345	0.005839521	0.038492389	Apobec1/Eif4a3/Hnrnpab/Secisbp2/Syncrip	5
GO:0051047	GO:0051047	positive regulation of secretion	59/2184	434/22345	0.00587808	0.038696491	Acsl3/Acsl4/Adam9/Apln/Arf1/Bcl2l1/Bmp2/Cacna1h/Cask/Cd2ap/Chrm3/F2rl1/F2rl2/Frmd4a/Golph3/Gpr158/Gpr68/Grin2b/Hcfc1/Hif1a/Irs1/Irs2/Itpr1/Kif5b/Lif/Mcu/Myh9/Myo5b/Npy2r/P2rx7/Pck2/Pcp4/Pdcd6ip/Pex5l/Pla2g3/Pla2g4a/Ppid/Ppp3ca/Ppp3cb/Prkar1a/Prkcb/Ptbp1/Ptger4/Rapgef4/Rhbdd1/Runx1/Sec24a/Serp1/Slc12a2/Snap25/Snca/Sox11/Spp1/Stx1b/Stx4a/Syt7/Sytl2/Tmem132a/Xbp1	59
GO:0061448	GO:0061448	connective tissue development	45/2184	314/22345	0.005883302	0.038696491	Abhd15/Adamts12/Adrm1/Bmp2/Bmp7/Carm1/Ccn4/Chst11/Chsy1/Col5a1/Creb5/Egr1/Esrra/Ext1/Hif1a/Hmga2/Hsd17b1/Hspg2/Kat2a/Loxl2/Lpl/Maf/Mapk14/Mef2c/Mef2d/Pdgfb/Pkd1/Prrx1/Pum2/Rasal2/Rflna/Ror2/Runx1/Serpinh1/Sfrp2/Sh3pxd2b/Sik3/Slc25a25/Smad3/Smad5/Sptlc2/Stc1/Sulf2/Xbp1/Zeb1	45
GO:0048675	GO:0048675	axon extension	24/2184	143/22345	0.006009072	0.039480717	Actr3/Adnp/Auts2/Bdnf/Cdh4/Dclk1/Disc1/Eif4g2/Hsp90ab1/Ifrd1/Itgb1/Lhx2/Map2/Myo5b/Ntn1/Plxna4/Rpl4/Sema3a/Sema3c/Sema4f/Sema6d/Smurf1/Vegfa/Wdr36	24
GO:0010907	GO:0010907	positive regulation of glucose metabolic process	Dec-84	55/22345	0.006027242	0.039519357	Adra1b/Cry1/Esrrb/Hif1a/Insr/Irs1/Irs2/Kat2a/Pmaip1/Ppp4r3a/Ptpn2/Wdr5	12
GO:0014897	GO:0014897	striated muscle hypertrophy	21/2184	120/22345	0.006034589	0.039519357	Adra1b/Adrb1/Akap1/Bmp2/Ccn4/Ctdp1/Ddx39b/Glrx3/Inpp5f/Map2k4/Mef2a/Mef2c/Nfatc3/Ppp3ca/Ptk2/Rgs2/Rock2/Ryr2/Smad3/Tomm70a/Yy1	21
GO:0043401	GO:0043401	steroid hormone mediated signaling pathway	21/2184	120/22345	0.006034589	0.039519357	Bdnf/Carm1/Cnot1/Cry1/Esrra/Esrrb/Esrrg/Fkbp4/Hdac1/Hmga2/Kmt2d/Mapk1/Ncoa3/Phb2/Ppargc1b/Ptges3/Rwdd1/Strn3/Ube3a/Yap1/Zmiz1	21
GO:0034765	GO:0034765	regulation of monoatomic ion transmembrane transport	65/2184	487/22345	0.006056202	0.039567201	Adrb1/Ank2/Ank3/Ano6/App/Arf1/Atp1b3/Bak1/Bax/Bin1/Cabp1/Cacna1h/Cacng8/Calm2/Cemip/Clic4/Clic5/Cx3cl1/Dlg1/Fkbp1a/Fyn/Gopc/Grin2a/Grin2d/Grip1/Grk6/Grm5/Gstm7/Gsto1/Itgb1/Kcna1/Kcnc1/Kcnc3/Kcnc4/Kcnd3/Kcnf1/Kcng1/Kcnip1/Kcnj12/Kcnma1/Kcnq5/Kcnv1/Kif5b/Lyn/Map3k7/Neto1/P2rx7/Pde4b/Phb2/Ppp3ca/Ppp3cb/Ppp3r1/Pten/Ptpn3/Rgs7/Ryr2/Slc6a9/Slmap/Snca/Stim2/Stk39/Tmem109/Ubqln1/Ubr3/Zfas1	65
GO:0046928	GO:0046928	regulation of neurotransmitter secretion	19/2184	105/22345	0.006067379	0.039567201	Bcl2l1/Cask/Cplx2/Gpr158/Grm8/Htr1b/Kcnc3/Kcnc4/Mctp1/Mef2c/P2rx7/Prkcb/Ptger4/Rap1a/Rap1b/Rhot1/Slc38a2/Snca/Stx1b	19
GO:0009743	GO:0009743	response to carbohydrate	34/2184	223/22345	0.006072331	0.039567201	Calcrl/Egr1/Eif2b1/Eif2b3/Gas6/Gpr68/Hcfc1/Hif1a/Hmgcr/Icam1/Irs2/Jagn1/Kif5b/Myh9/Nfkb1/P2rx3/Pck2/Pde1c/Pde3b/Ppp3ca/Ppp3cb/Prkaa2/Prkcb/Rab11fip2/Rack1/Rasal2/Rbm4/Rps6ka2/Sesn2/Stx4a/Tbc1d1/Tra2b/Xbp1/Zbed6	34
GO:0070085	GO:0070085	glycosylation	34/2184	223/22345	0.006072331	0.039567201	Alg1/Alg11/Alg3/Arfgef1/B3galt6/B3gnt2/B4galt6/Cog4/Dolpp1/Ext1/Extl1/Fut4/Fut8/Galnt7/Gxylt2/Krtcap2/Mogs/Ostc/Plod3/Pofut2/Poglut2/Psen1/Rxylt1/Slc35c2/St3gal1/St3gal6/St8sia1/St8sia4/Stt3a/Tet3/Tmtc2/Tmtc3/Trak2/Xxylt1	34
GO:2000179	GO:2000179	positive regulation of neural precursor cell proliferation	16/2184	83/22345	0.00607466	0.039567201	Cx3cl1/Disc1/Dmrta2/Hapln4/Hif1a/Itgb1/Lhx2/Lrp2/Lyn/Mapk8/Nes/Prox1/Setd1a/Shh/Trf/Vegfa	16
GO:0032412	GO:0032412	regulation of monoatomic ion transmembrane transporter activity	41/2184	281/22345	0.006105522	0.039725371	Adrb1/Ahcyl1/Ank2/Ank3/App/Atp1b3/Cabp1/Cacng5/Cacng8/Calm2/Chrm3/Cnih2/Dlg1/Fkbp1a/Gopc/Grin2a/Grip1/Grk6/Grm5/Gstm7/Gsto1/Itgb1/Kcna1/Kcnc1/Kcng1/Kif5b/Map3k7/Mef2c/Neto1/Pde4b/Phb2/Pten/Ptpn3/Ryr2/Shisa6/Slc6a9/Slmap/Stim2/Stk39/Ubqln1/Zfas1	41
GO:0006220	GO:0006220	pyrimidine nucleotide metabolic process	Oct-84	42/22345	0.006185966	0.040077394	Cad/Cmpk1/Dctd/Entpd7/Shmt1/Slc4a7/Uck2/Umps/Upp1/Uprt	10
GO:1901532	GO:1901532	regulation of hematopoietic progenitor cell differentiation	Oct-84	42/22345	0.006185966	0.040077394	Cdk6/Dhx36/Flt1/Foxc1/Hspa9/Kitl/Pdcd2/Pus7/Setd1a/Vegfa	10
GO:0051926	GO:0051926	negative regulation of calcium ion transport	15/2184	76/22345	0.00619583	0.040077394	Bin1/Cabp1/Calm2/Gstm7/Gsto1/Icam1/Map3k7/Ppp3ca/Ppp3cb/Ppp3r1/Stc1/Trim27/Ubqln1/Ubr3/Zfas1	15
GO:0060997	GO:0060997	dendritic spine morphogenesis	15/2184	76/22345	0.00619583	0.040077394	Abi2/Abi3bp/Actr3/Baiap2/Camk2b/Caprin1/Cask/Dhx36/Dock10/Myo5b/Prmt3/Pten/Septin7/Ube3a/Zfp365	15
GO:0070507	GO:0070507	regulation of microtubule cytoskeleton organization	26/2184	159/22345	0.006196224	0.040077394	Arhgef2/Atxn7/Camsap1/Cdh5/Dync1h1/Eml4/Fkbp4/Gnai1/Hnrnpu/Hsph1/Map1s/Map2/Mapk8/Mid1/Nav3/Nup62/Pde4dip/Pkd1/Prkaa2/Psrc1/Rae1/Rnf4/Senp6/Slain2/Snca/Tpr	26
GO:0010665	GO:0010665	regulation of cardiac muscle cell apoptotic process	13/2184	62/22345	0.006199451	0.040077394	Eif5a/Fndc1/Hmgcr/Hsf1/Igfbp3/Mapk8/Npm1/Nupr1/Pdpk1/Pten/Sfrp2/Trp53/Zfas1	13
GO:1902475	GO:1902475	L-alpha-amino acid transmembrane transport	14/2184	69/22345	0.006245581	0.040332424	Itgb1/Psen1/Rgs2/Septin2/Slc1a4/Slc1a5/Slc25a22/Slc38a2/Slc43a1/Slc6a9/Slc7a1/Slc7a3/Slc7a5/Slc7a6	14
GO:0043255	GO:0043255	regulation of carbohydrate biosynthetic process	20/2184	113/22345	0.00638418	0.041183418	Cry1/Esrrb/Grb10/Hif1a/Insr/Irs1/Irs2/Kat2a/Myh9/Nfkb1/Pdgfb/Ppp1ca/Ppp4r3a/Ptger4/Ptpn2/Ranbp2/Sesn2/Snca/Usp7/Wdr5	20
GO:0006418	GO:0006418	tRNA aminoacylation for protein translation	Jul-84	24/22345	0.006553758	0.042142272	Ears2/Farsa/Farsb/Gars/Mars1/Rars2/Yars2	7
GO:0031645	GO:0031645	negative regulation of nervous system process	Jul-84	24/22345	0.006553758	0.042142272	Ctsc/Kcnc4/Lpin1/Mtmr2/Npy2r/Pten/Tnfrsf21	7
GO:0042398	GO:0042398	cellular modified amino acid biosynthetic process	Jul-84	24/22345	0.006553758	0.042142272	Atic/Ckb/Fpgs/Gart/Gch1/Plod2/Plod3	7
GO:0000002	GO:0000002	mitochondrial genome maintenance	Sep-84	36/22345	0.006575721	0.042148839	Chchd4/Dnaja3/Lig3/Mef2a/Mrpl17/Sesn2/Slc25a36/Trp53/Twnk	9
GO:0009069	GO:0009069	serine family amino acid metabolic process	Sep-84	36/22345	0.006575721	0.042148839	Cth/Gart/Gclc/Gclm/Phgdh/Psat1/Shmt1/Shmt2/Txnrd1	9
GO:0010719	GO:0010719	negative regulation of epithelial to mesenchymal transition	Sep-84	36/22345	0.006575721	0.042148839	Pten/Sfrp2/Spred1/Spred2/Spred3/Spry1/Spry2/Trim62/Vegfa	9
GO:0010660	GO:0010660	regulation of muscle cell apoptotic process	19/2184	106/22345	0.006732017	0.04298057	Atf4/Cdkn2a/Eif5a/Fndc1/Gria4/Hmgcr/Hmox1/Hsf1/Igfbp3/Mapk8/Naca/Npm1/Nupr1/Pdpk1/Pten/Sfrp2/Slc7a5/Trp53/Zfas1	19
GO:0043502	GO:0043502	regulation of muscle adaptation	19/2184	106/22345	0.006732017	0.04298057	Adrb1/Akap1/Ccn4/Cmya5/Ctdp1/Ddx39b/Glrx3/Hdac4/Klf4/Mef2a/Mef2c/Ppp3ca/Ptk2/Rgs2/Rock2/Smad3/Tead1/Tomm70a/Yy1	19
GO:0000302	GO:0000302	response to reactive oxygen species	30/2184	192/22345	0.006753873	0.04298057	Adam9/Apex1/Apod/Cdkn2a/Ddr2/Ercc6/Fyn/Gch1/Hdac2/Hif1a/Hmox1/Hsf1/Kpna4/Lck/Map2k4/Mapk1/Mapk7/Mapk8/Mmp2/Plekha1/Plk3/Ppargc1b/Ppp1r15b/Ppp2cb/Rack1/Sesn2/Stk24/Trap1/Trex1/Trp53	30
GO:0001919	GO:0001919	regulation of receptor recycling	Aug-84	30/22345	0.00675531	0.04298057	Ache/Ap1ar/Gria2/Gria3/Inpp5f/Ldlr/Psen1/Snca	8
GO:0060252	GO:0060252	positive regulation of glial cell proliferation	Aug-84	30/22345	0.00675531	0.04298057	Etv5/Flt1/Lyn/Myc/Ntn1/Prkci/Ptk2/Slc7a5	8
GO:0061298	GO:0061298	retina vasculature development in camera-type eye	Aug-84	30/22345	0.00675531	0.04298057	Clic4/Col4a1/Fzd4/Hif1a/Lama1/Pdgfb/Rhoj/Slc4a7	8
GO:1904893	GO:1904893	negative regulation of receptor signaling pathway via STAT	Aug-84	30/22345	0.00675531	0.04298057	Gbp3/Hmga2/Inpp5f/Ptpn2/Sac3d1/Sh2b3/Socs3/Suz12	8
GO:0051262	GO:0051262	protein tetramerization	16/2184	84/22345	0.006839645	0.043471342	App/Cth/Farsa/Farsb/Gls/Gria2/Grin2b/Kcnc1/Kcnc3/Pkd1/Shmt1/Shmt2/Snca/Trp53/Usp16/Vasp	16
GO:0060078	GO:0060078	regulation of postsynaptic membrane potential	22/2184	129/22345	0.006858622	0.043546118	Adrb1/Ano6/App/Baiap2/Bdnf/Cx3cl1/Eif4a3/Gabrb3/Grin2a/Grin2b/Grin2d/Mef2c/Mtmr2/Neto1/Npy2r/Plk2/Ppp3ca/Pten/Rgs7/Rgs7bp/Snca/Stx1b	22
GO:0070988	GO:0070988	demethylation	Dec-84	56/22345	0.007004039	0.044418702	Apex1/Apobec1/Hnrnpab/Jmjd6/Kdm2a/Kdm7a/Mmachc/Otud4/Syncrip/Tet3/Trim28/Usp7	12
GO:0045089	GO:0045089	positive regulation of innate immune response	52/2184	377/22345	0.007021377	0.044418702	Akirin2/App/C1qbp/Cd14/Cgas/Ddx3x/Dhx33/Dhx58/Ecsit/Ereg/F2rl1/Gbp3/H2-Q10/H2-T10/Hspa8/Hspd1/Ifih1/Ipo5/Irak1/Lyn/Map3k7/Mapk8/Mfhas1/Ninj1/Nploc4/Oasl1/Otud4/Pdpk1/Peli1/Phb2/Polr3b/Polr3d/Pum1/Pum2/Pvr/Rab11fip2/Ripk2/Rps6ka3/Rsad2/Sfpq/Sting1/Tlr3/Tomm70a/Traf3/Trim25/Trim62/Ubqln1/Unc93b1/Usp15/Zc3hav1/Zdhhc5/Znrf1	52
GO:0009791	GO:0009791	post-embryonic development	23/2184	137/22345	0.007025482	0.044418702	Atf5/Bak1/Bax/Chst11/Crb1/Dhcr7/Flt1/Ireb2/Itpr1/Klf4/Morc3/Myo7a/Plekha1/Prdm1/Psen1/Schip1/Sema3c/Serp1/Siah1a/Tbce/Tmtc3/Vegfa/Vps54	23
GO:0030282	GO:0030282	bone mineralization	23/2184	137/22345	0.007025482	0.044418702	Adgrv1/Alpl/Ano6/Asxl2/Atf4/Atp2b1/Bmp2/Bmp7/Cd276/Ddr2/Fbn2/Gpc3/Hif1a/Isg15/Mef2c/Mtss1/P2rx7/Phospho1/Prickle1/Rflna/Smad3/Spp1/Tent5a	23
GO:0022604	GO:0022604	regulation of cell morphogenesis	40/2184	275/22345	0.007052306	0.044473008	Ache/Actr3/Ankrd27/Arhgap18/Baiap2/Bambi/Camk2b/Camsap1/Caprin1/Cask/Dhx36/Dlg1/Fblim1/Fgd1/Fmnl2/Fyn/Fzd4/Grip1/Hnrnpk/Icam1/Larp4/Myh9/Myl12a/Myo5b/Palmd/Picalm/Plaa/Plxna1/Plxna2/Plxna4/Prpf40a/Pten/Ptk2/Rasal1/Rhoj/Rhoq/Slc23a2/Smurf1/Vegfa/Wtip	40
GO:0032869	GO:0032869	cellular response to insulin stimulus	33/2184	217/22345	0.007057029	0.044473008	Atp2b1/Eif4ebp1/Esrra/Grb10/Hnrnpk/Ide/Insig1/Insr/Irs1/Irs2/Lpin1/Lpin3/Lpl/Mapk1/Ncl/Nucks1/Osbpl8/Pck2/Pde3b/Pdpk1/Pip4k2b/Prkcb/Prkci/Pten/Ptpn1/Ptpn2/Ptprj/Rbm4/Rhoq/Socs3/Srsf3/Trib3/Xbp1	33
GO:0003333	GO:0003333	amino acid transmembrane transport	18/2184	99/22345	0.007070899	0.044473008	Itgb1/Lrrc8c/Psen1/Rgs2/Septin2/Slc16a2/Slc1a4/Slc1a5/Slc25a22/Slc38a2/Slc38a7/Slc43a1/Slc6a6/Slc6a9/Slc7a1/Slc7a3/Slc7a5/Slc7a6	18
GO:0032091	GO:0032091	negative regulation of protein binding	18/2184	99/22345	0.007070899	0.044473008	Adnp/Bax/Carm1/Cdkn1a/Cdkn2a/Dact1/Disc1/Gnl3l/Hnrnpk/Map2/Mapk8/Myc/Nes/Pdgfb/Plk2/Rack1/Shh/Tdg	18
GO:0035418	GO:0035418	protein localization to synapse	18/2184	99/22345	0.007070899	0.044473008	Baiap2/Dlg1/Gpc4/Gpc6/Grin2a/Grip1/Kif5b/Lrrc7/Nbea/Neto1/Neto2/Nptx1/Nptx2/Rap1a/Rapgef4/Snap25/Stx1b/Stx4a	18
GO:0000079	GO:0000079	regulation of cyclin-dependent protein serine/threonine kinase activity	14/2184	70/22345	0.00712136	0.044627548	Bccip/Ccnd1/Ccnd2/Ccng1/Ccnjl/Cdkn1a/Cdkn2a/Cdkn2b/Gtpbp4/Pkd1/Prox1/Psrc1/Pten/Tfap4	14
GO:0010659	GO:0010659	cardiac muscle cell apoptotic process	14/2184	70/22345	0.00712136	0.044627548	Eif5a/Fndc1/Hmgcr/Hsf1/Igfbp3/Mapk8/Npm1/Nupr1/Pdpk1/Pten/Rps6ka2/Sfrp2/Trp53/Zfas1	14
GO:0046324	GO:0046324	regulation of glucose import	14/2184	70/22345	0.00712136	0.044627548	Gpc3/Grb10/Hk2/Insr/Irs1/Irs2/Mapk14/Mef2a/Myc/Opn3/Osbpl8/Prkci/Rap1a/Rhoq	14
GO:0031102	GO:0031102	neuron projection regeneration	13/2184	63/22345	0.007128532	0.044627548	Adm/Cers2/Gap43/Inpp5f/Klf4/Matn2/Mmp2/Prrx1/Pten/Pum2/Stk24/Tnc/Xylt1	13
GO:0022898	GO:0022898	regulation of transmembrane transporter activity	42/2184	292/22345	0.007132425	0.044627548	Adrb1/Ahcyl1/Ank2/Ank3/App/Atp1b3/Cabp1/Cacng5/Cacng8/Calm2/Chrm3/Cnih2/Dlg1/Fkbp1a/Gopc/Grin2a/Grip1/Grk6/Grm5/Gstm7/Gsto1/Itgb1/Kcna1/Kcnc1/Kcng1/Kif5b/Map3k7/Mef2c/Neto1/Pde4b/Phb2/Pten/Ptpn3/Ryr2/Shisa6/Slc6a9/Slmap/Snca/Stim2/Stk39/Ubqln1/Zfas1	42
GO:0042594	GO:0042594	response to starvation	31/2184	201/22345	0.007212573	0.045041375	Asns/Atf4/Atxn3/Bmt2/Cad/Cdkn1a/Ddit3/Eif2b1/Eif2s1/Eif4ebp1/Foxk2/Gas6/Gcn1/Hspa5/Impact/Itfg2/Larp1/Mapk1/Mapk8/Mios/Mybbp1a/Nuak2/Pck2/Pmaip1/Prkaa2/Rrp8/Seh1l/Sesn2/Stk24/Trp53/Xbp1	31
GO:0002791	GO:0002791	regulation of peptide secretion	39/2184	267/22345	0.007213483	0.045041375	Acsl4/Apln/Cask/Chrm3/Cnr1/F2rl1/F2rl2/Fbn1/Gpr68/Hcfc1/Hif1a/Hmga2/Hmgcr/Irs1/Irs2/Itpr1/Jagn1/Kif5b/Lif/Mcu/Myh9/Npy2r/Pck2/Pde1c/Pde3b/Pex5l/Ppp3ca/Ppp3cb/Prkar1a/Prkcb/Ptbp1/Ptger4/Rapgef4/Serp1/Slc25a22/Stx4a/Syt7/Tbc1d1/Zbed6	39
GO:0032006	GO:0032006	regulation of TOR signaling	25/2184	153/22345	0.007240943	0.045119518	Atxn3/Bmt2/Cul3/Gas6/Golph3/Hif1a/Itfg2/Mios/Nuak2/Prkaa2/Prkacb/Rheb/Sec13/Seh1l/Sesn2/Sik3/Slc7a1/Slc7a3/Stambpl1/Telo2/Ube2n/Ube3a/Usp7/Wac/Xbp1	25
GO:0044839	GO:0044839	cell cycle G2/M phase transition	25/2184	153/22345	0.007240943	0.045119518	Akap8/App/Atf5/Babam2/Calm2/Ccnd1/Ccng1/Cdc25a/Cdk6/Cdkn1a/Cdkn2a/Creb3l1/Esrrb/Fbxl7/Ier3/Kat14/Mbtps2/Nae1/Nes/Npm1/Pinx1/Rbbp8/Rcc2/Trp53/Ube2a	25
GO:0006888	GO:0006888	endoplasmic reticulum to Golgi vesicle-mediated transport	21/2184	122/22345	0.007308025	0.04526067	Arcn1/Arf1/Copb1/Cul3/Ergic1/Golt1b/Hyou1/Insig1/Kdelr2/Lman1/Mia2/Rab1a/Sec13/Sec23a/Sec24a/Sec24b/Sec24d/Sec31a/Tfg/Trappc8/Vapa	21
GO:0008585	GO:0008585	female gonad development	21/2184	122/22345	0.007308025	0.04526067	2610005L07Rik/Adrm1/Bax/Bcl2l1/Ereg/Foxc1/Fst/Fzd4/Hnrnpk/Insr/Kitl/Mmp2/Myh9/Nupr1/Pla2g4a/Plekha1/Ptger4/Runx1/Schip1/Ube3a/Vegfa	21
GO:0014896	GO:0014896	muscle hypertrophy	21/2184	122/22345	0.007308025	0.04526067	Adra1b/Adrb1/Akap1/Bmp2/Ccn4/Ctdp1/Ddx39b/Glrx3/Inpp5f/Map2k4/Mef2a/Mef2c/Nfatc3/Ppp3ca/Ptk2/Rgs2/Rock2/Ryr2/Smad3/Tomm70a/Yy1	21
GO:0038061	GO:0038061	non-canonical NF-kappaB signal transduction	21/2184	122/22345	0.007308025	0.04526067	Ank3/App/Birc3/Ddx3x/Hdac7/Irak1/Lims1/Litaf/Map3k7/Ndufc2/Nfkb1/Nfkb2/Phb2/Ppm1a/Ptp4a3/Relb/Tcim/Tlr3/Traf4/Trim44/Uaca	21
GO:0043534	GO:0043534	blood vessel endothelial cell migration	21/2184	122/22345	0.007308025	0.04526067	Amotl1/Angpt2/Cdh5/Efnb2/Gadd45a/Hdac7/Hif1a/Hmox1/Itgb1/Klf4/Map2k3/Map3k3/Mef2c/Myh9/Pdgfb/Plk2/Rhoj/Spred1/Srpx2/Vash1/Vegfa	21
GO:0051302	GO:0051302	regulation of cell division	29/2184	185/22345	0.007308571	0.04526067	Ahctf1/Bcl2l1/Birc6/Btc/Calm2/Cul3/Ereg/Esrrb/Fgf1/Garem1/Kat14/Kat2a/Kif13a/Myc/Myo19/Ncoa3/Nup62/Pdgfb/Pdxp/Plk3/Prdm15/Prpf40a/Sfrp2/Sgf29/Shh/Smyd5/Vegfa/Wdr5/Zzz3	29
GO:0071322	GO:0071322	cellular response to carbohydrate stimulus	27/2184	169/22345	0.007325863	0.045321273	Calcrl/Gas6/Gpr68/Hcfc1/Hif1a/Hmgcr/Icam1/Jagn1/Kif5b/Myh9/Nfkb1/Pck2/Pde1c/Pde3b/Ppp3ca/Ppp3cb/Prkaa2/Prkcb/Rab11fip2/Rack1/Rbm4/Rps6ka2/Stx4a/Tbc1d1/Tra2b/Xbp1/Zbed6	27
GO:0034314	GO:0034314	Arp2/3 complex-mediated actin nucleation	Oct-84	43/22345	0.007369332	0.045543526	Abi2/Actr3/Ap1ar/Arf1/Arpc1b/Arpc2/Arpc5l/Gmfb/Trim27/Wipf3	10
GO:0060993	GO:0060993	kidney morphogenesis	19/2184	107/22345	0.007454665	0.045976778	Asxl1/Bmp2/Bmp7/Dlg1/Fgf1/Fras1/Gcnt4/Gpc3/Hs3st3b1/Lama5/Lif/Maged1/Myc/Npnt/Ppp3ca/Shh/Six4/Vegfa/Wwtr1	19
GO:0070167	GO:0070167	regulation of biomineral tissue development	19/2184	107/22345	0.007454665	0.045976778	Adgrv1/Ano6/Asxl2/Atf4/Atp2b1/Bmp2/Bmp7/Cd276/Ddr2/Fbn2/Gas6/Hif1a/Isg15/Mef2c/P2rx7/Phospho1/Rflna/Smad3/Tent5a	19
GO:0062012	GO:0062012	regulation of small molecule metabolic process	53/2184	387/22345	0.007524014	0.046357142	Acsl4/Adra1b/App/Arv1/Bcl2l1/Bend3/Bmp2/Cnr1/Cry1/Dhcr7/Egr1/Eif6/Esrrb/Fgf1/Foxk2/Hdac4/Hif1a/Ier3/Igfbp3/Igfbp4/Insig1/Insr/Irs1/Irs2/Kat2a/Kcnma1/Ldlr/Mlx/Myc/Myh9/Ndufc2/Nfkb1/Nupr1/P2rx7/Pla2g3/Pla2g4a/Pmaip1/Ppp4r3a/Prkaa2/Prmt3/Prox1/Psen1/Ptpn2/Ranbp2/Sesn2/Snca/Trex1/Trib3/Trp53/Ttc39b/Ubr4/Usp7/Wdr5	53
GO:0043087	GO:0043087	regulation of GTPase activity	48/2184	344/22345	0.007541777	0.046419214	Adrb1/Agap1/Arfgef1/Arhgap29/Bin1/Cx3cl1/Dennd1a/Dock10/Eif2b1/Eif2s1/Eif5/F2rl1/Fgd1/Fzd10/Icam1/Itga6/Itgb1/Lims1/Mtss2/Picalm/Plxna1/Plxna2/Plxna4/Prex1/Rab11fip2/Rack1/Ralgapa1/Ralgapa2/Rap1a/Rapgef4/Rasal1/Rcc2/Rgl1/Rgs16/Rgs7/Rgs8/Ric1/Rrp1b/Sipa1l2/Sipa1l3/Snx18/Snx9/Spry1/Spry2/Srgap2/Tbc1d1/Vav3/Zc3h15	48
GO:0033500	GO:0033500	carbohydrate homeostasis	42/2184	293/22345	0.007560394	0.046486414	Adra1b/Ccn4/Cdkn2a/Cebpa/Cnr1/Cry1/Dhps/Fbn1/Fbn2/Foxk2/Gas6/Gpr68/Hcfc1/Hif1a/Hk2/Hmgcr/Icam1/Insr/Jagn1/Kif5b/Mcu/Myh9/Nucks1/Pck2/Pde1c/Pde3b/Ppp3ca/Ppp3cb/Prkaa2/Ptpn2/Ptprj/Rab11fip2/Rack1/Rbm4/Rps6/Sesn2/Stx4a/Tbc1d1/Tent4b/Tra2b/Xbp1/Zbed6	42
GO:0046931	GO:0046931	pore complex assembly	Jun-84	19/22345	0.007667177	0.047047172	Ahctf1/Ano6/Fxr1/Nup153/Nup205/P2rx7	6
GO:0098696	GO:0098696	regulation of neurotransmitter receptor localization to postsynaptic specialization membrane	Jun-84	19/22345	0.007667177	0.047047172	Gpc4/Gpc6/Nbea/Neto2/Rap1a/Rapgef4	6
GO:0055021	GO:0055021	regulation of cardiac muscle tissue growth	16/2184	85/22345	0.007680233	0.047079437	Adrb1/Ccn4/Ccnd2/Cited2/Ctdp1/Cxadr/Ddx39b/Hdac2/Mapk1/Mapk14/Mef2c/Pten/Rgs2/Tomm70a/Yap1/Yy1	16
GO:0032024	GO:0032024	positive regulation of insulin secretion	20/2184	115/22345	0.007769732	0.047531552	Acsl4/Cask/Chrm3/F2rl2/Gpr68/Hcfc1/Hif1a/Irs2/Itpr1/Kif5b/Mcu/Myh9/Pck2/Ppp3cb/Prkar1a/Prkcb/Ptbp1/Rapgef4/Serp1/Stx4a	20
GO:0042177	GO:0042177	negative regulation of protein catabolic process	20/2184	115/22345	0.007769732	0.047531552	Cyp51/Fyn/Grin2a/Hmgcr/Hsp90ab1/Laptm4b/N4bp1/Ptpn3/Ric1/Rybp/Serpine2/Sf3b3/Shh/Smad3/Snca/Tlk2/Tmem132a/Usp14/Usp7/Wac	20
GO:0090596	GO:0090596	sensory organ morphogenesis	45/2184	319/22345	0.007801657	0.047678549	Abi2/Atf4/Bak1/Bax/Bdnf/Bhlhe22/Bmp7/Cited2/Clic5/Col5a1/Crb1/Fjx1/Flt1/Gbx2/Hdac1/Hdac2/Hif1a/Insig1/Jag1/Lrig1/Man2a1/Mapk1/Myc/Myo7a/Nectin1/Ntn1/Pdgfb/Prdm1/Prkci/Prox1/Prrx1/Ptprm/Rdh13/Ror2/Sec24b/Shh/Six4/Slc4a7/Sox11/Spry2/Vegfa/Whrn/Yy1/Zeb1/Zic3	45
GO:0046887	GO:0046887	positive regulation of hormone secretion	30/2184	194/22345	0.007816513	0.047721039	Acsl4/Apln/Cask/Chrm3/F2rl2/Gpr68/Hcfc1/Hif1a/Irs1/Irs2/Itpr1/Kif5b/Lif/Mcu/Myh9/Pck2/Pex5l/Pla2g3/Ppp3cb/Prkar1a/Prkcb/Ptbp1/Ptger4/Rapgef4/Runx1/Serp1/Snap25/Sox11/Spp1/Stx4a	30
GO:0048193	GO:0048193	Golgi vesicle transport	40/2184	277/22345	0.007950807	0.048435165	Acsl3/Ank3/Ap1ar/Arcn1/Arf1/Arl1/Blzf1/Cog4/Copb1/Cul3/Ergic1/Exoc5/Golph3/Golt1b/Hyou1/Insig1/Kdelr2/Kif13a/Lman1/Mia2/Myo1b/Nbea/Pitpnb/Prkci/Rab1a/Rab26/Rab6a/Rack1/Rer1/Sec13/Sec23a/Sec24a/Sec24b/Sec24d/Sec31a/Sorcs1/Tfg/Trappc8/Vapa/Vps54	40
GO:0007435	GO:0007435	salivary gland morphogenesis	Sep-84	37/22345	0.007951185	0.048435165	Bmp7/Lama1/Lama5/Ntn4/Pdgfb/Plxna1/Sema3a/Sema3c/Shh	9
GO:0045333	GO:0045333	cellular respiration	34/2184	227/22345	0.00795755	0.048435165	Acly/Adsl/Bax/Bdnf/Bid/Chchd4/Cs/Cycs/Dlat/Gadd45gip1/Hif1a/Ide/Idh3a/Ireb2/Mtfr1/Mybbp1a/Myc/Ndufab1/Ndufc2/Nfatc3/Nupr1/Opn3/Pnpt1/Prelid1/Pum2/Sco2/Shmt2/Slc25a22/Slc25a25/Snca/Trap1/Trex1/Uqcrq/Vps54	34
GO:0002062	GO:0002062	chondrocyte differentiation	21/2184	123/22345	0.008022356	0.048780449	Adamts12/Bmp2/Ccn4/Chst11/Chsy1/Ext1/Hif1a/Hmga2/Hspg2/Loxl2/Maf/Mapk14/Mef2c/Mef2d/Rflna/Ror2/Runx1/Serpinh1/Sfrp2/Smad3/Sulf2	21
GO:0001505	GO:0001505	regulation of neurotransmitter levels	33/2184	219/22345	0.008085452	0.049056347	Bcl2l1/Cask/Cplx2/Ctbp2/Gpr158/Grm8/Htr1b/Itgb1/Kcnc3/Kcnc4/Lin7a/Mctp1/Mef2c/P2rx7/Prkcb/Psen1/Ptger4/Rab3b/Rap1a/Rap1b/Rhot1/Rimbp2/Slc38a2/Slc6a9/Snap25/Snca/Sptbn2/Stx1b/Stx4a/Syde1/Syt7/Trim9/Xbp1	33
GO:0050796	GO:0050796	regulation of insulin secretion	33/2184	219/22345	0.008085452	0.049056347	Acsl4/Cask/Chrm3/Cnr1/F2rl1/F2rl2/Fbn1/Gpr68/Hcfc1/Hif1a/Hmgcr/Irs1/Irs2/Itpr1/Jagn1/Kif5b/Mcu/Myh9/Pck2/Pde1c/Pde3b/Ppp3ca/Ppp3cb/Prkar1a/Prkcb/Ptbp1/Rapgef4/Serp1/Slc25a22/Stx4a/Syt7/Tbc1d1/Zbed6	33
GO:1903051	GO:1903051	negative regulation of proteolysis involved in protein catabolic process	14/2184	71/22345	0.008092104	0.049056347	Cdkn2a/Csnk2a2/Hsp90ab1/N4bp1/Psen1/Rpl23/Rpl5/Rps7/Rybp/Shh/Tlk2/Usp14/Usp7/Wac	14
GO:0051955	GO:0051955	regulation of amino acid transport	Dec-84	57/22345	0.008101154	0.049061953	Grin2b/Htr1b/Itgb1/P2rx7/Psen1/Rgs2/Septin2/Slc12a2/Slc38a2/Slc43a1/Slc7a5/Snca	12
GO:0090087	GO:0090087	regulation of peptide transport	39/2184	269/22345	0.008145009	0.049252442	Acsl4/Apln/Cask/Chrm3/Cnr1/F2rl1/F2rl2/Fbn1/Gpr68/Hcfc1/Hif1a/Hmga2/Hmgcr/Irs1/Irs2/Itpr1/Jagn1/Kif5b/Lif/Mcu/Myh9/Npy2r/Pck2/Pde1c/Pde3b/Pex5l/Ppp3ca/Ppp3cb/Prkar1a/Prkcb/Ptbp1/Ptger4/Rapgef4/Serp1/Slc25a22/Stx4a/Syt7/Tbc1d1/Zbed6	39
GO:0000096	GO:0000096	sulfur amino acid metabolic process	Aug-84	31/22345	0.008340051	0.049252442	Cth/Gclc/Gclm/Mri1/Mtap/Mthfd2l/Mthfr/Mtrr	8
GO:0045454	GO:0045454	cell redox homeostasis	Aug-84	31/22345	0.008340051	0.049252442	Apex1/Ddit3/Ero1a/Gclc/Glrx3/Gsr/Txnrd1/Txnrd3	8
GO:1902683	GO:1902683	regulation of receptor localization to synapse	Aug-84	31/22345	0.008340051	0.049252442	Cnih2/Gpc4/Gpc6/Itgb1/Nbea/Neto2/Rap1a/Rapgef4	8
GO:2000765	GO:2000765	regulation of cytoplasmic translation	Aug-84	31/22345	0.008340051	0.049252442	Cnbp/Dhx36/Eef2/Hnrnpu/Impact/Nmnat2/Rbm24/Syncrip	8
GO:0001829	GO:0001829	trophectodermal cell differentiation	Jul-84	25/22345	0.008347934	0.049252442	Bysl/Cited2/Cnot1/Cul3/Esrrb/Junb/Yap1	7
GO:0046697	GO:0046697	decidualization	Jul-84	25/22345	0.008347934	0.049252442	Cited2/Dcaf13/Junb/Lif/Mapk1/Pla2g4a/Ptgis	7
GO:1900101	GO:1900101	regulation of endoplasmic reticulum unfolded protein response	Jul-84	25/22345	0.008347934	0.049252442	Atf6/Bak1/Bax/Nck2/Ptpn1/Ptpn2/Xbp1	7
GO:0006188	GO:0006188	IMP biosynthetic process	May-84	14/22345	0.008361006	0.049252442	Adsl/Ampd2/Atic/Gart/Ppat	5
GO:0006555	GO:0006555	methionine metabolic process	May-84	14/22345	0.008361006	0.049252442	Mri1/Mtap/Mthfd2l/Mthfr/Mtrr	5
GO:0009173	GO:0009173	pyrimidine ribonucleoside monophosphate metabolic process	May-84	14/22345	0.008361006	0.049252442	Cad/Uck2/Umps/Upp1/Uprt	5
GO:0019511	GO:0019511	peptidyl-proline hydroxylation	May-84	14/22345	0.008361006	0.049252442	Crtap/Egln3/Ero1a/P3h2/P4ha1	5
GO:0031440	GO:0031440	regulation of mRNA 3'-end processing	May-84	14/22345	0.008361006	0.049252442	Ahcyl1/Dhx36/Leo1/Ncbp1/Papola	5
GO:0034145	GO:0034145	positive regulation of toll-like receptor 4 signaling pathway	May-84	14/22345	0.008361006	0.049252442	Cd14/F2rl1/Ninj1/Peli1/Znrf1	5
GO:0043144	GO:0043144	sno(s)RNA processing	May-84	14/22345	0.008361006	0.049252442	Dkc1/Exosc10/Exosc2/Fbl/Tent4b	5
GO:0043558	GO:0043558	regulation of translational initiation in response to stress	May-84	14/22345	0.008361006	0.049252442	Eif2s1/Impact/Nck2/Npm1/Ppp1r15b	5
GO:0043967	GO:0043967	histone H4 acetylation	May-84	14/22345	0.008361006	0.049252442	Actl6a/Auts2/Kansl2/Morf4l1/Morf4l2	5
GO:0045906	GO:0045906	negative regulation of vasoconstriction	May-84	14/22345	0.008361006	0.049252442	Adm/Apln/Cx3cl1/Hif1a/Mmp2	5
GO:0046049	GO:0046049	UMP metabolic process	May-84	14/22345	0.008361006	0.049252442	Cad/Uck2/Umps/Upp1/Uprt	5
GO:0051569	GO:0051569	regulation of histone H3-K4 methylation	May-84	14/22345	0.008361006	0.049252442	Auts2/Hcfc1/Kansl2/Nelfa/Wdr5	5
GO:0070207	GO:0070207	protein homotrimerization	May-84	14/22345	0.008361006	0.049252442	P2rx3/Pnpt1/Sigmar1/Slc1a5/Steap4	5
GO:0072160	GO:0072160	nephron tubule epithelial cell differentiation	May-84	14/22345	0.008361006	0.049252442	Lif/Mef2c/Mtss1/Wwtr1/Yap1	5
GO:0097709	GO:0097709	connective tissue replacement	May-84	14/22345	0.008361006	0.049252442	Abi3bp/Hif1a/Klf6/Ppp3ca/Rock2	5
GO:1902036	GO:1902036	regulation of hematopoietic stem cell differentiation	May-84	14/22345	0.008361006	0.049252442	Cdk6/Foxc1/Hspa9/Pus7/Setd1a	5
GO:1903025	GO:1903025	regulation of RNA polymerase II regulatory region sequence-specific DNA binding	May-84	14/22345	0.008361006	0.049252442	Ddit3/Lif/Nsd1/Zbtb7c/Zfp593	5
GO:1903671	GO:1903671	negative regulation of sprouting angiogenesis	May-84	14/22345	0.008361006	0.049252442	Adamts9/Creb3l1/Epn2/Flt1/Sh2b3	5
GO:1905269	GO:1905269	positive regulation of chromatin organization	May-84	14/22345	0.008361006	0.049252442	Morc2a/Pphln1/Setdb1/Tpr/Trim28	5
GO:2000767	GO:2000767	positive regulation of cytoplasmic translation	May-84	14/22345	0.008361006	0.049252442	Cnbp/Dhx36/Eef2/Hnrnpu/Syncrip	5
GO:0034764	GO:0034764	positive regulation of transmembrane transport	40/2184	278/22345	0.008434708	0.049638176	Adrb1/Ank2/Ank3/Ano6/Arf1/Atp1b3/Bak1/Bax/Cacng8/Calm2/Cemip/Cx3cl1/Gpc3/Gstm7/Gsto1/Insr/Irs1/Irs2/Itgb1/Kcna1/Kcnc1/Kif5b/Mapk14/Mef2a/Opn3/Osbpl8/P2rx7/Ppp3ca/Ppp3cb/Ppp3r1/Prkci/Psen1/Rap1a/Rgs7/Rhoq/Ryr2/Slc7a5/Snca/Stim2/Stk39	40
