# Supplementary material for: NLRX1 limits inflammatory neurodegeneration in the anterior visual pathway
Source: J Neuroinflammation. 2025 Jan 28;22:21. doi: 10.1186/s12974-025-03339-0 (PMC11773851; doi:10.1186/s12974-025-03339-0)
Supplement: Supplementary file 2 — Supplementary Material 2 [file 12974_2025_3339_MOESM2_ESM.zip › Table S8 GO Term Enrichment KO vs WT LPS+IFNg Downregulated.csv]

	ID	Description	GeneRatio	BgRatio	pvalue	p.adjust	geneID	Count
GO:0044782	GO:0044782	cilium organization	125/2212	393/22345	9.65E-34	5.69E-30	2700049A03Rik/Ablim1/Ak7/Arl13b/Arl3/Armc2/Asap1/Aurka/Bbs1/Bbs4/Catip/Cby1/Cc2d2a/Ccdc103/Ccdc113/Ccdc13/Ccdc32/Ccdc39/Ccdc40/Ccdc65/Ccdc88a/Ccdc96/Celsr2/Cenpj/Cep128/Cep19/Cep20/Cep250/Cep70/Cep89/Cfap126/Cfap161/Cfap206/Cfap221/Cfap410/Cfap44/Cfap54/Cfap61/Cfap65/Cfap70/Cibar2/Cntrl/Cplane1/Crocc/Daw1/Dcdc2a/Dnaaf1/Dnaaf3/Dnaaf4/Dnah2/Dnah5/Dnah7b/Dnah7c/Dnajb13/Dnal1/Drc1/Drc7/Dync2h1/Dzip1/…	125
GO:0060271	GO:0060271	cilium assembly	114/2212	366/22345	6.09E-30	1.80E-26	2700049A03Rik/Ablim1/Ak7/Arl13b/Arl3/Armc2/Asap1/Bbs1/Bbs4/Cby1/Cc2d2a/Ccdc103/Ccdc113/Ccdc13/Ccdc39/Ccdc40/Ccdc65/Ccdc88a/Ccdc96/Celsr2/Cenpj/Cep128/Cep19/Cep20/Cep250/Cep70/Cep89/Cfap161/Cfap206/Cfap221/Cfap410/Cfap44/Cfap54/Cfap61/Cfap65/Cfap70/Cibar2/Cntrl/Cplane1/Crocc/Daw1/Dcdc2a/Dnaaf1/Dnaaf3/Dnaaf4/Dnah2/Dnah5/Dnah7b/Dnah7c/Dnajb13/Dnal1/Drc1/Drc7/Dync2h1/Dzip1/Evi5l/Fam161a/Fhdc1/Foxj1/F…	114
GO:0007018	GO:0007018	microtubule-based movement	123/2212	417/22345	1.03E-29	2.02E-26	Ak7/Anxa5/Ap3b2/Ap3m2/Aqp4/Arl3/Armc2/Bbs1/Bbs4/Bloc1s1/Borcs8/Ccdc103/Ccdc39/Ccdc40/Ccdc65/Celf3/Celsr2/Cep128/Cfap206/Cfap221/Cfap44/Cfap45/Cfap52/Cfap54/Cfap61/Cfap65/Cfap70/Clip3/Cln3/Daw1/Dnaaf1/Dnaaf4/Dnah11/Dnah12/Dnah2/Dnah3/Dnah5/Dnah6/Dnah7b/Dnah7c/Dnah9/Dnali1/Drc1/Drc7/Dync2h1/Dynlrb2/Dynlt1b/Dzip1/Enkur/Eno4/Fez1/Flot2/Fmn2/Fuz/Hsbp1/Hydin/Ift122/Ift140/Ift172/Ift22/Ift27/Ift46/Ift80…	123
GO:0007409	GO:0007409	axonogenesis	123/2212	495/22345	2.11E-22	3.12E-19	Ablim1/Alcam/Anapc2/Apbb1/Aplp1/Apoe/Arhgef25/Atl1/B4gat1/Bmpr1b/Boc/Brsk2/Bsg/Cdh11/Cdk5r1/Chrnb2/Clasp2/Cnp/Cntn1/Cntn5/Cobl/Ctnna2/Cyfip2/Dip2b/Dixdc1/Dpysl5/Draxin/Dscaml1/Ednra/Enah/Epha4/Epha5/Epha7/Ephb1/Ephb2/Ephb3/Ephb6/Fezf2/Fgfr2/Fgfr3/Fn1/Foxd1/Fzd3/Kif5a/Kifbp/Lamb2/Lgr4/Llgl1/Lmx1a/Lrp1/Lrp4/Lrrc4c/Lrtm2/Macf1/Mag/Map1a/Map6/Mapt/Mbp/Megf8/Metrn/Mgll/Mt3/Ncam1/Ndn/Neo1/Nfasc/Nfix/Nl…	123
GO:0003341	GO:0003341	cilium movement	69/2212	214/22345	1.54E-19	1.82E-16	Ak7/Anxa5/Aqp4/Armc2/Bbs1/Bbs4/Ccdc103/Ccdc39/Ccdc40/Ccdc65/Celf3/Celsr2/Cep128/Cfap206/Cfap221/Cfap44/Cfap45/Cfap52/Cfap54/Cfap61/Cfap65/Cfap70/Daw1/Dnaaf1/Dnaaf4/Dnah11/Dnah12/Dnah2/Dnah3/Dnah5/Dnah6/Dnah7b/Dnah7c/Dnah9/Dnali1/Drc1/Drc7/Dync2h1/Dzip1/Enkur/Eno4/Hydin/Ift81/Iqcg/Kif27/Kif9/Meig1/Mns1/Nme5/Nsun7/Pltp/Rfx3/Rsph4a/Rsph9/Sord/Spag17/Spag6l/Spata33/Spef2/Stk36/Tcte1/Tekt1/Tekt4/Ttc12…	69
GO:0035082	GO:0035082	axoneme assembly	41/2212	85/22345	1.85E-19	1.82E-16	Ak7/Armc2/Cc2d2a/Ccdc103/Ccdc39/Ccdc40/Ccdc65/Cfap206/Cfap44/Cfap65/Cntrl/Daw1/Dnaaf1/Dnaaf3/Dnaaf4/Dnah2/Dnah5/Dnah7b/Dnah7c/Dnajb13/Dnal1/Drc1/Drc7/Foxj1/Hydin/Ift46/Iqcg/Meig1/Mns1/Rsph1/Rsph4a/Rsph9/Spaca9/Spag1/Spag17/Spag6l/Spef2/Stk36/Ttc12/Ulk4/Zmynd10	41
GO:0042063	GO:0042063	gliogenesis	100/2212	393/22345	3.28E-19	2.76E-16	9630013A20Rik/Abca2/Adam22/Adgrg1/Agt/Apcdd1/Arhgef10/Ascl1/Aspa/Atp1b2/Atxn1/Bmerb1/Bmp4/Cd9/Cdk5r1/Ckap5/Clu/Cnp/Cntf/Cntn1/Crkl/Ctnnb1/Daam2/Dbi/Dll1/Dtx1/Enpp2/Epha4/Epm2a/Fa2h/Fgf2/Fgfr3/Fn1/Gfap/Gpm6b/Gpr37l1/Grb2/Gsx2/Hapln1/Hdac11/Hes5/Id2/Id4/Idh2/Il33/Kcnj10/Klf15/Lamb2/Lgi4/Lingo1/Lrp1/Mag/Mapk3/Mdk/Metrn/Mfn2/Miat/Mycn/Myrf/Ndn/Ndrg1/Nfia/Nfix/Nkx6-2/Nlgn3/Nr1d1/Nr2e1/Nrros/Ntrk2/Omg/…	100
GO:0001578	GO:0001578	microtubule bundle formation	48/2212	118/22345	1.12E-18	8.27E-16	Ak7/Armc2/Cc2d2a/Ccdc103/Ccdc39/Ccdc40/Ccdc65/Cfap206/Cfap44/Cfap65/Chp1/Cntrl/Daw1/Dnaaf1/Dnaaf3/Dnaaf4/Dnah2/Dnah5/Dnah7b/Dnah7c/Dnajb13/Dnal1/Drc1/Drc7/Foxj1/Hydin/Ift46/Iqcg/Kif20a/Meig1/Mns1/Numa1/Plk1/Prc1/Rsph1/Rsph4a/Rsph9/Spaca9/Spag1/Spag17/Spag6l/Spef2/Stk36/Tppp/Tppp3/Ttc12/Ulk4/Zmynd10	48
GO:0010001	GO:0010001	glial cell differentiation	80/2212	288/22345	5.05E-18	3.31E-15	9630013A20Rik/Abca2/Adam22/Agt/Arhgef10/Ascl1/Aspa/Bmp4/Ckap5/Clu/Cnp/Cntf/Cntn1/Ctnnb1/Daam2/Dll1/Dtx1/Enpp2/Epha4/Fa2h/Fgf2/Fgfr3/Gfap/Gpm6b/Gpr37l1/Grb2/Gsx2/Hapln1/Hdac11/Hes5/Id2/Id4/Il33/Kcnj10/Klf15/Lamb2/Lgi4/Lingo1/Lrp1/Mag/Mapk3/Mdk/Metrn/Miat/Mycn/Myrf/Ndrg1/Nfia/Nfix/Nkx6-2/Nlgn3/Nr1d1/Nr2e1/Nrros/Ntrk2/Omg/Pick1/Plp1/Plpp3/Pmp22/Pou3f2/Ptn/Ptpra/Reln/Rtn4/Sirt2/Smo/Sox1/Sox10/Sox6/So…	80
GO:0099111	GO:0099111	microtubule-based transport	65/2212	209/22345	1.38E-17	8.16E-15	Ak7/Ap3b2/Ap3m2/Aqp4/Arl3/Bbs1/Bloc1s1/Borcs8/Ccdc103/Ccdc39/Ccdc40/Cfap221/Cfap45/Cfap54/Clip3/Cln3/Daw1/Dnaaf4/Dnah11/Dnah5/Dnah9/Dync2h1/Fez1/Flot2/Fuz/Hsbp1/Ift122/Ift140/Ift172/Ift22/Ift27/Ift46/Ift80/Ift81/Kif1a/Kif1c/Kif27/Kif5a/Kifc1/Lamp1/Mak/Map1a/Map6/Mapt/Nde1/Nme5/Prkcz/Rfx3/Rsph4a/Snapin/Spag17/Spag6l/Spef2/Stk36/Sun2/Sybu/Syne2/Ttc21a/Tub/Tuba1a/Uchl1/Ulk4/Wasf1/Wdr19/Wdr35	65
GO:0050767	GO:0050767	regulation of neurogenesis	111/2212	490/22345	4.10E-17	2.20E-14	Anapc2/Anxa2/Apoe/Appl2/Ascl1/Aspa/Aspm/Atxn1/Bhlhe41/Bmp4/Bmpr1a/Chd7/Ctnna1/Ctnnb1/Cux1/Daam2/Dip2b/Dixdc1/Dll1/Dpysl5/Draxin/Dynlt1b/Enpp2/Epha4/Epha7/Ephb2/Fezf2/Fgf2/Fgfr3/Fn1/Fzd3/Gfap/Gpr37l1/Gsx2/Hapln1/Hes5/Hes6/Hey1/Hey2/Id2/Id4/Idh2/Il33/Kifap3/Lingo1/Lrp1/Lrp4/Macf1/Mag/Map6/Mapt/Marcks/Mbp/Mdk/Megf8/Metrn/Mfn2/Mt3/Mycn/Myrf/Nfatc4/Nkx6-2/Nr1d1/Nr2e1/Nrp1/Ntrk2/Numbl/Pak3/Per2/Plxna3/…	111
GO:0048709	GO:0048709	oligodendrocyte differentiation	45/2212	122/22345	1.10E-15	5.41E-13	9630013A20Rik/Abca2/Ascl1/Aspa/Bmp4/Ckap5/Clu/Cnp/Cntn1/Ctnnb1/Daam2/Enpp2/Fa2h/Fgfr3/Gpm6b/Gsx2/Hdac11/Hes5/Id2/Id4/Il33/Kcnj10/Lingo1/Mag/Mdk/Myrf/Nfix/Nkx6-2/Nlgn3/Ntrk2/Omg/Plp1/Ptn/Ptpra/Sirt2/Sox1/Sox10/Sox6/Sox8/Sox9/Tcf7l2/Tppp/Tspan2/Ulk4/Zfp488	45
GO:0021782	GO:0021782	glial cell development	48/2212	137/22345	1.31E-15	5.93E-13	9630013A20Rik/Abca2/Adam22/Agt/Arhgef10/Ascl1/Ckap5/Clu/Cntf/Cntn1/Dll1/Fa2h/Fgfr3/Gfap/Gpm6b/Grb2/Hdac11/Hes5/Id2/Id4/Kcnj10/Lamb2/Lgi4/Lrp1/Mag/Mapk3/Mdk/Myrf/Ndrg1/Nfix/Nkx6-2/Nr1d1/Nrros/Ntrk2/Omg/Pick1/Plp1/Pmp22/Pou3f2/Sirt2/Smo/Sox10/Tcf7l2/Tppp/Tspan2/Ulk4/Vim/Zfp488	48
GO:0016054	GO:0016054	organic acid catabolic process	66/2212	240/22345	7.04E-15	2.77E-12	Aass/Abat/Abcd1/Abcd2/Abhd3/Acaa2/Acacb/Acad11/Acad12/Acadl/Acadm/Acads/Acadsb/Acadvl/Acat3/Acox1/Acox3/Acsf3/Adhfe1/Aldh4a1/Aldh5a1/Aldh6a1/Amt/Arsb/Asrgl1/Bckdha/Bdh2/Cdo1/Cpt1a/Cpt2/Crat/Crot/Cyp39a1/Cyp4f13/Cyp4f14/Dbi/Ddah1/Ddo/Decr1/Decr2/Echdc2/Echs1/Eci2/Etfa/Etfdh/Gcdh/Glud1/Gnpda1/Hacl1/Hadh/Hadha/Hadhb/Hibadh/Hsd17b4/Ids/Ivd/Mccc2/Nagk/Nudt7/Oat/Pex5/Phyh/Prodh/Scp2/Sdsl/Sord	66
GO:0046395	GO:0046395	carboxylic acid catabolic process	66/2212	240/22345	7.04E-15	2.77E-12	Aass/Abat/Abcd1/Abcd2/Abhd3/Acaa2/Acacb/Acad11/Acad12/Acadl/Acadm/Acads/Acadsb/Acadvl/Acat3/Acox1/Acox3/Acsf3/Adhfe1/Aldh4a1/Aldh5a1/Aldh6a1/Amt/Arsb/Asrgl1/Bckdha/Bdh2/Cdo1/Cpt1a/Cpt2/Crat/Crot/Cyp39a1/Cyp4f13/Cyp4f14/Dbi/Ddah1/Ddo/Decr1/Decr2/Echdc2/Echs1/Eci2/Etfa/Etfdh/Gcdh/Glud1/Gnpda1/Hacl1/Hadh/Hadha/Hadhb/Hibadh/Hsd17b4/Ids/Ivd/Mccc2/Nagk/Nudt7/Oat/Pex5/Phyh/Prodh/Scp2/Sdsl/Sord	66
GO:0044282	GO:0044282	small molecule catabolic process	83/2212	351/22345	3.23E-14	1.19E-11	Aass/Abat/Abcd1/Abcd2/Abhd3/Acaa2/Acacb/Acad11/Acad12/Acadl/Acadm/Acads/Acadsb/Acadvl/Acat3/Acox1/Acox3/Acsf3/Adhfe1/Aldh1a1/Aldh4a1/Aldh5a1/Aldh6a1/Amt/Apoe/Arsb/Asrgl1/Bad/Bckdha/Bdh2/Cdo1/Cpt1a/Cpt2/Crat/Crot/Cyp39a1/Cyp46a1/Cyp4f13/Cyp4f14/Dbi/Ddah1/Ddo/Decr1/Decr2/Dera/Dpyd/Echdc2/Echs1/Eci2/Etfa/Etfdh/Gale/Gcdh/Glud1/Gnpda1/Hacl1/Hadh/Hadha/Hadhb/Haghl/Hibadh/Hsd17b4/Hsd3b7/Ids/Ivd/Khk/Mccc…	83
GO:0006635	GO:0006635	fatty acid beta-oxidation	33/2212	77/22345	4.56E-14	1.58E-11	Abcd1/Abcd2/Acaa2/Acacb/Acad11/Acad12/Acadl/Acadm/Acads/Acadvl/Acat3/Acox1/Acox3/Bdh2/Cpt1a/Cpt2/Crat/Crot/Dbi/Decr1/Echdc2/Echs1/Eci2/Etfa/Etfdh/Gcdh/Hadh/Hadha/Hadhb/Hsd17b4/Ivd/Pex5/Scp2	33
GO:0009062	GO:0009062	fatty acid catabolic process	40/2212	109/22345	5.15E-14	1.69E-11	Abcd1/Abcd2/Abhd3/Acaa2/Acacb/Acad11/Acad12/Acadl/Acadm/Acads/Acadvl/Acat3/Acox1/Acox3/Bdh2/Cpt1a/Cpt2/Crat/Crot/Cyp4f13/Cyp4f14/Dbi/Decr1/Decr2/Echdc2/Echs1/Eci2/Etfa/Etfdh/Gcdh/Hacl1/Hadh/Hadha/Hadhb/Hsd17b4/Ivd/Nudt7/Pex5/Phyh/Scp2	40
GO:0051961	GO:0051961	negative regulation of nervous system development	54/2212	182/22345	6.69E-14	2.08E-11	Appl2/Bmp4/Bmpr1a/Ctnna1/Ctnnb1/Daam2/Dip2b/Dpysl5/Draxin/Dynlt1b/Epha7/Ephb2/Fgfr3/Gpr37l1/Hes5/Id2/Id4/Idh2/Kifap3/Lingo1/Lrp4/Mag/Mbp/Mdga1/Mfn2/Mt3/Mycn/Nfatc4/Nkx6-2/Nr1d1/Nr2e1/Nrp1/Plxna3/Ptn/Ptprs/Rb1/Rgma/Robo1/Rtn4/Sema4a/Sema4b/Sema4d/Sema4g/Sema6b/Sema6c/Sirt2/Sox10/Tnr/Tspo/Ulk1/Ulk2/Wnt3/Wnt7a/Wnt7b	54
GO:0001539	GO:0001539	cilium or flagellum-dependent cell motility	54/2212	183/22345	8.59E-14	2.41E-11	Anxa5/Armc2/Bbs1/Bbs4/Ccdc39/Ccdc40/Ccdc65/Celf3/Cep128/Cfap206/Cfap221/Cfap44/Cfap45/Cfap52/Cfap54/Cfap61/Cfap65/Dnah11/Dnah12/Dnah2/Dnah3/Dnah5/Dnah6/Dnah7b/Dnah7c/Dnah9/Drc1/Drc7/Dync2h1/Dzip1/Efhc1/Enkur/Eno4/Ift46/Ift81/Iqcg/Kif9/Meig1/Mns1/Nsun7/Pltp/Rfx3/Rsph4a/Rsph9/Sord/Spag6l/Spata33/Spef2/Tcte1/Tekt1/Tekt4/Ttc12/Ttc21a/Ttll3	54
GO:0060285	GO:0060285	cilium-dependent cell motility	54/2212	183/22345	8.59E-14	2.41E-11	Anxa5/Armc2/Bbs1/Bbs4/Ccdc39/Ccdc40/Ccdc65/Celf3/Cep128/Cfap206/Cfap221/Cfap44/Cfap45/Cfap52/Cfap54/Cfap61/Cfap65/Dnah11/Dnah12/Dnah2/Dnah3/Dnah5/Dnah6/Dnah7b/Dnah7c/Dnah9/Drc1/Drc7/Dync2h1/Dzip1/Efhc1/Enkur/Eno4/Ift46/Ift81/Iqcg/Kif9/Meig1/Mns1/Nsun7/Pltp/Rfx3/Rsph4a/Rsph9/Sord/Spag6l/Spata33/Spef2/Tcte1/Tekt1/Tekt4/Ttc12/Ttc21a/Ttll3	54
GO:0019395	GO:0019395	fatty acid oxidation	41/2212	116/22345	1.09E-13	2.92E-11	Abcd1/Abcd2/Acaa2/Acacb/Acad11/Acad12/Acadl/Acadm/Acads/Acadvl/Acat3/Acox1/Acox3/Appl2/Bdh2/Cpt1a/Cpt2/Crat/Crot/Cyp4f13/Dbi/Decr1/Echdc2/Echs1/Eci2/Etfa/Etfdh/Fmo1/Gcdh/Hacl1/Hadh/Hadha/Hadhb/Hsd17b4/Ivd/Klhl25/Pdk4/Pex5/Phyh/Scp2/Sox9	41
GO:0050768	GO:0050768	negative regulation of neurogenesis	52/2212	174/22345	1.41E-13	3.62E-11	Appl2/Bmp4/Bmpr1a/Ctnna1/Ctnnb1/Daam2/Dip2b/Dpysl5/Draxin/Dynlt1b/Epha7/Ephb2/Fgfr3/Gpr37l1/Hes5/Id2/Id4/Idh2/Kifap3/Lingo1/Lrp4/Mag/Mbp/Mfn2/Mt3/Mycn/Nfatc4/Nkx6-2/Nr1d1/Nr2e1/Nrp1/Plxna3/Ptn/Ptprs/Rb1/Rgma/Rtn4/Sema4a/Sema4b/Sema4d/Sema4g/Sema6b/Sema6c/Sirt2/Sox10/Tnr/Tspo/Ulk1/Ulk2/Wnt3/Wnt7a/Wnt7b	52
GO:0034440	GO:0034440	lipid oxidation	42/2212	125/22345	3.95E-13	9.72E-11	Abcd1/Abcd2/Acaa2/Acacb/Acad11/Acad12/Acadl/Acadm/Acads/Acadvl/Acat3/Acox1/Acox3/Appl2/Bdh2/Cpt1a/Cpt2/Crat/Crot/Cyp4f13/Dbi/Decr1/Echdc2/Echs1/Eci2/Etfa/Etfdh/Fmo1/Gcdh/Hacl1/Hadh/Hadha/Hadhb/Hsd17b4/Ivd/Klhl25/Pdk4/Pex5/Phyh/Pla2g7/Scp2/Sox9	42
GO:0050770	GO:0050770	regulation of axonogenesis	53/2212	184/22345	4.24E-13	1.00E-10	Anapc2/Apoe/Brsk2/Dip2b/Dixdc1/Draxin/Epha4/Epha7/Ephb2/Ephb3/Fn1/Lrp1/Lrp4/Lrrc4c/Macf1/Mag/Map6/Mapt/Mbp/Megf8/Metrn/Mt3/Nrp1/Ntrk2/Omg/Pak3/Plxna3/Plxnb1/Plxnb3/Plxnc1/Plxnd1/Pou3f2/Ptprs/Rgma/Rnd2/Robo1/Rtn4/Sema4a/Sema4b/Sema4d/Sema4g/Sema6b/Sema6c/Skil/Slitrk1/Tiam2/Tnr/Ulk1/Ulk2/Ust/Vim/Wnt3/Wnt7a	53
GO:0006858	GO:0006858	extracellular transport	23/2212	42/22345	4.91E-13	1.11E-10	Ak7/Aqp4/Arrdc1/Ccdc103/Ccdc39/Ccdc40/Cfap221/Cfap45/Cfap54/Daw1/Dnaaf4/Dnah11/Dnah5/Dnah9/Kif27/Nme5/Rfx3/Rsph4a/Spag17/Spag6l/Spef2/Stk36/Ulk4	23
GO:0034329	GO:0034329	cell junction assembly	99/2212	476/22345	5.92E-13	1.29E-10	Actn1/Agt/Amigo2/Arvcf/Asic2/C1ql3/Cadm1/Cav1/Cbln2/Cd9/Cdh11/Cdh13/Cdh20/Cdh24/Chrnb2/Clasp2/Cldn10/Cldn11/Cldn19/Cldn34c1/Clstn1/Cntn5/Crkl/Ctnna1/Ctnnb1/Ctnnd2/Ect2/Enpp2/Epha7/Ephb1/Ephb2/Ephb3/Erbb4/Fam107a/Flrt1/Fn1/Gja1/Gpm6a/Gpm6b/Iqgap1/Itgb3/Jam3/Jup/Lhfpl4/Lrfn3/Lrfn4/Lrp1/Lrp4/Lrrc4/Lrrn1/Lrtm2/Lzts3/Macf1/Mapt/Mdga1/Mmp14/Musk/Nedd4l/Negr1/Nfasc/Nlgn1/Nlgn3/Nphp1/Nrp1/Nrxn3/Ntrk2/Num…	99
GO:0003351	GO:0003351	epithelial cilium movement involved in extracellular fluid movement	22/2212	39/22345	6.97E-13	1.47E-10	Ak7/Aqp4/Ccdc103/Ccdc39/Ccdc40/Cfap221/Cfap45/Cfap54/Daw1/Dnaaf4/Dnah11/Dnah5/Dnah9/Kif27/Nme5/Rfx3/Rsph4a/Spag17/Spag6l/Spef2/Stk36/Ulk4	22
GO:0072329	GO:0072329	monocarboxylic acid catabolic process	44/2212	138/22345	8.77E-13	1.78E-10	Abcd1/Abcd2/Abhd3/Acaa2/Acacb/Acad11/Acad12/Acadl/Acadm/Acads/Acadvl/Acat3/Acox1/Acox3/Arsb/Bdh2/Cpt1a/Cpt2/Crat/Crot/Cyp39a1/Cyp4f13/Cyp4f14/Dbi/Decr1/Decr2/Echdc2/Echs1/Eci2/Etfa/Etfdh/Gcdh/Hacl1/Hadh/Hadha/Hadhb/Hsd17b4/Ids/Ivd/Nudt7/Pex5/Phyh/Scp2/Sord	44
GO:0007272	GO:0007272	ensheathment of neurons	53/2212	188/22345	1.08E-12	2.06E-10	9630013A20Rik/Abca2/Abcd1/Abcd2/Adam22/Arhgef10/Atrn/Bcas1/Cd9/Ckap5/Cldn11/Clu/Cntn1/Ctnnb1/Fa2h/Fgfr3/Fig4/Gal3st1/Gjc3/Gpm6b/Grb2/Hes5/Id4/Jam3/Kcnj10/Kif14/Lgi4/Mag/Mapk3/Mbp/Myrf/Ndrg1/Nfasc/Nkx6-2/Ntrk2/Omg/Ormdl1/Pllp/Plp1/Pmp22/Pou3f2/Psap/Ptn/S100b/Sirt2/Sox10/Tcf7l2/Tmem163/Tppp/Tspan2/Ugt8a/Ulk4/Zfp488	53
GO:0008366	GO:0008366	axon ensheathment	53/2212	188/22345	1.08E-12	2.06E-10	9630013A20Rik/Abca2/Abcd1/Abcd2/Adam22/Arhgef10/Atrn/Bcas1/Cd9/Ckap5/Cldn11/Clu/Cntn1/Ctnnb1/Fa2h/Fgfr3/Fig4/Gal3st1/Gjc3/Gpm6b/Grb2/Hes5/Id4/Jam3/Kcnj10/Kif14/Lgi4/Mag/Mapk3/Mbp/Myrf/Ndrg1/Nfasc/Nkx6-2/Ntrk2/Omg/Ormdl1/Pllp/Plp1/Pmp22/Pou3f2/Psap/Ptn/S100b/Sirt2/Sox10/Tcf7l2/Tmem163/Tppp/Tspan2/Ugt8a/Ulk4/Zfp488	53
GO:0042552	GO:0042552	myelination	52/2212	185/22345	2.00E-12	3.69E-10	9630013A20Rik/Abca2/Abcd1/Abcd2/Adam22/Arhgef10/Atrn/Bcas1/Cd9/Ckap5/Clu/Cntn1/Ctnnb1/Fa2h/Fgfr3/Fig4/Gal3st1/Gjc3/Gpm6b/Grb2/Hes5/Id4/Jam3/Kcnj10/Kif14/Lgi4/Mag/Mapk3/Mbp/Myrf/Ndrg1/Nfasc/Nkx6-2/Ntrk2/Omg/Ormdl1/Pllp/Plp1/Pmp22/Pou3f2/Psap/Ptn/S100b/Sirt2/Sox10/Tcf7l2/Tmem163/Tppp/Tspan2/Ugt8a/Ulk4/Zfp488	52
GO:0014003	GO:0014003	oligodendrocyte development	24/2212	49/22345	3.76E-12	6.72E-10	9630013A20Rik/Abca2/Ascl1/Ckap5/Clu/Cntn1/Fa2h/Fgfr3/Gpm6b/Hdac11/Hes5/Id2/Id4/Kcnj10/Mag/Myrf/Nkx6-2/Omg/Plp1/Sox10/Tcf7l2/Tppp/Ulk4/Zfp488	24
GO:0016042	GO:0016042	lipid catabolic process	76/2212	343/22345	1.23E-11	2.13E-09	Abcd1/Abcd2/Abhd12/Abhd3/Abhd4/Acaa2/Acacb/Acad11/Acad12/Acadl/Acadm/Acads/Acadvl/Acat3/Acox1/Acox3/Adra2a/Apoe/Bdh2/Cpt1a/Cpt2/Crat/Crot/Cyp1b1/Cyp39a1/Cyp46a1/Cyp4f13/Cyp4f14/Dbi/Decr1/Decr2/Echdc2/Echs1/Eci2/Enpp2/Enpp6/Etfa/Etfdh/Gcdh/Gm2a/Gpld1/Hacl1/Hadh/Hadha/Hadhb/Hsd17b11/Hsd17b4/Hsd3b7/Idh1/Ivd/Lrp1/Mgll/Naaa/Naga/Neu3/Neu4/Nudt7/Oxct1/Pcca/Pex5/Phyh/Pla2g15/Pla2g7/Plaat3/Plcd1/Plcd4/Pl…	76
GO:0007411	GO:0007411	axon guidance	61/2212	248/22345	1.40E-11	2.30E-09	Ablim1/Alcam/Apbb1/Arhgef25/B4gat1/Bmpr1b/Boc/Bsg/Cdk5r1/Cntn1/Cntn5/Cyfip2/Dpysl5/Draxin/Dscaml1/Ednra/Enah/Epha4/Epha5/Epha7/Ephb1/Ephb2/Ephb3/Ephb6/Fezf2/Foxd1/Fzd3/Kif5a/Lamb2/Lgr4/Lmx1a/Lrp1/Lrtm2/Megf8/Ncam1/Neo1/Nfasc/Nrcam/Nrp1/Pcdhac2/Plxna3/Plxnb1/Plxnb3/Plxnc1/Plxnd1/Ptch1/Rac3/Reln/Robo1/Sema4a/Sema4b/Sema4d/Sema4g/Sema6b/Sema6c/Smo/Ttc8/Tubb2b/Unc5c/Wnt3/Wnt7b	61
GO:0097485	GO:0097485	neuron projection guidance	61/2212	248/22345	1.40E-11	2.30E-09	Ablim1/Alcam/Apbb1/Arhgef25/B4gat1/Bmpr1b/Boc/Bsg/Cdk5r1/Cntn1/Cntn5/Cyfip2/Dpysl5/Draxin/Dscaml1/Ednra/Enah/Epha4/Epha5/Epha7/Ephb1/Ephb2/Ephb3/Ephb6/Fezf2/Foxd1/Fzd3/Kif5a/Lamb2/Lgr4/Lmx1a/Lrp1/Lrtm2/Megf8/Ncam1/Neo1/Nfasc/Nrcam/Nrp1/Pcdhac2/Plxna3/Plxnb1/Plxnb3/Plxnc1/Plxnd1/Ptch1/Rac3/Reln/Robo1/Sema4a/Sema4b/Sema4d/Sema4g/Sema6b/Sema6c/Smo/Ttc8/Tubb2b/Unc5c/Wnt3/Wnt7b	61
GO:0030258	GO:0030258	lipid modification	54/2212	206/22345	1.52E-11	2.42E-09	Abcd1/Abcd2/Acaa2/Acacb/Acad11/Acad12/Acadl/Acadm/Acads/Acadvl/Acat3/Acox1/Acox3/Appl2/Bdh2/Cpt1a/Cpt2/Crat/Crot/Cyp3a13/Cyp4f13/Dbi/Decr1/Dgki/Echdc2/Echs1/Eci2/Ephx2/Etfa/Etfdh/Fa2h/Fig4/Fmo1/Gcdh/Ggta1/Hacl1/Hadh/Hadha/Hadhb/Hsd17b4/Inpp5k/Inppl1/Ivd/Klhl25/Mboat2/Pdk4/Pex5/Phyh/Pip4p1/Pla2g7/Plpp3/Porcn/Scp2/Sox9	54
GO:0060294	GO:0060294	cilium movement involved in cell motility	49/2212	177/22345	1.58E-11	2.45E-09	Anxa5/Armc2/Bbs1/Bbs4/Ccdc39/Ccdc40/Celf3/Cep128/Cfap206/Cfap221/Cfap44/Cfap45/Cfap52/Cfap54/Cfap61/Cfap65/Dnah11/Dnah12/Dnah2/Dnah3/Dnah5/Dnah6/Dnah7b/Dnah7c/Dnah9/Drc7/Dync2h1/Dzip1/Enkur/Eno4/Ift81/Iqcg/Kif9/Meig1/Mns1/Nsun7/Pltp/Rsph4a/Rsph9/Sord/Spag6l/Spata33/Spef2/Tcte1/Tekt1/Tekt4/Ttc12/Ttc21a/Ttll3	49
GO:0022010	GO:0022010	central nervous system myelination	18/2212	30/22345	2.10E-11	3.10E-09	9630013A20Rik/Abca2/Ckap5/Clu/Cntn1/Fa2h/Fgfr3/Gpm6b/Hes5/Id4/Kcnj10/Mag/Myrf/Nkx6-2/Omg/Plp1/Sox10/Ulk4	18
GO:0032291	GO:0032291	axon ensheathment in central nervous system	18/2212	30/22345	2.10E-11	3.10E-09	9630013A20Rik/Abca2/Ckap5/Clu/Cntn1/Fa2h/Fgfr3/Gpm6b/Hes5/Id4/Kcnj10/Mag/Myrf/Nkx6-2/Omg/Plp1/Sox10/Ulk4	18
GO:0044242	GO:0044242	cellular lipid catabolic process	58/2212	232/22345	2.20E-11	3.16E-09	Abcd1/Abcd2/Abhd12/Abhd3/Acaa2/Acacb/Acad11/Acad12/Acadl/Acadm/Acads/Acadvl/Acat3/Acox1/Acox3/Bdh2/Cpt1a/Cpt2/Crat/Crot/Cyp1b1/Cyp4f13/Cyp4f14/Dbi/Decr1/Decr2/Echdc2/Echs1/Eci2/Enpp2/Etfa/Etfdh/Gcdh/Gm2a/Gpld1/Hacl1/Hadh/Hadha/Hadhb/Hsd17b4/Idh1/Ivd/Lrp1/Mgll/Naga/Neu3/Neu4/Nudt7/Pex5/Phyh/Pla2g15/Pla2g7/Pld2/Prdx6/Psap/Scp2/Sirt2/Smpd1	58
GO:0021537	GO:0021537	telencephalon development	65/2212	276/22345	2.35E-11	3.31E-09	Adgrg1/Arl13b/Ascl1/Aspm/Atat1/Atp1a2/Atp1b2/Bbs1/Bbs4/Bmerb1/Bmp4/Cdk5r1/Chd7/Crkl/Ctnnb1/Dbi/Dixdc1/Dnah5/Draxin/Efhc1/Epha5/Ephb2/Ephb3/Erbb4/Fezf2/Gsx2/Hes5/Id2/Id4/Kif14/Lmx1a/Mdga1/Mdk/Nde1/Nfix/Nr2e1/Nr2f1/Ntrk2/Numbl/Pex5/Phactr1/Plxna3/Pou3f2/Ptprs/Reln/Robo1/Rpgrip1l/Rtn4/Scn2a/Sema6b/Slc1a2/Smo/Sox2/Sun2/Syne2/Tacc3/Tctn1/Tnr/Trappc9/Ttc8/Tuba1a/Tubb2b/Ulk4/Wdr47/Zbtb18	65
GO:0010639	GO:0010639	negative regulation of organelle organization	81/2212	382/22345	2.77E-11	3.80E-09	Acaa2/Add1/Add3/Apc2/Arap1/Arpin/Aurkb/Bbs4/Birc5/Bmerb1/Bmp4/Bnip3/Bub1/Bub1b/Capg/Capn1/Ccnb1/Ccnf/Cdc20/Cdca8/Cgnl1/Cib1/Ckap2/Clasp2/Clip3/Coro1a/Ctnna2/Dysf/Eml2/Evi5l/Fez1/Fgfr2/Fgfr3/Gpx1/Gsn/H3f3a/Hip1r/Incenp/Inpp5k/Kank1/Kank2/Kifc1/Limk2/Lpar1/Mak/Map1a/Mapt/Mdm1/Mfn2/Ndc80/Nuf2/Pfn2/Pick1/Pif1/Pik3r1/Pink1/Plk1/Prrt2/Rad21/Rhpn1/Rhpn2/S1pr1/Spc24/Sptb/Sptbn1/Ssh3/Stmn1/Stmn2/Styxl1/Tb…	81
GO:0051962	GO:0051962	positive regulation of nervous system development	82/2212	389/22345	2.86E-11	3.83E-09	Amigo2/Anapc2/Apoe/Ascl1/Asic2/Aspa/Aspm/Atxn1/Cbln2/Clstn1/Ctnnb1/Cux1/Dixdc1/Enpp2/Epha4/Ephb1/Ephb2/Ephb3/Fgf2/Flrt1/Fn1/Fzd3/Gfap/Gsx2/Hapln1/Id2/Id4/Il33/Lrp1/Lrrn1/Lrtm2/Macf1/Mag/Map6/Mapt/Marcks/Mdk/Megf8/Metrn/Mfn2/Musk/Myrf/Nkx6-2/Nlgn1/Nlgn3/Nr2e1/Nrp1/Ntrk2/Numbl/Pak3/Pik3r1/Plxna3/Plxnb1/Plxnb3/Plxnc1/Plxnd1/Prkca/Ptn/Ptpra/Rassf10/Reln/Rnd2/Robo1/Rtn4/Sema4a/Sema4d/Skil/Slitrk1/Slit…	82
GO:0050803	GO:0050803	regulation of synapse structure or activity	71/2212	317/22345	3.44E-11	4.51E-09	Amigo2/Anapc2/Apoe/Arhgap33/Asap1/Asic2/C1ql1/C1ql3/Cbln2/Cdc20/Cdk5r1/Chrnb2/Cln3/Clstn1/Ctnna2/Ctnnb1/Dmpk/Epha4/Epha7/Ephb1/Ephb2/Ephb3/Flrt1/Gpm6a/Grid1/Igsf9/Kif1a/Lhfpl4/Lrfn3/Lrfn4/Lrp4/Lrrn1/Lrtm2/Lzts3/Marcks/Mdga1/Mfn2/Musk/Nedd4/Negr1/Nfatc4/Nlgn1/Nlgn3/Nrcam/Ntrk2/Numbl/Pak3/Pick1/Pik3r1/Plxnc1/Prkca/Prnp/Ptn/Ptprs/Ptprt/Reln/Robo1/Rps6ka5/Sema4a/Sema4d/Slc17a8/Slitrk1/Slitrk2/Sparc/S…	71
GO:0010977	GO:0010977	negative regulation of neuron projection development	46/2212	164/22345	4.02E-11	5.15E-09	Apoe/Cib1/Dennd5a/Dip2b/Draxin/Epha4/Epha7/Ephb2/Fat3/Gfap/Inppl1/Itm2c/Kank1/Lgals1/Lpar1/Lrp1/Lrp4/Mag/Mbp/Mt3/Neo1/Neu4/Nlgn1/Nlgn3/Nr2f1/Nrp1/Ntm/Plxna3/Pmp22/Ptprs/Rap1gap2/Rgma/Rtn4/Sema4a/Sema4b/Sema4d/Sema4g/Sema6b/Sema6c/Snapin/Stmn2/Tnr/Ulk1/Ulk2/Vim/Wnt3	46
GO:0070286	GO:0070286	axonemal dynein complex assembly	17/2212	28/22345	5.86E-11	7.36E-09	Ccdc103/Ccdc39/Ccdc40/Ccdc65/Daw1/Dnaaf1/Dnaaf3/Dnaaf4/Dnah2/Dnah5/Dnah7b/Dnah7c/Dnal1/Drc1/Spag1/Ttc12/Zmynd10	17
GO:0006631	GO:0006631	fatty acid metabolic process	91/2212	457/22345	6.13E-11	7.53E-09	Abcd1/Abcd2/Abhd3/Acaa2/Acacb/Acad11/Acad12/Acadl/Acadm/Acads/Acadsb/Acadvl/Acat3/Acbd5/Acot1/Acot6/Acox1/Acox3/Acsf2/Acsf3/Acsl6/Acss1/Agt/Appl2/Bdh2/C3/Cav1/Cpt1a/Cpt2/Crat/Crot/Cyb5a/Cyp1b1/Cyp2d22/Cyp2j6/Cyp2j9/Cyp4f13/Cyp4f14/Dbi/Decr1/Decr2/Ech1/Echdc2/Echs1/Eci2/Elovl7/Ephx2/Erlin2/Etfa/Etfdh/Fa2h/Fads2/Fads6/Fmo1/Gcdh/Gpam/Gpx1/Gpx4/Hacd3/Hacd4/Hacl1/Hadh/Hadha/Hadhb/Hsd17b4/Ivd/Klhl25/Lp…	91
GO:0044458	GO:0044458	motile cilium assembly	29/2212	77/22345	7.17E-11	8.48E-09	Armc2/Cc2d2a/Ccdc39/Ccdc40/Cenpj/Cep128/Cfap206/Cfap221/Cfap44/Cfap54/Cfap61/Cfap65/Dnaaf1/Dnaaf3/Drc7/Dzip1/Foxj1/Ift81/Iqcg/Mcidas/Meig1/Mns1/Rsph9/Spag17/Spag6l/Spef2/Ttc12/Ulk4/Zmynd10	29
GO:0031345	GO:0031345	negative regulation of cell projection organization	55/2212	220/22345	7.18E-11	8.48E-09	Apoe/Cib1/Dennd5a/Dip2b/Dpysl5/Draxin/Epha4/Epha7/Ephb2/Evi5l/Fat3/Gfap/Inppl1/Itm2c/Kank1/Lgals1/Limk2/Lpar1/Lrp1/Lrp4/Mag/Mak/Mbp/Mt3/Neo1/Neu4/Nfatc4/Nlgn1/Nlgn3/Nr2f1/Nrp1/Ntm/Pfn2/Plxna3/Plxnb3/Pmp22/Prnp/Ptprs/Rap1gap/Rap1gap2/Rgma/Rtn4/Sema4a/Sema4b/Sema4d/Sema4g/Sema6b/Sema6c/Snapin/Stmn2/Tnr/Ulk1/Ulk2/Vim/Wnt3	55
GO:0010721	GO:0010721	negative regulation of cell development	70/2212	316/22345	7.98E-11	9.23E-09	Appl2/Bmp4/Bmpr1a/Ctnna1/Ctnnb1/Daam2/Dip2b/Dpysl5/Draxin/Dtx1/Dynlt1b/Ednrb/Epha7/Ephb2/Fgfr3/Foxj1/Gpr137b/Gpr37l1/Grb14/Hes5/Hmgb1/Hmgb3/Id2/Id4/Idh2/Kifap3/Lingo1/Loxl3/Lrp4/Mag/Mbp/Mdk/Mfn2/Mt3/Mycn/Nfatc4/Nkx6-2/Npr2/Nr1d1/Nr2e1/Nrarp/Nrp1/Pik3r1/Plxna3/Prdx2/Ptn/Ptprs/Rb1/Rgma/Rtn4/S1pr3/Sema4a/Sema4b/Sema4d/Sema4g/Sema6b/Sema6c/Sirt2/Smad7/Sox10/Tcta/Tjp2/Tmem178/Tnr/Tspo/Ulk1/Ulk2/Wnt3/W…	70
GO:0030900	GO:0030900	forebrain development	85/2212	420/22345	1.12E-10	1.27E-08	Adgrg1/Aplp1/Arl13b/Ascl1/Aspm/Atat1/Atp1a2/Atp1b2/Axl/Bbs1/Bbs4/Bmerb1/Bmp4/Bmpr1a/Cdk5r1/Chd7/Chrnb2/Crkl/Ctnnb1/Dbi/Dixdc1/Dnah5/Draxin/Dync2h1/Efhc1/Epha5/Ephb2/Ephb3/Erbb4/Fezf2/Fgf2/Fgfr2/Fgfr3/Gsx2/Hes5/Id2/Id4/Kif14/Kif1a/Lmx1a/Mdga1/Mdk/Ncam1/Nde1/Nfix/Nr2e1/Nr2f1/Nrp1/Ntrk2/Numbl/Ophn1/Pex5/Phactr1/Plxna3/Pou3f2/Ptprs/Rac3/Reln/Robo1/Rpgrip1l/Rtn4/Scn2a/Sema6b/Slc1a2/Smo/Sox1/Sox2/Sun2/…	85
GO:0016358	GO:0016358	dendrite development	71/2212	326/22345	1.32E-10	1.47E-08	Actl6b/Anapc2/Apoe/Arhgap33/Asap1/Bbs1/Bbs4/Cdc20/Cdk5r1/Celsr2/Chrnb2/Cobl/Crkl/Ctnna2/Ctnnd2/Cux1/Dcdc2a/Dip2a/Dpysl5/Dynlt1b/Epha4/Epha5/Ephb1/Ephb2/Ephb3/Fat3/Fezf2/Flrt1/Gpr37/Igsf9/Iqgap1/Iqsec1/Kidins220/Kif1a/Kndc1/Lpar1/Lrp4/Lzts3/Map1a/Map6/Mapk8ip2/Marcks/Mfn2/Mink1/Nedd4/Nedd4l/Nfatc4/Nlgn1/Nlgn3/Nr2e1/Nrp1/Ntrk2/Numbl/Pak3/Palm/Phactr1/Ptn/Ptprs/Reln/Rere/Robo1/Sdc2/Sema4d/Sez6/Slc9a…	71
GO:0050807	GO:0050807	regulation of synapse organization	68/2212	309/22345	2.01E-10	2.19E-08	Amigo2/Anapc2/Apoe/Arhgap33/Asap1/Asic2/C1ql1/C1ql3/Cbln2/Cdc20/Cdk5r1/Chrnb2/Cln3/Clstn1/Ctnna2/Ctnnb1/Dmpk/Epha4/Epha7/Ephb1/Ephb2/Ephb3/Flrt1/Gpm6a/Grid1/Igsf9/Kif1a/Lhfpl4/Lrfn3/Lrfn4/Lrp4/Lrrn1/Lrtm2/Lzts3/Marcks/Mdga1/Mfn2/Musk/Nedd4/Negr1/Nfatc4/Nlgn1/Nlgn3/Nrcam/Ntrk2/Numbl/Pak3/Pik3r1/Plxnc1/Prkca/Prnp/Ptn/Ptprs/Ptprt/Reln/Robo1/Rps6ka5/Sema4a/Sema4d/Slitrk1/Slitrk2/Sparc/Sparcl1/Srcin1/…	68
GO:0007264	GO:0007264	small GTPase mediated signal transduction	85/2212	428/22345	3.01E-10	3.23E-08	Adcyap1r1/Adgrg1/Adra1a/Amot/Apoe/Arhgap19/Arhgap33/Arhgap5/Arl3/Arrb1/Bcar3/Cadm4/Ccdc88a/Ccdc88c/Cdc42ep3/Cdc42ep4/Cdc42se2/Cdh13/Celsr1/Cgnl1/Ctnnal1/Cyth1/Dgki/Dock9/Dok5/Dynlt1b/Ednra/Ephb2/Eps8l1/Gabarap/Garnl3/Gpr17/Grb2/Hacd3/Iqgap3/Iqsec1/Iqsec2/Itpkb/Kank1/Kank2/Kif14/Kndc1/Ksr1/Ksr2/Lpar1/Lpar2/Mcf2l/Mfn2/Mmd2/Mras/Nfix/Nras/Nrp1/Ophn1/Pdgfrb/Pdpn/Plcd4/Plce1/Psd2/Rab30/Rab33a/Rab33b/R…	85
GO:0021987	GO:0021987	cerebral cortex development	36/2212	118/22345	4.06E-10	4.28E-08	Adgrg1/Ascl1/Aspm/Bbs1/Bbs4/Bmerb1/Cdk5r1/Crkl/Ctnnb1/Dixdc1/Efhc1/Kif14/Mdga1/Mdk/Nde1/Nfix/Nr2e1/Nr2f1/Ntrk2/Pex5/Phactr1/Pou3f2/Ptprs/Reln/Robo1/Rtn4/Smo/Sox2/Sun2/Syne2/Tacc3/Trappc9/Tuba1a/Tubb2b/Wdr47/Zbtb18	36
GO:0048588	GO:0048588	developmental cell growth	64/2212	289/22345	5.18E-10	5.36E-08	Adra1a/Agt/Anapc2/Apoe/Aurka/Cacng7/Clasp2/Cobl/Ctnnb1/Cyfip2/Ddr1/Dip2b/Draxin/Ednra/Epha7/Flrt1/Fn1/Iqgap1/Lamb2/Lrp1/Macf1/Mag/Mapt/Megf8/Mgll/Mt3/Ndn/Nedd4l/Nfix/Nlgn3/Npr2/Nrp1/Omg/Plxna3/Prkcz/Prmt2/Ptprs/Rgma/Rgs4/Rnd2/Robo1/Rtn4/S100b/Sema4a/Sema4b/Sema4d/Sema4g/Sema6b/Sema6c/Slc9a6/Smad7/Smo/Sorbs2/Sox9/Spag6l/Spag9/St8sia2/Tnr/Ttl/Ulk1/Ulk2/Vcl/Wasf1/Wnt3	64
GO:1902904	GO:1902904	negative regulation of supramolecular fiber organization	46/2212	176/22345	5.30E-10	5.39E-08	Add1/Add3/Apc2/Apoe/Arap1/Arpin/Bbs4/Bmerb1/Capg/Capn1/Cgnl1/Chadl/Cib1/Ckap2/Clasp2/Clip3/Clu/Coro1a/Cryab/Ctnna2/Dysf/Eml2/Gsn/Hip1r/Inpp5k/Kank1/Kank2/Map1a/Mfn2/Pfdn5/Pfn2/Pick1/Pik3r1/Rhpn1/Rhpn2/S1pr1/Sptb/Sptbn1/Ssh3/Stmn1/Stmn2/Tmeff2/Tmod2/Tpx2/Tubb4a/Wdr47	46
GO:1902903	GO:1902903	regulation of supramolecular fiber organization	78/2212	390/22345	1.15E-09	1.15E-07	Add1/Add3/Apc2/Apoe/Arap1/Arhgef10/Arhgef10l/Arpin/Asap3/Bbs4/Bmerb1/Capg/Capn1/Cav1/Ccdc88a/Cdc42ep3/Cdc42ep4/Cgnl1/Chadl/Cib1/Ckap2/Ckap5/Clasp2/Clip3/Clu/Coro1a/Cryab/Ctnna2/Cyfip2/Daam2/Dysf/Efemp2/Eml2/Fhod1/Gja1/Grb2/Gsn/Hip1r/Inpp5k/Kank1/Kank2/Lpar1/Map1a/Mapt/Mfn2/Nrp1/Numa1/Pak3/Pfdn5/Pfn2/Pick1/Pik3r1/Plekhg2/Prkcq/Prkd1/Rb1/Rgs4/Rhpn1/Rhpn2/Rnh1/S100a10/S1pr1/Slc39a12/Sptb/Sptbn1/Ssh3…	78
GO:0061512	GO:0061512	protein localization to cilium	26/2212	71/22345	1.39E-09	1.37E-07	Arl13b/Arl3/Asap1/Bbs1/Bbs4/Cc2d2a/Ccdc39/Ccdc40/Ccdc88a/Cplane1/Crocc/Dnah11/Dync2h1/Dzip1/Ift122/Ift140/Ift80/Rab11fip3/Spata7/Tctn1/Tctn2/Ttc21a/Tub/Wdr19/Wdr35/Zmynd10	26
GO:0060560	GO:0060560	developmental growth involved in morphogenesis	63/2212	290/22345	1.59E-09	1.54E-07	Anapc2/Apoe/Aurka/Bmp4/Cacng7/Cadm1/Clasp2/Cobl/Ctnnb1/Cyfip2/Ddr1/Dip2b/Draxin/Ednra/Epha7/Fgfr2/Flrt1/Fn1/Iqgap1/Lamb2/Lrp1/Macf1/Mag/Mapt/Megf8/Mgll/Mt3/Ndn/Nedd4l/Nfix/Nlgn3/Npr2/Nrp1/Omg/Plxna3/Prkcz/Ptprs/Rgma/Rnd2/Robo1/Rtn4/S100b/S1pr1/Sema4a/Sema4b/Sema4d/Sema4g/Sema6b/Sema6c/Slc9a6/Smo/Sox9/Spag6l/Spag9/St8sia2/Tnr/Ttl/Ulk1/Ulk2/Vcl/Wasf1/Wnt3/Wnt7b	63
GO:0010970	GO:0010970	transport along microtubule	44/2212	172/22345	2.58E-09	2.46E-07	Ap3b2/Ap3m2/Arl3/Bbs1/Bloc1s1/Borcs8/Clip3/Cln3/Dync2h1/Fez1/Flot2/Fuz/Hsbp1/Ift122/Ift140/Ift172/Ift22/Ift27/Ift46/Ift80/Ift81/Kif1a/Kif1c/Kif5a/Kifc1/Lamp1/Mak/Map1a/Map6/Mapt/Nde1/Prkcz/Snapin/Spag17/Sun2/Sybu/Syne2/Ttc21a/Tub/Tuba1a/Uchl1/Wasf1/Wdr19/Wdr35	44
GO:0048813	GO:0048813	dendrite morphogenesis	47/2212	191/22345	2.95E-09	2.76E-07	Anapc2/Arhgap33/Cdk5r1/Celsr2/Chrnb2/Ctnna2/Ctnnd2/Cux1/Dcdc2a/Dip2a/Dpysl5/Epha4/Epha5/Ephb1/Ephb2/Ephb3/Kidins220/Kif1a/Kndc1/Lrp4/Lzts3/Map6/Mapk8ip2/Marcks/Mfn2/Mink1/Nedd4/Nedd4l/Nfatc4/Nlgn1/Nlgn3/Nr2e1/Nrp1/Numbl/Pak3/Phactr1/Ptn/Reln/Rere/Robo1/Sdc2/Sema4d/Srcin1/Sult4a1/Tmem106b/Wls/Wnt7a	47
GO:1990138	GO:1990138	neuron projection extension	50/2212	210/22345	3.11E-09	2.85E-07	Anapc2/Apoe/Aurka/Cacng7/Clasp2/Ctnnb1/Cyfip2/Ddr1/Dip2b/Draxin/Ednra/Flrt1/Fn1/Iqgap1/Lamb2/Lrp1/Macf1/Mag/Mapt/Megf8/Mgll/Mt3/Ndn/Nedd4l/Nlgn3/Nrp1/Plxna3/Prkcz/Ptprs/Robo1/Rtn4/S100b/Sema4a/Sema4b/Sema4d/Sema4g/Sema6b/Sema6c/Slc9a6/Smo/Spag6l/Spag9/St8sia2/Tnr/Ttl/Ulk1/Ulk2/Vcl/Wasf1/Wnt3	50
GO:0051494	GO:0051494	negative regulation of cytoskeleton organization	44/2212	173/22345	3.13E-09	2.85E-07	Add1/Add3/Apc2/Arap1/Arpin/Bbs4/Bmerb1/Capg/Capn1/Ccnf/Cgnl1/Cib1/Ckap2/Clasp2/Clip3/Coro1a/Ctnna2/Dysf/Eml2/Gsn/Hip1r/Inpp5k/Kank1/Kank2/Kifc1/Map1a/Mdm1/Mfn2/Pfn2/Pick1/Pik3r1/Rhpn1/Rhpn2/S1pr1/Sptb/Sptbn1/Ssh3/Stmn1/Stmn2/Tmeff2/Tmod2/Tpx2/Tubb4a/Wdr47	44
GO:0050890	GO:0050890	cognition	73/2212	368/22345	5.63E-09	5.03E-07	Abca7/Adcy8/Agt/Amph/Aph1b/Aph1c/Apoe/Arl6ip5/Atp1a2/Atp8a1/Atxn1/C1ql1/Camk2n1/Chd7/Chrna4/Chrnb2/Ckap5/Cln3/Csmd1/Ctnnd2/Cyp7b1/Dbi/Dcdc2a/Dgki/Dnaaf4/Dnah11/Dop1b/Ephb2/Epm2a/Fam107a/Gatm/Gm2a/Gpr155/Igf2/Lgmn/Lmx1a/Man2b1/Map1a/Mapk8ip2/Mapt/Mdk/Meis2/Mgat3/Musk/Ncam1/Nfatc4/Nfix/Nlgn3/Nrxn3/Ntrk2/Pak5/Pde1b/Pias1/Ppp1r1b/Ppt1/Prkca/Prkcz/Prnp/Ptn/Reln/S100b/Scn2a/Slc1a1/Slc24a2/Slc2a4/Sobp/S…	73
GO:0032886	GO:0032886	regulation of microtubule-based process	57/2212	260/22345	6.64E-09	5.85E-07	Anxa5/Apc2/Bbs1/Bbs4/Bmerb1/Cav1/Ccdc39/Ccdc40/Ccdc65/Ccnf/Ccsap/Cdk5r1/Cenpj/Cep70/Cfap206/Cfap45/Chmp1a/Cib1/Ckap2/Ckap5/Clasp2/Clip3/Dixdc1/Dnaaf1/Dnah11/Drc1/Dysf/Eml2/Fam107a/Fez1/Kif9/Kifc1/Lamp1/Macf1/Map1a/Map6/Mapt/Mdm1/Numa1/Patj/Phldb1/Plk1/Poc1a/Rsph4a/Slc39a12/Spag5/Spag6l/Spice1/Stmn1/Stmn2/Stmn3/Stmn4/Tacc3/Tppp/Tpx2/Tubb4a/Wdr47	57
GO:0001654	GO:0001654	eye development	81/2212	427/22345	7.18E-09	6.23E-07	Aldh1a1/Bbs4/Bcar3/Bfsp2/Bmp4/Bmp6/Bmpr1b/Bsg/C3/Casp6/Cc2d2a/Chd7/Cntf/Col5a2/Col8a2/Crb2/Cryab/Ctnnb1/Cyp1b1/Dll1/Dzank1/Ephb1/Ephb2/Fat3/Fgf2/Fgfr2/Fgfr3/Fkbp8/Foxn4/Frem2/Gja1/Gpm6a/Hes5/Hipk2/Hmgb1/Ift122/Ift140/Ift172/Inhbb/Lamb2/Limk2/Mdm1/Megf11/Meis2/Mfn2/Miat/Nfia/Nfix/Nphp1/Nr2e1/Nrp1/Ntrk2/Pbx1/Pdgfra/Pdgfrb/Pfdn5/Plaat3/Prom1/Ptn/Pxdn/Rpgrip1l/Sall2/Skil/Slc1a1/Smarcd3/Smoc1/Sox1/Sox…	81
GO:0007389	GO:0007389	pattern specification process	89/2212	486/22345	7.79E-09	6.66E-07	Adgrg1/Anks6/Apc2/Arl13b/Ascl1/Asph/Aurka/Bhlhe41/Bmp4/Bmpr1a/Bmpr1b/C3/Cc2d2a/Ccdc103/Ccdc39/Ccdc40/Celsr1/Celsr2/Cfap45/Cfap52/Cobl/Crb2/Crkl/Ctnnb1/Daam2/Daw1/Dll1/Dnaaf1/Dnaaf3/Dnaaf4/Dnah11/Dnah5/Dop1b/Drc1/Dync2h1/Ednra/Enkur/Erbb4/Fezf2/Fgf2/Fgfr2/Fkbp8/Folr1/Foxd1/Foxj1/Foxn4/Fuz/Gja1/Gpr161/Gsx2/Hes5/Hes6/Hey1/Hey2/Hipk2/Ift122/Ift140/Ift172/Lfng/Lrp4/Megf8/Meis2/Mfng/Mns1/Nat8f5/Nbl1/Nr…	89
GO:0021543	GO:0021543	pallium development	44/2212	178/22345	8.03E-09	6.77E-07	Adgrg1/Ascl1/Aspm/Atat1/Bbs1/Bbs4/Bmerb1/Cdk5r1/Crkl/Ctnnb1/Dixdc1/Efhc1/Epha5/Fezf2/Id4/Kif14/Lmx1a/Mdga1/Mdk/Nde1/Nfix/Nr2e1/Nr2f1/Ntrk2/Pex5/Phactr1/Plxna3/Pou3f2/Ptprs/Reln/Robo1/Rtn4/Scn2a/Sema6b/Smo/Sox2/Sun2/Syne2/Tacc3/Trappc9/Tuba1a/Tubb2b/Wdr47/Zbtb18	44
GO:0150063	GO:0150063	visual system development	81/2212	430/22345	9.96E-09	8.28E-07	Aldh1a1/Bbs4/Bcar3/Bfsp2/Bmp4/Bmp6/Bmpr1b/Bsg/C3/Casp6/Cc2d2a/Chd7/Cntf/Col5a2/Col8a2/Crb2/Cryab/Ctnnb1/Cyp1b1/Dll1/Dzank1/Ephb1/Ephb2/Fat3/Fgf2/Fgfr2/Fgfr3/Fkbp8/Foxn4/Frem2/Gja1/Gpm6a/Hes5/Hipk2/Hmgb1/Ift122/Ift140/Ift172/Inhbb/Lamb2/Limk2/Mdm1/Megf11/Meis2/Mfn2/Miat/Nfia/Nfix/Nphp1/Nr2e1/Nrp1/Ntrk2/Pbx1/Pdgfra/Pdgfrb/Pfdn5/Plaat3/Prom1/Ptn/Pxdn/Rpgrip1l/Sall2/Skil/Slc1a1/Smarcd3/Smoc1/Sox1/Sox…	81
GO:0030705	GO:0030705	cytoskeleton-dependent intracellular transport	48/2212	205/22345	1.13E-08	9.29E-07	Ap3b2/Ap3m2/Arl3/Bbs1/Bloc1s1/Borcs8/Ccdc88a/Ccdc88c/Clip3/Cln3/Dync2h1/Fez1/Flot2/Fuz/Hsbp1/Ift122/Ift140/Ift172/Ift22/Ift27/Ift46/Ift80/Ift81/Kif1a/Kif1c/Kif5a/Kifc1/Lamp1/Mak/Map1a/Map6/Mapt/Myo10/Myrip/Nde1/Prkcz/Snapin/Spag17/Sun2/Sybu/Syne2/Ttc21a/Tub/Tuba1a/Uchl1/Wasf1/Wdr19/Wdr35	48
GO:0031346	GO:0031346	positive regulation of cell projection organization	85/2212	461/22345	1.22E-08	9.71E-07	Acsl6/Agt/Anapc2/Apbb1/Apoe/Arap1/Arsb/Atp1b2/Bbs4/Bmp4/Ccdc88a/Cdc42ep3/Cdc42ep4/Cenpj/Cntf/Cntn1/Cobl/Crocc/Cux1/Ddr1/Def8/Dixdc1/Dynlt1b/Dzip1/Enpp2/Epha4/Ephb2/Eps8l1/Fez1/Fig4/Fn1/Fut9/Fuz/Gpm6a/Gprc5b/Iqgap1/Kidins220/Lrp1/Macf1/Map6/Mapt/Marcks/Mdk/Megf8/Metrn/Mfn2/Mien1/Mns1/Musk/Negr1/Nlgn1/Nrp1/Ntrk2/Numbl/P2ry2/Pak3/Palm/Pik3r1/Plce1/Plxna3/Plxnb1/Plxnb3/Plxnc1/Plxnd1/Prkcq/Prkd1/Ptn/R…	85
GO:1901652	GO:1901652	response to peptide	85/2212	461/22345	1.22E-08	9.71E-07	Adcy8/Agt/Agtrap/Anxa5/Appl2/Bcar3/C1qtnf12/Cacna2d1/Capn1/Cav1/Cav2/Cdo1/Cry2/Ctnnb1/Ctsd/Ednra/Ednrb/Epha4/Fis1/Gatm/Ggh/Gja1/Gnai2/Gpam/Gpld1/Gpr21/Grb14/Grb2/Hadha/Igf2/Inhbb/Inpp5k/Inppl1/Kank1/Khk/Klf15/Leprot/Lgmn/Lrp1/Mapk3/Marcks/Meak7/Mfn2/Nagk/Ncoa1/Nod1/Npr2/Nr3c2/Pdk2/Pdk4/Pid1/Pik3r1/Pik3r3/Pip4k2c/Plcd1/Pld2/Prkca/Prkcq/Prkcz/Prkd1/Prnp/Ptpn22/Ptpra/Ptpre/Rab13/Rangap1/Rb1/Serpina3…	85
GO:0061351	GO:0061351	neural precursor cell proliferation	51/2212	225/22345	1.28E-08	1.00E-06	Acsl6/Adgrg1/Appl2/Ascl1/Aspm/Bbs1/Cend1/Ctnna1/Ctnnb1/Disp3/Dixdc1/Ephb1/Fgf2/Fgfr2/Fgfr3/Fzd3/Fzd6/Gnai2/Gpr37l1/Hapln1/Id2/Id4/Insm1/Kif14/Kif1a/Kifap3/Lims2/Mdk/Nde1/Nfia/Nfix/Nr2e1/Numbl/Optn/Pou3f2/Ptn/Racgap1/Rassf10/Rere/Sirt2/Smarca1/Smarcd3/Smo/Sox10/Sox2/Spint2/Tacc3/Tox/Wdr47/Wnt7a/Wnt7b	51
GO:0048880	GO:0048880	sensory system development	81/2212	434/22345	1.53E-08	1.19E-06	Aldh1a1/Bbs4/Bcar3/Bfsp2/Bmp4/Bmp6/Bmpr1b/Bsg/C3/Casp6/Cc2d2a/Chd7/Cntf/Col5a2/Col8a2/Crb2/Cryab/Ctnnb1/Cyp1b1/Dll1/Dzank1/Ephb1/Ephb2/Fat3/Fgf2/Fgfr2/Fgfr3/Fkbp8/Foxn4/Frem2/Gja1/Gpm6a/Hes5/Hipk2/Hmgb1/Ift122/Ift140/Ift172/Inhbb/Lamb2/Limk2/Mdm1/Megf11/Meis2/Mfn2/Miat/Nfia/Nfix/Nphp1/Nr2e1/Nrp1/Ntrk2/Pbx1/Pdgfra/Pdgfrb/Pfdn5/Plaat3/Prom1/Ptn/Pxdn/Rpgrip1l/Sall2/Skil/Slc1a1/Smarcd3/Smoc1/Sox1/Sox…	81
GO:1901888	GO:1901888	regulation of cell junction assembly	54/2212	246/22345	1.57E-08	1.20E-06	Agt/Amigo2/Asic2/Cav1/Cbln2/Chrnb2/Clasp2/Cldn19/Clstn1/Ctnnb1/Enpp2/Epha7/Ephb1/Ephb2/Ephb3/Fam107a/Flrt1/Gja1/Gpm6b/Iqgap1/Lhfpl4/Lrfn3/Lrfn4/Lrp1/Lrrn1/Lrtm2/Lzts3/Macf1/Mdga1/Mmp14/Musk/Nedd4l/Negr1/Nlgn1/Nlgn3/Nphp1/Nrp1/Ntrk2/Numbl/Pik3r1/Pkp2/Prkca/Ptpra/Ptprs/Robo1/S100a10/Sema4a/Sema4d/Slitrk1/Slitrk2/Srcin1/St8sia2/Vcl/Wnt7a	54
GO:0033539	GO:0033539	fatty acid beta-oxidation using acyl-CoA dehydrogenase	Oct-12	13/22345	1.92E-08	1.45E-06	Acad11/Acad12/Acadl/Acadm/Acads/Acadvl/Etfa/Etfdh/Gcdh/Ivd	10
GO:0007015	GO:0007015	actin filament organization	85/2212	466/22345	2.03E-08	1.50E-06	Actn1/Add1/Add3/Aif1l/Arap1/Arhgef10/Arhgef10l/Arpin/Arrb1/Asap3/Bbs4/Capg/Capn1/Catip/Ccdc88a/Cdc42ep3/Cdc42ep4/Cgnl1/Clasp2/Cnn1/Cnn3/Cobl/Coro1a/Ctnna2/Cyfip2/Daam2/Emp2/Enah/Ezr/Fam107a/Fhdc1/Fhod1/Fmn2/Gdpd2/Gja1/Grb2/Gsn/Hip1r/Inpp5k/Inppl1/Iqgap1/Iqgap3/Itgb5/Kank1/Kank2/Lcp1/Lpar1/Mad2l2/Marcks/Mical1/Mical3/Nebl/Nrp1/Pak3/Pcdh15/Pfn2/Phactr1/Pick1/Pik3r1/Plekhg2/Pls1/Prkcq/Rac3/Rgs4/Rhpn…	85
GO:0003002	GO:0003002	regionalization	82/2212	444/22345	2.04E-08	1.50E-06	Adgrg1/Anks6/Arl13b/Ascl1/Aurka/Bhlhe41/Bmp4/Bmpr1a/Bmpr1b/C3/Cc2d2a/Ccdc103/Ccdc39/Ccdc40/Celsr1/Celsr2/Cfap45/Cfap52/Cobl/Crb2/Crkl/Ctnnb1/Daam2/Daw1/Dll1/Dnaaf1/Dnaaf3/Dnaaf4/Dnah11/Dnah5/Drc1/Dync2h1/Ednra/Enkur/Fezf2/Fgf2/Fgfr2/Fkbp8/Folr1/Foxd1/Foxj1/Foxn4/Fuz/Gja1/Gpr161/Gsx2/Hes5/Hes6/Hey1/Hey2/Hipk2/Ift122/Ift140/Ift172/Lfng/Lrp4/Megf8/Mns1/Nat8f5/Nbl1/Nr2f1/Nrarp/Nrp1/Pbx1/Pcgf2/Pcsk6/P…	82
GO:0007611	GO:0007611	learning or memory	66/2212	330/22345	2.15E-08	1.57E-06	Abca7/Adcy8/Agt/Amph/Aph1b/Aph1c/Apoe/Arl6ip5/Atp1a2/Atp8a1/Atxn1/C1ql1/Camk2n1/Chrnb2/Ckap5/Cln3/Csmd1/Ctnnd2/Cyp7b1/Dbi/Dcdc2a/Dgki/Dnaaf4/Dnah11/Ephb2/Epm2a/Gatm/Gm2a/Igf2/Lgmn/Lmx1a/Man2b1/Map1a/Mapk8ip2/Mapt/Mdk/Meis2/Musk/Ncam1/Nfatc4/Nfix/Nlgn3/Nrxn3/Ntrk2/Pak5/Pde1b/Pias1/Ppp1r1b/Ppt1/Prkca/Prkcz/Prnp/Ptn/Reln/S100b/Scn2a/Slc1a1/Slc24a2/Slc2a4/Specc1/Syt11/Thra/Tmod2/Tnr/Trpm4/Tuba1a	66
GO:0007416	GO:0007416	synapse assembly	50/2212	222/22345	2.20E-08	1.58E-06	Amigo2/Asic2/C1ql3/Cadm1/Cbln2/Chrnb2/Clstn1/Cntn5/Crkl/Ctnnb1/Epha7/Ephb1/Ephb2/Ephb3/Erbb4/Flrt1/Gpm6a/Lhfpl4/Lrfn3/Lrfn4/Lrp4/Lrrc4/Lrrn1/Lrtm2/Lzts3/Mapt/Mdga1/Musk/Negr1/Nlgn1/Nlgn3/Nrxn3/Ntrk2/Numbl/Pik3r1/Plxnb1/Plxnd1/Prkca/Ptprs/Reln/Robo1/Sema4a/Sema4d/Slitrk1/Slitrk2/Srcin1/St8sia2/Wnt7a/Zdhhc12/Zdhhc2	50
GO:0007224	GO:0007224	smoothened signaling pathway	41/2212	166/22345	2.63E-08	1.87E-06	2700049A03Rik/Arl13b/Arl3/Boc/Cc2d2a/Cenpj/Cfap410/Ctnna1/Dcdc2a/Dync2h1/Dzip1/Fgfr2/Fgfr3/Fkbp8/Fuz/Gpr161/Gpr37l1/Hes5/Hipk2/Ift122/Ift140/Ift172/Ift27/Ift46/Ift80/Ift81/Iqub/Megf8/Ptch1/Rb1/Ro60/Rpgrip1l/Smo/Stk36/Tctn1/Tctn2/Ttc23/Tuba1a/Wdr19/Wnt7b/Wnt9a	41
GO:0007626	GO:0007626	locomotory behavior	57/2212	270/22345	2.75E-08	1.93E-06	Abat/Abca2/Abhd12/Adam22/Adcy8/Apba1/Aph1b/Aph1c/Apoe/Arrdc3/Astn1/Atp1a2/Atp2b2/Atxn1/Celsr1/Cend1/Chd7/Chrna4/Chrnb2/Ckap5/Cnp/Cntn1/Epha4/Fezf2/Fig4/Gnao1/Gng7/Gpr37/Gprc5b/Hipk2/Id2/Kcnd2/Kcnj10/Lgi4/Lmx1a/Lsamp/Mapt/Negr1/Npc1/Pak5/Pcdh15/Pde1b/Pmp22/Ppp1r1b/Ppt1/Psap/Reln/Scn8a/Selenop/Sez6/Slc1a1/Sobp/Tnr/Tuba1a/Uchl1/Usp2/Wdr47	57
GO:0045665	GO:0045665	negative regulation of neuron differentiation	28/2212	91/22345	2.84E-08	1.97E-06	Apbb1/Ascl1/Aspm/Cav1/Cntf/Disp3/Dixdc1/Dll1/Dtx1/Fezf2/Fgfr3/Gpr37l1/Hes5/Hey1/Id2/Id4/Lmx1a/Mag/Nr2e1/Pbx1/Rap1gap/Rtn4/Sox2/Sox21/Sox8/Sox9/Spag9/Zhx2	28
GO:1990778	GO:1990778	protein localization to cell periphery	74/2212	391/22345	3.51E-08	2.41E-06	Abca2/Adam22/Ank1/Anxa2/Arl13b/Arl3/Arl6ip5/Atp1b1/Bbs1/Bsg/C1ql3/Cacnb3/Cacng7/Camk2g/Ccdc88a/Cd81/Cib1/Clasp2/Clip3/Cln3/Clstn1/Dpp10/Efr3b/Emp2/Epb41l2/Ephb2/Epm2a/Erbb4/Ezr/Fcho2/Flot2/Golph3l/Ift80/Inpp5k/Iqsec2/Jup/Lhfpl4/Lrp1/Macf1/Mex3b/Mmp14/Nfasc/Nrxn3/Numa1/Optn/Palm/Pias1/Pid1/Pik3r1/Pkp2/Plk1/Pls1/Prkcz/Prnp/Ptch1/Rab13/Rab3d/Ramp1/Rilpl2/S100a10/Scp2/Slc1a1/Sorbs1/Sptbn1/Tmem59/Tspa…	74
GO:0032970	GO:0032970	regulation of actin filament-based process	75/2212	399/22345	3.82E-08	2.59E-06	Add1/Add3/Arap1/Arhgef10/Arhgef10l/Arhgef19/Arpin/Asap3/Atp1a2/Bbs4/Bcas3/Capg/Capn1/Cav1/Ccdc88a/Cdc42ep3/Cdc42ep4/Cdk5r1/Celsr1/Cgnl1/Clasp2/Coro1a/Ctnna2/Cyfip2/Daam2/Dixdc1/Ect2/Epha5/Fam107a/Fhod1/Fxyd1/Gja1/Gpm6b/Grb2/Gsn/Hip1r/Inpp5k/Itgb3/Jam3/Jup/Kank1/Kank2/Lpar1/Lrp1/Mfn2/Nrp1/Pak3/Pdgfrb/Pdpn/Pfn2/Pick1/Pik3r1/Pkp2/Plekhg2/Prkcq/Prkd1/Rac3/Rgs4/Rhpn1/Rhpn2/Rnh1/S100a10/S1pr1/Sptb/Sptb…	75
GO:0006914	GO:0006914	autophagy	88/2212	496/22345	4.34E-08	2.86E-06	1600014C10Rik/Acbd5/Adra1a/Arsa/Arsb/Atp13a2/Bcas3/Bmf/Bnip3/Calm1/Cers1/Chmp1a/Cln3/Clu/Ctsd/Ephb2/Epm2a/Eva1a/Fbxl2/Fez1/Fis1/Fkbp8/Fundc1/Gabarap/Gfap/Gpr137b/Hmgb1/Igtp/Lamp2/Lix1/Map1lc3a/Map1lc3b/Mapk3/Mapt/Mfn2/Nod1/Npc1/Nrbp2/Optn/Pex5/Pink1/Pip4k2c/Pmp22/Prkd1/Ptpn22/Rab1b/Rab33b/Retreg1/Rnf5/Rragd/Rubcn/Sesn1/Sesn3/Sirt2/Smo/Snapin/Snx14/Snx30/Soga1/Soga3/Spata18/Spata33/Stat3/Stx17/Svi…	88
GO:0061919	GO:0061919	process utilizing autophagic mechanism	88/2212	496/22345	4.34E-08	2.86E-06	1600014C10Rik/Acbd5/Adra1a/Arsa/Arsb/Atp13a2/Bcas3/Bmf/Bnip3/Calm1/Cers1/Chmp1a/Cln3/Clu/Ctsd/Ephb2/Epm2a/Eva1a/Fbxl2/Fez1/Fis1/Fkbp8/Fundc1/Gabarap/Gfap/Gpr137b/Hmgb1/Igtp/Lamp2/Lix1/Map1lc3a/Map1lc3b/Mapk3/Mapt/Mfn2/Nod1/Npc1/Nrbp2/Optn/Pex5/Pink1/Pip4k2c/Pmp22/Prkd1/Ptpn22/Rab1b/Rab33b/Retreg1/Rnf5/Rragd/Rubcn/Sesn1/Sesn3/Sirt2/Smo/Snapin/Snx14/Snx30/Soga1/Soga3/Spata18/Spata33/Stat3/Stx17/Svi…	88
GO:0043434	GO:0043434	response to peptide hormone	74/2212	393/22345	4.36E-08	2.86E-06	Adcy8/Agt/Agtrap/Anxa5/Appl2/Bcar3/C1qtnf12/Capn1/Cav1/Cav2/Cdo1/Cry2/Ctnnb1/Ctsd/Ednra/Ednrb/Gatm/Ggh/Gnai2/Gpam/Gpld1/Gpr21/Grb14/Grb2/Hadha/Igf2/Inhbb/Inpp5k/Inppl1/Kank1/Khk/Klf15/Leprot/Mapk3/Marcks/Meak7/Mfn2/Ncoa1/Npr2/Nr3c2/Pdk2/Pdk4/Pid1/Pik3r1/Pik3r3/Pip4k2c/Plcd1/Pld2/Prkca/Prkcq/Prkcz/Prkd1/Ptpra/Ptpre/Rab13/Rangap1/Rb1/Serpina3n/Sesn3/Sgcb/Slc24a4/Slc27a1/Slc2a4/Slc30a10/Soga1/Sorbs1…	74
GO:0048708	GO:0048708	astrocyte differentiation	28/2212	93/22345	4.79E-08	3.11E-06	Agt/Cntf/Dll1/Epha4/Fgfr3/Gfap/Gpr37l1/Hes5/Id2/Id4/Lamb2/Lrp1/Mag/Mapk3/Mycn/Nfix/Nr1d1/Nr2e1/Plp1/Plpp3/Pou3f2/Smo/Sox6/Sox8/Sox9/Stat3/Tspan2/Vim	28
GO:1901653	GO:1901653	cellular response to peptide	67/2212	344/22345	4.95E-08	3.18E-06	Adcy8/Agt/Agtrap/Anxa5/Appl2/Bcar3/C1qtnf12/Cacna2d1/Cav1/Cav2/Ctnnb1/Ctsd/Ednra/Epha4/Fis1/Gja1/Gnai2/Gpam/Gpld1/Gpr21/Grb14/Grb2/Igf2/Inhbb/Inpp5k/Inppl1/Kank1/Leprot/Lgmn/Lrp1/Mapk3/Marcks/Mfn2/Ncoa1/Nod1/Npr2/Nr3c2/Pdk2/Pdk4/Pid1/Pik3r1/Pik3r3/Pip4k2c/Prkca/Prkcq/Prkcz/Prkd1/Prnp/Ptpn22/Ptpra/Ptpre/Rab13/Rangap1/Rb1/Sesn3/Sgcb/Slc27a1/Slc2a4/Slc30a10/Soga1/Sorbs1/Stat3/Stxbp4/Tbc1d4/Tns2/Vim/…	67
GO:0031589	GO:0031589	cell-substrate adhesion	70/2212	367/22345	5.94E-08	3.77E-06	Actn1/Agt/Angpt1/Antxr1/Atp1b2/Axl/Cd63/Cdh11/Cdh13/Cib1/Clasp2/Coro1a/Crkl/Ctnnb1/Ddr1/Ecm2/Efemp2/Emp2/Enpp2/Ephb1/Ephb3/Fam107a/Fn1/Gpm6b/Iqgap1/Itgb3/Itgb5/Itgb8/Jam3/Jup/Kank1/Kif14/Lamb2/Lgals1/Lims2/Lrp1/Macf1/Marcks/Mdk/Mia/Mink1/Mmp14/Nrp1/Parvb/Pdpn/Pik3r1/Pkp2/Prkcz/Ptn/Ptpra/Rac3/Rhpn1/Rin2/S100a10/Smoc1/Smoc2/Sned1/Sorbs1/Spag6l/Srcin1/St6gal1/Ston1/Tesk2/Tmem8b/Tnxb/Ttyh1/Tyro3/Vcl/…	70
GO:0098742	GO:0098742	cell-cell adhesion via plasma-membrane adhesion molecules	47/2212	210/22345	7.05E-08	4.43E-06	Alcam/Amigo2/Arvcf/Cadm1/Cadm2/Cadm3/Cadm4/Cdh11/Cdh13/Cdh20/Cdh24/Celsr1/Celsr2/Clstn1/Cntn5/Crb2/Dscaml1/Fat3/Fgfrl1/Igsf11/Igsf21/Igsf9/Igsf9b/Kifap3/Lgals1/Lrfn3/Lrfn4/Lrrc4/Lrrc4c/Mag/Mbp/Mdga1/Nlgn1/Nrcam/Palld/Pcdh10/Pcdh15/Pcdhga12/Pcdhga4/Plxnb3/Ptprs/Ptprt/Robo1/Slitrk1/Slitrk2/Sparcl1/Tenm3	47
GO:0032956	GO:0032956	regulation of actin cytoskeleton organization	67/2212	348/22345	7.84E-08	4.82E-06	Add1/Add3/Arap1/Arhgef10/Arhgef10l/Arhgef19/Arpin/Asap3/Bbs4/Bcas3/Capg/Capn1/Ccdc88a/Cdc42ep3/Cdc42ep4/Cdk5r1/Celsr1/Cgnl1/Clasp2/Coro1a/Ctnna2/Cyfip2/Daam2/Dixdc1/Ect2/Epha5/Fam107a/Fhod1/Gja1/Gpm6b/Grb2/Gsn/Hip1r/Inpp5k/Itgb3/Jam3/Kank1/Kank2/Lpar1/Lrp1/Mfn2/Nrp1/Pak3/Pdgfrb/Pfn2/Pick1/Pik3r1/Plekhg2/Prkcq/Prkd1/Rac3/Rgs4/Rhpn1/Rhpn2/Rnh1/S100a10/S1pr1/Sptb/Sptbn1/Ssh3/Stmn1/Synpo2/Tmeff2/Tmod…	67
GO:0072001	GO:0072001	renal system development	67/2212	348/22345	7.84E-08	4.82E-06	Agt/Angpt1/Anks6/Anxa4/Aph1c/Aqp11/Arid5b/Arl3/Bmp4/Bmp6/Cat/Cc2d2a/Cenpf/Cntrl/Cplane1/Crlf1/Ctnnb1/Cux1/Cys1/Dll1/Dync2h1/Ednra/Ednrb/Epha4/Epha7/Erbb4/Fgf2/Fgfr2/Foxd1/Frem2/Hes5/Hey1/Id2/Id3/Ift27/Itgb3/Kank2/Klf15/Lamb2/Lgr4/Lrp4/Mmp17/Mpst/Mpv17/Nfia/Npr2/Nrp1/Pbx1/Pdgfra/Pdgfrb/Plce1/Plxnd1/Prom1/Psap/Ptch1/Rhpn1/Robo1/Rpgrip1l/Smad7/Smad9/Smo/Sox8/Sox9/Stat1/Tns2/Ttc8/Wnt7b	67
GO:0050769	GO:0050769	positive regulation of neurogenesis	64/2212	327/22345	8.13E-08	4.94E-06	Anapc2/Apoe/Ascl1/Aspa/Aspm/Atxn1/Ctnnb1/Cux1/Dixdc1/Enpp2/Epha4/Ephb2/Fgf2/Fn1/Fzd3/Gfap/Gsx2/Hapln1/Id2/Id4/Il33/Lrp1/Macf1/Mag/Map6/Mapt/Marcks/Mdk/Megf8/Metrn/Mfn2/Myrf/Nkx6-2/Nr2e1/Nrp1/Ntrk2/Numbl/Pak3/Plxna3/Plxnb1/Plxnb3/Plxnc1/Plxnd1/Ptn/Ptpra/Rassf10/Reln/Rnd2/Robo1/Rtn4/Sema4d/Skil/Slitrk1/Smarcd3/Smo/Sox10/Sox2/Sox8/Tiam2/Tspo/Vim/Wls/Wnt3/Zfp488	64
GO:0031032	GO:0031032	actomyosin structure organization	48/2212	218/22345	8.76E-08	5.27E-06	Arap1/Arhgef10/Arhgef10l/Arrb1/Asap3/Bbs4/Ccdc88a/Cgnl1/Clasp2/Cnn1/Cnn3/Csrp1/Ect2/Epb41l2/Epb41l4b/Fhdc1/Fhod1/Frmd5/Inpp5k/Iqgap1/Iqgap3/Itgb5/Kank2/Lpar1/Mfn2/Myh14/Nebl/Nrp1/Pdgfra/Pdgfrb/Pfn2/Pgm5/Phactr1/Pik3r1/Prkcq/Prkd1/Racgap1/Rhpn1/Rhpn2/S100a10/S1pr1/Sorbs1/Spag6l/Stmn1/Tmeff2/Tmod2/Tnnt3/Ttc8	48
GO:0007265	GO:0007265	Ras protein signal transduction	66/2212	342/22345	8.92E-08	5.32E-06	Adgrg1/Adra1a/Apoe/Arhgap5/Arrb1/Cadm4/Cdc42ep3/Cdc42ep4/Cdc42se2/Cdh13/Celsr1/Ctnnal1/Cyth1/Dgki/Dok5/Dynlt1b/Ednra/Ephb2/Eps8l1/Gabarap/Gpr17/Grb2/Hacd3/Iqgap3/Iqsec1/Iqsec2/Itpkb/Kank1/Kank2/Kif14/Ksr1/Ksr2/Lpar1/Lpar2/Mcf2l/Mfn2/Mmd2/Mras/Nfix/Nras/Nrp1/Ophn1/Pdgfrb/Pdpn/Plce1/Psd2/Rab30/Rab33a/Rab33b/Rab4a/Rac3/Racgap1/Ralgps1/Ralgps2/Rasa2/Rasgrf1/Robo1/Rtn4/Stard8/Stmn1/Stmn3/Timp2/Tns3/Tr…	66
GO:0099173	GO:0099173	postsynapse organization	53/2212	252/22345	9.48E-08	5.59E-06	Apoe/Arhgap33/Asap1/C1ql3/Cadm1/Cdk5r1/Chrnb1/Ckap5/Crkl/Ctnnd2/Dip2a/Epha4/Epha5/Epha7/Ephb1/Ephb2/Ephb3/Ezr/Grid1/Hip1r/Itgb3/Kif1a/Lgmn/Lhfpl4/Lrfn4/Lrp4/Lrrc4/Lzts3/Marcks/Mfn2/Musk/Nlgn1/Nlgn3/Nrcam/Nrp1/Nrxn3/Numbl/Ophn1/Pak3/Pick1/Prnp/Ptn/Ptprs/Rac3/Reln/Rps6ka5/Sorbs1/Sorbs2/Srcin1/Vhl/Wnt7a/Zdhhc12/Zdhhc2	53
GO:0051017	GO:0051017	actin filament bundle assembly	41/2212	174/22345	1.07E-07	6.27E-06	Actn1/Add1/Aif1l/Arap1/Arhgef10/Arhgef10l/Arrb1/Asap3/Bbs4/Ccdc88a/Cgnl1/Clasp2/Ezr/Fam107a/Fhdc1/Fhod1/Fmn2/Inpp5k/Itgb5/Kank2/Lcp1/Lpar1/Marcks/Nrp1/Pfn2/Phactr1/Pik3r1/Pls1/Prkcq/Rhpn1/Rhpn2/S100a10/S1pr1/Sorbs1/Spag6l/Spire1/Spire2/Stmn1/Synpo2/Tmeff2/Ttc8	41
GO:0050771	GO:0050771	negative regulation of axonogenesis	23/2212	70/22345	1.26E-07	7.29E-06	Dip2b/Draxin/Epha7/Ephb2/Lrp4/Mag/Mbp/Mt3/Nrp1/Plxna3/Ptprs/Rgma/Rtn4/Sema4a/Sema4b/Sema4d/Sema4g/Sema6b/Sema6c/Tnr/Ulk1/Ulk2/Wnt3	23
GO:0045685	GO:0045685	regulation of glial cell differentiation	28/2212	97/22345	1.29E-07	7.42E-06	Aspa/Bmp4/Ctnnb1/Daam2/Enpp2/Epha4/Fgfr3/Gpr37l1/Gsx2/Hes5/Id2/Id4/Il33/Lingo1/Mag/Mdk/Mycn/Myrf/Nkx6-2/Nr1d1/Nr2e1/Ptn/Ptpra/Rtn4/Sirt2/Sox1/Tcf7l2/Zfp488	28
GO:0032535	GO:0032535	regulation of cellular component size	74/2212	404/22345	1.39E-07	7.88E-06	Add1/Add3/Anapc2/Apoe/Aqp11/Aqp4/Arhgap5/Atp13a2/Atp2b2/Bbs4/Bloc1s1/Borcs8/Capg/Capn1/Cdc42ep3/Cdc42ep4/Clasp2/Cln3/Coro1a/Cyfip2/Daam2/Dip2b/Draxin/Epha7/Ezr/Fn1/Grb2/Gsn/Hip1r/Iqgap3/Kank1/Kank2/Lrp1/Macf1/Mag/Mapt/Megf8/Mfn2/Mgll/Mt3/Nrp1/Omg/Pak3/Pfn2/Plekhg2/Pls1/Plxna3/Prkd1/Ptprs/Rap1gap2/Rgma/Rnd2/Rtn4/Sema4a/Sema4b/Sema4d/Sema4g/Sema6b/Sema6c/Slc12a6/Slc12a9/Snapin/Sptb/Sptbn1/Ssh3/Tmod…	74
GO:0051231	GO:0051231	spindle elongation	Sep-12	12/22345	1.50E-07	8.42E-06	Aurkb/Birc5/Cdca8/Incenp/Kif11/Kif4/Numa1/Prc1/Racgap1	9
GO:0090660	GO:0090660	cerebrospinal fluid circulation	Oct-12	15/22345	1.67E-07	9.28E-06	Aqp4/Ccdc39/Cfap221/Cfap45/Cfap54/Daw1/Dnah9/Spag6l/Spef2/Ulk4	10
GO:0061572	GO:0061572	actin filament bundle organization	41/2212	177/22345	1.77E-07	9.74E-06	Actn1/Add1/Aif1l/Arap1/Arhgef10/Arhgef10l/Arrb1/Asap3/Bbs4/Ccdc88a/Cgnl1/Clasp2/Ezr/Fam107a/Fhdc1/Fhod1/Fmn2/Inpp5k/Itgb5/Kank2/Lcp1/Lpar1/Marcks/Nrp1/Pfn2/Phactr1/Pik3r1/Pls1/Prkcq/Rhpn1/Rhpn2/S100a10/S1pr1/Sorbs1/Spag6l/Spire1/Spire2/Stmn1/Synpo2/Tmeff2/Ttc8	41
GO:0140014	GO:0140014	mitotic nuclear division	54/2212	265/22345	2.13E-07	1.17E-05	Arhgef10/Aurka/Aurkb/Birc5/Bmp4/Bub1/Bub1b/Ccnb1/Ccsap/Cdc20/Cdca2/Cdca8/Cdk1/Chek2/Chmp1a/Clasp2/Cul9/Dsn1/Espl1/Fgfr2/Fgfr3/Igf2/Incenp/Kif11/Kif14/Kif22/Kif2c/Kifc1/Klhdc8b/Knstrn/Mki67/Ncapd2/Ncaph2/Ndc80/Nde1/Nek2/Nfia/Nfix/Nuf2/Numa1/Nusap1/Pdgfrb/Plk1/Prc1/Racgap1/Rad21/Rb1/Spag5/Spc24/Spice1/Tgfa/Tom1l2/Tpx2/Ttk	54
GO:0030198	GO:0030198	extracellular matrix organization	62/2212	322/22345	2.36E-07	1.27E-05	Adamts20/Adamtsl4/Agt/Antxr1/Anxa2/Apbb1/Aplp1/Cav1/Cav2/Chadl/Clasp2/Col11a1/Col11a2/Col23a1/Col2a1/Col4a6/Col5a2/Col8a2/Col9a1/Col9a2/Col9a3/Csgalnact1/Cst3/Cyp1b1/Cyp2j6/Ddr1/Ecm2/Efemp2/Ero1b/Fn1/Gfap/Gpm6b/Itgb3/Kif9/Lamb2/Lcp1/Loxl3/Ltbp4/Mad2l2/Mia/Mmp11/Mmp14/Mmp16/Mmp17/Mpv17/Nr2e1/Pdgfra/Pdpn/Phldb1/Pmp22/Pxdn/Rb1/Scara3/Smoc1/Smoc2/Sox9/Spint2/Tnr/Tnxb/Vhl/Vit/Zfp469	62
GO:0022411	GO:0022411	cellular component disassembly	80/2212	454/22345	2.36E-07	1.27E-05	Add1/Add3/Apc2/Asph/Aurka/Bmerb1/Bnip3/C1ql1/C3/Calm1/Capg/Ccsap/Cdk1/Cers1/Chmp1a/Cib1/Ckap2/Clasp2/Cln3/Cst3/Ddr1/Dysf/Epha4/Fis1/Fkbp8/Fundc1/Gabarap/Gsn/Igtp/Iqsec1/Kif19a/Kif2c/Kif9/Lamp2/Lcp1/Lix1/Map1a/Map1lc3a/Map1lc3b/Mfn2/Mical1/Mical3/Optn/Pdpn/Per2/Pex5/Pik3r1/Pink1/Plaat3/Plin3/Plk1/Plxnc1/Retreg1/Rubcn/Smarcd3/Snapin/Snx14/Snx30/Spata18/Spata33/Sptb/Sptbn1/Stmn1/Stmn2/Stmn3/Stmn4/St…	80
GO:0045229	GO:0045229	external encapsulating structure organization	62/2212	323/22345	2.64E-07	1.40E-05	Adamts20/Adamtsl4/Agt/Antxr1/Anxa2/Apbb1/Aplp1/Cav1/Cav2/Chadl/Clasp2/Col11a1/Col11a2/Col23a1/Col2a1/Col4a6/Col5a2/Col8a2/Col9a1/Col9a2/Col9a3/Csgalnact1/Cst3/Cyp1b1/Cyp2j6/Ddr1/Ecm2/Efemp2/Ero1b/Fn1/Gfap/Gpm6b/Itgb3/Kif9/Lamb2/Lcp1/Loxl3/Ltbp4/Mad2l2/Mia/Mmp11/Mmp14/Mmp16/Mmp17/Mpv17/Nr2e1/Pdgfra/Pdpn/Phldb1/Pmp22/Pxdn/Rb1/Scara3/Smoc1/Smoc2/Sox9/Spint2/Tnr/Tnxb/Vhl/Vit/Zfp469	62
GO:0042391	GO:0042391	regulation of membrane potential	84/2212	486/22345	2.79E-07	1.47E-05	Abat/Abcd1/Adra1a/Agt/Arl6ip5/Asic2/Atp1b1/Atp1b2/Atxn1/Bad/Bnip3/Cacna2d1/Cacnb3/Calm1/Calm3/Cav1/Chchd10/Chrna4/Chrnb1/Chrnb2/Ckap5/Cldn19/Clic1/Cln3/Cntf/Dcdc2a/Dgki/Dmpk/Fhl1/Fxyd1/Gabra4/Gabrb1/Gja1/Grik3/Grik5/Igsf11/Igsf9b/Jup/Kcnc2/Kcnd2/Kcnh6/Kcnj10/Kcnk2/Kcnk3/Kcnn2/Mapk8ip2/Mapt/Mfn2/Mpp2/Myh14/Nalcn/Nedd4/Nedd4l/Nlgn1/Nlgn3/Npr2/Nr3c2/Nrcam/Ntrk2/Ntsr2/Pid1/Piezo2/Pink1/Pkp2/Pmp22/Prk…	84
GO:0014013	GO:0014013	regulation of gliogenesis	35/2212	142/22345	2.82E-07	1.47E-05	Aspa/Atxn1/Bmp4/Ctnnb1/Daam2/Enpp2/Fgfr3/Gfap/Gpr37l1/Gsx2/Hes5/Id2/Id4/Idh2/Il33/Lingo1/Mag/Mdk/Mfn2/Mycn/Myrf/Nkx6-2/Nr1d1/Nr2e1/Ptn/Ptpra/Rb1/Rtn4/Sirt2/Sox10/Sox8/Tspo/Vim/Zcchc24/Zfp488	35
GO:0043062	GO:0043062	extracellular structure organization	62/2212	324/22345	2.95E-07	1.53E-05	Adamts20/Adamtsl4/Agt/Antxr1/Anxa2/Apbb1/Aplp1/Cav1/Cav2/Chadl/Clasp2/Col11a1/Col11a2/Col23a1/Col2a1/Col4a6/Col5a2/Col8a2/Col9a1/Col9a2/Col9a3/Csgalnact1/Cst3/Cyp1b1/Cyp2j6/Ddr1/Ecm2/Efemp2/Ero1b/Fn1/Gfap/Gpm6b/Itgb3/Kif9/Lamb2/Lcp1/Loxl3/Ltbp4/Mad2l2/Mia/Mmp11/Mmp14/Mmp16/Mmp17/Mpv17/Nr2e1/Pdgfra/Pdpn/Phldb1/Pmp22/Pxdn/Rb1/Scara3/Smoc1/Smoc2/Sox9/Spint2/Tnr/Tnxb/Vhl/Vit/Zfp469	62
GO:0031333	GO:0031333	negative regulation of protein-containing complex assembly	37/2212	155/22345	3.11E-07	1.60E-05	Add1/Add3/Bbs4/Capg/Capn1/Clip3/Clu/Cryab/Eml2/Fbxl2/Gsn/Hip1r/Hmgb1/Igtp/Jam3/Kank1/Kank2/Kif14/Lamp2/Pex5/Pfn2/Prkcz/Prrt2/Sirt2/Sox9/Sptb/Sptbn1/Ssh3/Stmn1/Stmn2/Svip/Syt11/Thra/Tmod2/Tubb4a/Ulk1/Zdhhc12	37
GO:0048675	GO:0048675	axon extension	35/2212	143/22345	3.39E-07	1.72E-05	Anapc2/Apoe/Clasp2/Dip2b/Draxin/Ednra/Fn1/Lamb2/Lrp1/Macf1/Mag/Mapt/Megf8/Mgll/Mt3/Ndn/Nlgn3/Nrp1/Plxna3/Ptprs/Rtn4/Sema4a/Sema4b/Sema4d/Sema4g/Sema6b/Sema6c/Slc9a6/Smo/Tnr/Ttl/Ulk1/Ulk2/Vcl/Wnt3	35
GO:0048713	GO:0048713	regulation of oligodendrocyte differentiation	20/2212	58/22345	3.40E-07	1.72E-05	Aspa/Bmp4/Ctnnb1/Daam2/Enpp2/Gsx2/Hes5/Id2/Id4/Il33/Lingo1/Mdk/Myrf/Nkx6-2/Ptn/Ptpra/Sirt2/Sox1/Tcf7l2/Zfp488	20
GO:0051963	GO:0051963	regulation of synapse assembly	35/2212	144/22345	4.05E-07	2.03E-05	Amigo2/Asic2/Cbln2/Chrnb2/Clstn1/Ctnnb1/Epha7/Ephb1/Ephb2/Ephb3/Flrt1/Lhfpl4/Lrfn3/Lrfn4/Lrrn1/Lrtm2/Lzts3/Mdga1/Musk/Negr1/Nlgn1/Nlgn3/Ntrk2/Numbl/Pik3r1/Prkca/Ptprs/Robo1/Sema4a/Sema4d/Slitrk1/Slitrk2/Srcin1/St8sia2/Wnt7a	35
GO:0043010	GO:0043010	camera-type eye development	69/2212	379/22345	4.59E-07	2.28E-05	Aldh1a1/Bbs4/Bcar3/Bfsp2/Bmp4/Bmpr1b/Bsg/C3/Cc2d2a/Chd7/Cntf/Col8a2/Crb2/Cryab/Ctnnb1/Cyp1b1/Dll1/Ephb1/Ephb2/Fat3/Fgf2/Fgfr2/Fgfr3/Fkbp8/Foxn4/Gja1/Gpm6a/Hes5/Hipk2/Ift122/Ift140/Ift172/Lamb2/Limk2/Mdm1/Megf11/Mfn2/Miat/Nfia/Nfix/Nphp1/Nr2e1/Nrp1/Ntrk2/Pdgfra/Pdgfrb/Pfdn5/Plaat3/Prom1/Ptn/Rpgrip1l/Skil/Slc1a1/Smarcd3/Sox1/Sox2/Sox8/Sox9/Stat3/Tenm3/Thrb/Ttc8/Tub/Twsg1/Vhl/Vim/Vstm4/Wdr19/Zhx2	69
GO:0014014	GO:0014014	negative regulation of gliogenesis	20/2212	59/22345	4.67E-07	2.30E-05	Bmp4/Ctnnb1/Daam2/Fgfr3/Gpr37l1/Hes5/Id2/Id4/Idh2/Lingo1/Mfn2/Mycn/Nkx6-2/Nr1d1/Nr2e1/Ptn/Rb1/Sirt2/Sox10/Tspo	20
GO:0051056	GO:0051056	regulation of small GTPase mediated signal transduction	48/2212	230/22345	4.77E-07	2.32E-05	Adcyap1r1/Adgrg1/Adra1a/Amot/Apoe/Arhgap19/Arrb1/Cadm4/Cdc42se2/Cgnl1/Cyth1/Dgki/Dynlt1b/Ephb2/Eps8l1/Gabarap/Garnl3/Gpr17/Iqsec1/Iqsec2/Itpkb/Kank1/Kank2/Kif14/Lpar1/Lpar2/Mcf2l/Mfn2/Mmd2/Nrp1/Ophn1/Pdgfrb/Plce1/Psd2/Ralgps1/Rap1gap/Rap1gap2/Rasa2/Rasgrf1/Reln/Robo1/Rtn4/Stard8/Stmn1/Stmn3/Timp2/Tns3/Trim67	48
GO:0042073	GO:0042073	intraciliary transport	17/2212	45/22345	5.81E-07	2.81E-05	Arl3/Bbs1/Dync2h1/Fuz/Ift122/Ift140/Ift172/Ift22/Ift27/Ift46/Ift80/Ift81/Mak/Ttc21a/Tub/Wdr19/Wdr35	17
GO:0061387	GO:0061387	regulation of extent of cell growth	32/2212	128/22345	6.41E-07	3.07E-05	Anapc2/Apoe/Clasp2/Dip2b/Draxin/Epha7/Fn1/Lrp1/Macf1/Mag/Mapt/Megf8/Mgll/Mt3/Nrp1/Omg/Plxna3/Ptprs/Rgma/Rnd2/Rtn4/Sema4a/Sema4b/Sema4d/Sema4g/Sema6b/Sema6c/Tnr/Ttl/Ulk1/Ulk2/Wnt3	32
GO:0032868	GO:0032868	response to insulin	52/2212	260/22345	6.51E-07	3.10E-05	Agt/Appl2/Bcar3/C1qtnf12/Cav2/Cry2/Ctsd/Ggh/Gnai2/Gpam/Gpld1/Gpr21/Grb14/Grb2/Hadha/Igf2/Inhbb/Inpp5k/Inppl1/Kank1/Khk/Klf15/Mapk3/Marcks/Meak7/Mfn2/Ncoa1/Pdk2/Pdk4/Pid1/Pik3r1/Pik3r3/Pip4k2c/Prkca/Prkcq/Prkcz/Ptpra/Ptpre/Rab13/Rb1/Sesn3/Sgcb/Slc27a1/Slc2a4/Soga1/Sorbs1/Sort1/Stxbp4/Tbc1d4/Tns2/Vgf/Wdtc1	52
GO:0001822	GO:0001822	kidney development	62/2212	332/22345	7.09E-07	3.35E-05	Agt/Angpt1/Anks6/Anxa4/Aph1c/Aqp11/Arid5b/Arl3/Bmp4/Bmp6/Cat/Cc2d2a/Cenpf/Cntrl/Cplane1/Crlf1/Ctnnb1/Cux1/Cys1/Dll1/Dync2h1/Ednra/Ednrb/Epha4/Epha7/Erbb4/Fgf2/Fgfr2/Foxd1/Frem2/Hes5/Hey1/Id2/Id3/Ift27/Itgb3/Kank2/Klf15/Lamb2/Lgr4/Lrp4/Mmp17/Mpst/Mpv17/Nrp1/Pbx1/Pdgfra/Pdgfrb/Plce1/Plxnd1/Prom1/Ptch1/Rhpn1/Robo1/Rpgrip1l/Smad7/Smad9/Smo/Sox8/Sox9/Tns2/Wnt7b	62
GO:0008347	GO:0008347	glial cell migration	22/2212	71/22345	7.41E-07	3.47E-05	Adgrg1/Apcdd1/Atp1b2/Bmerb1/Cd9/Cdk5r1/Crkl/Ctnnb1/Epha4/Fn1/Idh2/Lrp1/Ndn/Nr2e1/Pmp22/Reln/Rtn4/Sun2/Syne2/Tspo/Vim/Wdr47	22
GO:0051310	GO:0051310	metaphase chromosome alignment	26/2212	94/22345	8.95E-07	4.13E-05	Aurkb/Birc5/Ccnb1/Cdca8/Cenpf/Chmp1a/Dsn1/Ect2/Fam83d/Incenp/Kif14/Kif22/Kif2c/Kifc1/Knstrn/Ndc80/Nek2/Nuf2/Numa1/Racgap1/Rb1/Sirt2/Spag5/Spc24/Spice1/Ttl	26
GO:0008286	GO:0008286	insulin receptor signaling pathway	33/2212	136/22345	8.95E-07	4.13E-05	Agt/Bcar3/C1qtnf12/Cav2/Ctsd/Gnai2/Gpld1/Gpr21/Grb14/Grb2/Igf2/Inpp5k/Inppl1/Kank1/Mapk3/Marcks/Mfn2/Pdk2/Pdk4/Pid1/Pik3r1/Pik3r3/Pip4k2c/Prkca/Prkcq/Prkcz/Ptpra/Ptpre/Sesn3/Soga1/Sorbs1/Stxbp4/Tns2	33
GO:0021591	GO:0021591	ventricular system development	15/2212	37/22345	9.25E-07	4.21E-05	Atp1b2/Bbs1/Bbs4/Celsr2/Cenpf/Dbi/Dnah5/Hydin/Kif27/Nfix/Nme5/Numbl/Rpgrip1l/Spag6l/Ulk4	15
GO:0060972	GO:0060972	left/right pattern formation	32/2212	130/22345	9.28E-07	4.21E-05	Anks6/Arl13b/Cc2d2a/Ccdc103/Ccdc39/Ccdc40/Cfap45/Cfap52/Daam2/Daw1/Dll1/Dnaaf1/Dnaaf3/Dnaaf4/Dnah11/Dnah5/Drc1/Dync2h1/Enkur/Folr1/Foxj1/Gja1/Ift122/Ift140/Ift172/Megf8/Mns1/Nat8f5/Pcsk6/Rfx3/Rpgrip1l/Smo	32
GO:0000070	GO:0000070	mitotic sister chromatid segregation	39/2212	176/22345	1.16E-06	5.21E-05	Arhgef10/Aurkb/Birc5/Bub1/Bub1b/Ccnb1/Ccsap/Cdc20/Cdca8/Cdk1/Chek2/Chmp1a/Clasp2/Dsn1/Espl1/Incenp/Kif11/Kif14/Kif22/Kif2c/Kifc1/Knstrn/Ncapd2/Ncaph2/Ndc80/Nek2/Nuf2/Numa1/Nusap1/Plk1/Prc1/Racgap1/Rad21/Rb1/Spag5/Spc24/Spice1/Tpx2/Ttk	39
GO:0008608	GO:0008608	attachment of spindle microtubules to kinetochore	17/2212	47/22345	1.19E-06	5.28E-05	Aurkb/Birc5/Ccnb1/Cdca8/Dsn1/Ect2/Incenp/Kif2c/Knstrn/Ndc80/Nek2/Nuf2/Racgap1/Rb1/Sirt2/Spag5/Spc24	17
GO:0120316	GO:0120316	sperm flagellum assembly	17/2212	47/22345	1.19E-06	5.28E-05	Armc2/Cep128/Cfap206/Cfap221/Cfap44/Cfap54/Cfap61/Cfap65/Drc7/Dzip1/Ift81/Iqcg/Meig1/Mns1/Spag6l/Spef2/Ttc12	17
GO:0051988	GO:0051988	regulation of attachment of spindle microtubules to kinetochore	Nov-12	21/22345	1.20E-06	5.29E-05	Aurkb/Birc5/Ccnb1/Cdca8/Ect2/Incenp/Knstrn/Nek2/Racgap1/Sirt2/Spag5	11
GO:0071375	GO:0071375	cellular response to peptide hormone stimulus	56/2212	294/22345	1.27E-06	5.53E-05	Adcy8/Agt/Agtrap/Anxa5/Appl2/Bcar3/C1qtnf12/Cav1/Cav2/Ctnnb1/Ctsd/Ednra/Gnai2/Gpam/Gpld1/Gpr21/Grb14/Grb2/Igf2/Inhbb/Inpp5k/Inppl1/Kank1/Leprot/Mapk3/Marcks/Mfn2/Ncoa1/Nr3c2/Pdk2/Pdk4/Pid1/Pik3r1/Pik3r3/Pip4k2c/Prkca/Prkcq/Prkcz/Prkd1/Ptpra/Ptpre/Rab13/Rangap1/Rb1/Sesn3/Sgcb/Slc27a1/Slc2a4/Slc30a10/Soga1/Sorbs1/Stat3/Stxbp4/Tbc1d4/Tns2/Wdtc1	56
GO:0008361	GO:0008361	regulation of cell size	45/2212	217/22345	1.29E-06	5.59E-05	Add1/Anapc2/Apoe/Aqp11/Aqp4/Arhgap5/Atp2b2/Clasp2/Cln3/Dip2b/Draxin/Epha7/Fn1/Iqgap3/Lrp1/Macf1/Mag/Mapt/Megf8/Mfn2/Mgll/Mt3/Nrp1/Omg/Plxna3/Prkd1/Ptprs/Rap1gap2/Rgma/Rnd2/Rtn4/Sema4a/Sema4b/Sema4d/Sema4g/Sema6b/Sema6c/Slc12a6/Slc12a9/Tnr/Ttl/Ulk1/Ulk2/Wdtc1/Wnt3	45
GO:0045664	GO:0045664	regulation of neuron differentiation	49/2212	245/22345	1.35E-06	5.82E-05	Apbb1/Ascl1/Aspm/Bend6/Bmp4/Bmp6/Cav1/Cntf/Cyb5d2/Disp3/Dixdc1/Dll1/Dtx1/Ect2/Ednrb/Fezf2/Fgf2/Fgfr3/Gpr37l1/Gprc5b/Hes5/Hey1/Hey2/Id2/Id4/Lmx1a/Mag/Mmd/Mmd2/Mycl/Mycn/Nbl1/Ncoa1/Nlgn1/Nr2e1/Nrep/Pbx1/Rac3/Rap1gap/Reln/Rtn4/S100b/Sox2/Sox21/Sox8/Sox9/Spag9/Timp2/Zhx2	49
GO:0001764	GO:0001764	neuron migration	43/2212	205/22345	1.60E-06	6.84E-05	Adgrg1/Apbb1/Ascl1/Aspm/Astn1/Axl/Bbs1/Bbs4/Cdk5r1/Celsr1/Celsr2/Crkl/Ctnna2/Ctnnb1/Dcdc2a/Dnaaf4/Fat3/Fezf2/Fzd3/Gja1/Gpm6a/Mapt/Mdga1/Mdk/Nde1/Ndn/Neo1/Nr2f1/Nrp1/Ntrk2/Pex5/Phactr1/Plxna3/Reln/Sdccag8/Sox1/Stat3/Tuba1a/Tubb2b/Tyro3/Ulk1/Ulk4/Unc5c	43
GO:0051656	GO:0051656	establishment of organelle localization	81/2212	484/22345	1.70E-06	7.24E-05	Ap3b2/Ap3m2/Atp13a2/Atp9a/Aurkb/Birc5/Bloc1s1/Borcs8/Ccnb1/Cdca8/Cenpa/Cenpf/Cep19/Chmp1a/Chp1/Clasp2/Clmn/Cln3/Crocc/Ctnnb1/Dsn1/Dynlt1b/Ect2/Ezr/Fam83d/Fez1/Fgfr2/Fhod1/Fmn2/Hsbp1/Incenp/Kif14/Kif1a/Kif1c/Kif22/Kif2c/Kif5a/Kifc1/Knstrn/Lamp1/Limk2/Llgl1/Map4k2/Map6/Mapt/Myrip/Ndc80/Nde1/Nek2/Nlgn1/Nuf2/Numa1/Nusap1/Pld2/Plk1/Prkcz/Rab11b/Racgap1/Rb1/Sirt2/Slc2a4/Snapin/Spag5/Spc24/Spice1/Spire1…	81
GO:0007156	GO:0007156	homophilic cell adhesion via plasma membrane adhesion molecules	28/2212	109/22345	1.76E-06	7.43E-05	Amigo2/Cadm1/Cadm2/Cadm3/Cadm4/Cdh11/Cdh13/Cdh20/Cdh24/Celsr1/Celsr2/Clstn1/Cntn5/Dscaml1/Fat3/Igsf11/Igsf21/Igsf9/Igsf9b/Nrcam/Palld/Pcdh10/Pcdh15/Pcdhga4/Plxnb3/Ptprt/Robo1/Tenm3	28
GO:0030317	GO:0030317	flagellated sperm motility	35/2212	153/22345	1.86E-06	7.77E-05	Anxa5/Armc2/Ccdc39/Ccdc40/Celf3/Cep128/Cfap206/Cfap221/Cfap44/Cfap45/Cfap52/Cfap54/Cfap61/Cfap65/Dnah11/Dnah5/Drc7/Dzip1/Enkur/Eno4/Ift81/Iqcg/Kif9/Meig1/Mns1/Nsun7/Pltp/Sord/Spag6l/Spata33/Spef2/Tcte1/Ttc12/Ttc21a/Ttll3	35
GO:0060041	GO:0060041	retina development in camera-type eye	40/2212	187/22345	2.18E-06	9.07E-05	Bbs4/Bmpr1b/Bsg/C3/Chd7/Cntf/Crb2/Cyp1b1/Dll1/Fat3/Foxn4/Gpm6a/Hipk2/Lamb2/Mdm1/Megf11/Miat/Nfia/Nfix/Nphp1/Nr2e1/Nrp1/Ntrk2/Pdgfra/Pdgfrb/Pfdn5/Prom1/Ptn/Rpgrip1l/Slc1a1/Smarcd3/Sox2/Sox8/Sox9/Stat3/Thrb/Ttc8/Tub/Vstm4/Zhx2	40
GO:0009799	GO:0009799	specification of symmetry	32/2212	135/22345	2.24E-06	9.20E-05	Anks6/Arl13b/Cc2d2a/Ccdc103/Ccdc39/Ccdc40/Cfap45/Cfap52/Ctnnb1/Daam2/Daw1/Dll1/Dnaaf1/Dnaaf3/Dnaaf4/Dnah11/Dnah5/Drc1/Dync2h1/Enkur/Folr1/Foxj1/Gja1/Ift140/Ift172/Megf8/Nat8f5/Nbl1/Pcsk6/Rfx3/Rpgrip1l/Smo	32
GO:0009855	GO:0009855	determination of bilateral symmetry	32/2212	135/22345	2.24E-06	9.20E-05	Anks6/Arl13b/Cc2d2a/Ccdc103/Ccdc39/Ccdc40/Cfap45/Cfap52/Ctnnb1/Daam2/Daw1/Dll1/Dnaaf1/Dnaaf3/Dnaaf4/Dnah11/Dnah5/Drc1/Dync2h1/Enkur/Folr1/Foxj1/Gja1/Ift140/Ift172/Megf8/Nat8f5/Nbl1/Pcsk6/Rfx3/Rpgrip1l/Smo	32
GO:0097722	GO:0097722	sperm motility	36/2212	161/22345	2.35E-06	9.50E-05	Anxa5/Armc2/Ccdc39/Ccdc40/Celf3/Cep128/Cfap206/Cfap221/Cfap44/Cfap45/Cfap52/Cfap54/Cfap61/Cfap65/Dnah11/Dnah5/Drc7/Dzip1/Enkur/Eno4/Ift81/Iqcg/Kif9/Meig1/Mns1/Nsun7/Pltp/Sord/Spag6l/Spata33/Spef2/Tcte1/Ttc12/Ttc21a/Ttll3/Zmynd10	36
GO:1901136	GO:1901136	carbohydrate derivative catabolic process	36/2212	161/22345	2.35E-06	9.50E-05	Abcd1/Aldh1a1/Ampd3/Arsb/Cst3/Ctbs/Ctsl/Dera/Dpyd/Edem2/Entpd1/Entpd5/Fbxo2/Fbxo44/Fgf2/Fuca1/Fuca2/Gm2a/Gnpda1/Gns/Hmmr/Ids/Man1b1/Man1c1/Naga/Nagk/Neu3/Neu4/Nudt1/Nudt16/Nudt18/Nudt3/Nudt7/Pde2a/Pnp/Psap	36
GO:0001667	GO:0001667	ameboidal-type cell migration	78/2212	465/22345	2.41E-06	9.68E-05	Acvr1b/Agt/Amot/Angpt1/Apoe/Appl2/Arhgap5/Arid5b/Arsb/Bcas3/Bmp4/Bsg/Cd63/Cdh13/Cib1/Clasp2/Cln3/Coro1a/Crb2/Ctsh/Cyp1b1/Daam2/Ednra/Ednrb/Emp2/Enpp2/Epb41l4b/Erbb4/Fgf2/Fn1/Folr1/Glul/Gpld1/Gpx1/Hmgb1/Igf2/Iqgap1/Iqsec1/Itgb3/Jup/Kank1/Kank2/Lgmn/Macf1/Megf8/Nr2e1/Nrp1/Pak3/Pfn2/Pik3r3/Plpp3/Plxnd1/Pmp22/Prkca/Prkd1/Rab13/Rin2/Robo1/Rtn4/Sash1/Sema4a/Sema4b/Sema4d/Sema4g/Sema6b/Sema6c/Smo/Smoc2/…	78
GO:0043087	GO:0043087	regulation of GTPase activity	62/2212	344/22345	2.43E-06	9.69E-05	Als2cl/Amot/Amph/Apc2/Arap1/Arhgef10/Arhgef19/Arhgef26/Arrb1/Asap1/Asap3/Bbs4/Bcar3/Cav2/Ccpg1/Crkl/Dgki/Dock9/Dynlt1b/Ect2/Epha4/Epha5/Ephb3/Evi5l/Foxj1/Garnl3/Gnao1/Gpr137b/Iqgap1/Mex3b/Mmut/Ntrk2/Plxna3/Plxnb1/Plxnb3/Plxnc1/Plxnd1/Ralgps1/Ralgps2/Rangap1/Rap1gap/Rap1gap2/Rasa2/Rasgrf1/Rgma/Rgs4/Rgs9/S100a10/S1pr1/Sema4d/Sgsm2/Stmn1/Stmn3/Tbc1d14/Tbc1d16/Tbc1d17/Tbc1d2b/Tbc1d4/Tbc1d9b/Tiam2/Tns…	62
GO:0048638	GO:0048638	regulation of developmental growth	70/2212	404/22345	2.45E-06	9.69E-05	Acacb/Agt/Anapc2/Apoe/Atrn/Bbs4/Bmpr1a/C3/Cacng7/Ccnb1/Cdk1/Chd7/Clasp2/Dip2b/Dll1/Draxin/Epha7/Erbb4/Ezr/Fgf2/Fgfr2/Fgfr3/Fn1/Gamt/Gja1/Gpam/Gpr21/H19/Hey2/Igf2/Kcnk2/Lgmn/Lrp1/Macf1/Mag/Mapt/Megf8/Mgll/Mt3/Musk/Ncam1/Nedd4l/Nrp1/Omg/Pex5/Pls1/Plxna3/Pou3f2/Ptch1/Ptprs/Rgma/Rgs4/Rnd2/Rtn4/Sema4a/Sema4b/Sema4d/Sema4g/Sema6b/Sema6c/Smad7/Smo/Spag9/Stat3/Tcf7l2/Tnr/Ttl/Ulk1/Ulk2/Wnt3	70
GO:0030038	GO:0030038	contractile actin filament bundle assembly	29/2212	117/22345	2.54E-06	9.93E-05	Arap1/Arhgef10/Arhgef10l/Arrb1/Asap3/Bbs4/Ccdc88a/Cgnl1/Clasp2/Fhdc1/Fhod1/Inpp5k/Itgb5/Kank2/Lpar1/Nrp1/Pfn2/Phactr1/Pik3r1/Prkcq/Rhpn1/Rhpn2/S100a10/S1pr1/Sorbs1/Spag6l/Stmn1/Tmeff2/Ttc8	29
GO:0043149	GO:0043149	stress fiber assembly	29/2212	117/22345	2.54E-06	9.93E-05	Arap1/Arhgef10/Arhgef10l/Arrb1/Asap3/Bbs4/Ccdc88a/Cgnl1/Clasp2/Fhdc1/Fhod1/Inpp5k/Itgb5/Kank2/Lpar1/Nrp1/Pfn2/Phactr1/Pik3r1/Prkcq/Rhpn1/Rhpn2/S100a10/S1pr1/Sorbs1/Spag6l/Stmn1/Tmeff2/Ttc8	29
GO:0036159	GO:0036159	inner dynein arm assembly	Sep-12	15/22345	2.58E-06	0.000100216	Ccdc103/Ccdc39/Ccdc40/Dnaaf1/Dnaaf4/Dnah2/Dnah7b/Dnah7c/Zmynd10	9
GO:0021885	GO:0021885	forebrain cell migration	21/2212	71/22345	3.05E-06	0.000113852	Adgrg1/Arl13b/Axl/Bmerb1/Cdk5r1/Ctnnb1/Dixdc1/Efhc1/Fezf2/Mdga1/Nr2e1/Pex5/Pou3f2/Reln/Robo1/Rtn4/Sun2/Syne2/Tnr/Tyro3/Wdr47	21
GO:0106027	GO:0106027	neuron projection organization	29/2212	118/22345	3.06E-06	0.000113852	Abcd1/Abcd2/Apoe/Arhgap33/Cdk5r1/Ckap5/Ctnnd2/Dip2a/Epha4/Epha5/Ephb1/Ephb2/Ephb3/Kif1a/Kifbp/Lgmn/Lzts3/Map1a/Marcks/Mfn2/Nlgn1/Nlgn3/Pak3/Pick1/Pls1/Prnp/Reln/Srcin1/Wnt7a	29
GO:0030902	GO:0030902	hindbrain development	38/2212	176/22345	3.06E-06	0.000113852	Arl13b/Ascl1/Atp1b2/Atp2b2/Atrn/Cdk5r1/Cend1/Cntn1/Coq8b/Cplane1/Crkl/Ctnna2/Ctnnb1/Dixdc1/Dll1/Ephb1/Ephb2/Fgf2/Gpr37l1/Gsx2/Kif14/Kndc1/Lmx1a/Mdk/Nfix/Ophn1/Psap/Ptprs/Rere/Rpgrip1l/Sez6/Smad9/Smo/Tuba1a/Ulk1/Wls/Wnt7a/Zbtb18	38
GO:0021953	GO:0021953	central nervous system neuron differentiation	43/2212	210/22345	3.10E-06	0.000113852	Ascl1/Atp2b2/Bmpr1a/Bmpr1b/Cdh11/Cend1/Chrnb2/Draxin/Dync2h1/Epha4/Ephb1/Ephb2/Ephb3/Fezf2/Fgfr2/Foxn4/Gsx2/Hes5/Id4/Ift172/Kifbp/Kndc1/Lingo1/Lmx1a/Nfix/Nr2e1/Nrp1/Ntrk2/Ophn1/Pex5/Plxna3/Prkca/Psap/Ptch1/Rac3/Smo/Sox1/Sox2/Tctn1/Tox/Ulk1/Wdr47/Wnt7a	43
GO:0120032	GO:0120032	regulation of plasma membrane bounded cell projection assembly	43/2212	210/22345	3.10E-06	0.000113852	Arap1/Bbs4/Cav1/Ccdc88a/Cdc42ep3/Cdc42ep4/Cenpj/Cln3/Cobl/Crocc/Daam2/Dcdc2a/Def8/Dzip1/Ephb2/Eps8l1/Evi5l/Fuz/Gpm6a/Ift140/Ift46/Kank1/Limk2/Lpar1/Mak/Mcidas/Mien1/Mns1/Myo10/Nlgn1/Nrp1/Odf2/Palm/Pfn2/Pik3r1/Plce1/Plxnb3/Prkcq/Rab11fip3/Rap1gap/Sdccag8/Syne2/Zmynd10	43
GO:0045607	GO:0045607	regulation of inner ear auditory receptor cell differentiation	Aug-12	12/22345	3.13E-06	0.000113852	Dll1/Fgf2/Fgfr3/Hes5/Hey1/Hey2/Mycl/Mycn	8
GO:0045631	GO:0045631	regulation of mechanoreceptor differentiation	Aug-12	12/22345	3.13E-06	0.000113852	Dll1/Fgf2/Fgfr3/Hes5/Hey1/Hey2/Mycl/Mycn	8
GO:2000980	GO:2000980	regulation of inner ear receptor cell differentiation	Aug-12	12/22345	3.13E-06	0.000113852	Dll1/Fgf2/Fgfr3/Hes5/Hey1/Hey2/Mycl/Mycn	8
GO:0000819	GO:0000819	sister chromatid segregation	44/2212	217/22345	3.14E-06	0.000113852	Actl6b/Anapc2/Arhgef10/Aurkb/Birc5/Bub1/Bub1b/Ccnb1/Ccsap/Cdc20/Cdca8/Cdk1/Chek2/Chmp1a/Clasp2/Dsn1/Espl1/Incenp/Kif11/Kif14/Kif22/Kif2c/Kifc1/Knstrn/Ncapd2/Ncaph2/Ndc80/Nek2/Nuf2/Numa1/Nusap1/Plk1/Prc1/Racgap1/Rad21/Rb1/Smarcd3/Spag5/Spc24/Spice1/Tacc3/Top2a/Tpx2/Ttk	44
GO:0032869	GO:0032869	cellular response to insulin stimulus	44/2212	217/22345	3.14E-06	0.000113852	Agt/Appl2/Bcar3/C1qtnf12/Cav2/Ctsd/Gnai2/Gpam/Gpld1/Gpr21/Grb14/Grb2/Igf2/Inhbb/Inpp5k/Inppl1/Kank1/Mapk3/Marcks/Mfn2/Ncoa1/Pdk2/Pdk4/Pid1/Pik3r1/Pik3r3/Pip4k2c/Prkca/Prkcq/Prkcz/Ptpra/Ptpre/Rab13/Rb1/Sesn3/Sgcb/Slc27a1/Slc2a4/Soga1/Sorbs1/Stxbp4/Tbc1d4/Tns2/Wdtc1	44
GO:2000177	GO:2000177	regulation of neural precursor cell proliferation	32/2212	137/22345	3.14E-06	0.000113852	Adgrg1/Appl2/Ascl1/Aspm/Cend1/Ctnna1/Ctnnb1/Disp3/Fgf2/Fgfr3/Fzd3/Gnai2/Gpr37l1/Hapln1/Id2/Id4/Insm1/Kifap3/Lims2/Mdk/Nr2e1/Optn/Ptn/Rassf10/Sirt2/Smarca1/Smarcd3/Smo/Sox10/Sox2/Spint2/Tox	32
GO:0048593	GO:0048593	camera-type eye morphogenesis	35/2212	157/22345	3.47E-06	0.000124774	Aldh1a1/Bbs4/Bcar3/Bmp4/Cntf/Col8a2/Crb2/Ctnnb1/Dll1/Ephb1/Ephb2/Fat3/Fgfr3/Foxn4/Hipk2/Ift122/Ift172/Megf11/Mfn2/Miat/Ntrk2/Prom1/Ptn/Rpgrip1l/Slc1a1/Sox1/Sox2/Sox8/Sox9/Stat3/Tenm3/Thrb/Ttc8/Vhl/Zhx2	35
GO:0098813	GO:0098813	nuclear chromosome segregation	57/2212	311/22345	3.58E-06	0.000128211	Actl6b/Anapc2/Arhgef10/Aspm/Aurka/Aurkb/Birc5/Bub1/Bub1b/Ccnb1/Ccnb2/Ccsap/Cdc20/Cdca8/Cdk1/Cenpf/Chek2/Chmp1a/Clasp2/Dsn1/Ect2/Espl1/Fam83d/Fancd2/Fmn2/Incenp/Kif11/Kif14/Kif22/Kif2c/Kif4/Kifc1/Klhdc8b/Knstrn/Mlh3/Ncapd2/Ncaph2/Ndc80/Nek2/Nuf2/Numa1/Nusap1/Plk1/Prc1/Racgap1/Rad21/Rb1/Sirt2/Smarcd3/Spag5/Spc24/Spice1/Tacc3/Top2a/Tpx2/Ttk/Ttl	57
GO:0031579	GO:0031579	membrane raft organization	Nov-12	23/22345	3.81E-06	0.000135594	Abca7/Cav1/Cav2/Cln3/Emp2/Fa2h/Gsn/Npc1/Pmp22/Ppt1/S100a10	11
GO:0007368	GO:0007368	determination of left/right symmetry	30/2212	126/22345	4.17E-06	0.000147479	Anks6/Arl13b/Cc2d2a/Ccdc103/Ccdc39/Ccdc40/Cfap45/Cfap52/Daam2/Daw1/Dll1/Dnaaf1/Dnaaf3/Dnaaf4/Dnah11/Dnah5/Drc1/Dync2h1/Enkur/Folr1/Foxj1/Gja1/Ift140/Ift172/Megf8/Nat8f5/Pcsk6/Rfx3/Rpgrip1l/Smo	30
GO:0048592	GO:0048592	eye morphogenesis	39/2212	185/22345	4.22E-06	0.000148146	Aldh1a1/Bbs4/Bcar3/Bmp4/Casp6/Cntf/Col5a2/Col8a2/Crb2/Ctnnb1/Dll1/Dzank1/Ephb1/Ephb2/Fat3/Fgf2/Fgfr3/Foxn4/Hipk2/Ift122/Ift172/Megf11/Mfn2/Miat/Ntrk2/Prom1/Ptn/Rpgrip1l/Slc1a1/Sox1/Sox2/Sox8/Sox9/Stat3/Tenm3/Thrb/Ttc8/Vhl/Zhx2	39
GO:0060491	GO:0060491	regulation of cell projection assembly	43/2212	213/22345	4.55E-06	0.000157919	Arap1/Bbs4/Cav1/Ccdc88a/Cdc42ep3/Cdc42ep4/Cenpj/Cln3/Cobl/Crocc/Daam2/Dcdc2a/Def8/Dzip1/Ephb2/Eps8l1/Evi5l/Fuz/Gpm6a/Ift140/Ift46/Kank1/Limk2/Lpar1/Mak/Mcidas/Mien1/Mns1/Myo10/Nlgn1/Nrp1/Odf2/Palm/Pfn2/Pik3r1/Plce1/Plxnb3/Prkcq/Rab11fip3/Rap1gap/Sdccag8/Syne2/Zmynd10	43
GO:0031503	GO:0031503	protein-containing complex localization	46/2212	234/22345	4.56E-06	0.000157919	Adam22/Arl3/Bbs1/Birc5/C1ql3/Cacng4/Cacng7/Clstn1/Dync2h1/Dzip1/Erbb4/Ezr/Fuz/Ift122/Ift140/Ift172/Ift22/Ift27/Ift46/Ift80/Ift81/Iqsec1/Iqsec2/Itgb3/Kif5a/Lhfpl4/Lpar1/Mak/Nacc2/Nedd4/Nlgn1/Nrxn3/Ophn1/Pick1/Prkcz/Reln/Sirt2/Slc1a1/Smad7/Snapin/Spag17/Tspan9/Ttc21a/Tub/Wdr19/Wdr35	46
GO:1902115	GO:1902115	regulation of organelle assembly	45/2212	227/22345	4.58E-06	0.000157919	Bbs4/Ccdc88a/Ccsap/Cenpj/Chmp1a/Crocc/Dcdc2a/Dzip1/Ephb2/Evi5l/Ezr/Fez1/Fuz/Gsn/Ift140/Ift46/Kif9/Lcp1/Limk2/Lpar1/Lrfn4/Mak/Mcidas/Mdm1/Mfn2/Mns1/Numa1/Odf2/Pink1/Pip4k2c/Plk1/Ptprs/Rab11fip3/Rab1b/Rnf5/Sdccag8/Snx30/Spag5/Spice1/Styxl1/Syne2/Tbc1d14/Ulk1/Wipi1/Zmynd10	45
GO:0061640	GO:0061640	cytoskeleton-dependent cytokinesis	27/2212	108/22345	4.68E-06	0.000159929	Arl3/Aurkb/Bbs4/Birc5/Cdca8/Cenpa/Chmp1a/Ckap2/Ect2/Efhc1/Fmn2/Incenp/Iqgap1/Iqgap3/Kif20a/Klhdc8b/Nusap1/Plk1/Racgap1/Septin10/Septin3/Snx33/Spire1/Spire2/Sptbn1/Stmn1/Stx2	27
GO:0070507	GO:0070507	regulation of microtubule cytoskeleton organization	35/2212	159/22345	4.69E-06	0.000159929	Apc2/Bmerb1/Cav1/Ccsap/Cdk5r1/Cenpj/Cep70/Chmp1a/Cib1/Ckap2/Ckap5/Clasp2/Clip3/Dixdc1/Dysf/Eml2/Fam107a/Map1a/Map6/Mapt/Numa1/Patj/Phldb1/Plk1/Slc39a12/Spag5/Stmn1/Stmn2/Stmn3/Stmn4/Tacc3/Tppp/Tpx2/Tubb4a/Wdr47	35
GO:0048668	GO:0048668	collateral sprouting	13/2212	32/22345	4.81E-06	0.000163226	Cobl/Epha7/Lrp1/Nfix/Npr2/Omg/Ptprs/Rgma/Rnd2/Sema4d/Ulk1/Ulk2/Wnt3	13
GO:0007052	GO:0007052	mitotic spindle organization	30/2212	127/22345	4.95E-06	0.000167012	Arhgef10/Aurka/Aurkb/Birc5/Ccnb1/Ccsap/Cdc20/Cdca8/Cenpj/Chek2/Chmp1a/Ckap5/Clasp2/Efhc1/Incenp/Kif11/Kif4/Kifc1/Ndc80/Nek2/Nuf2/Numa1/Plk1/Poc1a/Prc1/Racgap1/Spice1/Stmn1/Tacc3/Tpx2	30
GO:0003356	GO:0003356	regulation of cilium beat frequency	Sep-12	16/22345	5.38E-06	0.000179353	Bbs1/Bbs4/Ccdc39/Ccdc40/Cfap206/Cfap45/Dnaaf1/Dnah11/Spag6l	9
GO:0021681	GO:0021681	cerebellar granular layer development	Sep-12	16/22345	5.38E-06	0.000179353	Atp2b2/Cend1/Kif14/Kndc1/Mdk/Nfix/Ophn1/Ulk1/Wnt7a	9
GO:1902850	GO:1902850	microtubule cytoskeleton organization involved in mitosis	35/2212	160/22345	5.44E-06	0.000179674	Arhgef10/Aurka/Aurkb/Birc5/Ccnb1/Ccsap/Cdc20/Cdca8/Cdk1/Cenpa/Cenpj/Chek2/Chmp1a/Ckap5/Clasp2/Dynlt1b/Efhc1/Incenp/Kif11/Kif4/Kifc1/Ndc80/Nde1/Nek2/Nuf2/Numa1/Nusap1/Plk1/Poc1a/Prc1/Racgap1/Spice1/Stmn1/Tacc3/Tpx2	35
GO:0050000	GO:0050000	chromosome localization	28/2212	115/22345	5.45E-06	0.000179674	Aurkb/Birc5/Ccnb1/Cdca8/Cenpf/Chmp1a/Dsn1/Ect2/Fam83d/Fmn2/Incenp/Kif14/Kif22/Kif2c/Kifc1/Knstrn/Ndc80/Nde1/Nek2/Nuf2/Numa1/Racgap1/Rb1/Sirt2/Spag5/Spc24/Spice1/Ttl	28
GO:0045686	GO:0045686	negative regulation of glial cell differentiation	14/2212	37/22345	5.63E-06	0.000183783	Bmp4/Ctnnb1/Daam2/Fgfr3/Gpr37l1/Hes5/Id2/Id4/Lingo1/Mycn/Nkx6-2/Nr1d1/Nr2e1/Sirt2	14
GO:0051303	GO:0051303	establishment of chromosome localization	27/2212	109/22345	5.64E-06	0.000183783	Aurkb/Birc5/Ccnb1/Cdca8/Cenpf/Chmp1a/Dsn1/Ect2/Fam83d/Incenp/Kif14/Kif22/Kif2c/Kifc1/Knstrn/Ndc80/Nde1/Nek2/Nuf2/Numa1/Racgap1/Rb1/Sirt2/Spag5/Spc24/Spice1/Ttl	27
GO:0008593	GO:0008593	regulation of Notch signaling pathway	24/2212	91/22345	5.78E-06	0.000187293	Arrb1/Arrdc1/Ascl1/Bend6/Dlk1/Dll1/Dtx1/Enho/Gsx2/Hes5/Hey1/Hey2/Lfng/Llgl1/Mfng/Mmp14/Nrarp/Pofut1/Rian/Robo1/Sox2/Stat3/Tspan14/Tspan15	24
GO:0008038	GO:0008038	neuron recognition	16/2212	47/22345	6.09E-06	0.000196534	Casp6/Cdk5r1/Cntn5/Dscaml1/Epha4/Ephb2/Ephb3/Fezf2/Megf8/Ncam1/Ndn/Nrcam/Nrp1/Plxnd1/Robo1/Rtn4	16
GO:0006644	GO:0006644	phospholipid metabolic process	62/2212	354/22345	6.33E-06	0.000203024	Abca2/Abca3/Abhd12/Abhd3/Abhd4/Acsl6/Agpat3/Cds2/Chp1/Cln3/Dbi/Dgki/Dhdds/Efr3b/Enpp2/Erbb4/Fgf2/Fig4/Gpam/Gpat3/Gpld1/Hadha/Hmgcs2/Idh1/Inpp4a/Inpp5k/Inppl1/Ip6k1/Itpkb/Lpgat1/Mboat2/Naaa/Ormdl1/Pcx/Pcyt1b/Pdgfrb/Pgap4/Pigk/Pigs/Pigz/Pik3r1/Pik3r3/Pip4k2c/Pip4p1/Pitpnc1/Pla2g15/Pla2g7/Plaat3/Plcd1/Plcd4/Pld2/Plpp3/Pnpla6/Prdx6/Proca1/Ptdss1/Ptdss2/Scp2/Sgms1/Slc27a1/Smpd1/Socs6	62
GO:0007413	GO:0007413	axonal fasciculation	Nov-12	24/22345	6.41E-06	0.000203399	Casp6/Cdk5r1/Epha4/Ephb2/Ephb3/Fezf2/Megf8/Ncam1/Ndn/Nrp1/Rtn4	11
GO:0106030	GO:0106030	neuron projection fasciculation	Nov-12	24/22345	6.41E-06	0.000203399	Casp6/Cdk5r1/Epha4/Ephb2/Ephb3/Fezf2/Megf8/Ncam1/Ndn/Nrp1/Rtn4	11
GO:1901890	GO:1901890	positive regulation of cell junction assembly	30/2212	129/22345	6.93E-06	0.000218534	Agt/Amigo2/Asic2/Cav1/Cbln2/Cldn19/Clstn1/Enpp2/Ephb1/Ephb2/Ephb3/Flrt1/Iqgap1/Lrrn1/Lrtm2/Musk/Nlgn1/Nlgn3/Nphp1/Nrp1/Ntrk2/Pik3r1/Prkca/S100a10/Sema4a/Sema4d/Slitrk1/Slitrk2/St8sia2/Wnt7a	30
GO:0009437	GO:0009437	carnitine metabolic process	Aug-12	13/22345	7.42E-06	0.000233018	Acadl/Acadm/Aldh9a1/Cpt1a/Cpt2/Crat/Crot/Slc22a4	8
GO:0090596	GO:0090596	sensory organ morphogenesis	57/2212	319/22345	7.96E-06	0.000248643	Aldh1a1/Atp2b2/Bbs4/Bcar3/Bmp4/Casp6/Celsr1/Chd7/Cntf/Col11a1/Col2a1/Col5a2/Col8a2/Crb2/Ctnnb1/Dll1/Dzank1/Ednra/Ephb1/Ephb2/Fat3/Fgf2/Fgfr2/Fgfr3/Foxn4/Fuz/Fzd2/Fzd3/Fzd6/Hipk2/Ift122/Ift172/Kcnq4/Mapk3/Megf11/Mfn2/Miat/Ntrk2/Pcdh15/Pls1/Prom1/Ptn/Rpgrip1l/Slc1a1/Sobp/Sox1/Sox2/Sox8/Sox9/Stat3/Tenm3/Thrb/Tmie/Ttc8/Vhl/Wdr19/Zhx2	57
GO:0000281	GO:0000281	mitotic cytokinesis	22/2212	81/22345	8.36E-06	0.000259731	Arl3/Aurkb/Bbs4/Birc5/Cdca8/Cenpa/Chmp1a/Ckap2/Ect2/Efhc1/Incenp/Iqgap1/Iqgap3/Kif20a/Klhdc8b/Nusap1/Plk1/Racgap1/Snx33/Sptbn1/Stmn1/Stx2	22
GO:0046883	GO:0046883	regulation of hormone secretion	59/2212	335/22345	8.81E-06	0.000272145	Abat/Adcy8/Adra2a/Agt/Anxa5/Arrb1/Bad/Birc5/Bmp6/Brsk2/C1qtnf12/C1qtnf3/Camk2n1/Chd7/Cntf/Cpt1a/Cry2/Epha5/Gabbr1/Gja1/Glud1/Glul/Gnao1/Gpld1/Hadh/Inhbb/Lrp1/Mfn2/Myrip/Myt1/Nmb/Nnat/Nr1d1/Oxct1/Pask/Per2/Pfkfb2/Pfkl/Pfkm/Pick1/Prkd1/Rab11fip3/Rab11fip5/Rasl10b/Rfx3/Scg5/Selenot/Sidt2/Sirt3/Slc8b1/Sri/Stim1/Stxbp4/Sybu/Tcf7l2/Tm7sf3/Trpm4/Tspo/Ucp2	59
GO:0110053	GO:0110053	regulation of actin filament organization	51/2212	277/22345	1.00E-05	0.000307593	Add1/Add3/Arap1/Arhgef10/Arhgef10l/Arpin/Asap3/Bbs4/Capg/Capn1/Ccdc88a/Cdc42ep3/Cdc42ep4/Cgnl1/Clasp2/Coro1a/Ctnna2/Cyfip2/Daam2/Fhod1/Gja1/Grb2/Gsn/Hip1r/Inpp5k/Kank1/Kank2/Lpar1/Nrp1/Pak3/Pfn2/Pick1/Pik3r1/Plekhg2/Prkcq/Rgs4/Rhpn1/Rhpn2/Rnh1/S100a10/S1pr1/Sptb/Sptbn1/Ssh3/Stmn1/Synpo2/Tmeff2/Tmod2/Ttc8/Wasf1/Washc2	51
GO:0051965	GO:0051965	positive regulation of synapse assembly	22/2212	82/22345	1.04E-05	0.000317064	Amigo2/Asic2/Cbln2/Clstn1/Ephb1/Ephb2/Ephb3/Flrt1/Lrrn1/Lrtm2/Musk/Nlgn1/Nlgn3/Ntrk2/Pik3r1/Prkca/Sema4a/Sema4d/Slitrk1/Slitrk2/St8sia2/Wnt7a	22
GO:0072384	GO:0072384	organelle transport along microtubule	23/2212	88/22345	1.06E-05	0.00032121	Ap3b2/Ap3m2/Bloc1s1/Borcs8/Cln3/Fez1/Hsbp1/Kif1a/Kif1c/Kif5a/Kifc1/Lamp1/Map6/Mapt/Nde1/Prkcz/Snapin/Sun2/Sybu/Syne2/Tuba1a/Uchl1/Wasf1	23
GO:0046578	GO:0046578	regulation of Ras protein signal transduction	40/2212	199/22345	1.07E-05	0.000324743	Adgrg1/Adra1a/Apoe/Arrb1/Cadm4/Cdc42se2/Cyth1/Dgki/Dynlt1b/Ephb2/Eps8l1/Gabarap/Gpr17/Iqsec1/Iqsec2/Itpkb/Kank1/Kank2/Kif14/Lpar1/Lpar2/Mcf2l/Mfn2/Mmd2/Nrp1/Ophn1/Pdgfrb/Plce1/Psd2/Ralgps1/Rasa2/Rasgrf1/Robo1/Rtn4/Stard8/Stmn1/Stmn3/Timp2/Tns3/Trim67	40
GO:0010038	GO:0010038	response to metal ion	56/2212	315/22345	1.11E-05	0.000334517	Abat/Adcy8/Add1/Anxa5/Asph/Atp13a2/Atp7b/Bmp6/Bnip3/Calm1/Calm3/Casp6/Cav1/Cpne3/D2hgdh/Ect2/Fn1/Gatm/Ggh/Glud1/Gpld1/Gsn/Id2/Iqgap1/Itpkb/Jund/Kcnj10/Khk/Krt10/Lgmn/Mapk3/Mapt/Mt1/Mt2/Mt3/Ncam1/Nfatc1/Nfatc2/Nfatc4/Nlgn1/Npc1/Pcdh15/Plcd1/Prnp/S100a16/Slc1a1/Slc25a23/Slc30a10/Slc41a1/Smpd1/Sord/Sox2/Stim1/Syt10/Syt11/Tuba1a	56
GO:0030517	GO:0030517	negative regulation of axon extension	16/2212	49/22345	1.12E-05	0.000335412	Dip2b/Draxin/Mag/Mt3/Nrp1/Plxna3/Ptprs/Rtn4/Sema4a/Sema4b/Sema4d/Sema4g/Sema6b/Sema6c/Tnr/Wnt3	16
GO:1903008	GO:1903008	organelle disassembly	30/2212	132/22345	1.13E-05	0.000335412	Aurka/Bnip3/Cdk1/Cers1/Fis1/Fkbp8/Fundc1/Gabarap/Igtp/Kif19a/Kif9/Map1lc3a/Map1lc3b/Mfn2/Optn/Pink1/Plaat3/Plin3/Retreg1/Snx30/Spata18/Spata33/Tex264/Tomm7/Tspo/Ufc1/Ulk1/Ulk2/Wipi1/Zfand1	30
GO:0045839	GO:0045839	negative regulation of mitotic nuclear division	18/2212	60/22345	1.23E-05	0.000363451	Aurkb/Birc5/Bmp4/Bub1/Bub1b/Ccnb1/Cdc20/Cdca8/Fgfr2/Fgfr3/Incenp/Ndc80/Nuf2/Plk1/Rad21/Spc24/Tom1l2/Ttk	18
GO:1905515	GO:1905515	non-motile cilium assembly	21/2212	77/22345	1.24E-05	0.000366555	Arl13b/Bbs1/Bbs4/Cc2d2a/Ccdc13/Cenpj/Cep250/Cep89/Dync2h1/Fuz/Ift122/Ift140/Ift172/Ift80/Kcnj10/Mak/Pcdh15/Poc1a/Rpgrip1l/Spag6l/Ttc8	21
GO:0007051	GO:0007051	spindle organization	39/2212	194/22345	1.37E-05	0.000402328	Arhgef10/Aspm/Aurka/Aurkb/Birc5/Ccnb1/Ccnb2/Ccsap/Cdc20/Cdca8/Cenpj/Chd3/Chek2/Chmp1a/Ckap5/Clasp2/Efhc1/Espl1/Ezr/Incenp/Kif11/Kif4/Kifc1/Knstrn/Limk2/Ndc80/Nek2/Nuf2/Numa1/Plk1/Poc1a/Prc1/Racgap1/Spag5/Spice1/Stmn1/Tacc3/Tppp/Tpx2	39
GO:0051402	GO:0051402	neuron apoptotic process	62/2212	363/22345	1.42E-05	0.000415815	Agt/Amigo2/Angpt1/Apoe/Arrb1/Ascl1/Axl/Birc5/Bnip3/Casp6/Cdk5r1/Cln3/Clu/Cntf/Coro1a/Crlf1/Ctnnb1/Ctsb/Draxin/Epha7/Fgfr3/Fis1/Gpx1/Grik5/Hipk2/Kif14/Lgmn/Lrp1/Mag/Mdk/Mt1/Mt3/Musk/Nfatc4/Nfix/Npr2/Nrbp2/Nrp1/Ntrk2/Optn/Pak3/Pink1/Plxnd1/Ppp2r2b/Ppt1/Prdx2/Prnp/Prodh/Rad21/Rb1/Retreg1/Scn2a/Slc1a1/Smo/Srpk2/St8sia2/Thrb/Tmbim6/Tuba1a/Tyro3/Ucp2/Usp53	62
GO:0031109	GO:0031109	microtubule polymerization or depolymerization	30/2212	134/22345	1.54E-05	0.000447252	Apc2/Bmerb1/Cav1/Ccsap/Cenpj/Cib1/Ckap2/Ckap5/Clasp2/Clip3/Cryab/Dysf/Eml2/Kif19a/Kif2c/Map1a/Mapt/Nde1/Numa1/Slc39a12/Stmn1/Stmn2/Stmn3/Stmn4/Tppp/Tppp3/Tpx2/Tuba1a/Tubb4a/Wdr47	30
GO:1900076	GO:1900076	regulation of cellular response to insulin stimulus	23/2212	90/22345	1.57E-05	0.000455413	Agt/Appl2/C1qtnf12/Ctsd/Gnai2/Gpld1/Gpr21/Grb14/Igf2/Inpp5k/Inppl1/Kank1/Marcks/Mfn2/Ncoa1/Pid1/Pip4k2c/Prkca/Prkcq/Prkcz/Ptpre/Sorbs1/Tns2	23
GO:0003352	GO:0003352	regulation of cilium movement	14/2212	40/22345	1.61E-05	0.000462909	Anxa5/Bbs1/Bbs4/Ccdc39/Ccdc40/Ccdc65/Cfap206/Cfap45/Dnaaf1/Dnah11/Drc1/Kif9/Rsph4a/Spag6l	14
GO:0048640	GO:0048640	negative regulation of developmental growth	29/2212	128/22345	1.67E-05	0.000477496	Dip2b/Draxin/Epha7/Fgfr3/Gja1/H19/Kcnk2/Lgmn/Mag/Mt3/Nrp1/Plxna3/Ptch1/Ptprs/Rgma/Rgs4/Rtn4/Sema4a/Sema4b/Sema4d/Sema4g/Sema6b/Sema6c/Spag9/Tcf7l2/Tnr/Ulk1/Ulk2/Wnt3	29
GO:0060632	GO:0060632	regulation of microtubule-based movement	17/2212	56/22345	1.79E-05	0.000509756	Anxa5/Bbs1/Bbs4/Ccdc39/Ccdc40/Ccdc65/Cfap206/Cfap45/Dnaaf1/Dnah11/Drc1/Fez1/Kif9/Lamp1/Mapt/Rsph4a/Spag6l	17
GO:0007039	GO:0007039	protein catabolic process in the vacuole	Oct-12	22/22345	1.87E-05	0.000525278	Atp13a2/Cd81/Cln3/Lamp2/Lrp1/Marchf2/Mgat3/Psap/Tmem106b/Tpp1	10
GO:0048670	GO:0048670	regulation of collateral sprouting	Oct-12	22/22345	1.87E-05	0.000525278	Epha7/Lrp1/Omg/Ptprs/Rgma/Rnd2/Sema4d/Ulk1/Ulk2/Wnt3	10
GO:1902992	GO:1902992	negative regulation of amyloid precursor protein catabolic process	Oct-12	22/22345	1.87E-05	0.000525278	Abca7/Apoe/Clu/Flot2/Ntrk2/Prnp/Rtn1/Rtn3/Rtn4/Spon1	10
GO:0048715	GO:0048715	negative regulation of oligodendrocyte differentiation	Sep-12	18/22345	1.90E-05	0.000531713	Bmp4/Ctnnb1/Daam2/Hes5/Id2/Id4/Lingo1/Nkx6-2/Sirt2	9
GO:0048762	GO:0048762	mesenchymal cell differentiation	47/2212	254/22345	1.92E-05	0.000533272	Agt/Bmp4/Bmpr1a/Clasp2/Crb2/Ctnnb1/Ednra/Ednrb/Emp2/Epha4/Erbb4/Fam83d/Fgfr2/Fn1/Folr1/Fuz/Gja1/Hey1/Hey2/Il17rd/Loxl3/Mad2l2/Mapk3/Mdk/Ncam1/Nfatc1/Nrp1/Pdcd4/Pdpn/Phldb1/Ranbp3l/Rian/Rtn4/Sema4a/Sema4b/Sema4d/Sema4g/Sema6b/Sema6c/Smad7/Smo/Sox10/Sox8/Sox9/Tcf7l2/Timp3/Tmem100	47
GO:0072659	GO:0072659	protein localization to plasma membrane	54/2212	306/22345	1.96E-05	0.000542636	Ank1/Anxa2/Arl6ip5/Atp1b1/Bbs1/Bsg/Cacnb3/Camk2g/Ccdc88a/Cd81/Cib1/Clasp2/Clip3/Cln3/Dpp10/Efr3b/Emp2/Ephb2/Epm2a/Ezr/Fcho2/Flot2/Golph3l/Inpp5k/Jup/Lrp1/Macf1/Mmp14/Nfasc/Optn/Palm/Pid1/Pik3r1/Pkp2/Pls1/Prkcz/Prnp/Ptch1/Rab13/Rab3d/Ramp1/Rilpl2/S100a10/Scp2/Sorbs1/Sptbn1/Tmem59/Tspan14/Tspan15/Ttc8/Vamp5/Ypel4/Zdhhc2/Zdhhc23	54
GO:0031023	GO:0031023	microtubule organizing center organization	32/2212	149/22345	2.00E-05	0.000551035	Arhgef10/Aurka/Bbs4/Ccnf/Cdc20b/Cenpj/Cep250/Cetn4/Chd3/Chmp1a/Ckap5/Clasp2/Crocc/Ctnnb1/Deup1/Dzip1/Foxj1/Kif11/Kifc1/Mdm1/Ndc80/Nde1/Nek2/Odf2/Pard6b/Patj/Plk1/Poc1a/Sdccag8/Spice1/Tuba1a/Ulk4	32
GO:0021549	GO:0021549	cerebellum development	26/2212	110/22345	2.04E-05	0.000560576	Atp2b2/Atrn/Cdk5r1/Cend1/Cntn1/Coq8b/Cplane1/Crkl/Dixdc1/Dll1/Kif14/Kndc1/Lmx1a/Mdk/Nfix/Ophn1/Psap/Ptprs/Rere/Rpgrip1l/Sez6/Smo/Tuba1a/Ulk1/Wnt7a/Zbtb18	26
GO:0090276	GO:0090276	regulation of peptide hormone secretion	48/2212	262/22345	2.06E-05	0.000561992	Abat/Adcy8/Adra2a/Anxa5/Arrb1/Bad/Birc5/Brsk2/C1qtnf12/Camk2n1/Chd7/Cpt1a/Epha5/Gabbr1/Gja1/Glud1/Glul/Gnao1/Gpld1/Hadh/Inhbb/Lrp1/Myrip/Myt1/Nnat/Nr1d1/Oxct1/Pask/Per2/Pfkfb2/Pfkl/Pfkm/Pick1/Prkd1/Rasl10b/Rfx3/Selenot/Sidt2/Sirt3/Slc8b1/Sri/Stim1/Stxbp4/Sybu/Tcf7l2/Tm7sf3/Trpm4/Ucp2	48
GO:0042593	GO:0042593	glucose homeostasis	52/2212	292/22345	2.14E-05	0.000583024	Adcy8/Adra2a/Appl2/Aqp4/Arrb1/Bad/Birc5/Brsk2/C1qtnf12/C1qtnf3/Camk2n1/Cry2/Csmd1/Epha5/Ero1b/Gpld1/Gpr21/Gprc5b/Gpx1/Inpp5k/Klf15/Lrp1/Lrrc8d/Mlxipl/Myt1/Nr1d1/Oxct1/Pdk2/Pdk4/Pfkm/Pik3r1/Ptch1/Pygl/Rab11b/Rab11fip5/Selenot/Sesn3/Sgcb/Sidt2/Slc12a6/Slc2a4/Slc8b1/Spop/Sri/Stat3/Stxbp4/Sybu/Tcf7l2/Trpm4/Ucp2/Vgf/Zbtb20	52
GO:0042886	GO:0042886	amide transport	70/2212	430/22345	2.17E-05	0.000586173	Abat/Abca2/Adcy8/Adra2a/Agt/Anxa5/Apba1/Arl6ip1/Arl6ip5/Arrb1/Bad/Birc5/Brsk2/C1qtnf12/Camk2n1/Chd7/Cpe/Cpt1a/Epha5/Epm2a/Folr1/Gabbr1/Gja1/Gltp/Glud1/Glul/Gnao1/Gpld1/Hadh/Inhbb/Kcnj10/Lrp1/Myrip/Myt1/Nnat/Nr1d1/Ntrk2/Oxct1/Pask/Per2/Pfkfb2/Pfkl/Pfkm/Pick1/Pltp/Prkd1/Psap/Rab11b/Rab11fip5/Rasl10b/Rfx3/Selenot/Sidt2/Sirt3/Slc14a1/Slc15a2/Slc17a8/Slc1a1/Slc1a2/Slc27a1/Slc8b1/Sri/Stim1/Stxbp4/Sybu/…	70
GO:0022029	GO:0022029	telencephalon cell migration	19/2212	68/22345	2.19E-05	0.000589929	Adgrg1/Arl13b/Bmerb1/Cdk5r1/Ctnnb1/Dixdc1/Efhc1/Fezf2/Mdga1/Nr2e1/Pex5/Pou3f2/Reln/Robo1/Rtn4/Sun2/Syne2/Tnr/Wdr47	19
GO:0007163	GO:0007163	establishment or maintenance of cell polarity	44/2212	234/22345	2.32E-05	0.000621961	Amot/Brsk2/Cenpa/Ckap5/Clasp2/Crb2/Crkl/Ctnna1/Cyth1/Dynlt1b/Ephb1/Ezr/Fez1/Flot2/Foxj1/Gja1/Gsn/Hes5/Hey1/Jam3/Kank1/Kif2c/Llgl1/Macf1/Ndc80/Nde1/Numa1/Ophn1/Pard6b/Parvb/Plekhg3/Plk1/Prkcz/Rac3/Rpgrip1l/Sdccag8/Slc9a6/Spag5/Spag6l/Spint2/Ttc8/Ust/Wnt7a/Wnt7b	44
GO:0033500	GO:0033500	carbohydrate homeostasis	52/2212	293/22345	2.36E-05	0.000630214	Adcy8/Adra2a/Appl2/Aqp4/Arrb1/Bad/Birc5/Brsk2/C1qtnf12/C1qtnf3/Camk2n1/Cry2/Csmd1/Epha5/Ero1b/Gpld1/Gpr21/Gprc5b/Gpx1/Inpp5k/Klf15/Lrp1/Lrrc8d/Mlxipl/Myt1/Nr1d1/Oxct1/Pdk2/Pdk4/Pfkm/Pik3r1/Ptch1/Pygl/Rab11b/Rab11fip5/Selenot/Sesn3/Sgcb/Sidt2/Slc12a6/Slc2a4/Slc8b1/Spop/Sri/Stat3/Stxbp4/Sybu/Tcf7l2/Trpm4/Ucp2/Vgf/Zbtb20	52
GO:0007266	GO:0007266	Rho protein signal transduction	30/2212	138/22345	2.80E-05	0.000745422	Adgrg1/Adra1a/Apoe/Arhgap5/Arrb1/Cdc42ep3/Cdc42ep4/Cdc42se2/Cdh13/Celsr1/Ctnnal1/Ednra/Eps8l1/Gpr17/Hacd3/Kank1/Kank2/Lpar1/Lpar2/Mcf2l/Nfix/Nrp1/Ophn1/Pdgfrb/Pdpn/Racgap1/Robo1/Stard8/Stmn1/Tns3	30
GO:1902017	GO:1902017	regulation of cilium assembly	20/2212	75/22345	2.84E-05	0.000752209	Bbs4/Ccdc88a/Cenpj/Crocc/Dcdc2a/Dzip1/Evi5l/Fuz/Ift140/Ift46/Limk2/Lpar1/Mak/Mcidas/Mns1/Odf2/Rab11fip3/Sdccag8/Syne2/Zmynd10	20
GO:0006577	GO:0006577	amino-acid betaine metabolic process	Aug-12	15/22345	3.09E-05	0.000814875	Acadl/Acadm/Aldh9a1/Cpt1a/Cpt2/Crat/Crot/Slc22a4	8
GO:0050772	GO:0050772	positive regulation of axonogenesis	24/2212	100/22345	3.21E-05	0.000841166	Anapc2/Apoe/Dixdc1/Fn1/Lrp1/Macf1/Map6/Mapt/Megf8/Metrn/Nrp1/Ntrk2/Plxna3/Plxnb1/Plxnb3/Plxnc1/Plxnd1/Rnd2/Robo1/Sema4d/Skil/Slitrk1/Tiam2/Wnt3	24
GO:1902430	GO:1902430	negative regulation of amyloid-beta formation	Sep-12	19/22345	3.29E-05	0.000860233	Abca7/Apoe/Clu/Ntrk2/Prnp/Rtn1/Rtn3/Rtn4/Spon1	9
GO:0050708	GO:0050708	regulation of protein secretion	56/2212	327/22345	3.35E-05	0.000867296	Abat/Adcy8/Adra2a/Anxa5/Apbb1/Apoe/Arrb1/Atp13a2/Bad/Birc5/Brsk2/Bsg/C1qtnf12/C1qtnf3/Camk2n1/Cpt1a/Epha5/Gja1/Glud1/Glul/Gnao1/Golph3l/Gpld1/Hadh/Idh2/Inhbb/Llgl1/Lrp1/Myrip/Myt1/Neo1/Nnat/Nr1d1/Oxct1/Per2/Pfkfb2/Pfkl/Pfkm/Pick1/Prkcq/Rab11fip3/Rab11fip5/Rfx3/Sidt2/Sirt3/Slc8b1/Srcin1/Sri/Stim1/Stxbp4/Sybu/Tcf7l2/Tm7sf3/Trpm4/Ucp2/Wls	56
GO:0030516	GO:0030516	regulation of axon extension	26/2212	113/22345	3.37E-05	0.000867296	Anapc2/Apoe/Clasp2/Dip2b/Draxin/Fn1/Lrp1/Macf1/Mag/Mapt/Megf8/Mgll/Mt3/Nrp1/Plxna3/Ptprs/Rtn4/Sema4a/Sema4b/Sema4d/Sema4g/Sema6b/Sema6c/Tnr/Ttl/Wnt3	26
GO:0110020	GO:0110020	regulation of actomyosin structure organization	26/2212	113/22345	3.37E-05	0.000867296	Arap1/Arhgef10/Arhgef10l/Asap3/Bbs4/Ccdc88a/Cgnl1/Clasp2/Ect2/Fhod1/Inpp5k/Kank2/Lpar1/Mfn2/Nrp1/Pfn2/Pik3r1/Prkcq/Prkd1/Rhpn1/Rhpn2/S100a10/S1pr1/Stmn1/Tmeff2/Ttc8	26
GO:0002791	GO:0002791	regulation of peptide secretion	48/2212	267/22345	3.40E-05	0.000873237	Abat/Adcy8/Adra2a/Anxa5/Arrb1/Bad/Birc5/Brsk2/C1qtnf12/Camk2n1/Chd7/Cpt1a/Epha5/Gabbr1/Gja1/Glud1/Glul/Gnao1/Gpld1/Hadh/Inhbb/Lrp1/Myrip/Myt1/Nnat/Nr1d1/Oxct1/Pask/Per2/Pfkfb2/Pfkl/Pfkm/Pick1/Prkd1/Rasl10b/Rfx3/Selenot/Sidt2/Sirt3/Slc8b1/Sri/Stim1/Stxbp4/Sybu/Tcf7l2/Tm7sf3/Trpm4/Ucp2	48
GO:0046626	GO:0046626	regulation of insulin receptor signaling pathway	21/2212	82/22345	3.51E-05	0.000896386	Agt/C1qtnf12/Ctsd/Gnai2/Gpr21/Grb14/Igf2/Inpp5k/Inppl1/Kank1/Marcks/Mfn2/Pid1/Pip4k2c/Prkca/Prkcq/Prkcz/Ptpre/Sesn3/Sorbs1/Tns2	21
GO:0022604	GO:0022604	regulation of cell morphogenesis	49/2212	275/22345	3.60E-05	0.000914997	Anapc2/Arap1/Cacng7/Cdc42ep3/Cdc42ep4/Cdc42se2/Cfap410/Coro1a/Cux1/Enpp2/Epb41l2/Epha4/Ephb2/Ezr/Fgd4/Fn1/Kank1/Limd1/Lpar1/Macf1/Marcks/Mfn2/Myh14/Myo10/Nedd4l/Numbl/Pak3/Palm/Parvb/Pdpn/Plxna3/Plxnb1/Plxnb3/Plxnc1/Plxnd1/Ptn/Rac3/Reln/S100a13/S100b/Sema4a/Sema4d/Sh3d19/Spag9/Sparc/Syne3/Wls/Ypel4/Zmym3	49
GO:0050678	GO:0050678	regulation of epithelial cell proliferation	68/2212	421/22345	3.63E-05	0.000919905	Aggf1/Apoe/Aqp11/Bad/Birc5/Bmp4/Bmp6/Bmpr1a/Cav1/Cav2/Cd109/Cdh13/Cnmd/Ctnnb1/Ctsl/Cyp7b1/Dlk1/Dysf/Ednra/Ednrb/Erbb4/F3/Fa2h/Fgf2/Fgfr2/Fgfr3/Gja1/Glul/Gpx1/Hes5/Hey1/Hmgb1/Htra1/Ift122/Ift172/Ift80/Igf2/Iqgap3/Itgb3/Lims2/Mdk/Mycn/Nfatc1/Nr1d1/Nrarp/Nras/Plxnb3/Prkca/Prkd1/Ptch1/Ptn/Rap1gap/Rb1/Rian/Rida/Robo1/Rtn4/Smo/Sox2/Sox9/Sparc/Stat1/Stat3/Stxbp4/Tcf7l2/Tgfa/Vhl/Wnt7a	68
GO:0001941	GO:0001941	postsynaptic membrane organization	15/2212	48/22345	3.77E-05	0.000951478	Apoe/Chrnb1/Crkl/Ephb2/Lhfpl4/Lrp4/Lrrc4/Musk/Nlgn1/Nlgn3/Ptn/Reln/Sorbs1/Sorbs2/Zdhhc2	15
GO:0035773	GO:0035773	insulin secretion involved in cellular response to glucose stimulus	24/2212	101/22345	3.82E-05	0.000958393	Adcy8/Adra2a/Arrb1/Bad/Birc5/Brsk2/C1qtnf12/Camk2n1/Epha5/Gpld1/Lrp1/Myt1/Nr1d1/Oxct1/Rab11b/Rab11fip5/Selenot/Sidt2/Sri/Stxbp4/Sybu/Tcf7l2/Trpm4/Ucp2	24
GO:0000280	GO:0000280	nuclear division	71/2212	446/22345	4.00E-05	0.00100021	Ankle1/Arhgef10/Aspm/Aurka/Aurkb/Birc5/Bmp4/Bub1/Bub1b/Ccnb1/Ccnb2/Ccsap/Cdc20/Cdca2/Cdca8/Cdk1/Chek2/Chmp1a/Cks2/Clasp2/Cul9/Dsn1/Eme1/Espl1/Fancd2/Fgfr2/Fgfr3/Fmn2/Gja1/Igf2/Incenp/Kif11/Kif14/Kif22/Kif2c/Kifc1/Klhdc8b/Knstrn/Marf1/Mki67/Mlh3/Ncapd2/Ncaph2/Ndc80/Nde1/Nek2/Nfia/Nfix/Npr2/Nuf2/Numa1/Nusap1/Pdgfrb/Plk1/Prc1/Racgap1/Rad21/Rb1/Sgo2a/Sirt2/Spag5/Spc24/Spice1/Spin1/Spire1/Spire2/Tgfa/…	71
GO:0061448	GO:0061448	connective tissue development	54/2212	314/22345	4.08E-05	0.001016054	Arid5b/Arrdc3/Bbs1/Bbs4/Bmp4/Bmp6/Bmpr1a/Bmpr1b/Chadl/Cnmd/Col11a1/Col11a2/Col2a1/Col9a1/Csgalnact1/Ctnnb1/Fgf2/Fgfr3/Foxd1/Gpld1/Hes5/Id2/Id4/Ift80/Itgb3/Itgb8/Ltbp3/Mapk3/Mboat2/Mdk/Mycn/Ncoa1/Nfatc2/Nfia/Npr2/Pdgfrb/Plaat3/Poc1a/Prkca/Pth1r/Rb1/Rorc/Smad7/Smad9/Sox6/Sox8/Sox9/Thra/Thrb/Trpm4/Twsg1/Wnt7a/Wnt7b/Wnt9a	54
GO:0090087	GO:0090087	regulation of peptide transport	48/2212	269/22345	4.14E-05	0.001026306	Abat/Adcy8/Adra2a/Anxa5/Arrb1/Bad/Birc5/Brsk2/C1qtnf12/Camk2n1/Chd7/Cpt1a/Epha5/Gabbr1/Gja1/Glud1/Glul/Gnao1/Gpld1/Hadh/Inhbb/Lrp1/Myrip/Myt1/Nnat/Nr1d1/Oxct1/Pask/Per2/Pfkfb2/Pfkl/Pfkm/Pick1/Prkd1/Rasl10b/Rfx3/Selenot/Sidt2/Sirt3/Slc8b1/Sri/Stim1/Stxbp4/Sybu/Tcf7l2/Tm7sf3/Trpm4/Ucp2	48
GO:0003407	GO:0003407	neural retina development	22/2212	89/22345	4.16E-05	0.001027826	Bbs4/Bsg/Cntf/Crb2/Fat3/Foxn4/Gpm6a/Hipk2/Megf11/Miat/Ntrk2/Prom1/Ptn/Rpgrip1l/Slc1a1/Smarcd3/Sox8/Sox9/Stat3/Thrb/Ttc8/Zhx2	22
GO:0044042	GO:0044042	glucan metabolic process	21/2212	83/22345	4.26E-05	0.001044029	Acadm/Epm2a/Hmgb1/Igf2/Inpp5k/Khk/Npc1/Nr1d1/Pask/Per2/Pfkm/Phka1/Phkg1/Ppp1r1a/Ppp1r3c/Prkag2/Pygb/Pygl/Sorbs1/Tcf7l2/Ugp2	21
GO:2000179	GO:2000179	positive regulation of neural precursor cell proliferation	21/2212	83/22345	4.26E-05	0.001044029	Adgrg1/Ascl1/Aspm/Ctnnb1/Disp3/Fgf2/Fzd3/Gnai2/Gpr37l1/Hapln1/Id4/Insm1/Mdk/Nr2e1/Optn/Rassf10/Smarcd3/Smo/Sox10/Sox2/Tox	21
GO:0008360	GO:0008360	regulation of cell shape	30/2212	141/22345	4.31E-05	0.001050518	Arap1/Cdc42ep3/Cdc42ep4/Cdc42se2/Cfap410/Coro1a/Epb41l2/Ezr/Fgd4/Fn1/Limd1/Lpar1/Myh14/Myo10/Palm/Parvb/Pdpn/Plxna3/Plxnb1/Plxnb3/Plxnc1/Plxnd1/Ptn/Rac3/S100a13/S100b/Sema4a/Sema4d/Syne3/Ypel4	30
GO:0019216	GO:0019216	regulation of lipid metabolic process	64/2212	392/22345	4.37E-05	0.00105777	Abca2/Abca3/Abca7/Abcd1/Abcd2/Abcg4/Acacb/Acadl/Acadvl/Adra2a/Agt/Angptl4/Apoe/Appl2/Bbs4/Bmp6/C3/Cav1/Chp1/Cpt1a/Dbi/Disp3/Ephx2/Erbb4/Erlin2/Fgf2/Fgfr3/Fmo1/Fmo5/Gpam/Gpld1/Id2/Idh1/Igf2/Klhl25/Lpgat1/Mlxipl/Nr1d1/Nr1d2/Ormdl1/Pcx/Pdgfra/Pdgfrb/Pdk1/Pdk2/Pdk4/Pik3ip1/Prkag2/Psap/Rorc/Rubcn/Scp2/Sec14l2/Sirt2/Sirt3/Slc27a1/Sorbs1/Sox9/Tcf7l2/Thra/Thrb/Tspo/Wdtc1/Zbtb20	64
GO:0021795	GO:0021795	cerebral cortex cell migration	16/2212	54/22345	4.37E-05	0.00105777	Adgrg1/Bmerb1/Cdk5r1/Ctnnb1/Dixdc1/Efhc1/Mdga1/Nr2e1/Pex5/Pou3f2/Reln/Robo1/Rtn4/Sun2/Syne2/Wdr47	16
GO:0042176	GO:0042176	regulation of protein catabolic process	60/2212	361/22345	4.42E-05	0.001065395	Abca2/Adra2a/Anxa2/Apc2/Apoe/Aqp11/Atp13a2/Atraid/Aurka/Azin2/Cav1/Cd81/Cdc20/Cdc20b/Chek2/Clu/Crebrf/Cst3/Dlgap1/Dnaaf4/Dysf/Epm2a/Ezr/Fam83d/Fbxo2/Fmn2/Gabarap/Gfap/Gja1/Gpld1/Gpx1/Il33/Lrp1/Mad2l2/Map1a/Marchf2/Mgat3/Nedd4/Nedd4l/Oaz2/Ophn1/Pacsin3/Pbk/Pias1/Plk1/Rgma/Rnf144a/Rnf144b/Rnf180/Rnf19a/Rnf19b/Sh3d19/Sirt2/Snx33/Sox9/Svip/Timp2/Timp3/Zdhhc2/Zer1	60
GO:0009914	GO:0009914	hormone transport	66/2212	408/22345	4.48E-05	0.00107423	Abat/Adcy8/Adra2a/Agt/Anxa5/Arrb1/Bad/Birc5/Bmp6/Brsk2/C1qtnf12/C1qtnf3/Camk2n1/Chd7/Cntf/Cpe/Cpt1a/Cry2/Crym/Epha5/Foxd1/Gabbr1/Gja1/Glud1/Glul/Gnao1/Gpld1/Hadh/Inhbb/Lrp1/Ltbp4/Mfn2/Myrip/Myt1/Nmb/Nnat/Nr1d1/Oxct1/Pask/Per2/Pfkfb2/Pfkl/Pfkm/Pick1/Prkd1/Rab11b/Rab11fip3/Rab11fip5/Rasl10b/Rfx3/Scg5/Selenot/Sidt2/Sirt3/Slc8b1/Slco1c1/Sri/Stim1/Stxbp4/Sybu/Tcf7l2/Tm7sf3/Trpm4/Tspo/Ucp2/Vgf	66
GO:0021683	GO:0021683	cerebellar granular layer morphogenesis	Jul-12	12/22345	4.66E-05	0.001110599	Atp2b2/Kif14/Kndc1/Nfix/Ophn1/Ulk1/Wnt7a	7
GO:0001649	GO:0001649	osteoblast differentiation	42/2212	226/22345	4.67E-05	0.001110599	Atraid/Bmp4/Bmp6/Bmpr1a/Bmpr1b/Clic1/Ctnnb1/Dlk1/Fam20c/Fgf2/Gabbr1/Gdpd2/Gja1/H3f3a/Hdac8/Hey1/Id2/Id3/Id4/Ift80/Igf2/Jund/Lgr4/Limd1/Nfatc1/Prkd1/Ptch1/Pth1r/Ranbp3l/Rassf2/Sema4d/Smo/Smoc1/Sox2/Sox8/Sox9/Tmem53/Trpm4/Twsg1/Ucma/Wnt3/Wnt7b	42
GO:0050796	GO:0050796	regulation of insulin secretion	41/2212	219/22345	4.80E-05	0.001137625	Abat/Adcy8/Adra2a/Arrb1/Bad/Birc5/Brsk2/C1qtnf12/Camk2n1/Cpt1a/Epha5/Gja1/Glud1/Glul/Gnao1/Gpld1/Hadh/Inhbb/Lrp1/Myrip/Myt1/Nnat/Nr1d1/Oxct1/Per2/Pfkfb2/Pfkl/Pfkm/Pick1/Rfx3/Sidt2/Sirt3/Slc8b1/Sri/Stim1/Stxbp4/Sybu/Tcf7l2/Tm7sf3/Trpm4/Ucp2	41
GO:0010631	GO:0010631	epithelial cell migration	55/2212	324/22345	5.02E-05	0.001185993	Agt/Amot/Angpt1/Apoe/Arhgap5/Arsb/Bcas3/Bmp4/Bsg/Cd63/Cdh13/Cib1/Clasp2/Cln3/Coro1a/Ctsh/Cyp1b1/Daam2/Emp2/Enpp2/Epb41l4b/Fgf2/Glul/Gpld1/Gpx1/Hmgb1/Igf2/Iqsec1/Itgb3/Jup/Kank1/Kank2/Lgmn/Macf1/Nr2e1/Nrp1/Pfn2/Pik3r3/Plpp3/Plxnd1/Prkca/Prkd1/Rab13/Rin2/Robo1/Rtn4/Sash1/Sema4a/Smoc2/Sox9/Sparc/Tns3/Vhl/Vstm4/Wnt7a	55
GO:0060042	GO:0060042	retina morphogenesis in camera-type eye	21/2212	84/22345	5.16E-05	0.001213236	Bbs4/Cntf/Crb2/Dll1/Fat3/Foxn4/Hipk2/Megf11/Miat/Ntrk2/Prom1/Ptn/Rpgrip1l/Slc1a1/Sox2/Sox8/Sox9/Stat3/Thrb/Ttc8/Zhx2	21
GO:0030534	GO:0030534	adult behavior	37/2212	191/22345	5.20E-05	0.001217942	Abat/Abhd12/Adam22/Aldh2/Atp1a2/Atxn1/Bbs1/Bbs4/Cend1/Chd7/Chrna4/Chrnb1/Chrnb2/Cnp/Epha4/Hipk2/Id2/Kcnj10/Lgi4/Mapt/Nlgn3/Npc1/Nrxn3/Pcdh15/Pmp22/Ppp1r1b/Ppt1/Rnf180/Scn8a/Sez6/Slc1a1/Slc1a2/Slitrk1/Tuba1a/Uchl1/Ulk4/Wdr47	37
GO:0016236	GO:0016236	macroautophagy	47/2212	264/22345	5.25E-05	0.001220918	Atp13a2/Bnip3/Calm1/Cers1/Chmp1a/Cln3/Ctsd/Ephb2/Epm2a/Fez1/Gabarap/Igtp/Lamp2/Lix1/Map1lc3a/Map1lc3b/Mapk3/Mfn2/Nod1/Npc1/Nrbp2/Optn/Pex5/Pink1/Pip4k2c/Rab1b/Rab33b/Retreg1/Rnf5/Rubcn/Sesn1/Sesn3/Snapin/Snx14/Snx30/Spata33/Stx17/Synpo2/Tbc1d14/Tex264/Tomm7/Trim13/Ufc1/Ulk1/Ulk2/Vps41/Wipi1	47
GO:0071248	GO:0071248	cellular response to metal ion	36/2212	184/22345	5.26E-05	0.001220918	Adcy8/Add1/Asph/Atp13a2/Atp7b/Bmp6/Bnip3/Cpne3/Ect2/Fn1/Gpld1/Gsn/Id2/Iqgap1/Itpkb/Jund/Kcnj10/Krt10/Lgmn/Mapk3/Mt1/Mt2/Mt3/Nfatc1/Nfatc2/Nfatc4/Nlgn1/Prnp/Slc1a1/Slc25a23/Slc41a1/Smpd1/Sox2/Syt10/Syt11/Tuba1a	36
GO:0007143	GO:0007143	female meiotic nuclear division	14/2212	44/22345	5.45E-05	0.001259443	Aurka/Ccnb2/Fmn2/Marf1/Mlh3/Ncaph2/Ndc80/Plk1/Sgo2a/Spin1/Spire1/Spire2/Top2a/Ttk	14
GO:1905146	GO:1905146	lysosomal protein catabolic process	Sep-12	20/22345	5.46E-05	0.001259443	Atp13a2/Cln3/Lamp2/Lrp1/Marchf2/Mgat3/Psap/Tmem106b/Tpp1	9
GO:0007612	GO:0007612	learning	37/2212	192/22345	5.84E-05	0.001340518	Abca7/Agt/Amph/Atp1a2/Atp8a1/Atxn1/C1ql1/Chrnb2/Ckap5/Cln3/Csmd1/Ctnnd2/Dcdc2a/Dgki/Ephb2/Epm2a/Lgmn/Map1a/Mapk8ip2/Meis2/Nfix/Nlgn3/Nrxn3/Ntrk2/Pak5/Pde1b/Pias1/Ppp1r1b/Ppt1/Ptn/Reln/Slc1a1/Slc24a2/Specc1/Syt11/Tnr/Tuba1a	37
GO:0090132	GO:0090132	epithelium migration	55/2212	326/22345	5.97E-05	0.00135407	Agt/Amot/Angpt1/Apoe/Arhgap5/Arsb/Bcas3/Bmp4/Bsg/Cd63/Cdh13/Cib1/Clasp2/Cln3/Coro1a/Ctsh/Cyp1b1/Daam2/Emp2/Enpp2/Epb41l4b/Fgf2/Glul/Gpld1/Gpx1/Hmgb1/Igf2/Iqsec1/Itgb3/Jup/Kank1/Kank2/Lgmn/Macf1/Nr2e1/Nrp1/Pfn2/Pik3r3/Plpp3/Plxnd1/Prkca/Prkd1/Rab13/Rin2/Robo1/Rtn4/Sash1/Sema4a/Smoc2/Sox9/Sparc/Tns3/Vhl/Vstm4/Wnt7a	55
GO:0007613	GO:0007613	memory	33/2212	164/22345	5.97E-05	0.00135407	Abca7/Adcy8/Aph1b/Aph1c/Apoe/Atxn1/Camk2n1/Chrnb2/Csmd1/Cyp7b1/Igf2/Lgmn/Lmx1a/Map1a/Mapt/Mdk/Musk/Nfatc4/Nfix/Ntrk2/Pak5/Ppp1r1b/Prkcz/Ptn/Reln/S100b/Scn2a/Slc1a1/Slc24a2/Slc2a4/Syt11/Trpm4/Tuba1a	33
GO:0016052	GO:0016052	carbohydrate catabolic process	33/2212	164/22345	5.97E-05	0.00135407	Aldh1a1/Aldoc/Arsb/Bad/Bpgm/Ctbs/Dera/Dhtkd1/Eno4/Gale/Gm2a/Hmgb1/Ids/Khk/Man2b1/Man2b2/Mlxipl/Naga/Neu3/Neu4/Pfkfb2/Pfkl/Pfkm/Phkg1/Ppp1r3c/Prkag2/Prxl2c/Pygb/Pygl/Sord/Stat3/Ucp2/Zbtb20	33
GO:0046486	GO:0046486	glycerolipid metabolic process	61/2212	373/22345	6.21E-05	0.001404184	Abca3/Abhd12/Abhd3/Abhd4/Acsl6/Apoe/C3/Cat/Cav1/Cds2/Cln3/Cpt1a/Dbi/Dgki/Efr3b/Enpp2/Fgf2/Fig4/Gal3st1/Gpam/Gpat3/Gpld1/Gpx1/Hadha/Inpp4a/Inpp5k/Inppl1/Ip6k1/Itpkb/Lpgat1/Mboat2/Mgll/Naaa/Pcyt1b/Pdgfrb/Pgap4/Pigk/Pigs/Pigz/Pik3r1/Pik3r3/Pip4k2c/Pip4p1/Pitpnc1/Pla2g15/Pla2g7/Plaat3/Plcd1/Plcd4/Plce1/Pld2/Pnpla6/Prdx6/Ptdss1/Ptdss2/Slc22a4/Slc27a1/Socs6/Tcf7l2/Thrb/Tnxb	61
GO:0006979	GO:0006979	response to oxidative stress	62/2212	381/22345	6.30E-05	0.00141787	1600014C10Rik/Abcd1/Adcyap1r1/Aifm2/Aldh1a1/Apoe/Arl6ip5/Atp13a2/Atrn/Axl/Bmp4/Bnip3/Camk2g/Capn1/Casp6/Cat/Chrna4/Cryab/Cst3/Cyp1b1/Ect2/Ednra/Etfdh/Fancd2/Gab1/Gpr37/Gpr37l1/Gpx1/Gpx4/Gpx8/Idh1/Mapk3/Meak7/Mgat3/Mgst1/Mpv17/Mt3/Naprt/Nme5/Pcgf2/Pdgfra/Pdgfrb/Pdk2/Pex5/Pink1/Pld2/Prdx2/Prdx6/Prkca/Prkd1/Prnp/Psap/Pxdn/Romo1/Sesn1/Sesn3/Sirt2/Slc1a1/Stx2/Txnip/Ucp2/Wrn	62
GO:0032412	GO:0032412	regulation of monoatomic ion transmembrane transporter activity	49/2212	281/22345	6.34E-05	0.001422219	1810037I17Rik/Ahnak/Asic2/Asph/Atp1a2/Atp1b1/Atp1b2/Bmp4/Cacna2d1/Cacnb3/Cacng4/Cacng7/Calm1/Calm3/Cav1/Chp1/Chrna4/Dysf/Ednra/Ephb2/Fgf11/Fhl1/Fxyd1/Fxyd6/Kcnc2/Kcnk3/Kcnrg/Klhl24/Mapk8ip2/Mink1/Nedd4/Nedd4l/Nlgn1/Nlgn3/Nr3c2/Pick1/Pink1/Prkca/Prnp/Rasgrf1/Reln/Rgs9/S100a1/Sri/Stim1/Stom/Tcaf1/Tcaf2/Wnk2	49
GO:0035270	GO:0035270	endocrine system development	30/2212	144/22345	6.51E-05	0.001454538	Arid5b/Ascl1/Bad/Bmp4/Bmp6/Bmpr1a/Clu/Crkl/Dll1/Ednra/Fgf2/Hipk2/Insm1/Mapk3/Mdk/Myt1/Nkx6-2/Pbx1/Pdgfra/Pdgfrb/Pou3f2/Rap1gap/Rfx3/Sidt2/Smo/Sox2/Sox9/Tcf7l2/Thra/Vhl	30
GO:0071692	GO:0071692	protein localization to extracellular region	69/2212	437/22345	6.61E-05	0.001472673	Abat/Adcy8/Adra2a/Anxa5/Ap1s1/Apbb1/Apoe/Arrb1/Atp13a2/Bad/Birc5/Brsk2/Bsg/C1qtnf12/C1qtnf3/C1qtnf5/Camk2n1/Cpt1a/Ednrb/Epha5/Gja1/Glud1/Glul/Gnao1/Golph3l/Gpld1/Hadh/Idh2/Inhbb/Llgl1/Lrp1/Myrip/Myt1/Nbl1/Neo1/Nnat/Nr1d1/Nrros/Oxct1/Per2/Pfkfb2/Pfkl/Pfkm/Pick1/Porcn/Prkcq/Psap/Rab11b/Rab11fip3/Rab11fip5/Rab13/Rab3d/Rfx3/Selenot/Sidt2/Sirt3/Slc8b1/Srcin1/Sri/Steap3/Stim1/Stxbp4/Sybu/Tcf7l2/Tm7sf3/…	69
GO:0022037	GO:0022037	metencephalon development	27/2212	124/22345	6.70E-05	0.001486268	Ascl1/Atp2b2/Atrn/Cdk5r1/Cend1/Cntn1/Coq8b/Cplane1/Crkl/Dixdc1/Dll1/Kif14/Kndc1/Lmx1a/Mdk/Nfix/Ophn1/Psap/Ptprs/Rere/Rpgrip1l/Sez6/Smo/Tuba1a/Ulk1/Wnt7a/Zbtb18	27
GO:0006898	GO:0006898	receptor-mediated endocytosis	47/2212	267/22345	6.99E-05	0.001544193	Abca2/Angpt1/Anxa2/Apoe/Arrb1/C3/Cacng4/Cacng7/Cav1/Cav2/Ccdc32/Cd63/Cd81/Cd9/Cln3/Cltb/Clu/Cxcl16/Dll1/Ezr/Fcho2/Grb2/Grk4/Hip1r/Hmmr/Iqsec1/Itgb3/Lmbrd1/Lpar1/Lrp1/Lrpap1/Micall1/Nedd4/Neu3/Nlgn3/Ophn1/Pick1/Pld2/Ppt1/Prkca/Ramp1/Sirt2/Ston1/Ston2/Syt11/Ulk1/Wasf1	47
GO:0090130	GO:0090130	tissue migration	55/2212	328/22345	7.06E-05	0.001555542	Agt/Amot/Angpt1/Apoe/Arhgap5/Arsb/Bcas3/Bmp4/Bsg/Cd63/Cdh13/Cib1/Clasp2/Cln3/Coro1a/Ctsh/Cyp1b1/Daam2/Emp2/Enpp2/Epb41l4b/Fgf2/Glul/Gpld1/Gpx1/Hmgb1/Igf2/Iqsec1/Itgb3/Jup/Kank1/Kank2/Lgmn/Macf1/Nr2e1/Nrp1/Pfn2/Pik3r3/Plpp3/Plxnd1/Prkca/Prkd1/Rab13/Rin2/Robo1/Rtn4/Sash1/Sema4a/Smoc2/Sox9/Sparc/Tns3/Vhl/Vstm4/Wnt7a	55
GO:0006112	GO:0006112	energy reserve metabolic process	22/2212	92/22345	7.14E-05	0.001563289	Acadm/Epm2a/Hmgb1/Igf2/Inpp5k/Khk/Mt3/Nr1d1/Pask/Per2/Pfkm/Phka1/Phkg1/Ppp1r1a/Ppp1r3c/Prkag2/Pygb/Pygl/S100b/Sorbs1/Tcf7l2/Ugp2	22
GO:0032288	GO:0032288	myelin assembly	Oct-12	25/22345	7.15E-05	0.001563289	Abca2/Cd9/Ckap5/Cntn1/Fig4/Mag/Nfasc/Pmp22/Tppp/Ugt8a	10
GO:0051216	GO:0051216	cartilage development	41/2212	223/22345	7.33E-05	0.001589111	Bbs1/Bmp4/Bmp6/Bmpr1a/Bmpr1b/Chadl/Cnmd/Col11a1/Col11a2/Col2a1/Col9a1/Csgalnact1/Ctnnb1/Fgf2/Fgfr3/Gpld1/Hes5/Ift80/Itgb8/Ltbp3/Mapk3/Mboat2/Mdk/Mycn/Nfatc2/Nfia/Npr2/Poc1a/Prkca/Pth1r/Rb1/Smad7/Smad9/Sox6/Sox9/Thra/Thrb/Twsg1/Wnt7a/Wnt7b/Wnt9a	41
GO:0007088	GO:0007088	regulation of mitotic nuclear division	26/2212	118/22345	7.35E-05	0.001589111	Aurkb/Birc5/Bmp4/Bub1/Bub1b/Ccnb1/Cdc20/Cdca2/Cdca8/Cul9/Fgfr2/Fgfr3/Igf2/Incenp/Mki67/Ndc80/Nuf2/Nusap1/Pdgfrb/Plk1/Rad21/Rb1/Spc24/Tgfa/Tom1l2/Ttk	26
GO:0021761	GO:0021761	limbic system development	26/2212	118/22345	7.35E-05	0.001589111	Atat1/Atp1a2/Bbs1/Bbs4/Cdk5r1/Crkl/Ctnnb1/Epha5/Fezf2/Fgfr2/Id4/Kif14/Lmx1a/Mdk/Nfix/Nr2e1/Nrp1/Plxna3/Pou3f2/Ptprs/Reln/Scn2a/Sema6b/Smo/Tuba1a/Zbtb18	26
GO:0000422	GO:0000422	autophagy of mitochondrion	21/2212	86/22345	7.47E-05	0.001603455	Bnip3/Cers1/Fis1/Fkbp8/Fundc1/Gabarap/Igtp/Map1lc3a/Map1lc3b/Mfn2/Optn/Pink1/Retreg1/Snx30/Spata18/Spata33/Tomm7/Tspo/Ulk1/Ulk2/Wipi1	21
GO:0061726	GO:0061726	mitochondrion disassembly	21/2212	86/22345	7.47E-05	0.001603455	Bnip3/Cers1/Fis1/Fkbp8/Fundc1/Gabarap/Igtp/Map1lc3a/Map1lc3b/Mfn2/Optn/Pink1/Retreg1/Snx30/Spata18/Spata33/Tomm7/Tspo/Ulk1/Ulk2/Wipi1	21
GO:0010976	GO:0010976	positive regulation of neuron projection development	43/2212	238/22345	7.55E-05	0.001613994	Acsl6/Agt/Apbb1/Apoe/Arsb/Atp1b2/Bmp4/Cntf/Cntn1/Cobl/Ddr1/Dynlt1b/Ephb2/Fez1/Fig4/Fut9/Gprc5b/Iqgap1/Kidins220/Lrp1/Mapt/Marcks/Mdk/Mfn2/Musk/Negr1/Nlgn1/Nrp1/Ntrk2/P2ry2/Pak3/Plxnb3/Prkd1/Ptn/Reln/Rgma/Stmn2/Styxl1/Tenm3/Tmem106b/Tox/Trim67/Tubb2b	43
GO:1903053	GO:1903053	regulation of extracellular matrix organization	17/2212	62/22345	7.59E-05	0.001616638	Agt/Antxr1/Chadl/Clasp2/Cst3/Cyp2j6/Ddr1/Efemp2/Itgb3/Lamb2/Mad2l2/Pdpn/Phldb1/Rb1/Sox9/Tnxb/Zfp469	17
GO:0043254	GO:0043254	regulation of protein-containing complex assembly	68/2212	431/22345	7.62E-05	0.001617579	Abca3/Add1/Add3/Apoe/Atat1/Bbs4/Bmf/Capg/Capn1/Cav1/Cdc42ep3/Cdc42ep4/Ckap5/Clasp2/Clip3/Clu/Coro1a/Cryab/Cyfip2/Daam2/Eml2/Fbxl2/Grb2/Gsn/Hip1r/Hjurp/Hmgb1/Igtp/Insm1/Jam3/Kank1/Kank2/Kif14/Kif9/Lamp2/Lcp1/Mapt/Med25/Ncam1/Numa1/Pak3/Pex5/Pfn2/Pink1/Plekhg2/Prkcz/Prkd1/Prrt2/Ptpn22/Sirt2/Slc39a12/Sox9/Sptb/Sptbn1/Ssh3/Stmn1/Stmn2/Svip/Syt11/Thra/Ticam1/Tmod2/Tppp/Tppp3/Tubb4a/Ulk1/Zdhhc1/Zdhhc12	68
GO:0030010	GO:0030010	establishment of cell polarity	33/2212	166/22345	7.65E-05	0.001617579	Amot/Brsk2/Cenpa/Clasp2/Crb2/Crkl/Cyth1/Dynlt1b/Ephb1/Fez1/Flot2/Foxj1/Gja1/Gsn/Hes5/Hey1/Jam3/Kank1/Llgl1/Ndc80/Nde1/Numa1/Ophn1/Plekhg3/Plk1/Prkcz/Sdccag8/Slc9a6/Spag5/Spag6l/Ttc8/Ust/Wnt7a	33
GO:0043523	GO:0043523	regulation of neuron apoptotic process	52/2212	306/22345	7.72E-05	0.00162723	Agt/Amigo2/Angpt1/Apoe/Arrb1/Ascl1/Axl/Birc5/Casp6/Cdk5r1/Cln3/Clu/Cntf/Coro1a/Crlf1/Ctnnb1/Draxin/Epha7/Fgfr3/Fis1/Grik5/Hipk2/Kif14/Lgmn/Lrp1/Mag/Mdk/Mt1/Mt3/Musk/Nfatc4/Nfix/Nrbp2/Nrp1/Ntrk2/Optn/Pak3/Pink1/Plxnd1/Ppp2r2b/Ppt1/Prdx2/Prnp/Prodh/Rad21/Retreg1/Slc1a1/Smo/Srpk2/St8sia2/Tyro3/Ucp2	52
GO:0021799	GO:0021799	cerebral cortex radially oriented cell migration	13/2212	40/22345	7.82E-05	0.001641998	Adgrg1/Bmerb1/Cdk5r1/Ctnnb1/Dixdc1/Mdga1/Nr2e1/Pou3f2/Reln/Rtn4/Sun2/Syne2/Wdr47	13
GO:0051492	GO:0051492	regulation of stress fiber assembly	23/2212	99/22345	7.98E-05	0.001668951	Arap1/Arhgef10/Arhgef10l/Asap3/Bbs4/Ccdc88a/Cgnl1/Clasp2/Fhod1/Inpp5k/Kank2/Lpar1/Nrp1/Pfn2/Pik3r1/Prkcq/Rhpn1/Rhpn2/S100a10/S1pr1/Stmn1/Tmeff2/Ttc8	23
GO:0046879	GO:0046879	hormone secretion	64/2212	400/22345	8.07E-05	0.001681799	Abat/Adcy8/Adra2a/Agt/Anxa5/Arrb1/Bad/Birc5/Bmp6/Brsk2/C1qtnf12/C1qtnf3/Camk2n1/Chd7/Cntf/Cpe/Cpt1a/Cry2/Epha5/Foxd1/Gabbr1/Gja1/Glud1/Glul/Gnao1/Gpld1/Hadh/Inhbb/Lrp1/Ltbp4/Mfn2/Myrip/Myt1/Nmb/Nnat/Nr1d1/Oxct1/Pask/Per2/Pfkfb2/Pfkl/Pfkm/Pick1/Prkd1/Rab11b/Rab11fip3/Rab11fip5/Rasl10b/Rfx3/Scg5/Selenot/Sidt2/Sirt3/Slc8b1/Sri/Stim1/Stxbp4/Sybu/Tcf7l2/Tm7sf3/Trpm4/Tspo/Ucp2/Vgf	64
GO:0022898	GO:0022898	regulation of transmembrane transporter activity	50/2212	292/22345	8.63E-05	0.001793138	1810037I17Rik/Ahnak/Asic2/Asph/Atp1a2/Atp1b1/Atp1b2/Bmp4/Cacna2d1/Cacnb3/Cacng4/Cacng7/Calm1/Calm3/Cav1/Chp1/Chrna4/Dysf/Ednra/Ephb2/Fgf11/Fhl1/Fxyd1/Fxyd6/Gja1/Kcnc2/Kcnk3/Kcnrg/Klhl24/Mapk8ip2/Mink1/Nedd4/Nedd4l/Nlgn1/Nlgn3/Nr3c2/Pick1/Pink1/Prkca/Prnp/Rasgrf1/Reln/Rgs9/S100a1/Sri/Stim1/Stom/Tcaf1/Tcaf2/Wnk2	50
GO:0021766	GO:0021766	hippocampus development	21/2212	87/22345	8.94E-05	0.001851468	Atat1/Bbs1/Bbs4/Cdk5r1/Crkl/Epha5/Fezf2/Id4/Kif14/Lmx1a/Mdk/Nfix/Nr2e1/Plxna3/Ptprs/Reln/Scn2a/Sema6b/Smo/Tuba1a/Zbtb18	21
GO:0033047	GO:0033047	regulation of mitotic sister chromatid segregation	16/2212	57/22345	9.01E-05	0.001859615	Aurkb/Birc5/Bub1/Bub1b/Ccnb1/Cdc20/Cdca8/Cdk1/Incenp/Ndc80/Nuf2/Numa1/Plk1/Rad21/Spc24/Ttk	16
GO:0035721	GO:0035721	intraciliary retrograde transport	Jul-12	13/22345	9.24E-05	0.001880633	Bbs1/Dync2h1/Ift122/Ift140/Ttc21a/Wdr19/Wdr35	7
GO:0032386	GO:0032386	regulation of intracellular transport	56/2212	339/22345	9.24E-05	0.001880633	Abca2/Angpt1/Anxa2/Asph/Atp13a2/Atp9a/Bmp4/Cacnb3/Cd81/Cdk1/Cdk5r1/Chp1/Cib1/Crebrf/Cryab/Ect2/Edem2/Epm2a/Ezr/Fez1/Fis1/Inpp5k/Jup/Lamp1/Lcp1/Mapk3/Mapt/Mlc1/Nedd4/Numa1/Oaz2/Os9/Pik3r1/Pink1/Pkia/Prkcq/Prkd1/Prnp/Ptpn22/Rab11b/Rab11fip3/Rangap1/Reep2/Scp2/Siah3/Slc1a1/Smo/Spag5/Stom/Svip/Tcaf1/Tcaf2/Tmem53/Tomm7/Zdhhc2/Zfand1	56
GO:1902074	GO:1902074	response to salt	56/2212	339/22345	9.24E-05	0.001880633	Abat/Adcy8/Add1/Ank/Anxa5/Asph/Cacng4/Calm1/Calm3/Cav1/Cdk5r1/Chrna4/Chrnb2/Cib2/Cpne3/Crkl/Ect2/Ednra/Ednrb/Fgfr3/Gnai2/Gpld1/Id2/Iqgap1/Itpkb/Jund/Kcnj10/Krt10/Lgmn/Lrp11/Mt1/Ncam1/Nfatc1/Nfatc2/Nfatc4/Nlgn1/Npr2/P2rx6/Pcdh15/Plcd1/Ppp1r1b/Ptch1/S100a16/Slc1a1/Slc1a2/Slc25a23/Smpd1/Sorbs1/Sorbs2/Stim1/Syt10/Syt11/Tmbim6/Trpm4/Tspo/Tuba1a	56
GO:0043583	GO:0043583	ear development	45/2212	255/22345	9.27E-05	0.001880633	Atp2b2/Bmp4/C1qtnf5/Celsr1/Chd7/Col11a1/Col2a1/Cux1/Cxcl14/Cys1/Ddr1/Dll1/Ednra/Epha4/Ephb2/Fgf2/Fgfr2/Fgfr3/Frem2/Fzd2/Fzd3/Fzd6/H2-DMa/Hes5/Hey1/Hey2/Ift27/Kcnq4/Lrp10/Mapk3/Mpv17/Mycl/Mycn/Nfix/Pcdh15/Pls1/Psap/Rpgrip1l/Sobp/Sox2/Sox9/Spag6l/Tmie/Ttc8/Wdr19	45
GO:0005977	GO:0005977	glycogen metabolic process	20/2212	81/22345	9.31E-05	0.001880633	Acadm/Epm2a/Hmgb1/Igf2/Inpp5k/Khk/Nr1d1/Pask/Per2/Pfkm/Phka1/Phkg1/Ppp1r1a/Ppp1r3c/Prkag2/Pygb/Pygl/Sorbs1/Tcf7l2/Ugp2	20
GO:0051145	GO:0051145	smooth muscle cell differentiation	20/2212	81/22345	9.31E-05	0.001880633	Agt/Bmp4/C3/Ctnnb1/Ednra/Ednrb/Efemp2/Fgfr2/Hey1/Hey2/Nfatc1/Nfatc2/Nfatc4/Pdcd4/Pdgfrb/Pias1/Sgcb/Smarcd3/Sox9/Wnt7b	20
GO:0051784	GO:0051784	negative regulation of nuclear division	18/2212	69/22345	9.60E-05	0.00193415	Aurkb/Birc5/Bmp4/Bub1/Bub1b/Ccnb1/Cdc20/Cdca8/Fgfr2/Fgfr3/Incenp/Ndc80/Nuf2/Plk1/Rad21/Spc24/Tom1l2/Ttk	18
GO:0008654	GO:0008654	phospholipid biosynthetic process	40/2212	219/22345	0.000103488	0.002077145	Abca2/Abhd4/Acsl6/Agpat3/Cds2/Chp1/Cln3/Dgki/Dhdds/Efr3b/Erbb4/Fgf2/Gpam/Gpat3/Hmgcs2/Idh1/Inpp4a/Inppl1/Ip6k1/Itpkb/Lpgat1/Mboat2/Ormdl1/Pcx/Pcyt1b/Pgap4/Pigk/Pigs/Pigz/Pik3r1/Pik3r3/Pip4k2c/Plaat3/Pld2/Ptdss1/Ptdss2/Scp2/Sgms1/Slc27a1/Socs6	40
GO:0099560	GO:0099560	synaptic membrane adhesion	Dec-12	36/22345	0.000111356	0.002227501	Cadm1/Igsf9b/Lrfn3/Lrfn4/Lrrc4/Lrrc4c/Mdga1/Nlgn1/Ptprs/Slitrk1/Slitrk2/Sparcl1	12
GO:0007288	GO:0007288	sperm axoneme assembly	Nov-12	31/22345	0.000113002	0.002252788	Armc2/Cfap206/Cfap44/Cfap65/Drc7/Iqcg/Meig1/Mns1/Spag6l/Spef2/Ttc12	11
GO:0001894	GO:0001894	tissue homeostasis	48/2212	280/22345	0.000114904	0.002275334	Add1/Aldh1a1/Angpt1/Ank/Atp1b2/Bbs1/Bbs4/Bsg/Cib2/Col11a2/Col2a1/Col9a1/Coro1a/Crb2/Crocc/Ctnnb1/Def8/Dlk1/Gpr137b/Itgb3/Ltbp3/Mak/Map1a/Mbp/Nfix/Ocln/Pcdh15/Pdgfrb/Pdk4/Prkca/Prom1/Pth1r/Rab3d/Rac3/Rb1/Rpa1/S1pr1/Slc1a1/Smo/Sox9/Spata7/Tjp2/Tns3/Tpp1/Tub/Tuba1a/Vhl/Vstm4	48
GO:0060249	GO:0060249	anatomical structure homeostasis	48/2212	280/22345	0.000114904	0.002275334	Add1/Aldh1a1/Angpt1/Ank/Atp1b2/Bbs1/Bbs4/Bsg/Cib2/Col11a2/Col2a1/Col9a1/Coro1a/Crb2/Crocc/Ctnnb1/Def8/Dlk1/Gpr137b/Itgb3/Ltbp3/Mak/Map1a/Mbp/Nfix/Ocln/Pcdh15/Pdgfrb/Pdk4/Prkca/Prom1/Pth1r/Rab3d/Rac3/Rb1/Rpa1/S1pr1/Slc1a1/Smo/Sox9/Spata7/Tjp2/Tns3/Tpp1/Tub/Tuba1a/Vhl/Vstm4	48
GO:0060997	GO:0060997	dendritic spine morphogenesis	19/2212	76/22345	0.000115543	0.002280341	Arhgap33/Cdk5r1/Ctnnd2/Dip2a/Epha4/Epha5/Ephb1/Ephb2/Ephb3/Kif1a/Lzts3/Marcks/Mfn2/Nlgn1/Nlgn3/Pak3/Reln/Srcin1/Wnt7a	19
GO:0090307	GO:0090307	mitotic spindle assembly	18/2212	70/22345	0.000117444	0.002304651	Arhgef10/Aurkb/Birc5/Ccsap/Cdc20/Cdca8/Chek2/Chmp1a/Clasp2/Incenp/Kif11/Kifc1/Nek2/Plk1/Prc1/Racgap1/Spice1/Tpx2	18
GO:0051222	GO:0051222	positive regulation of protein transport	56/2212	342/22345	0.000117556	0.002304651	Abat/Adcy8/Apbb1/Arrb1/Asph/Atp13a2/Bad/Bsg/C1qtnf12/C1qtnf3/Cacnb3/Camk2n1/Cd81/Cdk1/Cdk5r1/Chp1/Cib1/Cln3/Crebrf/Ect2/Edem2/Fis1/Gja1/Glud1/Glul/Golph3l/Gpld1/Jup/Lrp1/Myrip/Nnat/Oaz2/Oxct1/Pfkfb2/Pfkm/Pik3r1/Prkcq/Prkcz/Prkd1/Prnp/Ptpn22/Sirt3/Smo/Sri/Stim1/Stom/Sybu/Tcaf1/Tcaf2/Tcf7l2/Tm7sf3/Tomm7/Trpm4/Wls/Zdhhc2/Zfand1	56
GO:0097061	GO:0097061	dendritic spine organization	24/2212	108/22345	0.000118948	0.002324204	Apoe/Arhgap33/Cdk5r1/Ckap5/Ctnnd2/Dip2a/Epha4/Epha5/Ephb1/Ephb2/Ephb3/Kif1a/Lgmn/Lzts3/Marcks/Mfn2/Nlgn1/Nlgn3/Pak3/Pick1/Prnp/Reln/Srcin1/Wnt7a	24
GO:0030072	GO:0030072	peptide hormone secretion	53/2212	319/22345	0.000120812	0.002352839	Abat/Adcy8/Adra2a/Agt/Anxa5/Arrb1/Bad/Birc5/Brsk2/C1qtnf12/Camk2n1/Chd7/Cpe/Cpt1a/Epha5/Gabbr1/Gja1/Glud1/Glul/Gnao1/Gpld1/Hadh/Inhbb/Lrp1/Myrip/Myt1/Nnat/Nr1d1/Oxct1/Pask/Per2/Pfkfb2/Pfkl/Pfkm/Pick1/Prkd1/Rab11b/Rab11fip5/Rasl10b/Rfx3/Selenot/Sidt2/Sirt3/Slc8b1/Sri/Stim1/Stxbp4/Sybu/Tcf7l2/Tm7sf3/Trpm4/Ucp2/Vgf	53
GO:0055123	GO:0055123	digestive system development	29/2212	142/22345	0.000123743	0.002402	Ascl1/Ccdc103/Ccdc39/Ccdc40/Cobl/Crkl/Ctnnb1/Dnaaf1/Ednrb/Ephb3/Fgfr2/Fgfr3/Hip1r/Id2/Ift172/Igf2/Lgr4/Megf8/Npr2/Pdgfra/Rb1/Smo/Sox10/Sox9/Stx2/Tcf7l2/Wdr19/Wls/Yipf6	29
GO:0007009	GO:0007009	plasma membrane organization	32/2212	163/22345	0.000124669	0.002412042	Abca7/Abcd1/Abcd2/Ahnak/Anxa2/Asap1/Cav1/Cav2/Cd9/Chmp1a/Cln3/Clu/Dmkn/Dysf/Emp2/Fa2h/Folr1/Gsn/Micall1/Myrf/Ndrg1/Pacsin3/Plscr4/Psap/S100a10/Smpd1/Snx33/Sptb/Sptbn1/Stx2/Syt11/Tmeff2	32
GO:0009306	GO:0009306	protein secretion	67/2212	430/22345	0.000125131	0.002413072	Abat/Adcy8/Adra2a/Anxa5/Ap1s1/Apbb1/Apoe/Arrb1/Atp13a2/Bad/Birc5/Brsk2/Bsg/C1qtnf12/C1qtnf3/C1qtnf5/Camk2n1/Cpt1a/Ednrb/Epha5/Gja1/Glud1/Glul/Gnao1/Golph3l/Gpld1/Hadh/Idh2/Inhbb/Llgl1/Lrp1/Myrip/Myt1/Neo1/Nnat/Nr1d1/Oxct1/Per2/Pfkfb2/Pfkl/Pfkm/Pick1/Porcn/Prkcq/Psap/Rab11b/Rab11fip3/Rab11fip5/Rab13/Rab3d/Rfx3/Selenot/Sidt2/Sirt3/Slc8b1/Srcin1/Sri/Steap3/Stim1/Stxbp4/Sybu/Tcf7l2/Tm7sf3/Trpm4/Ucp2/…	67
GO:0000910	GO:0000910	cytokinesis	35/2212	185/22345	0.000133612	0.002555224	Arl3/Aurka/Aurkb/Bbs4/Birc5/Calm1/Calm3/Cdca8/Cenpa/Chmp1a/Ckap2/Ect2/Efhc1/Fmn2/Incenp/Iqgap1/Iqgap3/Kif14/Kif20a/Klhdc8b/Klhl9/Nusap1/Plk1/Prc1/Rab11fip3/Rab11fip4/Racgap1/Septin10/Septin3/Snx33/Spire1/Spire2/Sptbn1/Stmn1/Stx2	35
GO:0051304	GO:0051304	chromosome separation	20/2212	83/22345	0.000133703	0.002555224	Aurkb/Birc5/Bub1/Bub1b/Ccnb1/Cdc20/Cdca8/Espl1/Incenp/Ncapd2/Ncaph2/Ndc80/Nuf2/Numa1/Plk1/Rad21/Rb1/Spc24/Top2a/Ttk	20
GO:0035592	GO:0035592	establishment of protein localization to extracellular region	67/2212	431/22345	0.000134134	0.002555224	Abat/Adcy8/Adra2a/Anxa5/Ap1s1/Apbb1/Apoe/Arrb1/Atp13a2/Bad/Birc5/Brsk2/Bsg/C1qtnf12/C1qtnf3/C1qtnf5/Camk2n1/Cpt1a/Ednrb/Epha5/Gja1/Glud1/Glul/Gnao1/Golph3l/Gpld1/Hadh/Idh2/Inhbb/Llgl1/Lrp1/Myrip/Myt1/Neo1/Nnat/Nr1d1/Oxct1/Per2/Pfkfb2/Pfkl/Pfkm/Pick1/Porcn/Prkcq/Psap/Rab11b/Rab11fip3/Rab11fip5/Rab13/Rab3d/Rfx3/Selenot/Sidt2/Sirt3/Slc8b1/Srcin1/Sri/Steap3/Stim1/Stxbp4/Sybu/Tcf7l2/Tm7sf3/Trpm4/Ucp2/…	67
GO:0051043	GO:0051043	regulation of membrane protein ectodomain proteolysis	Sep-12	22/22345	0.000134668	0.002555224	Adra2a/Apoe/Gpld1/Pacsin3/Rgma/Sh3d19/Snx33/Timp2/Timp3	9
GO:1903909	GO:1903909	regulation of receptor clustering	Sep-12	22/22345	0.000134668	0.002555224	Cd81/Crkl/Gsn/Lrp4/Musk/Ptn/Sorbs1/Sorbs2/Zdhhc2	9
GO:0032984	GO:0032984	protein-containing complex disassembly	43/2212	244/22345	0.000135352	0.002559977	Add1/Add3/Apc2/Asph/Bmerb1/Bnip3/Calm1/Capg/Ccsap/Chmp1a/Cib1/Ckap2/Clasp2/Cln3/Dysf/Gsn/Igtp/Kif19a/Kif2c/Lamp2/Lix1/Map1a/Map1lc3a/Map1lc3b/Mical1/Mical3/Per2/Pex5/Rubcn/Smarcd3/Snapin/Snx14/Sptb/Sptbn1/Stmn1/Stmn2/Stmn3/Stmn4/Stx17/Tmod2/Tpx2/Wdr47/Zfand1	43
GO:0021684	GO:0021684	cerebellar granular layer formation	Jun-12	10/22345	0.000138042	0.002577811	Atp2b2/Kndc1/Nfix/Ophn1/Ulk1/Wnt7a	6
GO:0021707	GO:0021707	cerebellar granule cell differentiation	Jun-12	10/22345	0.000138042	0.002577811	Atp2b2/Kndc1/Nfix/Ophn1/Ulk1/Wnt7a	6
GO:0044857	GO:0044857	plasma membrane raft organization	Jun-12	10/22345	0.000138042	0.002577811	Abca7/Cav1/Cav2/Cln3/Emp2/Fa2h	6
GO:0051255	GO:0051255	spindle midzone assembly	Jun-12	10/22345	0.000138042	0.002577811	Aurkb/Birc5/Cdca8/Incenp/Prc1/Racgap1	6
GO:0042982	GO:0042982	amyloid precursor protein metabolic process	19/2212	77/22345	0.000139323	0.002588455	Abca2/Abca7/Aph1b/Aph1c/Apoe/Cln3/Clu/Epha4/Flot2/Itm2b/Itm2c/Ntrk2/Prnp/Rtn1/Rtn3/Rtn4/Soat1/Spon1/Tmcc2	19
GO:0031647	GO:0031647	regulation of protein stability	52/2212	313/22345	0.00013949	0.002588455	Apbb1/Asph/Atp1b1/Atp1b2/Aurka/Ccdc88c/Cd81/Cdc37l1/Chek2/Chp1/Clu/Cog7/Cryab/Ctsh/Dazap2/Epha4/Fam107a/Fbxl3/Flot2/Glmp/Gsn/Hdac8/Hip1r/Ift46/Igtp/Isoc2a/Isoc2b/Lamp1/Lamp2/Mfsd1/Mt3/Ndc80/Nedd4l/Nr1d1/Per3/Pex6/Pfn2/Pik3r1/Pink1/Plk1/Plpp3/Prnp/Rassf2/Rnf5/Rtn4/Siah3/Smad7/Smo/Stxbp4/Tmem25/Tomm7/Usp2	52
GO:0007043	GO:0007043	cell-cell junction assembly	32/2212	164/22345	0.000140429	0.002597713	Agt/Arvcf/Cav1/Cd9/Cdh11/Cdh13/Cdh20/Cdh24/Cldn10/Cldn11/Cldn19/Cldn34c1/Ctnna1/Ctnnb1/Ctnnd2/Ect2/Ephb2/Gja1/Jam3/Jup/Nedd4l/Nfasc/Nphp1/Ocln/Patj/Pkp2/Pmp22/Prkca/Rab13/Smad7/Ugt8a/Vcl	32
GO:0007019	GO:0007019	microtubule depolymerization	16/2212	59/22345	0.000141101	0.002601991	Apc2/Bmerb1/Ccsap/Cib1/Ckap2/Clasp2/Dysf/Kif19a/Kif2c/Map1a/Stmn1/Stmn2/Stmn3/Stmn4/Tpx2/Wdr47	16
GO:0043524	GO:0043524	negative regulation of neuron apoptotic process	38/2212	208/22345	0.000151271	0.00277509	Agt/Amigo2/Angpt1/Apoe/Arrb1/Axl/Birc5/Cln3/Clu/Cntf/Coro1a/Crlf1/Ctnnb1/Draxin/Hipk2/Kif14/Lgmn/Lrp1/Mag/Mdk/Mt1/Mt3/Nfatc4/Nfix/Nrbp2/Nrp1/Ntrk2/Optn/Pink1/Plxnd1/Ppt1/Prdx2/Rad21/Retreg1/Slc1a1/Smo/Tyro3/Ucp2	38
GO:0002062	GO:0002062	chondrocyte differentiation	26/2212	123/22345	0.000151428	0.00277509	Bmp4/Bmp6/Bmpr1a/Bmpr1b/Chadl/Col11a1/Col11a2/Col2a1/Ctnnb1/Gpld1/Ift80/Ltbp3/Mboat2/Mdk/Npr2/Poc1a/Prkca/Pth1r/Rb1/Smad7/Sox6/Sox9/Thrb/Twsg1/Wnt7a/Wnt9a	26
GO:0006650	GO:0006650	glycerophospholipid metabolic process	46/2212	268/22345	0.000153023	0.002795637	Abca3/Abhd12/Abhd3/Abhd4/Cds2/Cln3/Dbi/Dgki/Efr3b/Enpp2/Fgf2/Fig4/Gpam/Gpld1/Hadha/Inpp4a/Inpp5k/Inppl1/Ip6k1/Itpkb/Lpgat1/Mboat2/Naaa/Pcyt1b/Pdgfrb/Pgap4/Pigk/Pigs/Pigz/Pik3r1/Pik3r3/Pip4k2c/Pip4p1/Pitpnc1/Pla2g15/Pla2g7/Plaat3/Plcd1/Plcd4/Pld2/Pnpla6/Prdx6/Ptdss1/Ptdss2/Slc27a1/Socs6	46
GO:0021700	GO:0021700	developmental maturation	61/2212	385/22345	0.000154359	0.002811328	Actl6b/Anapc2/Anks1/Ascl1/Atp6v0e2/Atp6v1a/Aurka/Bfsp2/C1ql1/C3/Ccnb1/Cd63/Cdc20/Cdk5r1/Cend1/Clstn1/Ctnnb1/Ctsl/Ednra/Ednrb/Erbb4/Fam20c/Fam210b/Fgfr3/Foxj1/Gja1/Grb14/H3f3a/Hes5/Id2/Ift80/Igsf21/Kif14/Lgi4/Nfasc/Nfatc4/Nfia/Nfix/Nlgn1/Npr2/Nrcam/Palm/Plxnb1/Pmp22/Pth1r/Rac3/Rb1/Reln/Rere/Rfx3/Rxfp2/S1pr1/Sema4d/Sez6/Sirt2/Slc24a4/Snapin/Sox10/Sox8/Sybu/Tcp11	61
GO:0021781	GO:0021781	glial cell fate commitment	Aug-12	18/22345	0.000160161	0.002908031	Ascl1/Ctnnb1/Hes5/Nfia/Nfix/Sox6/Sox8/Sox9	8
GO:0090235	GO:0090235	regulation of metaphase plate congression	Jul-12	14/22345	0.000168944	0.003058094	Aurkb/Birc5/Cdca8/Incenp/Numa1/Spag5/Ttl	7
GO:0061178	GO:0061178	regulation of insulin secretion involved in cellular response to glucose stimulus	21/2212	91/22345	0.000177093	0.00319335	Adcy8/Adra2a/Arrb1/Bad/Birc5/Brsk2/C1qtnf12/Camk2n1/Epha5/Gpld1/Lrp1/Myt1/Nr1d1/Oxct1/Sidt2/Sri/Stxbp4/Sybu/Tcf7l2/Trpm4/Ucp2	21
GO:0051983	GO:0051983	regulation of chromosome segregation	27/2212	131/22345	0.000177799	0.00319335	Actl6b/Anapc2/Aurkb/Birc5/Bub1/Bub1b/Ccnb1/Cdc20/Cdca2/Cdca8/Cdk1/Incenp/Kif2c/Mki67/Ncapd2/Ncaph2/Ndc80/Nuf2/Numa1/Plk1/Rad21/Rb1/Sirt2/Smarcd3/Spc24/Tacc3/Ttk	27
GO:0060485	GO:0060485	mesenchyme development	52/2212	316/22345	0.00017804	0.00319335	Agt/Bmp4/Bmpr1a/Clasp2/Crb2/Ctnnb1/Ednra/Ednrb/Emp2/Epha4/Erbb4/Fam83d/Fgfr2/Fn1/Folr1/Foxd1/Fuz/Gja1/Hey1/Hey2/Il17rd/Loxl3/Mad2l2/Mapk3/Mdk/Megf8/Ncam1/Nedd4/Nfatc1/Nrp1/Pdcd4/Pdpn/Phldb1/Ranbp3l/Rian/Robo1/Rtn4/Sema4a/Sema4b/Sema4d/Sema4g/Sema6b/Sema6c/Smad7/Smo/Sox10/Sox8/Sox9/Tcf7l2/Timp3/Tmem100/Wnt7b	52
GO:0097178	GO:0097178	ruffle assembly	13/2212	43/22345	0.000179114	0.003202882	Aif1l/Arhgef26/Cav1/Cobl/Def8/Eps8l1/Inpp5k/Inppl1/Kank1/Nlgn1/Pdgfrb/Pfn2/Ston1	13
GO:0050773	GO:0050773	regulation of dendrite development	29/2212	145/22345	0.000181221	0.003230775	Anapc2/Cdc20/Chrnb2/Cobl/Crkl/Cux1/Dpysl5/Epha4/Ephb2/Fat3/Iqgap1/Kndc1/Marcks/Mfn2/Nedd4/Nedd4l/Nfatc4/Nr2e1/Ntrk2/Numbl/Pak3/Ptn/Reln/Robo1/Sdc2/Sema4d/Sez6/Tmem106b/Wls	29
GO:0007405	GO:0007405	neuroblast proliferation	22/2212	98/22345	0.000192287	0.003407472	Acsl6/Ascl1/Aspm/Ctnna1/Ctnnb1/Fgf2/Fgfr2/Fgfr3/Fzd3/Hapln1/Id4/Kifap3/Nde1/Nfix/Nr2e1/Numbl/Ptn/Racgap1/Smarcd3/Smo/Sox10/Sox2	22
GO:0048864	GO:0048864	stem cell development	22/2212	98/22345	0.000192287	0.003407472	Bmp4/Bmpr1a/Ednra/Ednrb/Erbb4/Fgf2/Fn1/Folr1/Mapk3/Nrp1/Sema4a/Sema4b/Sema4d/Sema4g/Sema6b/Sema6c/Smo/Sox10/Sox8/Sox9/Wnt7a/Wnt7b	22
GO:0031111	GO:0031111	negative regulation of microtubule polymerization or depolymerization	14/2212	49/22345	0.000199243	0.003507124	Apc2/Bmerb1/Cib1/Ckap2/Clasp2/Clip3/Dysf/Eml2/Map1a/Stmn1/Stmn2/Tpx2/Tubb4a/Wdr47	14
GO:0014002	GO:0014002	astrocyte development	Dec-12	38/22345	0.000199694	0.003507124	Agt/Cntf/Dll1/Gfap/Lamb2/Lrp1/Nr1d1/Plp1/Pou3f2/Smo/Tspan2/Vim	12
GO:0045746	GO:0045746	negative regulation of Notch signaling pathway	Dec-12	38/22345	0.000199694	0.003507124	Arrb1/Arrdc1/Bend6/Dlk1/Dll1/Hey1/Hey2/Lfng/Mmp14/Nrarp/Rian/Tspan15	12
GO:0060221	GO:0060221	retinal rod cell differentiation	Sep-12	23/22345	0.000201865	0.003534738	Bbs4/Cntf/Miat/Ntrk2/Ptn/Rpgrip1l/Sox8/Sox9/Stat3	9
GO:0007059	GO:0007059	chromosome segregation	64/2212	413/22345	0.000204797	0.003566051	Actl6b/Anapc2/Arhgef10/Aspm/Aurka/Aurkb/Birc5/Bub1/Bub1b/Ccnb1/Ccnb2/Ccsap/Cdc20/Cdca2/Cdca8/Cdk1/Cenpf/Cenpj/Chek2/Chmp1a/Clasp2/Dsn1/Ect2/Espl1/Fam83d/Fancd2/Fmn2/Hjurp/Incenp/Kif11/Kif14/Kif22/Kif2c/Kif4/Kifc1/Klhdc8b/Knstrn/Mki67/Mlh3/Mms19/Ncapd2/Ncaph2/Ndc80/Nde1/Nek2/Nuf2/Numa1/Nusap1/Plk1/Prc1/Racgap1/Rad21/Rb1/Sgo2a/Sirt2/Smarcd3/Spag5/Spc24/Spice1/Tacc3/Top2a/Tpx2/Ttk/Ttl	64
GO:0150115	GO:0150115	cell-substrate junction organization	23/2212	105/22345	0.000204862	0.003566051	Actn1/Cdh11/Clasp2/Enpp2/Fam107a/Fn1/Gpm6b/Iqgap1/Iqsec1/Itgb3/Lrp1/Macf1/Mmp14/Nrp1/Pik3r1/Ptpra/Rhpn1/S100a10/Sorbs1/Ston1/Tesk2/Tns1/Vcl	23
GO:0001503	GO:0001503	ossification	72/2212	478/22345	0.000205864	0.003572944	Ank/Atraid/Bmp4/Bmp6/Bmpr1a/Bmpr1b/Clic1/Cnmd/Col2a1/Csgalnact1/Ctnnb1/Dhrs3/Dlk1/Fam20c/Fgf2/Fgfr2/Fgfr3/Gabbr1/Gdpd2/Gja1/Gpld1/Gpm6b/H3f3a/Hdac8/Hey1/Id2/Id3/Id4/Ift80/Igf2/Inppl1/Jund/Lgr4/Limd1/Lrp4/Ltbp3/Mapk3/Mdk/Mmp14/Mmp16/Nfatc1/Nfix/Npr2/P2ry2/Pbx1/Plxnb1/Prkd1/Ptch1/Pth1r/Ptn/Ranbp3l/Rassf2/S1pr1/Sema4d/Slc20a2/Slc24a3/Smad7/Smo/Smoc1/Sort1/Sox2/Sox8/Sox9/Tcf7l2/Thra/Thrb/Tmem53/Trpm4…	72
GO:0031110	GO:0031110	regulation of microtubule polymerization or depolymerization	21/2212	92/22345	0.000208356	0.003605601	Apc2/Bmerb1/Cav1/Cib1/Ckap2/Ckap5/Clasp2/Clip3/Dysf/Eml2/Map1a/Mapt/Numa1/Slc39a12/Stmn1/Stmn2/Stmn3/Stmn4/Tpx2/Tubb4a/Wdr47	21
GO:0030073	GO:0030073	insulin secretion	45/2212	264/22345	0.000210798	0.003629749	Abat/Adcy8/Adra2a/Arrb1/Bad/Birc5/Brsk2/C1qtnf12/Camk2n1/Cpt1a/Epha5/Gja1/Glud1/Glul/Gnao1/Gpld1/Hadh/Inhbb/Lrp1/Myrip/Myt1/Nnat/Nr1d1/Oxct1/Per2/Pfkfb2/Pfkl/Pfkm/Pick1/Rab11b/Rab11fip5/Rfx3/Selenot/Sidt2/Sirt3/Slc8b1/Sri/Stim1/Stxbp4/Sybu/Tcf7l2/Tm7sf3/Trpm4/Ucp2/Vgf	45
GO:0089718	GO:0089718	amino acid import across plasma membrane	15/2212	55/22345	0.000210982	0.003629749	Agt/Arl6ip1/Arl6ip5/Gfap/Kcnj10/Per2/Rgs4/Slc17a8/Slc1a1/Slc1a2/Slc22a4/Slc36a1/Slc38a1/Slc43a2/Slc7a2	15
GO:0009749	GO:0009749	response to glucose	37/2212	204/22345	0.000213202	0.003657278	Adcy8/Adra2a/Aqp4/Arrb1/Bad/Birc5/Brsk2/C1qtnf12/Camk2n1/Casp6/Epha5/Glul/Gpam/Gpld1/Gpx1/Khk/Lrp1/Mlxipl/Myt1/Nnat/Nr1d1/Oxct1/Pfkfb2/Pfkl/Rab11b/Rab11fip5/Selenot/Sgcb/Sidt2/Slc12a6/Sri/Stxbp4/Sybu/Tcf7l2/Trpm4/Ucp2/Zbtb20	37
GO:0018345	GO:0018345	protein palmitoylation	Nov-12	33/22345	0.000214386	0.003666929	Clip3/Glul/Hhatl/Porcn/Zdhhc1/Zdhhc12/Zdhhc14/Zdhhc18/Zdhhc2/Zdhhc23/Zdhhc24	11
GO:0007160	GO:0007160	cell-matrix adhesion	41/2212	234/22345	0.000217149	0.003689114	Actn1/Agt/Cd63/Cdh11/Cdh13/Cib1/Clasp2/Ctnnb1/Ddr1/Efemp2/Emp2/Enpp2/Fam107a/Fn1/Gpm6b/Iqgap1/Itgb3/Itgb5/Itgb8/Jam3/Jup/Lrp1/Macf1/Mia/Mink1/Mmp14/Nrp1/Pik3r1/Prkcz/Ptpra/Rhpn1/Rin2/S100a10/Sned1/Sorbs1/Ston1/Tesk2/Tmem8b/Tnxb/Vcl/Zfp469	41
GO:0021801	GO:0021801	cerebral cortex radial glia-guided migration	Oct-12	28/22345	0.000217558	0.003689114	Adgrg1/Bmerb1/Cdk5r1/Ctnnb1/Nr2e1/Reln/Rtn4/Sun2/Syne2/Wdr47	10
GO:0022030	GO:0022030	telencephalon glial cell migration	Oct-12	28/22345	0.000217558	0.003689114	Adgrg1/Bmerb1/Cdk5r1/Ctnnb1/Nr2e1/Reln/Rtn4/Sun2/Syne2/Wdr47	10
GO:1904951	GO:1904951	positive regulation of establishment of protein localization	57/2212	358/22345	0.000219096	0.003704545	Abat/Adcy8/Apbb1/Arrb1/Asph/Atp13a2/Bad/Bsg/C1qtnf12/C1qtnf3/Cacnb3/Camk2n1/Cd81/Cdk1/Cdk5r1/Cenpj/Chp1/Cib1/Cln3/Crebrf/Ect2/Edem2/Fis1/Gja1/Glud1/Glul/Golph3l/Gpld1/Jup/Lrp1/Myrip/Nnat/Oaz2/Oxct1/Pfkfb2/Pfkm/Pik3r1/Prkcq/Prkcz/Prkd1/Prnp/Ptpn22/Sirt3/Smo/Sri/Stim1/Stom/Sybu/Tcaf1/Tcaf2/Tcf7l2/Tm7sf3/Tomm7/Trpm4/Wls/Zdhhc2/Zfand1	57
GO:0045667	GO:0045667	regulation of osteoblast differentiation	31/2212	161/22345	0.000226923	0.003825925	Atraid/Bmp4/Bmp6/Bmpr1a/Bmpr1b/Clic1/Ctnnb1/Dlk1/Fam20c/Fgf2/Gdpd2/Hdac8/Hey1/Id2/Id3/Jund/Limd1/Nfatc1/Prkd1/Ptch1/Ranbp3l/Rassf2/Sema4d/Smoc1/Sox2/Sox9/Tmem53/Trpm4/Twsg1/Ucma/Wnt7b	31
GO:0006612	GO:0006612	protein targeting to membrane	26/2212	126/22345	0.000227636	0.003827	Aqp11/Arl6ip1/Cacnb3/Cdk5r1/Cib1/Fis1/Folr1/Inpp5k/Macf1/Micall1/Nacad/Pex5/Prnp/Sec62/Slc1a1/Stom/Tcaf1/Tcaf2/Vps37d/Zdhhc1/Zdhhc12/Zdhhc14/Zdhhc18/Zdhhc2/Zdhhc23/Zdhhc24	26
GO:0002790	GO:0002790	peptide secretion	53/2212	327/22345	0.000228807	0.003835774	Abat/Adcy8/Adra2a/Agt/Anxa5/Arrb1/Bad/Birc5/Brsk2/C1qtnf12/Camk2n1/Chd7/Cpe/Cpt1a/Epha5/Gabbr1/Gja1/Glud1/Glul/Gnao1/Gpld1/Hadh/Inhbb/Lrp1/Myrip/Myt1/Nnat/Nr1d1/Oxct1/Pask/Per2/Pfkfb2/Pfkl/Pfkm/Pick1/Prkd1/Rab11b/Rab11fip5/Rasl10b/Rfx3/Selenot/Sidt2/Sirt3/Slc8b1/Sri/Stim1/Stxbp4/Sybu/Tcf7l2/Tm7sf3/Trpm4/Ucp2/Vgf	53
GO:0060219	GO:0060219	camera-type eye photoreceptor cell differentiation	13/2212	44/22345	0.000231383	0.003867956	Bbs4/Cntf/Crb2/Miat/Ntrk2/Prom1/Ptn/Rpgrip1l/Sox8/Sox9/Stat3/Thrb/Ttc8	13
GO:0005976	GO:0005976	polysaccharide metabolic process	23/2212	106/22345	0.000237479	0.003958651	Acadm/Csgalnact1/Epm2a/Fut9/Hmgb1/Igf2/Inpp5k/Khk/Npc1/Nr1d1/Pask/Per2/Pfkm/Phka1/Phkg1/Ppp1r1a/Ppp1r3c/Prkag2/Pygb/Pygl/Sorbs1/Tcf7l2/Ugp2	23
GO:0046889	GO:0046889	positive regulation of lipid biosynthetic process	24/2212	113/22345	0.000247576	0.004115328	Abcd1/Abcd2/Abcg4/Agt/Apoe/Bmp6/Chp1/Dbi/Erbb4/Gpam/Gpld1/Igf2/Lpgat1/Mlxipl/Nr1d1/Pcx/Scp2/Sec14l2/Sirt2/Sirt3/Slc27a1/Sorbs1/Tcf7l2/Zbtb20	24
GO:1905818	GO:1905818	regulation of chromosome separation	18/2212	74/22345	0.000250704	0.004115328	Aurkb/Birc5/Bub1/Bub1b/Ccnb1/Cdc20/Cdca8/Incenp/Ncapd2/Ncaph2/Ndc80/Nuf2/Numa1/Plk1/Rad21/Rb1/Spc24/Ttk	18
GO:0033046	GO:0033046	negative regulation of sister chromatid segregation	14/2212	50/22345	0.00025176	0.004115328	Aurkb/Birc5/Bub1/Bub1b/Ccnb1/Cdc20/Cdca8/Incenp/Ndc80/Nuf2/Plk1/Rad21/Spc24/Ttk	14
GO:0033048	GO:0033048	negative regulation of mitotic sister chromatid segregation	14/2212	50/22345	0.00025176	0.004115328	Aurkb/Birc5/Bub1/Bub1b/Ccnb1/Cdc20/Cdca8/Incenp/Ndc80/Nuf2/Plk1/Rad21/Spc24/Ttk	14
GO:0045841	GO:0045841	negative regulation of mitotic metaphase/anaphase transition	14/2212	50/22345	0.00025176	0.004115328	Aurkb/Birc5/Bub1/Bub1b/Ccnb1/Cdc20/Cdca8/Incenp/Ndc80/Nuf2/Plk1/Rad21/Spc24/Ttk	14
GO:0071526	GO:0071526	semaphorin-plexin signaling pathway	14/2212	50/22345	0.00025176	0.004115328	Ednra/Ncam1/Nrp1/Plxna3/Plxnb1/Plxnb3/Plxnc1/Plxnd1/Sema4a/Sema4b/Sema4d/Sema4g/Sema6b/Sema6c	14
GO:2000816	GO:2000816	negative regulation of mitotic sister chromatid separation	14/2212	50/22345	0.00025176	0.004115328	Aurkb/Birc5/Bub1/Bub1b/Ccnb1/Cdc20/Cdca8/Incenp/Ndc80/Nuf2/Plk1/Rad21/Spc24/Ttk	14
GO:0032409	GO:0032409	regulation of transporter activity	50/2212	305/22345	0.00025722	0.004192969	1810037I17Rik/Ahnak/Asic2/Asph/Atp1a2/Atp1b1/Atp1b2/Bmp4/Cacna2d1/Cacnb3/Cacng4/Cacng7/Calm1/Calm3/Cav1/Chp1/Chrna4/Dysf/Ednra/Ephb2/Fgf11/Fhl1/Fxyd1/Fxyd6/Gja1/Kcnc2/Kcnk3/Kcnrg/Klhl24/Mapk8ip2/Mink1/Nedd4/Nedd4l/Nlgn1/Nlgn3/Nr3c2/Pick1/Pink1/Prkca/Prnp/Rasgrf1/Reln/Rgs9/S100a1/Sri/Stim1/Stom/Tcaf1/Tcaf2/Wnk2	50
GO:0006575	GO:0006575	cellular modified amino acid metabolic process	26/2212	127/22345	0.000259703	0.004199705	Abhd12/Acadl/Acadm/Aldh9a1/Cdo1/Cpt1a/Cpt2/Crat/Crot/Crym/Ctsb/Ctsl/Folh1/Folr1/Gamt/Gatm/Ggh/Mboat2/Pcyox1/Pla2g15/Ptdss1/Ptdss2/Reln/Slc22a4/Slc27a1/Slco1c1	26
GO:0051261	GO:0051261	protein depolymerization	26/2212	127/22345	0.000259703	0.004199705	Add1/Add3/Apc2/Asph/Bmerb1/Capg/Ccsap/Cib1/Ckap2/Clasp2/Dysf/Gsn/Kif19a/Kif2c/Map1a/Mical1/Mical3/Sptb/Sptbn1/Stmn1/Stmn2/Stmn3/Stmn4/Tmod2/Tpx2/Wdr47	26
GO:0021695	GO:0021695	cerebellar cortex development	17/2212	68/22345	0.000259768	0.004199705	Atp2b2/Cend1/Coq8b/Dixdc1/Dll1/Kif14/Kndc1/Mdk/Nfix/Ophn1/Psap/Rere/Sez6/Smo/Tuba1a/Ulk1/Wnt7a	17
GO:0008589	GO:0008589	regulation of smoothened signaling pathway	22/2212	100/22345	0.00026123	0.004211792	Ctnna1/Dcdc2a/Dync2h1/Fgfr2/Fgfr3/Fuz/Gpr161/Gpr37l1/Ift122/Ift140/Ift172/Ift81/Megf8/Ptch1/Rb1/Rpgrip1l/Smo/Stk36/Tctn1/Ttc23/Wnt7b/Wnt9a	22
GO:0060996	GO:0060996	dendritic spine development	27/2212	134/22345	0.000262211	0.004211948	Apoe/Arhgap33/Asap1/Cdk5r1/Ctnnd2/Dip2a/Epha4/Epha5/Ephb1/Ephb2/Ephb3/Iqsec1/Kif1a/Lpar1/Lzts3/Marcks/Mfn2/Nlgn1/Nlgn3/Pak3/Palm/Ptprs/Reln/Slc9a6/Spire1/Srcin1/Wnt7a	27
GO:0060074	GO:0060074	synapse maturation	Dec-12	39/22345	0.000262667	0.004211948	Anapc2/Cdc20/Clstn1/Erbb4/Igsf21/Nfatc4/Nfia/Nlgn1/Palm/Reln/Sez6/Sybu	12
GO:0001755	GO:0001755	neural crest cell migration	16/2212	62/22345	0.000264124	0.004212426	Bmp4/Ednra/Ednrb/Erbb4/Fn1/Folr1/Nrp1/Sema4a/Sema4b/Sema4d/Sema4g/Sema6b/Sema6c/Smo/Sox10/Sox8	16
GO:0051306	GO:0051306	mitotic sister chromatid separation	16/2212	62/22345	0.000264124	0.004212426	Aurkb/Birc5/Bub1/Bub1b/Ccnb1/Cdc20/Cdca8/Incenp/Ncaph2/Ndc80/Nuf2/Plk1/Rad21/Rb1/Spc24/Ttk	16
GO:1902075	GO:1902075	cellular response to salt	36/2212	199/22345	0.000271287	0.004315004	Adcy8/Add1/Asph/Cdk5r1/Chrna4/Chrnb2/Cib2/Cpne3/Crkl/Ect2/Gnai2/Gpld1/Id2/Iqgap1/Itpkb/Jund/Kcnj10/Krt10/Lgmn/Mt1/Nfatc1/Nfatc2/Nfatc4/Nlgn1/Ppp1r1b/Slc1a1/Slc1a2/Slc25a23/Smpd1/Sorbs1/Sorbs2/Stim1/Syt10/Syt11/Trpm4/Tuba1a	36
GO:0051639	GO:0051639	actin filament network formation	Jun-12	11/22345	0.000278187	0.004412851	Actn1/Cobl/Lcp1/Pls1/Spire1/Spire2	6
GO:0009746	GO:0009746	response to hexose	37/2212	207/22345	0.000287518	0.004534601	Adcy8/Adra2a/Aqp4/Arrb1/Bad/Birc5/Brsk2/C1qtnf12/Camk2n1/Casp6/Epha5/Glul/Gpam/Gpld1/Gpx1/Khk/Lrp1/Mlxipl/Myt1/Nnat/Nr1d1/Oxct1/Pfkfb2/Pfkl/Rab11b/Rab11fip5/Selenot/Sgcb/Sidt2/Slc12a6/Sri/Stxbp4/Sybu/Tcf7l2/Trpm4/Ucp2/Zbtb20	37
GO:0051497	GO:0051497	negative regulation of stress fiber assembly	Nov-12	34/22345	0.000288767	0.004534601	Arap1/Cgnl1/Clasp2/Inpp5k/Kank2/Pik3r1/Rhpn1/Rhpn2/S1pr1/Stmn1/Tmeff2	11
GO:0048839	GO:0048839	inner ear development	39/2212	222/22345	0.000288806	0.004534601	Atp2b2/Bmp4/C1qtnf5/Celsr1/Chd7/Col11a1/Col2a1/Cux1/Cxcl14/Cys1/Dll1/Epha4/Ephb2/Fgf2/Fgfr2/Fgfr3/Frem2/Fzd2/Fzd3/Fzd6/H2-DMa/Hes5/Hey1/Hey2/Ift27/Kcnq4/Lrp10/Mpv17/Mycl/Mycn/Pcdh15/Pls1/Psap/Rpgrip1l/Sobp/Sox2/Sox9/Tmie/Ttc8	39
GO:0036158	GO:0036158	outer dynein arm assembly	Jul-12	15/22345	0.000289704	0.004534601	Ccdc103/Daw1/Dnaaf1/Dnaaf4/Dnah5/Dnal1/Zmynd10	7
GO:0051044	GO:0051044	positive regulation of membrane protein ectodomain proteolysis	Jul-12	15/22345	0.000289704	0.004534601	Adra2a/Apoe/Gpld1/Pacsin3/Rgma/Sh3d19/Snx33	7
GO:0007219	GO:0007219	Notch signaling pathway	34/2212	185/22345	0.000292007	0.004558551	Anxa4/Aph1b/Aph1c/Arrb1/Arrdc1/Ascl1/Bend6/Cntn1/Dlk1/Dll1/Dtx1/Enho/Gsx2/Hes5/Hey1/Hey2/Ift172/Lfng/Llgl1/Mfng/Mmp14/Neurl1b/Nrarp/Pofut1/Rian/Robo1/S1pr3/Sorbs2/Sox2/Sox9/Stat3/Tmem100/Tspan14/Tspan15	34
GO:0045494	GO:0045494	photoreceptor cell maintenance	13/2212	45/22345	0.000296165	0.00461127	Atp1b2/Bbs1/Bbs4/Bsg/Cib2/Crb2/Crocc/Mak/Map1a/Pcdh15/Prom1/Spata7/Tub	13
GO:0010506	GO:0010506	regulation of autophagy	49/2212	299/22345	0.00029707	0.004613177	Adra1a/Atp13a2/Bmf/Bnip3/Cers1/Cln3/Epm2a/Fbxl2/Fez1/Fkbp8/Gfap/Gpr137b/Hmgb1/Igtp/Mapk3/Mapt/Nod1/Npc1/Nrbp2/Optn/Pink1/Pip4k2c/Prkd1/Ptpn22/Rnf5/Rragd/Rubcn/Sesn1/Sesn3/Sirt2/Smo/Snx30/Soga1/Soga3/Stat3/Svip/Tbc1d14/Tfeb/Ticam1/Tmem59/Tpcn1/Trim13/Trim34b/Tspo/Ulk1/Ulk2/Usp20/Wdr6/Wipi1	49
GO:0043113	GO:0043113	receptor clustering	18/2212	75/22345	0.000299743	0.004642481	Apoe/Cd81/Crkl/Dok7/Grik5/Gsn/Ift122/Lhfpl4/Lrp4/Musk/Nlgn1/Pick1/Ptn/Reln/Sorbs1/Sorbs2/Wdr19/Zdhhc2	18
GO:0034284	GO:0034284	response to monosaccharide	37/2212	208/22345	0.000316998	0.004896878	Adcy8/Adra2a/Aqp4/Arrb1/Bad/Birc5/Brsk2/C1qtnf12/Camk2n1/Casp6/Epha5/Glul/Gpam/Gpld1/Gpx1/Khk/Lrp1/Mlxipl/Myt1/Nnat/Nr1d1/Oxct1/Pfkfb2/Pfkl/Rab11b/Rab11fip5/Selenot/Sgcb/Sidt2/Slc12a6/Sri/Stxbp4/Sybu/Tcf7l2/Trpm4/Ucp2/Zbtb20	37
GO:0006605	GO:0006605	protein targeting	49/2212	300/22345	0.000321634	0.004946543	Aqp11/Arl6ip1/Arxes2/Cacnb3/Cdk5r1/Cib1/Clu/Fis1/Folr1/Gdap1/Hacl1/Igtp/Inpp5k/Lamp2/Macf1/Mfn2/Micall1/Mipep/Nacad/Nedd4/Nlgn1/Os9/Pex5/Pex6/Pick1/Pink1/Ppp1r3c/Ppp2r2b/Prnp/Romo1/Sec62/Siah3/Slc1a1/Sort1/Stom/Stxbp4/Tcaf1/Tcaf2/Tomm7/Vps37d/Vps41/Zdhhc1/Zdhhc12/Zdhhc14/Zdhhc18/Zdhhc2/Zdhhc23/Zdhhc24/Zfand6	49
GO:0031102	GO:0031102	neuron projection regeneration	16/2212	63/22345	0.00032189	0.004946543	Cntf/Epha4/Folr1/Gfap/Lamb2/Lrp1/Mag/Neo1/Nrep/Omg/Ptn/Ptprs/Rgma/Rtn4/Tnr/Ulk1	16
GO:0050435	GO:0050435	amyloid-beta metabolic process	15/2212	57/22345	0.000323485	0.004952481	Abca2/Abca7/Apeh/Aph1b/Aph1c/Apoe/Clu/Epha4/Mgat3/Ntrk2/Prnp/Rtn1/Rtn3/Rtn4/Spon1	15
GO:0006643	GO:0006643	membrane lipid metabolic process	34/2212	186/22345	0.000323955	0.004952481	Abca2/B4galt4/Cers1/Cers4/Cyp1b1/Elovl7/Enpp2/Fa2h/Fut9/Gal3st1/Gm2a/Gpld1/Hacd3/Hacd4/Itgb8/Naaa/Naga/Neu3/Neu4/Ormdl1/Pgap4/Pigk/Pigs/Pigz/Pla2g15/Plpp3/Psap/Sgms1/Sirt3/Smpd1/Spns2/St6galnac6/St8sia2/Ugt8a	34
GO:0032231	GO:0032231	regulation of actin filament bundle assembly	24/2212	115/22345	0.000326447	0.00497768	Arap1/Arhgef10/Arhgef10l/Asap3/Bbs4/Ccdc88a/Cgnl1/Clasp2/Fhod1/Inpp5k/Kank2/Lpar1/Nrp1/Pfn2/Pik3r1/Prkcq/Rhpn1/Rhpn2/S100a10/S1pr1/Stmn1/Synpo2/Tmeff2/Ttc8	24
GO:0033866	GO:0033866	nucleoside bisphosphate biosynthetic process	Dec-12	40/22345	0.000341728	0.005170609	Acacb/Acsl6/Acss1/Dip2a/Gcdh/Mmut/Papss1/Papss2/Pdk1/Pdk2/Pdk4/Slc25a42	12
GO:0034030	GO:0034030	ribonucleoside bisphosphate biosynthetic process	Dec-12	40/22345	0.000341728	0.005170609	Acacb/Acsl6/Acss1/Dip2a/Gcdh/Mmut/Papss1/Papss2/Pdk1/Pdk2/Pdk4/Slc25a42	12
GO:0034033	GO:0034033	purine nucleoside bisphosphate biosynthetic process	Dec-12	40/22345	0.000341728	0.005170609	Acacb/Acsl6/Acss1/Dip2a/Gcdh/Mmut/Papss1/Papss2/Pdk1/Pdk2/Pdk4/Slc25a42	12
GO:0034446	GO:0034446	substrate adhesion-dependent cell spreading	22/2212	102/22345	0.000351003	0.005297363	Antxr1/Axl/Cib1/Crkl/Enpp2/Ephb3/Fn1/Itgb3/Kank1/Kif14/Lamb2/Lims2/Mdk/Nrp1/Parvb/Pdpn/Pkp2/Rac3/S100a10/Srcin1/St6gal1/Tyro3	22
GO:0015833	GO:0015833	peptide transport	54/2212	341/22345	0.000361972	0.005448976	Abat/Adcy8/Adra2a/Agt/Anxa5/Arrb1/Bad/Birc5/Brsk2/C1qtnf12/Camk2n1/Chd7/Cpe/Cpt1a/Epha5/Gabbr1/Gja1/Glud1/Glul/Gnao1/Gpld1/Hadh/Inhbb/Lrp1/Myrip/Myt1/Nnat/Nr1d1/Oxct1/Pask/Per2/Pfkfb2/Pfkl/Pfkm/Pick1/Prkd1/Rab11b/Rab11fip5/Rasl10b/Rfx3/Selenot/Sidt2/Sirt3/Slc15a2/Slc8b1/Sri/Stim1/Stxbp4/Sybu/Tcf7l2/Tm7sf3/Trpm4/Ucp2/Vgf	54
GO:0031016	GO:0031016	pancreas development	20/2212	89/22345	0.000363687	0.005457407	Bad/Bmp4/Bmp6/Ccdc39/Ccdc40/Clu/Ctnnb1/Dll1/Dnaaf1/Igf2/Insm1/Myt1/Nkx6-2/Rfx3/Selenot/Sidt2/Smo/Sox9/Vhl/Wls	20
GO:0009953	GO:0009953	dorsal/ventral pattern formation	23/2212	109/22345	0.000364382	0.005457407	Arl13b/Ascl1/Bmp4/Bmpr1a/Bmpr1b/Ctnnb1/Dync2h1/Fkbp8/Foxn4/Fuz/Gpr161/Gsx2/Ift122/Ift172/Lrp4/Nbl1/Ptch1/Smo/Sox1/Tctn1/Wdr19/Wnt3/Wnt7a	23
GO:0006790	GO:0006790	sulfur compound metabolic process	48/2212	294/22345	0.000371491	0.005502633	Abcd1/Acaa2/Acacb/Acadsb/Acot1/Acot6/Acsl6/Acss1/Adi1/Angpt1/Arsb/Arsg/B4galt4/Btd/Cdo1/Chst1/Chst3/Csgalnact1/Ctnnb1/Dip2a/Ednra/Ednrb/Fmo1/Gamt/Gcdh/Gns/Gpam/Hmgcs2/Hnmt/Hsd17b4/Ids/Mcee/Mical1/Mms19/Mmut/Mpst/Nfs1/Nudt7/Papss1/Papss2/Pdk1/Pdk2/Pdk4/Sqor/Sult4a1/Suox/Tcf7l2/Ugdh	48
GO:0051783	GO:0051783	regulation of nuclear division	29/2212	151/22345	0.000371625	0.005502633	Aurkb/Birc5/Bmp4/Bub1/Bub1b/Ccnb1/Cdc20/Cdca2/Cdca8/Cul9/Fgfr2/Fgfr3/Gja1/Igf2/Incenp/Mki67/Ndc80/Npr2/Nuf2/Nusap1/Pdgfrb/Plk1/Rad21/Rb1/Sirt2/Spc24/Tgfa/Tom1l2/Ttk	29
GO:0033865	GO:0033865	nucleoside bisphosphate metabolic process	24/2212	116/22345	0.000373591	0.005502633	Abcd1/Acaa2/Acacb/Acadsb/Acot1/Acot6/Acsl6/Acss1/Crot/Dip2a/Gcdh/Gpam/Hmgcs2/Hsd17b4/Mccc2/Mcee/Mmut/Nudt7/Papss1/Papss2/Pdk1/Pdk2/Pdk4/Slc25a42	24
GO:0033875	GO:0033875	ribonucleoside bisphosphate metabolic process	24/2212	116/22345	0.000373591	0.005502633	Abcd1/Acaa2/Acacb/Acadsb/Acot1/Acot6/Acsl6/Acss1/Crot/Dip2a/Gcdh/Gpam/Hmgcs2/Hsd17b4/Mccc2/Mcee/Mmut/Nudt7/Papss1/Papss2/Pdk1/Pdk2/Pdk4/Slc25a42	24
GO:0034032	GO:0034032	purine nucleoside bisphosphate metabolic process	24/2212	116/22345	0.000373591	0.005502633	Abcd1/Acaa2/Acacb/Acadsb/Acot1/Acot6/Acsl6/Acss1/Crot/Dip2a/Gcdh/Gpam/Hmgcs2/Hsd17b4/Mccc2/Mcee/Mmut/Nudt7/Papss1/Papss2/Pdk1/Pdk2/Pdk4/Slc25a42	24
GO:0006816	GO:0006816	calcium ion transport	69/2212	463/22345	0.000375647	0.005502633	1810037I17Rik/Adcyap1r1/Adra1a/Agt/Ahnak/Asph/Atp13a4/Atp1a2/Atp1b1/Atp2b2/Bmp4/Cachd1/Cacna2d1/Cacnb3/Cacng4/Cacng7/Calm1/Calm3/Camk2g/Cav1/Chd7/Chrna4/Chrnb2/Coro1a/Ctnnb1/Dbi/Dysf/Ednra/Ednrb/Efhb/Epm2a/Fgf2/Gja1/Gnai2/Gnao1/Inpp5k/Itgb3/Micu1/Micu2/Nalcn/Nfatc1/Orai3/P2rx6/Pacsin3/Pdgfrb/Plcd1/Plce1/Plp1/Prkd1/Prnp/Ptpn22/Ramp1/Rgs4/Rgs9/S100a1/Saraf/Slc24a2/Slc24a3/Slc24a4/Slc25a23/Slc8b1/Sr…	69
GO:0021696	GO:0021696	cerebellar cortex morphogenesis	13/2212	46/22345	0.000375794	0.005502633	Atp2b2/Cend1/Coq8b/Dll1/Kif14/Kndc1/Nfix/Ophn1/Psap/Smo/Tuba1a/Ulk1/Wnt7a	13
GO:0032373	GO:0032373	positive regulation of sterol transport	13/2212	46/22345	0.000375794	0.005502633	Abca3/Abca5/Abca7/Abcb4/Abcg4/Anxa2/Apoe/Cav1/Eepd1/Lrp1/Pltp/Ptch1/Scp2	13
GO:0032376	GO:0032376	positive regulation of cholesterol transport	13/2212	46/22345	0.000375794	0.005502633	Abca3/Abca5/Abca7/Abcb4/Abcg4/Anxa2/Apoe/Cav1/Eepd1/Lrp1/Pltp/Ptch1/Scp2	13
GO:0051225	GO:0051225	spindle assembly	25/2212	123/22345	0.000379036	0.005536369	Arhgef10/Aspm/Aurka/Aurkb/Birc5/Ccnb2/Ccsap/Cdc20/Cdca8/Cenpj/Chek2/Chmp1a/Clasp2/Incenp/Kif11/Kifc1/Ndc80/Nek2/Numa1/Plk1/Prc1/Racgap1/Spag5/Spice1/Tpx2	25
GO:0010958	GO:0010958	regulation of amino acid import across plasma membrane	Aug-12	20/22345	0.00038471	0.005591563	Agt/Arl6ip1/Arl6ip5/Per2/Rgs4/Slc17a8/Slc38a1/Slc43a2	8
GO:1903789	GO:1903789	regulation of amino acid transmembrane transport	Aug-12	20/22345	0.00038471	0.005591563	Agt/Arl6ip1/Arl6ip5/Per2/Rgs4/Slc17a8/Slc38a1/Slc43a2	8
GO:0009063	GO:0009063	amino acid catabolic process	21/2212	96/22345	0.000387195	0.005600087	Aass/Abat/Acadsb/Adhfe1/Aldh4a1/Aldh5a1/Aldh6a1/Amt/Asrgl1/Bckdha/Cdo1/Ddah1/Ddo/Etfa/Glud1/Hibadh/Ivd/Mccc2/Oat/Prodh/Sdsl	21
GO:0021954	GO:0021954	central nervous system neuron development	21/2212	96/22345	0.000387195	0.005600087	Ascl1/Cdh11/Chrnb2/Draxin/Epha4/Ephb1/Ephb2/Ephb3/Fezf2/Fgfr2/Kifbp/Lingo1/Nr2e1/Nrp1/Ntrk2/Plxna3/Prkca/Rac3/Sox1/Tctn1/Wdr47	21
GO:0051258	GO:0051258	protein polymerization	46/2212	279/22345	0.00038988	0.00561653	Add1/Add3/Bbs4/Capg/Capn1/Catip/Cav1/Cdc42ep3/Cdc42ep4/Cenpj/Ckap5/Clasp2/Clip3/Cobl/Coro1a/Cyfip2/Daam2/Eml2/Fam107a/Fhdc1/Gpx4/Grb2/Gsn/Hip1r/Kank1/Kank2/Mapt/Nde1/Numa1/Pak3/Pfn2/Plekhg2/Slc39a12/Spire1/Spire2/Sptb/Sptbn1/Ssh3/Stmn1/Stmn2/Tmod2/Tppp/Tppp3/Tpx2/Tuba1a/Tubb4a	46
GO:0090497	GO:0090497	mesenchymal cell migration	16/2212	64/22345	0.000390235	0.00561653	Bmp4/Ednra/Ednrb/Erbb4/Fn1/Folr1/Nrp1/Sema4a/Sema4b/Sema4d/Sema4g/Sema6b/Sema6c/Smo/Sox10/Sox8	16
GO:1902100	GO:1902100	negative regulation of metaphase/anaphase transition of cell cycle	14/2212	52/22345	0.000393123	0.005630626	Aurkb/Birc5/Bub1/Bub1b/Ccnb1/Cdc20/Cdca8/Incenp/Ndc80/Nuf2/Plk1/Rad21/Spc24/Ttk	14
GO:1905819	GO:1905819	negative regulation of chromosome separation	14/2212	52/22345	0.000393123	0.005630626	Aurkb/Birc5/Bub1/Bub1b/Ccnb1/Cdc20/Cdca8/Incenp/Ndc80/Nuf2/Plk1/Rad21/Spc24/Ttk	14
GO:0032272	GO:0032272	negative regulation of protein polymerization	19/2212	83/22345	0.000394141	0.005631542	Add1/Add3/Bbs4/Capg/Capn1/Clip3/Eml2/Gsn/Hip1r/Kank1/Kank2/Pfn2/Sptb/Sptbn1/Ssh3/Stmn1/Stmn2/Tmod2/Tubb4a	19
GO:0010563	GO:0010563	negative regulation of phosphorus metabolic process	64/2212	423/22345	0.000398779	0.005670346	Abca2/Agt/Angpt1/Apoe/Arrb1/Atxn1/Cadm1/Cadm4/Camk2n1/Cav1/Ccnb1/Cd109/Cdkn2c/Cdkn2d/Chp1/Cib1/Crkl/Cry2/Ctdsp2/Dbndd1/Entpd1/Ephb2/Epm2a/Fis1/Fkbp8/Gnai2/Inpp5k/Inppl1/Insm1/Iqgap1/Mapk8ip1/Mapt/Mgat5/Mical1/Mlxipl/Niban1/Ocln/Pbk/Pid1/Pik3ip1/Pkia/Plk1/Plpp3/Ppp1r1b/Prkag2/Prkca/Prkcz/Prnp/Ptpn22/Ptprt/Rassf2/Rb1/Rubcn/Sema4d/Sirt2/Slc27a1/Smad7/Smpd1/Smyd3/Spag9/Srcin1/Styxl1/Tspo/Uchl1	64
GO:0045936	GO:0045936	negative regulation of phosphate metabolic process	64/2212	423/22345	0.000398779	0.005670346	Abca2/Agt/Angpt1/Apoe/Arrb1/Atxn1/Cadm1/Cadm4/Camk2n1/Cav1/Ccnb1/Cd109/Cdkn2c/Cdkn2d/Chp1/Cib1/Crkl/Cry2/Ctdsp2/Dbndd1/Entpd1/Ephb2/Epm2a/Fis1/Fkbp8/Gnai2/Inpp5k/Inppl1/Insm1/Iqgap1/Mapk8ip1/Mapt/Mgat5/Mical1/Mlxipl/Niban1/Ocln/Pbk/Pid1/Pik3ip1/Pkia/Plk1/Plpp3/Ppp1r1b/Prkag2/Prkca/Prkcz/Prnp/Ptpn22/Ptprt/Rassf2/Rb1/Rubcn/Sema4d/Sirt2/Slc27a1/Smad7/Smpd1/Smyd3/Spag9/Srcin1/Styxl1/Tspo/Uchl1	64
GO:0060070	GO:0060070	canonical Wnt signaling pathway	49/2212	303/22345	0.000406652	0.005768404	Apc2/Apoe/Aspm/Cav1/Cby1/Ccdc88c/Ctnnb1/Ctnnd2/Daam2/Dixdc1/Draxin/Ednra/Ednrb/Fgf2/Fgfr2/Fgfr3/Folr1/Foxd1/Fuz/Fzd2/Fzd3/Fzd6/Gprc5b/Jup/Kank1/Lgr4/Limd1/Lmx1a/Lrp4/Mad2l2/Mdk/Nrarp/Pfdn5/Rspo3/Sox10/Sox2/Sox9/Tcf7l1/Tcf7l2/Thra/Tmem88b/Trpm4/Wls/Wnk2/Wnt3/Wnt5b/Wnt7a/Wnt7b/Wnt9a	49
GO:0051984	GO:0051984	positive regulation of chromosome segregation	Oct-12	30/22345	0.000414146	0.005860606	Aurkb/Birc5/Ccnb1/Cdca8/Cdk1/Incenp/Ncapd2/Ncaph2/Numa1/Sirt2	10
GO:0045216	GO:0045216	cell-cell junction organization	39/2212	226/22345	0.000418047	0.005901663	Add1/Agt/Arvcf/Bmp6/Cav1/Cd9/Cdh11/Cdh13/Cdh20/Cdh24/Cldn10/Cldn11/Cldn19/Cldn34c1/Ctnna1/Ctnnb1/Ctnnd2/Ect2/Epha4/Ephb2/Gja1/Jam3/Jup/Lims2/Nedd4l/Nfasc/Nphp1/Numbl/Ocln/Patj/Pkp2/Plekha7/Pmp22/Prkca/Rab13/Smad7/Tjp2/Ugt8a/Vcl	39
GO:0046847	GO:0046847	filopodium assembly	18/2212	77/22345	0.000423291	0.005961428	Arap1/Arhgef4/Cln3/Daam2/Ephb2/Ezr/Fgd4/Gpm6a/Mien1/Myo10/Nlgn1/Nrp1/Palm/Pik3r1/Prkcq/Spag6l/Spata13/Ttyh1	18
GO:0032506	GO:0032506	cytokinetic process	Dec-12	41/22345	0.000440022	0.006182314	Aurkb/Chmp1a/Ect2/Iqgap1/Iqgap3/Kif20a/Klhdc8b/Racgap1/Snx33/Spire1/Spire2/Stx2	12
GO:0010634	GO:0010634	positive regulation of epithelial cell migration	30/2212	160/22345	0.000454801	0.006359664	Agt/Amot/Angpt1/Arhgap5/Bcas3/Bmp4/Bsg/Cib1/Clasp2/Ctsh/Enpp2/Epb41l4b/Fgf2/Gpld1/Hmgb1/Igf2/Iqsec1/Itgb3/Lgmn/Nrp1/Plpp3/Prkca/Prkd1/Rin2/Rtn4/Sash1/Smoc2/Sox9/Sparc/Wnt7a	30
GO:1902652	GO:1902652	secondary alcohol metabolic process	30/2212	160/22345	0.000454801	0.006359664	Abca2/Abca5/Abcg4/Acadl/Acadvl/Aco2/Apoe/Cat/Cyb5r3/Cyp39a1/Cyp46a1/Cyp7b1/Disp3/Ephx2/Erlin2/Fech/Fmo5/Hmgcs2/Hsd3b7/Idh1/Idh2/Lrp1/Npc1/Pip4p1/Pmp22/Scp2/Sec14l2/Smpd1/Soat1/Thrb	30
GO:0043542	GO:0043542	endothelial cell migration	39/2212	227/22345	0.0004575	0.00638229	Agt/Amot/Angpt1/Apoe/Bcas3/Bmp4/Bsg/Cdh13/Cib1/Cln3/Cyp1b1/Emp2/Fgf2/Glul/Gpld1/Gpx1/Hmgb1/Igf2/Itgb3/Jup/Lgmn/Nr2e1/Nrp1/Pik3r3/Plpp3/Plxnd1/Prkca/Prkd1/Rab13/Rin2/Robo1/Sash1/Sema4a/Smoc2/Sparc/Tns3/Vhl/Vstm4/Wnt7a	39
GO:0035720	GO:0035720	intraciliary anterograde transport	Jul-12	16/22345	0.000471097	0.006541042	Ift122/Ift172/Ift22/Ift27/Ift46/Ift80/Ift81	7
GO:1902287	GO:1902287	semaphorin-plexin signaling pathway involved in axon guidance	Jul-12	16/22345	0.000471097	0.006541042	Ednra/Nrp1/Plxna3/Plxnb1/Plxnb3/Plxnc1/Plxnd1	7
GO:0030100	GO:0030100	regulation of endocytosis	53/2212	337/22345	0.000482633	0.006671394	Abca2/Abca7/Add1/Amph/Angpt1/Anxa2/Apoe/Appl2/Arrb1/Axl/C3/Cav1/Ccdc32/Cd63/Cdh13/Ckap5/Clip3/Cln3/Clu/Dll1/Dysf/Hip1r/Hmgb1/Iqsec1/Itgb3/Lpar1/Lrp1/Lrpap1/Mex3b/Nedd4/Nedd4l/Neu3/Nlgn1/Ophn1/Pacsin3/Pick1/Pld2/Ppt1/Prkca/Pros1/Rab4a/Rab5b/Rap1gap/Rubcn/Scamp5/Sirt2/Smpd1/Snph/Snx33/Ston1/Ston2/Syt11/Tub	53
GO:0001895	GO:0001895	retina homeostasis	15/2212	59/22345	0.000484055	0.006671394	Atp1b2/Bbs1/Bbs4/Bsg/Cib2/Crb2/Crocc/Mak/Map1a/Pcdh15/Prom1/Spata7/Tub/Vhl/Vstm4	15
GO:0010965	GO:0010965	regulation of mitotic sister chromatid separation	15/2212	59/22345	0.000484055	0.006671394	Aurkb/Birc5/Bub1/Bub1b/Ccnb1/Cdc20/Cdca8/Incenp/Ndc80/Nuf2/Plk1/Rad21/Rb1/Spc24/Ttk	15
GO:0045446	GO:0045446	endothelial cell differentiation	24/2212	118/22345	0.000486098	0.006671394	Add1/Agt/Apold1/Arhgef26/Bmp4/Bmp6/Cnmd/Ctnnb1/Dll1/Ednra/Ednrb/Ezr/Fzd2/Gpx1/Hey1/Hey2/Pde2a/Pdpn/Ptprs/S1pr3/Tjp2/Tmem100/Vcl/Vhl	24
GO:0031577	GO:0031577	spindle checkpoint signaling	14/2212	53/22345	0.000486138	0.006671394	Aurka/Aurkb/Birc5/Bub1/Bub1b/Ccnb1/Cdc20/Cdca8/Incenp/Ndc80/Nuf2/Plk1/Spc24/Ttk	14
GO:0014009	GO:0014009	glial cell proliferation	18/2212	78/22345	0.000500087	0.006846904	Atxn1/Clu/Ctnnb1/Dbi/Epm2a/Gfap/Idh2/Il33/Lgi4/Mfn2/Nfia/Nfix/Pmp22/Ptn/Rb1/Sox10/Tspo/Vim	18
GO:0042135	GO:0042135	neurotransmitter catabolic process	Jun-12	12/22345	0.00050974	0.00694683	Abat/Aldh5a1/Hnmt/Maoa/Maob/Prima1	6
GO:0072497	GO:0072497	mesenchymal stem cell differentiation	Jun-12	12/22345	0.00050974	0.00694683	Ctnnb1/Ltbp3/Pdgfra/Sox6/Sox9/Wnt3	6
GO:0007044	GO:0007044	cell-substrate junction assembly	21/2212	98/22345	0.000518749	0.007053314	Actn1/Cdh11/Clasp2/Enpp2/Fam107a/Fn1/Gpm6b/Iqgap1/Itgb3/Lrp1/Macf1/Mmp14/Nrp1/Ptpra/Rhpn1/S100a10/Sorbs1/Ston1/Tesk2/Tns1/Vcl	21
GO:0001678	GO:0001678	intracellular glucose homeostasis	32/2212	176/22345	0.000526201	0.007138186	Adcy8/Adra2a/Aqp4/Arrb1/Bad/Birc5/Brsk2/C1qtnf12/Camk2n1/Epha5/Gpld1/Gpx1/Klf15/Lrp1/Lrrc8d/Mlxipl/Myt1/Nr1d1/Oxct1/Pik3r1/Rab11b/Rab11fip5/Selenot/Sidt2/Slc12a6/Sri/Stxbp4/Sybu/Tcf7l2/Trpm4/Ucp2/Zbtb20	32
GO:0035023	GO:0035023	regulation of Rho protein signal transduction	19/2212	85/22345	0.000541511	0.007329031	Adgrg1/Adra1a/Apoe/Arrb1/Cdc42se2/Eps8l1/Gpr17/Kank1/Kank2/Lpar1/Lpar2/Mcf2l/Nrp1/Ophn1/Pdgfrb/Robo1/Stard8/Stmn1/Tns3	19
GO:1903055	GO:1903055	positive regulation of extracellular matrix organization	Oct-12	31/22345	0.000557547	0.0075288	Agt/Clasp2/Cyp2j6/Efemp2/Mad2l2/Pdpn/Phldb1/Rb1/Sox9/Tnxb	10
GO:0001502	GO:0001502	cartilage condensation	Aug-12	21/22345	0.000567779	0.007632033	Bmpr1b/Col11a1/Col2a1/Mycn/Sox6/Sox9/Thra/Wnt7a	8
GO:0071786	GO:0071786	endoplasmic reticulum tubular network organization	Aug-12	21/22345	0.000567779	0.007632033	Arl6ip1/Atl1/Atl2/Reep2/Rtn1/Rtn3/Rtn4/Tmem170	8
GO:0072073	GO:0072073	kidney epithelium development	29/2212	155/22345	0.000581486	0.007798522	Agt/Aqp11/Bmp4/Cat/Crlf1/Ctnnb1/Dll1/Ednra/Ednrb/Epha4/Epha7/Fgf2/Fgfr2/Foxd1/Hes5/Hey1/Kank2/Klf15/Lamb2/Lgr4/Pbx1/Prom1/Ptch1/Smad7/Smad9/Smo/Sox8/Sox9/Wnt7b	29
GO:0007094	GO:0007094	mitotic spindle assembly checkpoint signaling	13/2212	48/22345	0.000590447	0.007882864	Aurkb/Birc5/Bub1/Bub1b/Ccnb1/Cdc20/Cdca8/Incenp/Ndc80/Nuf2/Plk1/Spc24/Ttk	13
GO:0071173	GO:0071173	spindle assembly checkpoint signaling	13/2212	48/22345	0.000590447	0.007882864	Aurkb/Birc5/Bub1/Bub1b/Ccnb1/Cdc20/Cdca8/Incenp/Ndc80/Nuf2/Plk1/Spc24/Ttk	13
GO:0051985	GO:0051985	negative regulation of chromosome segregation	14/2212	54/22345	0.000597231	0.00793752	Aurkb/Birc5/Bub1/Bub1b/Ccnb1/Cdc20/Cdca8/Incenp/Ndc80/Nuf2/Plk1/Rad21/Spc24/Ttk	14
GO:0061462	GO:0061462	protein localization to lysosome	14/2212	54/22345	0.000597231	0.00793752	Atp13a2/Cacng4/Cacng7/Cd81/Clu/Glmp/Gpr137b/Lamp2/Lmbrd1/Meak7/Mfsd1/Nedd4/Rtn4/Sort1	14
GO:0007098	GO:0007098	centrosome cycle	26/2212	134/22345	0.000619288	0.008212171	Arhgef10/Aurka/Bbs4/Ccnf/Cenpj/Cep250/Cetn4/Chd3/Chmp1a/Ckap5/Crocc/Ctnnb1/Deup1/Kif11/Kifc1/Mdm1/Ndc80/Nde1/Nek2/Odf2/Pard6b/Plk1/Poc1a/Sdccag8/Spice1/Tuba1a	26
GO:1905477	GO:1905477	positive regulation of protein localization to membrane	23/2212	113/22345	0.000623744	0.008252722	Cacnb3/Cd81/Cdk5r1/Cib1/Clasp2/Clip3/Cln3/Dpp10/Ephb2/Ezr/Fis1/Lrp1/Lrp4/Musk/Pls1/Prnp/Ptn/Sorbs1/Sptbn1/Stom/Tcaf1/Tcaf2/Zdhhc2	23
GO:0009743	GO:0009743	response to carbohydrate	38/2212	223/22345	0.000631521	0.00833692	Adcy8/Adra2a/Aqp4/Arrb1/Bad/Birc5/Brsk2/C1qtnf12/Camk2n1/Casp6/Epha5/Glul/Gpam/Gpld1/Gpx1/Khk/Lrp1/Mlxipl/Myt1/Nnat/Nr1d1/Oxct1/Pfkfb2/Pfkl/Prkca/Rab11b/Rab11fip5/Selenot/Sgcb/Sidt2/Slc12a6/Sri/Stxbp4/Sybu/Tcf7l2/Trpm4/Ucp2/Zbtb20	38
GO:0001508	GO:0001508	action potential	29/2212	156/22345	0.000647966	0.008534934	Adra1a/Cacna2d1/Cacnb3/Calm1/Calm3/Cav1/Chrna4/Chrnb2/Cldn19/Cln3/Dcdc2a/Jup/Kcnc2/Kcnd2/Kcnh6/Kcnn2/Myh14/Nedd4l/Npr2/Nrcam/Ntrk2/Pkp2/Pmp22/Scn2a/Scn8a/Slc4a3/Snta1/Trpm4/Usp53	29
GO:0048846	GO:0048846	axon extension involved in axon guidance	Nov-12	37/22345	0.00065317	0.008565242	Megf8/Nrp1/Plxna3/Sema4a/Sema4b/Sema4d/Sema4g/Sema6b/Sema6c/Smo/Wnt3	11
GO:1902284	GO:1902284	neuron projection extension involved in neuron projection guidance	Nov-12	37/22345	0.00065317	0.008565242	Megf8/Nrp1/Plxna3/Sema4a/Sema4b/Sema4d/Sema4g/Sema6b/Sema6c/Smo/Wnt3	11
GO:0016055	GO:0016055	Wnt signaling pathway	67/2212	456/22345	0.00066831	0.008744342	Apc2/Apcdd1/Apoe/Aspm/Cav1/Cby1/Ccdc88c/Celsr1/Celsr2/Cpe/Ctnnb1/Ctnnd2/Cxxc4/Daam2/Dcdc2a/Depdc1b/Dixdc1/Draxin/Ednra/Ednrb/Epm2a/Fgf2/Fgfr2/Fgfr3/Folr1/Foxd1/Fuz/Fzd2/Fzd3/Fzd6/Gprc5b/Ift80/Jup/Kank1/Klf15/Lgr4/Limd1/Lmx1a/Lrp1/Lrp4/Macf1/Mad2l2/Mdk/Ndrg2/Nfatc4/Nrarp/Pfdn5/Plpp3/Porcn/Rac3/Rspo3/Sox10/Sox2/Sox9/Spin1/Tcf7l1/Tcf7l2/Thra/Tmem88b/Trpm4/Wls/Wnk2/Wnt3/Wnt5b/Wnt7a/Wnt7b/Wnt9a	67
GO:0034764	GO:0034764	positive regulation of transmembrane transport	45/2212	278/22345	0.000669933	0.008746179	Acsl6/Adcyap1r1/Agt/Arl6ip1/Asic2/Asph/Atp1b1/Atp1b2/Azin2/Bmp4/C1qtnf12/C3/Cacna2d1/Cacnb3/Cacng4/Calm1/Calm3/Cav1/Chp1/Clip3/Dbi/Ednra/Ephb2/Erbb4/Fxyd1/Kcnc2/Kcnk3/Klf15/Mfn2/Nedd4l/Nlgn3/Ocln/Pink1/Plp1/Reln/Rgs9/S100a1/Slc17a8/Slc1a2/Slc38a1/Sorbs1/Sri/Stim1/Tcaf1/Wnk2	45
GO:0006665	GO:0006665	sphingolipid metabolic process	27/2212	142/22345	0.000682904	0.008895839	Abca2/B4galt4/Cers1/Cers4/Elovl7/Enpp2/Fa2h/Fut9/Gal3st1/Gm2a/Hacd3/Hacd4/Itgb8/Naaa/Neu3/Neu4/Ormdl1/Pla2g15/Plpp3/Psap/Sgms1/Sirt3/Smpd1/Spns2/St6galnac6/St8sia2/Ugt8a	27
GO:0090630	GO:0090630	activation of GTPase activity	21/2212	100/22345	0.000687504	0.008936037	Apc2/Arhgef10/Arhgef19/Arhgef26/Crkl/Ect2/Evi5l/Foxj1/Garnl3/Rangap1/Rap1gap/Rap1gap2/Rasgrf1/Sgsm2/Tbc1d14/Tbc1d16/Tbc1d17/Tbc1d2b/Tbc1d4/Tbc1d9b/Tiam2	21
GO:0031641	GO:0031641	regulation of myelination	15/2212	61/22345	0.000708264	0.009154629	Ctnnb1/Fig4/Hes5/Kif14/Lgi4/Mag/Myrf/Nkx6-2/Ptn/S100b/Sirt2/Sox10/Tcf7l2/Tppp/Zfp488	15
GO:0042987	GO:0042987	amyloid precursor protein catabolic process	15/2212	61/22345	0.000708264	0.009154629	Abca2/Abca7/Aph1b/Aph1c/Apoe/Cln3/Clu/Epha4/Flot2/Ntrk2/Prnp/Rtn1/Rtn3/Rtn4/Spon1	15
GO:0050919	GO:0050919	negative chemotaxis	Dec-12	43/22345	0.000708976	0.009154629	Itgb3/Lgr4/Lrtm2/Plxna3/Robo1/Sema4a/Sema4b/Sema4d/Sema4g/Sema6b/Sema6c/Unc5c	12
GO:0002064	GO:0002064	epithelial cell development	40/2212	240/22345	0.000725879	0.009332052	Adamtsl4/Add1/Agt/Arhgef26/Bad/Bfsp2/Bmp4/Bmp6/Ccdc88c/Cnmd/Dll1/Ednra/Ednrb/Ezr/Fgfr2/Fgfr3/Gja1/Gpx1/Hsd17b4/Hydin/Insm1/Krt10/Lamb2/Palld/Pde2a/Psap/Ptprs/Rab13/Rfx3/Rilpl2/S1pr3/Sidt2/Smo/Sox8/Sox9/Spint2/Tjp2/Vcl/Vim/Yipf6	40
GO:0050920	GO:0050920	regulation of chemotaxis	40/2212	240/22345	0.000725879	0.009332052	Cdh13/Cxcl14/Dysf/Ednra/Fezf2/Fgf2/Fn1/Hmgb1/Jam3/Lgmn/Lpar1/Mapk3/Mdk/Megf8/Mpp1/Mtus1/Nbl1/Nrp1/Padi2/Pdgfra/Pdgfrb/Pla2g7/Plxna3/Prkca/Prkd1/Ptn/Robo1/S1pr1/Sema4a/Sema4b/Sema4d/Sema4g/Sema6b/Sema6c/Slamf8/Slc8b1/Smoc2/St6gal1/Tubb2b/Wnt3	40
GO:0034205	GO:0034205	amyloid-beta formation	13/2212	49/22345	0.000731715	0.009337777	Abca2/Abca7/Aph1b/Aph1c/Apoe/Clu/Epha4/Ntrk2/Prnp/Rtn1/Rtn3/Rtn4/Spon1	13
GO:1900077	GO:1900077	negative regulation of cellular response to insulin stimulus	13/2212	49/22345	0.000731715	0.009337777	Appl2/Gpr21/Grb14/Inpp5k/Inppl1/Kank1/Pid1/Pip4k2c/Prkca/Prkcq/Prkcz/Ptpre/Tns2	13
GO:0098712	GO:0098712	L-glutamate import across plasma membrane	Jul-12	17/22345	0.000732665	0.009337777	Arl6ip1/Arl6ip5/Kcnj10/Per2/Slc17a8/Slc1a1/Slc1a2	7
GO:1902285	GO:1902285	semaphorin-plexin signaling pathway involved in neuron projection guidance	Jul-12	17/22345	0.000732665	0.009337777	Ednra/Nrp1/Plxna3/Plxnb1/Plxnb3/Plxnc1/Plxnd1	7
GO:0014032	GO:0014032	neural crest cell development	19/2212	87/22345	0.000734236	0.009337777	Bmp4/Bmpr1a/Ednra/Ednrb/Erbb4/Fn1/Folr1/Mapk3/Nrp1/Sema4a/Sema4b/Sema4d/Sema4g/Sema6b/Sema6c/Smo/Sox10/Sox8/Sox9	19
GO:0031400	GO:0031400	negative regulation of protein modification process	68/2212	466/22345	0.000738598	0.009366543	Agt/Angpt1/Apoe/Arrb1/Cadm1/Cadm4/Camk2n1/Cav1/Ccnb1/Cd109/Cdkn2c/Chp1/Cib1/Cops9/Crkl/Cry2/Ctdsp2/Ctnnb1/Dbi/Dbndd1/Dysf/Ephb2/Epm2a/Fkbp8/Fry/Gnai2/Hdac8/Hhatl/Inpp5k/Inppl1/Insm1/Klf15/Mad2l2/Mapk8ip1/Mapt/Mgat5/Mical1/Mlxipl/Niban1/Ocln/Pbk/Per2/Pid1/Pkia/Plk1/Plpp3/Ppp1r1b/Prkag2/Prkca/Prkcz/Prnp/Ptpn22/Ptprt/Rassf2/Rb1/Sema4d/Sirt2/Sirt3/Smad7/Smpd1/Smyd3/Snta1/Spag9/Srcin1/Styxl1/Tppp/Tspo…	68
GO:0021952	GO:0021952	central nervous system projection neuron axonogenesis	Oct-12	32/22345	0.000739673	0.009366543	Cdh11/Chrnb2/Draxin/Epha4/Ephb1/Ephb2/Ephb3/Kifbp/Nr2e1/Wdr47	10
GO:0198738	GO:0198738	cell-cell signaling by wnt	67/2212	458/22345	0.000752094	0.009503437	Apc2/Apcdd1/Apoe/Aspm/Cav1/Cby1/Ccdc88c/Celsr1/Celsr2/Cpe/Ctnnb1/Ctnnd2/Cxxc4/Daam2/Dcdc2a/Depdc1b/Dixdc1/Draxin/Ednra/Ednrb/Epm2a/Fgf2/Fgfr2/Fgfr3/Folr1/Foxd1/Fuz/Fzd2/Fzd3/Fzd6/Gprc5b/Ift80/Jup/Kank1/Klf15/Lgr4/Limd1/Lmx1a/Lrp1/Lrp4/Macf1/Mad2l2/Mdk/Ndrg2/Nfatc4/Nrarp/Pfdn5/Plpp3/Porcn/Rac3/Rspo3/Sox10/Sox2/Sox9/Spin1/Tcf7l1/Tcf7l2/Thra/Tmem88b/Trpm4/Wls/Wnk2/Wnt3/Wnt5b/Wnt7a/Wnt7b/Wnt9a	67
GO:0030278	GO:0030278	regulation of ossification	27/2212	143/22345	0.000763925	0.009632311	Ank/Atraid/Bmp4/Bmp6/Bmpr1a/Bmpr1b/Cnmd/Dhrs3/Dlk1/Fam20c/Fgfr3/Gja1/Gpm6b/Lrp4/Ltbp3/Mapk3/Mdk/P2ry2/Pbx1/Ptn/S1pr1/Slc20a2/Smad7/Sox9/Thrb/Tmem53/Trpm4	27
GO:1905475	GO:1905475	regulation of protein localization to membrane	36/2212	210/22345	0.000771878	0.009711841	Cacnb3/Camk2g/Cd81/Cdk5r1/Cib1/Clasp2/Clip3/Cln3/Crkl/Dpp10/Ephb2/Epm2a/Ezr/Fis1/Gsn/Inpp5k/Iqsec2/Lrp1/Lrp4/Mmp14/Musk/Pid1/Pik3r1/Pls1/Prkcz/Prnp/Ptn/Slc1a1/Sorbs1/Sorbs2/Sptbn1/Stom/Tcaf1/Tcaf2/Tmem59/Zdhhc2	36
GO:0008277	GO:0008277	regulation of G protein-coupled receptor signaling pathway	26/2212	136/22345	0.000781047	0.009806298	Aplp1/Arrb1/Arrdc3/C3/Dynlt1b/Frmpd1/Gnai2/Gprasp1/Grk4/Itgb3/Kctd12b/Mgll/Plce1/Pld2/Prkca/Ramp1/Rgs12/Rgs4/Rgs9/Rpgrip1l/Slc24a4/Stmn1/Syp/Tmod2/Tub/Usp20	26
GO:0048565	GO:0048565	digestive tract development	25/2212	129/22345	0.000794254	0.009939665	Ascl1/Ccdc103/Ccdc39/Ccdc40/Cobl/Crkl/Ctnnb1/Dnaaf1/Ednrb/Ephb3/Fgfr2/Fgfr3/Id2/Ift172/Lgr4/Megf8/Npr2/Pdgfra/Rb1/Smo/Sox10/Sox9/Stx2/Tcf7l2/Yipf6	25
GO:0030111	GO:0030111	regulation of Wnt signaling pathway	50/2212	320/22345	0.000795038	0.009939665	Apc2/Apcdd1/Apoe/Aspm/Cav1/Cby1/Ccdc88c/Ctnnb1/Ctnnd2/Cxxc4/Daam2/Dcdc2a/Depdc1b/Dixdc1/Draxin/Fgf2/Fgfr2/Fgfr3/Folr1/Fuz/Fzd6/Gprc5b/Ift80/Kank1/Klf15/Lgr4/Limd1/Lmx1a/Lrp1/Lrp4/Macf1/Mad2l2/Mdk/Nfatc4/Nrarp/Pfdn5/Plpp3/Rspo3/Sox10/Sox2/Sox9/Spin1/Tcf7l2/Thra/Tmem88b/Trpm4/Wls/Wnk2/Wnt3/Wnt5b	50
GO:0010595	GO:0010595	positive regulation of endothelial cell migration	22/2212	108/22345	0.000800851	0.009959107	Agt/Amot/Angpt1/Bcas3/Bmp4/Bsg/Cib1/Fgf2/Gpld1/Hmgb1/Igf2/Itgb3/Lgmn/Nrp1/Plpp3/Prkca/Prkd1/Rin2/Sash1/Smoc2/Sparc/Wnt7a	22
GO:0071333	GO:0071333	cellular response to glucose stimulus	29/2212	158/22345	0.000801179	0.009959107	Adcy8/Adra2a/Aqp4/Arrb1/Bad/Birc5/Brsk2/C1qtnf12/Camk2n1/Epha5/Gpld1/Gpx1/Lrp1/Mlxipl/Myt1/Nr1d1/Oxct1/Rab11b/Rab11fip5/Selenot/Sidt2/Slc12a6/Sri/Stxbp4/Sybu/Tcf7l2/Trpm4/Ucp2/Zbtb20	29
GO:0021542	GO:0021542	dentate gyrus development	Sep-12	27/22345	0.000803344	0.009959107	Atat1/Fezf2/Lmx1a/Mdk/Nr2e1/Reln/Scn2a/Smo/Tuba1a	9
GO:0048843	GO:0048843	negative regulation of axon extension involved in axon guidance	Sep-12	27/22345	0.000803344	0.009959107	Nrp1/Plxna3/Sema4a/Sema4b/Sema4d/Sema4g/Sema6b/Sema6c/Wnt3	9
GO:0032024	GO:0032024	positive regulation of insulin secretion	23/2212	115/22345	0.000805211	0.009961324	Abat/Adcy8/Arrb1/Bad/C1qtnf12/Camk2n1/Gja1/Glud1/Glul/Gpld1/Lrp1/Myrip/Nnat/Oxct1/Pfkfb2/Pfkm/Sirt3/Sri/Stim1/Sybu/Tcf7l2/Tm7sf3/Trpm4	23
GO:1901605	GO:1901605	alpha-amino acid metabolic process	33/2212	188/22345	0.000823765	0.010169539	Aass/Acadsb/Adhfe1/Adi1/Aldh4a1/Aldh5a1/Aldh6a1/Amt/Aspa/Asrgl1/Atcay/Azin2/Cdo1/Cln3/Cyp2d22/Ddah1/Ddah2/Ddo/Gamt/Glud1/Glul/Hibadh/Ivd/Kyat3/Mccc2/Mmut/Mpst/Oat/Prodh/Sdsl/Slc38a1/Srr/Ucp2	33
GO:0072210	GO:0072210	metanephric nephron development	Nov-12	38/22345	0.00083792	0.010318214	Bmp4/Ctnnb1/Foxd1/Hes5/Lamb2/Lgr4/Pdgfra/Pdgfrb/Smo/Sox8/Sox9	11
GO:0050679	GO:0050679	positive regulation of epithelial cell proliferation	39/2212	234/22345	0.000839306	0.010318214	Aggf1/Bad/Bmp4/Bmp6/Bmpr1a/Cav1/Cav2/Cdh13/Ctnnb1/Cyp7b1/Dysf/Erbb4/F3/Fgf2/Fgfr2/Fgfr3/Glul/Hmgb1/Htra1/Igf2/Iqgap3/Itgb3/Mdk/Mycn/Nrarp/Nras/Plxnb3/Prkca/Prkd1/Ptn/Rtn4/Smo/Sox9/Stat3/Stxbp4/Tcf7l2/Tgfa/Vhl/Wnt7a	39
GO:0031122	GO:0031122	cytoplasmic microtubule organization	15/2212	62/22345	0.00085001	0.010396222	Ccdc13/Ccdc88a/Ccdc88c/Cenpj/Chp1/Cib1/Clip3/Ezr/Ift172/Kif19a/Limk2/Numa1/Stmn3/Tacc3/Tppp	15
GO:0006637	GO:0006637	acyl-CoA metabolic process	19/2212	88/22345	0.000850936	0.010396222	Abcd1/Acaa2/Acacb/Acadsb/Acot1/Acot6/Acsl6/Acss1/Dip2a/Gcdh/Gpam/Hmgcs2/Hsd17b4/Mcee/Mmut/Nudt7/Pdk1/Pdk2/Pdk4	19
GO:0035383	GO:0035383	thioester metabolic process	19/2212	88/22345	0.000850936	0.010396222	Abcd1/Acaa2/Acacb/Acadsb/Acot1/Acot6/Acsl6/Acss1/Dip2a/Gcdh/Gpam/Hmgcs2/Hsd17b4/Mcee/Mmut/Nudt7/Pdk1/Pdk2/Pdk4	19
GO:0045834	GO:0045834	positive regulation of lipid metabolic process	32/2212	181/22345	0.000864406	0.010489746	Abcd1/Abcd2/Abcg4/Agt/Angptl4/Apoe/Bmp6/Chp1/Cpt1a/Dbi/Disp3/Erbb4/Fgf2/Fgfr3/Gpam/Gpld1/Igf2/Klhl25/Lpgat1/Mlxipl/Nr1d1/Pcx/Pdgfra/Pdgfrb/Scp2/Sec14l2/Sirt2/Sirt3/Slc27a1/Sorbs1/Tcf7l2/Zbtb20	32
GO:0030953	GO:0030953	astral microtubule organization	Jun-12	13/22345	0.000867479	0.010489746	Cenpj/Ezr/Limk2/Numa1/Tacc3/Tppp	6
GO:0032060	GO:0032060	bleb assembly	Jun-12	13/22345	0.000867479	0.010489746	Emp1/Emp2/Emp3/Lpar1/Pmp22/Prdx6	6
GO:0051987	GO:0051987	positive regulation of attachment of spindle microtubules to kinetochore	Jun-12	13/22345	0.000867479	0.010489746	Aurkb/Birc5/Ccnb1/Cdca8/Incenp/Sirt2	6
GO:0071679	GO:0071679	commissural neuron axon guidance	Jun-12	13/22345	0.000867479	0.010489746	Ephb2/Fzd3/Ncam1/Nrp1/Ptch1/Smo	6
GO:0006509	GO:0006509	membrane protein ectodomain proteolysis	Dec-12	44/22345	0.000888073	0.010658016	Adra2a/Aph1b/Aph1c/Apoe/Gpld1/Pacsin3/Prkcq/Rgma/Sh3d19/Snx33/Timp2/Timp3	12
GO:0046627	GO:0046627	negative regulation of insulin receptor signaling pathway	Dec-12	44/22345	0.000888073	0.010658016	Gpr21/Grb14/Inpp5k/Inppl1/Kank1/Pid1/Pip4k2c/Prkca/Prkcq/Prkcz/Ptpre/Tns2	12
GO:2000008	GO:2000008	regulation of protein localization to cell surface	Dec-12	44/22345	0.000888073	0.010658016	Abca2/Abca7/Ctnnb1/Ephb2/Erbb4/Gpm6b/Leprot/Map1a/Nedd4l/Rab11b/Rab11fip5/Snx33	12
GO:0032271	GO:0032271	regulation of protein polymerization	35/2212	204/22345	0.00089223	0.010658016	Add1/Add3/Bbs4/Capg/Capn1/Cav1/Cdc42ep3/Cdc42ep4/Ckap5/Clasp2/Clip3/Coro1a/Cyfip2/Daam2/Eml2/Grb2/Gsn/Hip1r/Kank1/Kank2/Mapt/Numa1/Pak3/Pfn2/Plekhg2/Slc39a12/Sptb/Sptbn1/Ssh3/Stmn1/Stmn2/Tmod2/Tppp/Tppp3/Tubb4a	35
GO:0045732	GO:0045732	positive regulation of protein catabolic process	35/2212	204/22345	0.00089223	0.010658016	Abca2/Adra2a/Apc2/Apoe/Aurka/Cav1/Cd81/Cdc20/Cdc20b/Clu/Crebrf/Ezr/Gabarap/Gja1/Gpld1/Il33/Lrp1/Marchf2/Nedd4/Nedd4l/Oaz2/Pacsin3/Pias1/Plk1/Rgma/Rnf144a/Rnf144b/Rnf180/Rnf19a/Rnf19b/Sh3d19/Sirt2/Snx33/Sox9/Zer1	35
GO:0010810	GO:0010810	regulation of cell-substrate adhesion	38/2212	227/22345	0.000892232	0.010658016	Cdh13/Cib1/Clasp2/Crkl/Ddr1/Ecm2/Efemp2/Emp2/Enpp2/Fam107a/Fn1/Gpm6b/Iqgap1/Itgb3/Jup/Kank1/Lgals1/Lims2/Lrp1/Macf1/Mdk/Mink1/Mmp14/Nrp1/Pdpn/Pik3r1/Pkp2/Prkcz/Ptn/Ptpra/Rac3/Rin2/S100a10/Smoc1/Smoc2/St6gal1/Vcl/Vit	38
GO:0071174	GO:0071174	mitotic spindle checkpoint signaling	13/2212	50/22345	0.000900347	0.010706976	Aurkb/Birc5/Bub1/Bub1b/Ccnb1/Cdc20/Cdca8/Incenp/Ndc80/Nuf2/Plk1/Spc24/Ttk	13
GO:0099068	GO:0099068	postsynapse assembly	13/2212	50/22345	0.000900347	0.010706976	C1ql3/Crkl/Ephb2/Lrfn4/Lrp4/Lzts3/Nlgn1/Nlgn3/Nrxn3/Numbl/Ptprs/Reln/Zdhhc12	13
GO:0042158	GO:0042158	lipoprotein biosynthetic process	21/2212	102/22345	0.000901774	0.010706976	Apoe/Clip3/Dbi/Glul/Hhatl/Igtp/Pgap4/Pigk/Pigs/Pigz/Porcn/Svip/Ulk1/Wipi1/Zdhhc1/Zdhhc12/Zdhhc14/Zdhhc18/Zdhhc2/Zdhhc23/Zdhhc24	21
GO:0034765	GO:0034765	regulation of monoatomic ion transmembrane transport	70/2212	487/22345	0.000943595	0.011181031	1810037I17Rik/Adcyap1r1/Ahnak/Asic2/Asph/Atp1a2/Atp1b1/Atp1b2/Bmp4/Cacna2d1/Cacnb3/Cacng4/Cacng7/Calm1/Calm3/Cav1/Cd63/Chd7/Chp1/Chrna4/Clic1/Clic6/Coro1a/Dbi/Dpp10/Dysf/Ednra/Ephb2/Fgf11/Fhl1/Fxyd1/Fxyd6/Itgb3/Kcna6/Kcnc2/Kcnd2/Kcnj10/Kcnk3/Kcnn2/Kcnq4/Kcnrg/Kcns3/Klhl24/Nalcn/Nedd4/Nedd4l/Nlgn3/Nr3c2/Pick1/Pink1/Plp1/Prkca/Prkd1/Prnp/Ptpn22/Reln/Rgs4/Rgs9/S100a1/Scn2a/Scn8a/Snta1/Sri/Stim1/Stom…	70
GO:0048841	GO:0048841	regulation of axon extension involved in axon guidance	Oct-12	33/22345	0.000968058	0.011447921	Megf8/Nrp1/Plxna3/Sema4a/Sema4b/Sema4d/Sema4g/Sema6b/Sema6c/Wnt3	10
GO:0071331	GO:0071331	cellular response to hexose stimulus	29/2212	160/22345	0.000985144	0.011626666	Adcy8/Adra2a/Aqp4/Arrb1/Bad/Birc5/Brsk2/C1qtnf12/Camk2n1/Epha5/Gpld1/Gpx1/Lrp1/Mlxipl/Myt1/Nr1d1/Oxct1/Rab11b/Rab11fip5/Selenot/Sidt2/Slc12a6/Sri/Stxbp4/Sybu/Tcf7l2/Trpm4/Ucp2/Zbtb20	29
GO:0045185	GO:0045185	maintenance of protein location	21/2212	103/22345	0.001028931	0.012119204	Arl2bp/Bbs4/Cav1/Ccdc88a/Chchd10/Cops9/Dzip1/Gja1/Grik5/Gsn/Igsf11/Nbl1/Nrros/Os9/Pink1/Rangap1/Skp1/Sri/Sun2/Tacc3/Tspo	21
GO:0048639	GO:0048639	positive regulation of developmental growth	37/2212	221/22345	0.001031931	0.012130334	Acacb/Agt/Anapc2/Apoe/Bbs4/Bmpr1a/C3/Cacng7/Ccnb1/Cdk1/Chd7/Dll1/Erbb4/Ezr/Fgf2/Fgfr2/Fn1/Gpam/Gpr21/Hey2/Igf2/Lrp1/Macf1/Mapt/Megf8/Musk/Ncam1/Nedd4l/Nrp1/Pex5/Pls1/Pou3f2/Rnd2/Sema4d/Smad7/Smo/Wnt3	37
GO:0019217	GO:0019217	regulation of fatty acid metabolic process	22/2212	110/22345	0.001034468	0.01213597	Abcd1/Abcd2/Acacb/Acadl/Acadvl/Agt/Appl2/Cav1/Cpt1a/Dbi/Erlin2/Fmo1/Klhl25/Lpgat1/Mlxipl/Pdk1/Pdk2/Pdk4/Prkag2/Sirt2/Sox9/Wdtc1	22
GO:0051592	GO:0051592	response to calcium ion	27/2212	146/22345	0.001059346	0.012403172	Adcy8/Add1/Anxa5/Asph/Calm1/Calm3/Cav1/Cpne3/Ect2/Gpld1/Iqgap1/Itpkb/Jund/Krt10/Lgmn/Nfatc1/Nfatc2/Nlgn1/Pcdh15/Plcd1/S100a16/Slc25a23/Smpd1/Stim1/Syt10/Syt11/Tuba1a	27
GO:1902003	GO:1902003	regulation of amyloid-beta formation	Nov-12	39/22345	0.001063912	0.012431976	Abca2/Abca7/Apoe/Clu/Epha4/Ntrk2/Prnp/Rtn1/Rtn3/Rtn4/Spon1	11
GO:0034332	GO:0034332	adherens junction organization	14/2212	57/22345	0.001067557	0.01244991	Add1/Bmp6/Cdh11/Cdh13/Cdh20/Cdh24/Ctnnb1/Epha4/Jam3/Numbl/Pkp2/Plekha7/Smad7/Vcl	14
GO:0035384	GO:0035384	thioester biosynthetic process	Sep-12	28/22345	0.001080822	0.01255498	Acacb/Acsl6/Acss1/Dip2a/Gcdh/Mmut/Pdk1/Pdk2/Pdk4	9
GO:0071616	GO:0071616	acyl-CoA biosynthetic process	Sep-12	28/22345	0.001080822	0.01255498	Acacb/Acsl6/Acss1/Dip2a/Gcdh/Mmut/Pdk1/Pdk2/Pdk4	9
GO:0071326	GO:0071326	cellular response to monosaccharide stimulus	29/2212	161/22345	0.001090193	0.012617531	Adcy8/Adra2a/Aqp4/Arrb1/Bad/Birc5/Brsk2/C1qtnf12/Camk2n1/Epha5/Gpld1/Gpx1/Lrp1/Mlxipl/Myt1/Nr1d1/Oxct1/Rab11b/Rab11fip5/Selenot/Sidt2/Slc12a6/Sri/Stxbp4/Sybu/Tcf7l2/Trpm4/Ucp2/Zbtb20	29
GO:0046530	GO:0046530	photoreceptor cell differentiation	18/2212	83/22345	0.001090502	0.012617531	Arl3/Bbs1/Bbs4/Cntf/Crb2/Dzank1/Ift140/Miat/Nphp1/Ntrk2/Prom1/Ptn/Rpgrip1l/Sox8/Sox9/Stat3/Thrb/Ttc8	18
GO:0046322	GO:0046322	negative regulation of fatty acid oxidation	Jul-12	18/22345	0.001096986	0.012617531	Acacb/Acadl/Acadvl/Appl2/Dbi/Fmo1/Sox9	7
GO:0007292	GO:0007292	female gamete generation	31/2212	176/22345	0.001098614	0.012617531	Agt/Aspm/Aurka/Bmpr1b/Ccnb1/Ccnb2/Cntrl/Ctnnb1/Ednra/Fmn2/Grb14/H3f3a/Inhbb/Marf1/Mdk/Mlh3/Ncaph2/Ndc80/Npr2/Paqr7/Paqr8/Plk1/Ptn/Rxfp2/Sgo2a/Sirt2/Spin1/Spire1/Spire2/Top2a/Ttk	31
GO:0014044	GO:0014044	Schwann cell development	Dec-12	45/22345	0.001103312	0.012617531	Adam22/Arhgef10/Fa2h/Grb2/Lamb2/Lgi4/Mapk3/Ndrg1/Ntrk2/Pmp22/Pou3f2/Sirt2	12
GO:0021955	GO:0021955	central nervous system neuron axonogenesis	Dec-12	45/22345	0.001103312	0.012617531	Cdh11/Chrnb2/Draxin/Epha4/Ephb1/Ephb2/Ephb3/Kifbp/Nr2e1/Prkca/Tctn1/Wdr47	12
GO:0046320	GO:0046320	regulation of fatty acid oxidation	Dec-12	45/22345	0.001103312	0.012617531	Abcd1/Abcd2/Acacb/Acadl/Acadvl/Appl2/Cpt1a/Dbi/Fmo1/Klhl25/Pdk4/Sox9	12
GO:0085029	GO:0085029	extracellular matrix assembly	Dec-12	45/22345	0.001103312	0.012617531	Agt/Antxr1/Clasp2/Efemp2/Gpm6b/Lamb2/Ltbp4/Mad2l2/Phldb1/Pxdn/Sox9/Tnxb	12
GO:0043242	GO:0043242	negative regulation of protein-containing complex disassembly	19/2212	90/22345	0.001132637	0.012927831	Add1/Add3/Apc2/Bmerb1/Capg/Cib1/Ckap2/Clasp2/Dysf/Gsn/Map1a/Per2/Rubcn/Sptb/Sptbn1/Stmn2/Tmod2/Tpx2/Wdr47	19
GO:0003323	GO:0003323	type B pancreatic cell development	Aug-12	23/22345	0.00114242	0.012989252	Bad/Bmp4/Bmp6/Dll1/Insm1/Rfx3/Sidt2/Smo	8
GO:0021535	GO:0021535	cell migration in hindbrain	Aug-12	23/22345	0.00114242	0.012989252	Arl13b/Atp1b2/Cend1/Ctnna2/Ephb1/Ephb2/Rere/Ulk1	8
GO:0045862	GO:0045862	positive regulation of proteolysis	55/2212	366/22345	0.001150196	0.013046233	Adra2a/Antxr1/Aph1b/Aph1c/Apoe/Arl6ip5/Arrb1/Asph/Aurka/Bad/Cav1/Cdc20/Cdc20b/Clu/Ctsd/Ctsh/Ctsl/Cyfip2/Epha4/F3/Fis1/Fuz/Gabarap/Gpld1/Gsn/Hip1r/Hmgb1/Il33/Lgmn/Mbp/Mmp14/Nek5/Nod1/Pacsin3/Pias1/Plk1/Rgma/Rnf144a/Rnf144b/Rnf180/Rnf19a/Rnf19b/Robo1/S100a10/Sh3d19/Sirt2/Slc1a1/Snx33/Spon1/Stat1/Stat3/Trim67/Vsir/Wdr35/Zer1	55
GO:0071322	GO:0071322	cellular response to carbohydrate stimulus	30/2212	169/22345	0.001151854	0.013046233	Adcy8/Adra2a/Aqp4/Arrb1/Bad/Birc5/Brsk2/C1qtnf12/Camk2n1/Epha5/Gpld1/Gpx1/Lrp1/Mlxipl/Myt1/Nr1d1/Oxct1/Prkca/Rab11b/Rab11fip5/Selenot/Sidt2/Slc12a6/Sri/Stxbp4/Sybu/Tcf7l2/Trpm4/Ucp2/Zbtb20	30
GO:0006497	GO:0006497	protein lipidation	20/2212	97/22345	0.001158822	0.013100011	Clip3/Dbi/Glul/Hhatl/Igtp/Pgap4/Pigk/Pigs/Pigz/Porcn/Svip/Ulk1/Wipi1/Zdhhc1/Zdhhc12/Zdhhc14/Zdhhc18/Zdhhc2/Zdhhc23/Zdhhc24	20
GO:1904659	GO:1904659	glucose transmembrane transport	23/2212	118/22345	0.001162566	0.013117207	Appl2/C1qtnf12/C3/Cers1/Clip3/Ednra/Erbb4/Inpp5k/Klf15/Mfn2/Ocln/Pea15a/Pid1/Prkca/Sgcb/Slc1a2/Slc27a1/Slc2a12/Slc2a4/Slc45a1/Sorbs1/Sort1/Stxbp4	23
GO:1901606	GO:1901606	alpha-amino acid catabolic process	17/2212	77/22345	0.001202383	0.013540578	Aass/Acadsb/Adhfe1/Aldh4a1/Aldh6a1/Amt/Asrgl1/Cdo1/Ddah1/Ddo/Glud1/Hibadh/Ivd/Mccc2/Oat/Prodh/Sdsl	17
GO:0090287	GO:0090287	regulation of cellular response to growth factor stimulus	49/2212	318/22345	0.001210911	0.013610644	Agt/Angpt1/Bmp4/Cadm4/Cav1/Cav2/Cd109/Cd63/Cnmd/Crb2/Ctnnb1/Cyfip2/Dll1/Dok5/Fam20c/Fgf2/Fgfrl1/Fkbp8/Folr1/Foxd1/Fuz/Gpr155/Hes5/Hipk2/Htra1/Htra3/Il17rd/Lrp1/Mt3/Nbl1/Nedd4/Neo1/Nrep/Nrp1/Nrros/Numa1/Pmepa1/Rgma/Robo1/Skil/Slc9a6/Smad7/Smoc2/Tcf7l2/Tmem53/Twsg1/Ulk1/Vsir/Wasf1	49
GO:0010959	GO:0010959	regulation of metal ion transport	66/2212	458/22345	0.001214252	0.013622251	1810037I17Rik/Adcyap1r1/Agt/Ahnak/Asph/Atp1a2/Atp1b1/Atp1b2/Atp2b2/Bmp4/Cacna2d1/Cacnb3/Calm1/Calm3/Cav1/Cd63/Chd7/Chp1/Cntn1/Coro1a/Ctnnb1/Dbi/Dmpk/Dpp10/Dysf/Ednra/Efhb/Fgf11/Fhl1/Fxyd1/Fxyd6/Gja1/Gnai2/Gnao1/Inpp5k/Itgb3/Kcnc2/Kcnk3/Kcnn2/Kcnrg/Klhl24/Nedd4/Nedd4l/Nkain2/Nkain4/Nr3c2/Pacsin3/Pdgfrb/Pick1/Plp1/Prkd1/Prnp/Ptpn22/Rgs4/Rgs9/S100a1/Saraf/Slc8b1/Snta1/Sri/Stim1/Stom/Tmbim6/Tspo/Usp2…	66
GO:0048714	GO:0048714	positive regulation of oligodendrocyte differentiation	Oct-12	34/22345	0.001251097	0.013982426	Aspa/Enpp2/Gsx2/Il33/Mdk/Myrf/Nkx6-2/Ptn/Ptpra/Zfp488	10
GO:2000178	GO:2000178	negative regulation of neural precursor cell proliferation	Oct-12	34/22345	0.001251097	0.013982426	Appl2/Cend1/Ctnna1/Fgfr3/Kifap3/Lims2/Nr2e1/Ptn/Sirt2/Spint2	10
GO:0051302	GO:0051302	regulation of cell division	32/2212	185/22345	0.001259215	0.014046559	Aspm/Aurka/Aurkb/Bbs4/Birc5/Calm1/Calm3/Cat/Cdca8/Cib1/Dll1/Ect2/Efhc1/Fgf2/Fgfr2/Igf2/Incenp/Kif14/Kif20a/Klhl9/Mdk/Plk1/Prc1/Ptch1/Ptn/Rab11fip3/Rab11fip4/Racgap1/Sirt2/Tgfa/Txnip/Zbtb18	32
GO:0010632	GO:0010632	regulation of epithelial cell migration	40/2212	247/22345	0.001278278	0.014232303	Agt/Amot/Angpt1/Apoe/Arhgap5/Arsb/Bcas3/Bmp4/Bsg/Cd63/Cib1/Clasp2/Ctsh/Emp2/Enpp2/Epb41l4b/Fgf2/Glul/Gpld1/Hmgb1/Igf2/Iqsec1/Itgb3/Jup/Lgmn/Macf1/Nr2e1/Nrp1/Pfn2/Plpp3/Prkca/Prkd1/Rin2/Rtn4/Sash1/Sema4a/Smoc2/Sox9/Sparc/Wnt7a	40
GO:0050922	GO:0050922	negative regulation of chemotaxis	14/2212	58/22345	0.00128096	0.014235297	Nbl1/Nrp1/Padi2/Plxna3/Robo1/Sema4a/Sema4b/Sema4d/Sema4g/Sema6b/Sema6c/Slamf8/St6gal1/Wnt3	14
GO:0019318	GO:0019318	hexose metabolic process	41/2212	255/22345	0.001290778	0.014317441	Acacb/Acadm/Aldh1a1/Aldoc/Bad/C1qtnf12/C1qtnf3/Chst1/Cpt1a/Cyp2j6/Fuca1/Fuca2/Gale/Galk2/Gnpda1/Gpld1/Hmgb1/Igf2/Inppl1/Khk/Man1c1/Man2a2/Man2b1/Man2b2/Pcx/Pdk1/Pdk2/Pdk4/Per2/Pfkfb2/Pfkl/Pfkm/Pik3r1/Pmm1/Pofut1/Rorc/Soga1/Sorbs1/Sord/Tcf7l2/Wdtc1	41
GO:0071277	GO:0071277	cellular response to calcium ion	19/2212	91/22345	0.001301037	0.014404167	Adcy8/Add1/Asph/Cpne3/Ect2/Gpld1/Iqgap1/Itpkb/Jund/Krt10/Lgmn/Nfatc1/Nfatc2/Nlgn1/Slc25a23/Smpd1/Syt10/Syt11/Tuba1a	19
GO:0008203	GO:0008203	cholesterol metabolic process	27/2212	148/22345	0.001307363	0.014434558	Abca2/Abca5/Abcg4/Acadl/Acadvl/Apoe/Cat/Cyb5r3/Cyp39a1/Cyp46a1/Cyp7b1/Disp3/Ephx2/Erlin2/Fech/Fmo5/Hmgcs2/Hsd3b7/Lrp1/Npc1/Pip4p1/Pmp22/Scp2/Sec14l2/Smpd1/Soat1/Thrb	27
GO:0008645	GO:0008645	hexose transmembrane transport	23/2212	119/22345	0.001308675	0.014434558	Appl2/C1qtnf12/C3/Cers1/Clip3/Ednra/Erbb4/Inpp5k/Klf15/Mfn2/Ocln/Pea15a/Pid1/Prkca/Sgcb/Slc1a2/Slc27a1/Slc2a12/Slc2a4/Slc45a1/Sorbs1/Sort1/Stxbp4	23
GO:0008344	GO:0008344	adult locomotory behavior	22/2212	112/22345	0.001324473	0.014581561	Abhd12/Adam22/Atp1a2/Atxn1/Cend1/Chd7/Cnp/Epha4/Hipk2/Id2/Kcnj10/Lgi4/Mapt/Npc1/Pcdh15/Pmp22/Ppt1/Scn8a/Sez6/Tuba1a/Uchl1/Wdr47	22
GO:0033045	GO:0033045	regulation of sister chromatid segregation	21/2212	105/22345	0.001329957	0.014614666	Actl6b/Anapc2/Aurkb/Birc5/Bub1/Bub1b/Ccnb1/Cdc20/Cdca8/Cdk1/Incenp/Ndc80/Nuf2/Numa1/Plk1/Rad21/Rb1/Smarcd3/Spc24/Tacc3/Ttk	21
GO:0006687	GO:0006687	glycosphingolipid metabolic process	13/2212	52/22345	0.00133609	0.014646791	Abca2/B4galt4/Fa2h/Fut9/Gal3st1/Gm2a/Itgb8/Neu3/Neu4/Psap/St6galnac6/St8sia2/Ugt8a	13
GO:0032232	GO:0032232	negative regulation of actin filament bundle assembly	Nov-12	40/22345	0.001337845	0.014646791	Arap1/Cgnl1/Clasp2/Inpp5k/Kank2/Pik3r1/Rhpn1/Rhpn2/S1pr1/Stmn1/Tmeff2	11
GO:1902991	GO:1902991	regulation of amyloid precursor protein catabolic process	Dec-12	46/22345	0.001360083	0.01486269	Abca2/Abca7/Apoe/Clu/Epha4/Flot2/Ntrk2/Prnp/Rtn1/Rtn3/Rtn4/Spon1	12
GO:0050731	GO:0050731	positive regulation of peptidyl-tyrosine phosphorylation	32/2212	186/22345	0.001379551	0.015047563	Adra1a/Adra2a/Agt/Angpt1/Arl2bp/Bmp6/Cav2/Cntf/Cntn1/Crlf1/Dok7/Enpp2/Epha4/Erbb4/Fgfr3/Gfra1/Gprc5b/Hes5/Igf2/Iqgap1/Itgb3/Lrp4/Musk/Nrp1/Pdgfra/Plpp3/Prnp/Reln/Sema4d/Srcin1/Tgfa/Tspan9	32
GO:0021670	GO:0021670	lateral ventricle development	Jun-12	14/22345	0.001391381	0.015065209	Atp1b2/Dbi/Dnah5/Nfix/Numbl/Rpgrip1l	6
GO:0071340	GO:0071340	skeletal muscle acetylcholine-gated channel clustering	Jun-12	14/22345	0.001391381	0.015065209	Crkl/Lrp4/Musk/Ptn/Sorbs1/Sorbs2	6
GO:1901841	GO:1901841	regulation of high voltage-gated calcium channel activity	Jun-12	14/22345	0.001391381	0.015065209	Cacna2d1/Cacnb3/Calm1/Calm3/Dysf/Sri	6
GO:2001140	GO:2001140	positive regulation of phospholipid transport	Jun-12	14/22345	0.001391381	0.015065209	Abca3/Abca7/Abcb4/Apoe/Atp8a1/Dbi	6
GO:0009100	GO:0009100	glycoprotein metabolic process	53/2212	353/22345	0.001425623	0.01538598	Abca2/Abca7/Alg14/Aqp11/Arsb/B3galt5/B3gat2/B4gat1/Chp1/Chst3/Cog7/Col11a1/Col2a1/Csgalnact1/Cst3/Ctnnb1/Ctsl/Dhdds/Dpy19l2/Edem2/Entpd5/Eogt/Fbxo2/Fbxo44/Fut9/Galnt10/Galnt16/Ids/Il33/Itm2b/Itm2c/Man1b1/Man1c1/Man2a2/Mgat3/Mgat5/Neu4/Npc1/Ost4/Pcsk6/Pmm1/Pofut1/Poglut3/Porcn/Rab1b/Ramp1/Soat1/St6gal1/St6galnac6/St8sia2/Tcf7l2/Tmem59/Ugdh	53
GO:0046887	GO:0046887	positive regulation of hormone secretion	33/2212	194/22345	0.001426221	0.01538598	Abat/Adcy8/Arrb1/Bad/Bmp6/C1qtnf12/C1qtnf3/Camk2n1/Cntf/Gabbr1/Gja1/Glud1/Glul/Gpld1/Inhbb/Lrp1/Mfn2/Myrip/Nmb/Nnat/Oxct1/Pfkfb2/Pfkm/Prkd1/Rasl10b/Selenot/Sirt3/Sri/Stim1/Sybu/Tcf7l2/Tm7sf3/Trpm4	33
GO:0090277	GO:0090277	positive regulation of peptide hormone secretion	27/2212	149/22345	0.001449159	0.015604908	Abat/Adcy8/Arrb1/Bad/C1qtnf12/Camk2n1/Gabbr1/Gja1/Glud1/Glul/Gpld1/Lrp1/Myrip/Nnat/Oxct1/Pfkfb2/Pfkm/Prkd1/Rasl10b/Selenot/Sirt3/Sri/Stim1/Sybu/Tcf7l2/Tm7sf3/Trpm4	27
GO:0071772	GO:0071772	response to BMP	31/2212	179/22345	0.001456163	0.01562331	Bmp4/Bmp6/Bmpr1a/Bmpr1b/Cav1/Col2a1/Crb2/Fkbp8/Foxd1/Gpr155/Hes5/Hipk2/Htra1/Htra3/Mapk3/Megf8/Nbl1/Neo1/Nfia/Nfix/Numa1/Pdcd4/Rgma/Skil/Smad7/Smad9/Tcf7l2/Tmem100/Tmem53/Twsg1/Vsir	31
GO:0071773	GO:0071773	cellular response to BMP stimulus	31/2212	179/22345	0.001456163	0.01562331	Bmp4/Bmp6/Bmpr1a/Bmpr1b/Cav1/Col2a1/Crb2/Fkbp8/Foxd1/Gpr155/Hes5/Hipk2/Htra1/Htra3/Mapk3/Megf8/Nbl1/Neo1/Nfia/Nfix/Numa1/Pdcd4/Rgma/Skil/Smad7/Smad9/Tcf7l2/Tmem100/Tmem53/Twsg1/Vsir	31
GO:0001837	GO:0001837	epithelial to mesenchymal transition	29/2212	164/22345	0.001465853	0.015680101	Agt/Bmp4/Clasp2/Crb2/Ctnnb1/Ednra/Emp2/Epha4/Fam83d/Fgfr2/Fuz/Gja1/Hey1/Hey2/Il17rd/Loxl3/Mad2l2/Mdk/Ncam1/Nfatc1/Pdcd4/Pdpn/Phldb1/Rian/Rtn4/Smad7/Sox9/Tcf7l2/Tmem100	29
GO:0006091	GO:0006091	generation of precursor metabolites and energy	65/2212	453/22345	0.001466771	0.015680101	Aass/Abcd1/Acadm/Aco2/Acox1/Aldoc/Bloc1s1/Bnip3/Bpgm/Cat/Ccnb1/Cdk1/Chchd10/Crot/Dhtkd1/Eno4/Epm2a/Etfa/Etfdh/Gale/Gnpda1/Hmgb1/Hmgcs2/Idh1/Idh2/Igf2/Inpp5k/Khk/Mdh1b/Mfn2/Mlxipl/Mt3/Ndufb3/Ndufv3/Nfatc4/Nr1d1/Ogdhl/Oxct1/Pask/Pde2a/Per2/Pfkfb2/Pfkl/Pfkm/Phka1/Phkg1/Pink1/Ppp1r1a/Ppp1r3c/Prkag2/Prxl2c/Pygb/Pygl/S100b/Sdhaf4/Sirt3/Slc25a23/Sorbs1/Stat3/Tcf7l2/Ucp2/Ugp2/Uqcr11/Vgf/Zbtb20	65
GO:1905037	GO:1905037	autophagosome organization	23/2212	120/22345	0.001470268	0.015689061	Atp13a2/Cln3/Ctsd/Ephb2/Epm2a/Fez1/Gabarap/Igtp/Map1lc3a/Map1lc3b/Mfn2/Pink1/Pip4k2c/Rab1b/Rab33b/Rnf5/Snx30/Stx17/Synpo2/Tbc1d14/Ulk1/Ulk2/Wipi1	23
GO:0014015	GO:0014015	positive regulation of gliogenesis	19/2212	92/22345	0.001490275	0.015845243	Aspa/Atxn1/Enpp2/Gfap/Gsx2/Id2/Il33/Mag/Mdk/Myrf/Nkx6-2/Ptn/Ptpra/Rtn4/Sox10/Sox8/Tspo/Vim/Zfp488	19
GO:0043648	GO:0043648	dicarboxylic acid metabolic process	19/2212	92/22345	0.001490275	0.015845243	Acsf3/Adhfe1/Aldh4a1/Aldh5a1/Aspa/Atcay/D2hgdh/Ddo/Folr1/Glud1/Glul/Idh1/Kyat3/Mdh1b/Oat/Ogdhl/Pcx/Phyh/Prodh	19
GO:0006672	GO:0006672	ceramide metabolic process	20/2212	99/22345	0.001506476	0.01595999	Abca2/B4galt4/Cers1/Cers4/Fa2h/Gal3st1/Gm2a/Itgb8/Neu3/Neu4/Ormdl1/Pla2g15/Plpp3/Psap/Sgms1/Sirt3/Smpd1/St6galnac6/St8sia2/Ugt8a	20
GO:0048814	GO:0048814	regulation of dendrite morphogenesis	20/2212	99/22345	0.001506476	0.01595999	Anapc2/Chrnb2/Cux1/Dpysl5/Epha4/Ephb2/Kndc1/Marcks/Mfn2/Nedd4/Nedd4l/Nfatc4/Nr2e1/Numbl/Pak3/Reln/Robo1/Sdc2/Sema4d/Wls	20
GO:0062012	GO:0062012	regulation of small molecule metabolic process	57/2212	387/22345	0.001523975	0.016116444	Abcd1/Abcd2/Abcg4/Acacb/Acadl/Acadm/Acadvl/Adcyap1r1/Agt/Apoe/Appl2/Atcay/Bad/Bmp6/C1qtnf12/C1qtnf3/Cav1/Cln3/Clybl/Cpt1a/Cyp2j6/Dbi/Entpd1/Ephx2/Erlin2/Fis1/Fmo1/Fmo5/Gpld1/Hmgb1/Igf2/Klhl25/Lpgat1/Mlxipl/Nr1d1/Pdk1/Pdk2/Pdk4/Pfkfb2/Pid1/Plcd1/Prkag2/Prxl2c/Pth1r/Rorc/Scp2/Sec14l2/Sirt2/Soga1/Sorbs1/Sox9/Stat3/Tcf7l2/Thrb/Tspo/Wdtc1/Zbtb20	57
GO:0034394	GO:0034394	protein localization to cell surface	16/2212	72/22345	0.001539163	0.016247944	Abca2/Abca7/Angpt1/Ctnnb1/Emp2/Ephb2/Erbb4/Gpm6b/Jam3/Leprot/Map1a/Nedd4l/Rab11b/Rab11fip5/Snx33/Vcl	16
GO:0007158	GO:0007158	neuron cell-cell adhesion	May-12	10/22345	0.001556314	0.016317191	Astn1/Cdk5r1/Nlgn1/Nlgn3/Tnr	5
GO:0120197	GO:0120197	mucociliary clearance	May-12	10/22345	0.001556314	0.016317191	Cfap221/Cfap54/Dnah9/Spag6l/Spef2	5
GO:1904350	GO:1904350	regulation of protein catabolic process in the vacuole	May-12	10/22345	0.001556314	0.016317191	Atp13a2/Cd81/Lrp1/Marchf2/Mgat3	5
GO:0008016	GO:0008016	regulation of heart contraction	33/2212	195/22345	0.001557136	0.016317191	Adra1a/Adra1d/Agt/Atp1a2/Atp1b1/Cacna2d1/Calm1/Calm3/Cav1/Dmpk/Ednra/Ednrb/Fxyd1/Gja1/Gnao1/Hey2/Jup/Kcnd2/Kcnh6/Kcnn2/Pik3r1/Pkp2/Prkca/Rgs4/S100a1/Slc1a1/Slc4a3/Smad7/Snta1/Sri/Thra/Thrb/Trpm4	33
GO:0033157	GO:0033157	regulation of intracellular protein transport	37/2212	226/22345	0.001559548	0.016317191	Angpt1/Asph/Atp13a2/Bmp4/Cacnb3/Cd81/Cdk1/Cdk5r1/Chp1/Cib1/Ect2/Edem2/Epm2a/Fis1/Inpp5k/Jup/Lcp1/Oaz2/Os9/Pik3r1/Pink1/Pkia/Prkcq/Prkd1/Prnp/Ptpn22/Rangap1/Siah3/Slc1a1/Smo/Stom/Svip/Tcaf1/Tcaf2/Tomm7/Zdhhc2/Zfand1	37
GO:0018230	GO:0018230	peptidyl-L-cysteine S-palmitoylation	Aug-12	24/22345	0.001566264	0.016329549	Clip3/Zdhhc1/Zdhhc12/Zdhhc14/Zdhhc18/Zdhhc2/Zdhhc23/Zdhhc24	8
GO:0018231	GO:0018231	peptidyl-S-diacylglycerol-L-cysteine biosynthetic process from peptidyl-cysteine	Aug-12	24/22345	0.001566264	0.016329549	Clip3/Zdhhc1/Zdhhc12/Zdhhc14/Zdhhc18/Zdhhc2/Zdhhc23/Zdhhc24	8
GO:0044321	GO:0044321	response to leptin	Jul-12	19/22345	0.001589497	0.016542539	Bbs4/Inhbb/Mt3/Nr1d1/Pid1/Prmt2/Stat3	7
GO:0000038	GO:0000038	very long-chain fatty acid metabolic process	Oct-12	35/22345	0.001598037	0.016578199	Abcd1/Abcd2/Acot1/Acox1/Acsl6/Elovl7/Hacd3/Hacd4/Hsd17b4/Pex5	10
GO:0030308	GO:0030308	negative regulation of cell growth	34/2212	203/22345	0.001598542	0.016578199	Acvr1b/Agt/Ccdc85b/Cdkn2c/Cdkn2d/Cirbp/Cryab/Dip2b/Draxin/Epha7/Fhl1/Gja1/Mag/Mt3/Nrp1/Plxna3/Ppt1/Ptprs/Rb1/Rgma/Rgs4/Rtn4/Sema4a/Sema4b/Sema4d/Sema4g/Sema6b/Sema6c/Sesn1/Spag9/Tnr/Ulk1/Ulk2/Wnt3	34
GO:0030865	GO:0030865	cortical cytoskeleton organization	13/2212	53/22345	0.001612324	0.016604403	Actn1/Ect2/Epb41l2/Ezr/Fhod1/Iqgap1/Iqgap3/Llgl1/Nlgn1/Pls1/Rab13/Rac3/Racgap1	13
GO:0031018	GO:0031018	endocrine pancreas development	13/2212	53/22345	0.001612324	0.016604403	Bad/Bmp4/Bmp6/Clu/Dll1/Insm1/Myt1/Nkx6-2/Rfx3/Sidt2/Smo/Sox9/Vhl	13
GO:0031103	GO:0031103	axon regeneration	13/2212	53/22345	0.001612324	0.016604403	Cntf/Epha4/Folr1/Lamb2/Lrp1/Mag/Neo1/Nrep/Omg/Ptn/Ptprs/Rgma/Tnr	13
GO:0090659	GO:0090659	walking behavior	13/2212	53/22345	0.001612324	0.016604403	Abhd12/Cend1/Chd7/Epha4/Hipk2/Kcnj10/Mapt/Npc1/Pcdh15/Pmp22/Psap/Scn8a/Uchl1	13
GO:0071805	GO:0071805	potassium ion transmembrane transport	35/2212	211/22345	0.001634218	0.016800558	Atp1a2/Atp1b1/Atp1b2/Cav1/Cd63/Dpp10/Fhl1/Kcna6/Kcnc2/Kcnd2/Kcnh6/Kcnj10/Kcnk2/Kcnk3/Kcnn2/Kcnn3/Kcnq4/Kcnrg/Kcns3/Klhl24/Nalcn/Nedd4/Nedd4l/Nr3c2/Pick1/Prnp/Rgs4/Slc12a6/Slc24a2/Slc24a3/Slc24a4/Slc9a6/Tmco3/Tmem175/Wnk2	35
GO:0007628	GO:0007628	adult walking behavior	Dec-12	47/22345	0.00166426	0.016990049	Abhd12/Cend1/Chd7/Epha4/Hipk2/Kcnj10/Mapt/Npc1/Pcdh15/Pmp22/Scn8a/Uchl1	12
GO:0009409	GO:0009409	response to cold	Dec-12	47/22345	0.00166426	0.016990049	Acadl/Acadm/Acadvl/Agt/Appl2/Cirbp/Lrp11/Pcsk1n/Slc27a1/Thra/Ucp2/Vgf	12
GO:0086009	GO:0086009	membrane repolarization	Dec-12	47/22345	0.00166426	0.016990049	Atp1b1/Atp1b2/Cacna2d1/Cacnb3/Cav1/Gja1/Kcnd2/Kcnh6/Kcnn2/Nedd4l/Slc24a4/Snta1	12
GO:0046890	GO:0046890	regulation of lipid biosynthetic process	36/2212	219/22345	0.00166444	0.016990049	Abca2/Abca3/Abcd1/Abcd2/Abcg4/Acadl/Acadvl/Agt/Apoe/Bmp6/C3/Chp1/Dbi/Erbb4/Erlin2/Gpam/Gpld1/Idh1/Igf2/Klhl25/Lpgat1/Mlxipl/Nr1d1/Ormdl1/Pcx/Pdk4/Scp2/Sec14l2/Sirt2/Sirt3/Slc27a1/Sorbs1/Tcf7l2/Tspo/Wdtc1/Zbtb20	36
GO:0035883	GO:0035883	enteroendocrine cell differentiation	Nov-12	41/22345	0.001667046	0.016990049	Ascl1/Bad/Bmp4/Bmp6/Dll1/Insm1/Nkx6-2/Rfx3/Sidt2/Smo/Vhl	11
GO:0007517	GO:0007517	muscle organ development	55/2212	372/22345	0.001671736	0.017008471	Angpt1/Arid5b/Bmp4/Bmpr1a/Boc/Cav1/Cav2/Cenpf/Chd7/Cntf/Col11a1/Cryab/Ctnnb1/Dll1/Dysf/Ednra/Efemp2/Ephb1/Fgfr2/Fgfrl1/Fhl1/Fzd2/Gja1/Gpx1/Hey1/Hey2/Hlf/Id3/Igf2/Myh14/Myl6b/Myorg/Myt1/Nfix/Nr1d2/Nras/Pkp2/Pmp22/Rb1/S100b/S1pr1/Scn8a/Sgcb/Sirt2/Skil/Smad7/Smo/Sox8/Srpk3/Tcf7l2/Unc45a/Usp2/Vamp5/Vrk3/Zbtb18	55
GO:1902692	GO:1902692	regulation of neuroblast proliferation	15/2212	66/22345	0.001680529	0.017068509	Aspm/Ctnna1/Ctnnb1/Fgf2/Fgfr3/Fzd3/Hapln1/Id4/Kifap3/Nr2e1/Ptn/Smarcd3/Smo/Sox10/Sox2	15
GO:0030856	GO:0030856	regulation of epithelial cell differentiation	30/2212	173/22345	0.001684262	0.017077031	Add1/Apold1/Ascl1/Bad/Bmp4/Bmp6/Cav1/Cd109/Ctnnb1/Dll1/Fgf2/Fgfr3/Foxj1/Hes5/Hey1/Hey2/Mycl/Mycn/Numa1/Prom1/Ptch1/Rfx3/S1pr3/Smo/Sox2/Sox9/Tmem100/Vcl/Vhl/Wnt9a	30
GO:0006664	GO:0006664	glycolipid metabolic process	19/2212	93/22345	0.001702357	0.017230892	Abca2/B4galt4/Fa2h/Fut9/Gal3st1/Gm2a/Gpld1/Itgb8/Naga/Neu3/Neu4/Pgap4/Pigk/Pigs/Pigz/Psap/St6galnac6/St8sia2/Ugt8a	19
GO:0009798	GO:0009798	axis specification	20/2212	100/22345	0.001711219	0.017290929	Arl13b/Aurka/Bmp4/Bmpr1a/Cobl/Ctnnb1/Dll1/Hey1/Hey2/Ift172/Mns1/Nrarp/Pcsk6/Ptch1/Smo/Tcf7l1/Ttc8/Wls/Wnt3/Wnt7a	20
GO:0009636	GO:0009636	response to toxic substance	25/2212	136/22345	0.001734178	0.017463117	Aifm2/Aldh1a1/Aldh2/Cat/Cers1/Cnp/Cyp1b1/Ephx2/Gabrb1/Gpx1/Kcnc2/Mapk3/Mbp/Mt1/Mt2/Mt3/Oscp1/Pink1/Pon2/Prdx2/Prdx6/Scn8a/Selenot/Sesn1/Slc30a10	25
GO:0042157	GO:0042157	lipoprotein metabolic process	25/2212	136/22345	0.001734178	0.017463117	Abhd12/Apoe/Clip3/Ctsd/Dbi/Glul/Hhatl/Igtp/Itgb3/Pgap4/Pigk/Pigs/Pigz/Porcn/Ppt1/Svip/Ulk1/Wipi1/Zdhhc1/Zdhhc12/Zdhhc14/Zdhhc18/Zdhhc2/Zdhhc23/Zdhhc24	25
GO:0006753	GO:0006753	nucleoside phosphate metabolic process	67/2212	473/22345	0.00174254	0.017473598	Abcd1/Acaa2/Acacb/Acadsb/Acot1/Acot6/Acsl6/Acss1/Adcy2/Adcy8/Ampd3/Atp1a2/Atp1b1/Atp2b2/Atp6v1a/Bad/Bpgm/Cnp/Crot/Dera/Dip2a/Dpyd/Enpp5/Entpd1/Entpd2/Entpd5/Fis1/Fmo1/Fmo5/Gcdh/Gmpr/Gpam/Gucy1a1/Hmgcs2/Hsd17b4/Idh1/Idh2/Ldhb/Mccc2/Mcee/Mdh1b/Mmut/Nadk2/Nadsyn1/Naprt/Ndufb3/Ndufv3/Nme5/Npr2/Nudt16/Nudt18/Nudt3/Nudt7/Papss1/Papss2/Pcx/Pde2a/Pdk1/Pdk2/Pdk4/Pid1/Pnp/Rfk/Rrm1/Slc25a42/Stat3/Tspo	67
GO:0005996	GO:0005996	monosaccharide metabolic process	44/2212	283/22345	0.001745429	0.017473598	Acacb/Acadm/Aldh1a1/Aldoc/Arsb/Bad/C1qtnf12/C1qtnf3/Chst1/Cpt1a/Cyp2j6/Fuca1/Fuca2/Gale/Galk2/Gnpda1/Gpld1/Hmgb1/Ids/Igf2/Inppl1/Khk/Man1c1/Man2a2/Man2b1/Man2b2/Pcx/Pdk1/Pdk2/Pdk4/Per2/Pfkfb2/Pfkl/Pfkm/Pik3r1/Pmm1/Pofut1/Rorc/Soga1/Sorbs1/Sord/Tcf7l2/Ugt1a6a/Wdtc1	44
GO:0045766	GO:0045766	positive regulation of angiogenesis	31/2212	181/22345	0.001747064	0.017473598	Add1/Aggf1/C3/Ctsh/Cyp1b1/Ddah1/Dll1/Emp2/F3/Fgf2/Gab1/Hipk2/Hmgb1/Hspb6/Igf2/Itgb3/Itgb8/Jup/Mdk/Nr2e1/Nras/Nrp1/Prkca/Prkd1/Rtn4/S100a1/Sash1/Slc39a12/Smoc2/Stat3/Stim1	31
GO:1904018	GO:1904018	positive regulation of vasculature development	31/2212	181/22345	0.001747064	0.017473598	Add1/Aggf1/C3/Ctsh/Cyp1b1/Ddah1/Dll1/Emp2/F3/Fgf2/Gab1/Hipk2/Hmgb1/Hspb6/Igf2/Itgb3/Itgb8/Jup/Mdk/Nr2e1/Nras/Nrp1/Prkca/Prkd1/Rtn4/S100a1/Sash1/Slc39a12/Smoc2/Stat3/Stim1	31
GO:0031099	GO:0031099	regeneration	29/2212	166/22345	0.001774352	0.017686572	9630013A20Rik/Aurka/Cd81/Cd9/Cdk1/Cntf/Dysf/Epha4/Erbb4/Folr1/Gfap/Gja1/Gpx1/Lamb2/Lrp1/Mag/Mdk/Neo1/Nfix/Nrep/Omg/Ptgfrn/Ptn/Ptprs/Rgma/Rtn4/Tnr/Ulk1/Wnt7a	29
GO:0050680	GO:0050680	negative regulation of epithelial cell proliferation	29/2212	166/22345	0.001774352	0.017686572	Apoe/Aqp11/Bmp4/Cav1/Cav2/Cd109/Cnmd/Ctsl/Dlk1/Fgfr2/Fgfr3/Gja1/Ift122/Ift172/Ift80/Lims2/Nfatc1/Ptch1/Ptn/Rap1gap/Rb1/Rian/Rida/Robo1/Smo/Sox2/Sox9/Sparc/Stat1	29
GO:0032414	GO:0032414	positive regulation of ion transmembrane transporter activity	24/2212	129/22345	0.001792951	0.017814804	Asic2/Asph/Atp1b1/Atp1b2/Bmp4/Cacna2d1/Cacnb3/Cacng4/Calm1/Calm3/Chp1/Ednra/Ephb2/Kcnc2/Kcnk3/Nedd4l/Nlgn3/Pink1/Reln/Rgs9/S100a1/Stim1/Tcaf1/Wnk2	24
GO:0048678	GO:0048678	response to axon injury	16/2212	73/22345	0.001793254	0.017814804	Cntf/Epha4/Fgf2/Fgfr3/Folr1/Lamb2/Lrp1/Mag/Neo1/Nrep/Omg/Ptn/Ptprs/Rgma/Slc1a1/Tnr	16
GO:0051260	GO:0051260	protein homooligomerization	32/2212	189/22345	0.001802382	0.017875393	Abca3/Acacb/Acot13/Adcy8/Aldh9a1/Appl2/Aqp11/Aqp4/Atl1/Atl2/Cby1/Clybl/Cryz/Ect2/Kcna6/Kcnc2/Kcnd2/Kcnrg/Kcns3/Kctd4/Kctd5/Lzts3/Mapt/Micu1/Mpp2/Nacc2/Prnp/Pxdn/Shkbp1/Slc1a2/Tifa/Trpm4	32
GO:0015749	GO:0015749	monosaccharide transmembrane transport	23/2212	122/22345	0.001845195	0.018232922	Appl2/C1qtnf12/C3/Cers1/Clip3/Ednra/Erbb4/Inpp5k/Klf15/Mfn2/Ocln/Pea15a/Pid1/Prkca/Sgcb/Slc1a2/Slc27a1/Slc2a12/Slc2a4/Slc45a1/Sorbs1/Sort1/Stxbp4	23
GO:1903034	GO:1903034	regulation of response to wounding	30/2212	174/22345	0.00184658	0.018232922	Adra2a/Anxa2/Anxa5/Apoe/Cadm4/Cav1/Cd109/Cd9/Clasp2/Cldn19/Cntf/Epha4/Ephb2/Fgf2/Hmgb1/Il33/Kank1/Lrp1/Mdk/Neo1/Omg/Pdgfra/Prdx2/Pros1/Ptn/Ptprs/Rgma/Smoc2/Stat3/Tnr	30
GO:0060047	GO:0060047	heart contraction	38/2212	236/22345	0.001847702	0.018232922	Adra1a/Adra1d/Agt/Atp1a2/Atp1b1/Cacna2d1/Calm1/Calm3/Cav1/Dmpk/Ednra/Ednrb/Fxyd1/Gja1/Gnao1/Gpx1/Gsn/Hey2/Jup/Kcnd2/Kcnh6/Kcnn2/Nedd4l/Pik3r1/Pkp2/Prkca/Rgs4/S100a1/Sgcg/Slc1a1/Slc4a3/Smad7/Snta1/Sri/Thra/Thrb/Trpm4/Uty	38
GO:1905820	GO:1905820	positive regulation of chromosome separation	Sep-12	30/22345	0.001866714	0.018284783	Aurkb/Birc5/Cdc20/Cdca8/Incenp/Ncapd2/Ncaph2/Numa1/Rb1	9
GO:0051057	GO:0051057	positive regulation of small GTPase mediated signal transduction	17/2212	80/22345	0.001870954	0.018284783	Adcyap1r1/Adgrg1/Arrb1/Dgki/Dynlt1b/Gpr17/Itpkb/Lpar1/Lpar2/Mcf2l/Mmd2/Pdgfrb/Rasgrf1/Reln/Robo1/Rtn4/Tns3	17
GO:0060976	GO:0060976	coronary vasculature development	17/2212	80/22345	0.001870954	0.018284783	Angpt1/Bmp4/Cntrl/Cplane1/Ctnnb1/Dync2h1/Fgf2/Fgfr2/Fuz/Hey2/Lrp1/Megf8/Nrp1/Pde2a/Pdgfrb/Plxnd1/Robo1	17
GO:0072665	GO:0072665	protein localization to vacuole	17/2212	80/22345	0.001870954	0.018284783	Atp13a2/Cacng4/Cacng7/Cd81/Clu/Glmp/Gpr137b/Igtp/Lamp2/Lmbrd1/Meak7/Mfsd1/Nedd4/Rtn4/Sort1/Vps37d/Vps41	17
GO:1901880	GO:1901880	negative regulation of protein depolymerization	17/2212	80/22345	0.001870954	0.018284783	Add1/Add3/Apc2/Bmerb1/Capg/Cib1/Ckap2/Clasp2/Dysf/Gsn/Map1a/Sptb/Sptbn1/Stmn2/Tmod2/Tpx2/Wdr47	17
GO:0043547	GO:0043547	positive regulation of GTPase activity	40/2212	252/22345	0.001871549	0.018284783	Amph/Apc2/Arap1/Arhgef10/Arhgef19/Arhgef26/Asap1/Asap3/Bcar3/Cav2/Crkl/Dock9/Ect2/Evi5l/Foxj1/Garnl3/Gnao1/Mex3b/Mmut/Plxnb1/Ralgps1/Ralgps2/Rangap1/Rap1gap/Rap1gap2/Rasgrf1/Rgma/Rgs4/Rgs9/S100a10/S1pr1/Sema4d/Sgsm2/Tbc1d14/Tbc1d16/Tbc1d17/Tbc1d2b/Tbc1d4/Tbc1d9b/Tiam2	40
GO:0048041	GO:0048041	focal adhesion assembly	18/2212	87/22345	0.001918152	0.018709111	Actn1/Cdh11/Clasp2/Enpp2/Fam107a/Gpm6b/Iqgap1/Lrp1/Macf1/Mmp14/Nrp1/Ptpra/Rhpn1/S100a10/Sorbs1/Ston1/Tesk2/Vcl	18
GO:0003158	GO:0003158	endothelium development	25/2212	137/22345	0.00192598	0.018754472	Add1/Agt/Apold1/Arhgef26/Bmp4/Bmp6/Bsg/Cnmd/Ctnnb1/Dll1/Ednra/Ednrb/Ezr/Fzd2/Gpx1/Hey1/Hey2/Pde2a/Pdpn/Ptprs/S1pr3/Tjp2/Tmem100/Vcl/Vhl	25
GO:0071709	GO:0071709	membrane assembly	13/2212	54/22345	0.001934183	0.01879233	Cav1/Cav2/Chmp1a/Dmkn/Emp2/Ephb2/Lrp4/Nlgn1/Nlgn3/Psap/S100a10/Sptbn1/Stx2	13
GO:0007091	GO:0007091	metaphase/anaphase transition of mitotic cell cycle	19/2212	94/22345	0.001939422	0.01879233	Actl6b/Anapc2/Aurkb/Birc5/Bub1/Bub1b/Ccnb1/Cdc20/Cdca8/Incenp/Ndc80/Nuf2/Plk1/Rad21/Rb1/Smarcd3/Spc24/Tacc3/Ttk	19
GO:1903509	GO:1903509	liposaccharide metabolic process	19/2212	94/22345	0.001939422	0.01879233	Abca2/B4galt4/Fa2h/Fut9/Gal3st1/Gm2a/Gpld1/Itgb8/Naga/Neu3/Neu4/Pgap4/Pigk/Pigs/Pigz/Psap/St6galnac6/St8sia2/Ugt8a	19
GO:0030509	GO:0030509	BMP signaling pathway	29/2212	167/22345	0.00194852	0.018849539	Bmp4/Bmp6/Bmpr1a/Bmpr1b/Cav1/Crb2/Fkbp8/Foxd1/Gpr155/Hes5/Hipk2/Htra1/Htra3/Mapk3/Megf8/Nbl1/Neo1/Nfia/Numa1/Pdcd4/Rgma/Skil/Smad7/Smad9/Tcf7l2/Tmem100/Tmem53/Twsg1/Vsir	29
GO:0032388	GO:0032388	positive regulation of intracellular transport	32/2212	190/22345	0.001966229	0.018989719	Anxa2/Asph/Cacnb3/Cd81/Cdk1/Cdk5r1/Cib1/Crebrf/Ect2/Edem2/Ezr/Fez1/Fis1/Jup/Mlc1/Nedd4/Numa1/Oaz2/Pik3r1/Prkcq/Prkd1/Prnp/Ptpn22/Scp2/Smo/Spag5/Stom/Tcaf1/Tcaf2/Tomm7/Zdhhc2/Zfand1	32
GO:0003007	GO:0003007	heart morphogenesis	45/2212	293/22345	0.001996016	0.019245902	Angpt1/Arl13b/Bmp4/Bmpr1a/Ccdc103/Ccdc39/Ccdc40/Chd7/Col11a1/Col2a1/Cpe/Crkl/Ctnnb1/Dhrs3/Dll1/Dnaaf1/Dnah11/Ednra/Emp2/Fgfr2/Fgfrl1/Folr1/Fzd2/Gja1/Hey1/Hey2/Id2/Ift172/Megf8/Nedd4/Nfatc1/Nrp1/Pdcd4/Pkp2/Plxnd1/Ptch1/Robo1/Rtn4/S1pr1/Smad7/Smarcd3/Smo/Sox9/Tmem100/Uty	45
GO:0007026	GO:0007026	negative regulation of microtubule depolymerization	Oct-12	36/22345	0.002018977	0.019403228	Apc2/Bmerb1/Cib1/Ckap2/Clasp2/Dysf/Map1a/Stmn2/Tpx2/Wdr47	10
GO:0048710	GO:0048710	regulation of astrocyte differentiation	Oct-12	36/22345	0.002018977	0.019403228	Epha4/Fgfr3/Gpr37l1/Hes5/Id2/Id4/Mag/Mycn/Nr1d1/Nr2e1	10
GO:0047496	GO:0047496	vesicle transport along microtubule	Dec-12	48/22345	0.002022197	0.019403228	Ap3b2/Ap3m2/Bloc1s1/Cln3/Kif1a/Kif1c/Kif5a/Kifc1/Nde1/Prkcz/Snapin/Sybu	12
GO:0009259	GO:0009259	ribonucleotide metabolic process	50/2212	334/22345	0.002031937	0.019465032	Abcd1/Acaa2/Acacb/Acadsb/Acot1/Acot6/Acsl6/Acss1/Adcy2/Adcy8/Ampd3/Atp1a2/Atp1b1/Atp2b2/Atp6v1a/Bad/Crot/Dip2a/Dpyd/Entpd1/Entpd5/Fis1/Gcdh/Gmpr/Gpam/Gucy1a1/Hmgcs2/Hsd17b4/Mccc2/Mcee/Mmut/Ndufb3/Ndufv3/Nme5/Npr2/Nudt18/Nudt3/Nudt7/Papss1/Papss2/Pde2a/Pdk1/Pdk2/Pdk4/Pid1/Pnp/Rfk/Slc25a42/Stat3/Tspo	50
GO:0016125	GO:0016125	sterol metabolic process	28/2212	160/22345	0.002052235	0.01962762	Abca2/Abca5/Abcg4/Acadl/Acadvl/Apoe/Cat/Cyb5r3/Cyp39a1/Cyp46a1/Cyp7b1/Disp3/Ebpl/Ephx2/Erlin2/Fech/Fmo5/Hmgcs2/Hsd3b7/Lrp1/Npc1/Pip4p1/Pmp22/Scp2/Sec14l2/Smpd1/Soat1/Thrb	28
GO:0040018	GO:0040018	positive regulation of multicellular organism growth	Nov-12	42/22345	0.002059476	0.019664995	Agt/Bbs4/Chd7/Ezr/Gpam/Gpr21/Igf2/Pex5/Pls1/Pou3f2/Smo	11
GO:0021932	GO:0021932	hindbrain radial glia guided cell migration	Jun-12	15/22345	0.002125832	0.020158624	Arl13b/Atp1b2/Cend1/Ctnna2/Rere/Ulk1	6
GO:0097475	GO:0097475	motor neuron migration	Jun-12	15/22345	0.002125832	0.020158624	Ascl1/Celsr1/Celsr2/Fzd3/Nrp1/Reln	6
GO:2001138	GO:2001138	regulation of phospholipid transport	Jun-12	15/22345	0.002125832	0.020158624	Abca3/Abca7/Abcb4/Apoe/Atp8a1/Dbi	6
GO:0051098	GO:0051098	regulation of binding	58/2212	401/22345	0.00212753	0.020158624	1810037I17Rik/Add1/Aktip/Angpt1/Anxa2/Apoe/Arrb1/Aurka/Aurkb/Bmp4/Calm1/Cav1/Ccpg1/Ctnnb1/Dazap2/Dysf/Dzip1/Efhb/Epha4/Ephb6/Hey1/Hey2/Hip1r/Hipk2/Hjurp/Hmgb1/Id2/Lfng/Lrp1/Lrpap1/Mad2l2/Map1lc3b/Mapk3/Med25/Mfn2/Mfng/Nek2/Nfatc4/Per2/Plk1/Plxnd1/Ramp1/Rap1gap/Rb1/Rgma/S100a10/Sirt2/Smarcd3/Smo/Snapin/Spag8/Spon1/Sri/Stmn1/Tcf7l2/Ticam1/Tmbim6/Tns3	58
GO:0019693	GO:0019693	ribose phosphate metabolic process	51/2212	343/22345	0.002134442	0.020158624	Abcd1/Acaa2/Acacb/Acadsb/Acot1/Acot6/Acsl6/Acss1/Adcy2/Adcy8/Ampd3/Atp1a2/Atp1b1/Atp2b2/Atp6v1a/Bad/Crot/Dip2a/Dpyd/Entpd1/Entpd5/Fis1/Gcdh/Gmpr/Gpam/Gucy1a1/Hmgcs2/Hsd17b4/Mccc2/Mcee/Mmut/Ndufb3/Ndufv3/Nme5/Npr2/Nudt18/Nudt3/Nudt7/Papss1/Papss2/Pde2a/Pdk1/Pdk2/Pdk4/Pid1/Pnp/Pygl/Rfk/Slc25a42/Stat3/Tspo	51
GO:0007528	GO:0007528	neuromuscular junction development	14/2212	61/22345	0.002145334	0.020158624	Cacnb3/Crkl/Dok7/Fgfr2/Lamb2/Lrp4/Musk/Nedd4/Pdzrn3/Pmp22/Ptn/Snta1/Sorbs1/Sorbs2	14
GO:0010517	GO:0010517	regulation of phospholipase activity	14/2212	61/22345	0.002145334	0.020158624	Adcyap1r1/Adra1a/Agt/Fgf2/Fgfr2/Fgfr3/Lpar1/Lrp1/Marcks/Pdgfra/Pdgfrb/Plcd1/Ppt1/Prkcz	14
GO:0021575	GO:0021575	hindbrain morphogenesis	14/2212	61/22345	0.002145334	0.020158624	Atp2b2/Cend1/Coq8b/Dll1/Gsx2/Kif14/Kndc1/Nfix/Ophn1/Psap/Smo/Tuba1a/Ulk1/Wnt7a	14
GO:0030199	GO:0030199	collagen fibril organization	14/2212	61/22345	0.002145334	0.020158624	Anxa2/Chadl/Col11a1/Col11a2/Col2a1/Col5a2/Cyp1b1/Efemp2/Loxl3/Mmp11/Pxdn/Rb1/Tnxb/Zfp469	14
GO:0044091	GO:0044091	membrane biogenesis	14/2212	61/22345	0.002145334	0.020158624	Cav1/Cav2/Chmp1a/Clip3/Dmkn/Emp2/Ephb2/Lrp4/Nlgn1/Nlgn3/Psap/S100a10/Sptbn1/Stx2	14
GO:0046777	GO:0046777	protein autophosphorylation	38/2212	238/22345	0.002152947	0.020198001	Acvr1b/Atp13a2/Camk2g/Cav1/Chek2/Chp1/Ddr1/Epha4/Epha7/Ephb1/Ephb3/Erbb4/Fam20c/Fgfr2/Fgfr3/Htatip2/Iqgap1/Mak/Map3k9/Map4k1/Mapk3/Mink1/Musk/Nek2/Ntrk2/Pask/Pdgfra/Pdgfrb/Phka1/Pink1/Prkca/Prkd1/Rassf2/Ttk/Tyro3/Ulk1/Ulk2/Wnk2	38
GO:0002793	GO:0002793	positive regulation of peptide secretion	27/2212	153/22345	0.002156883	0.020202807	Abat/Adcy8/Arrb1/Bad/C1qtnf12/Camk2n1/Gabbr1/Gja1/Glud1/Glul/Gpld1/Lrp1/Myrip/Nnat/Oxct1/Pfkfb2/Pfkm/Prkd1/Rasl10b/Selenot/Sirt3/Sri/Stim1/Sybu/Tcf7l2/Tm7sf3/Trpm4	27
GO:0051090	GO:0051090	regulation of DNA-binding transcription factor activity	62/2212	435/22345	0.002182169	0.020407258	Adcy8/Anxa4/Arid5b/Arrb1/Cat/Cav1/Chp1/Cib1/Clu/Ctnnb1/Cyp1b1/Cys1/Epha5/Fancd2/Fank1/Flot2/Foxj1/Fzd2/Fzd6/Hes6/Hipk2/Hr/Id2/Id3/Jund/Jup/Mad2l2/Mapk3/Mturn/Ndn/Nfix/Nod1/Pbx1/Pink1/Plpp3/Prdx2/Prkcq/Prkcz/Prkd1/Prmt2/Prnp/Ptch1/Rab7b/Reln/Rps6ka5/Rtkn2/Smad7/Smo/Sox6/Spop/Sri/Stat3/Stk36/Tacc3/Tcf7l2/Thra/Ticam1/Tradd/Traf1/Trappc9/Trim13/Trim34b	62
GO:0048712	GO:0048712	negative regulation of astrocyte differentiation	Jul-12	20/22345	0.002238228	0.02089839	Fgfr3/Gpr37l1/Hes5/Id4/Mycn/Nr1d1/Nr2e1	7
GO:0031644	GO:0031644	regulation of nervous system process	28/2212	161/22345	0.002254771	0.021019592	Abat/Agt/Cacnb3/Cacng4/Chrna4/Chrnb2/Dlgap1/Dmpk/Fig4/Grm3/Igsf11/Igsf9b/Mag/Mgll/Myrf/Nlgn1/Nlgn3/Prkcz/Reln/Rgs4/S100b/Sox10/Tmem100/Tmem25/Tnr/Tppp/Wnt7a/Zfp488	28
GO:0007033	GO:0007033	vacuole organization	35/2212	215/22345	0.002262892	0.021062025	Aktip/Atp13a2/Chmp1a/Cln3/Coro1a/Ctsd/Ephb2/Epm2a/Fez1/Fig4/Gabarap/Igtp/Map1lc3a/Map1lc3b/Mfn2/Npr2/Pink1/Pip4k2c/Ppt1/Rab1b/Rab33b/Rab7b/Rnf5/Snapin/Snx30/Stx17/Synpo2/Tbc1d14/Tfeb/Tmem106b/Tmem175/Tpp1/Ulk1/Ulk2/Wipi1	35
GO:0099601	GO:0099601	regulation of neurotransmitter receptor activity	15/2212	68/22345	0.002301095	0.021383879	Cacng4/Cacng7/Chrna4/Dlgap1/Ephb2/Klhl24/Mapk8ip2/Mink1/Nlgn1/Nlgn3/Pick1/Pink1/Rasgrf1/Reln/Rgs9	15
GO:0099054	GO:0099054	presynapse assembly	13/2212	55/22345	0.002307178	0.021406693	Cadm1/Cbln2/Cntn5/Lrfn3/Lrfn4/Lrp4/Mdga1/Nlgn1/Nlgn3/Ptprs/Slitrk1/Slitrk2/Wnt7a	13
GO:0006935	GO:0006935	chemotaxis	64/2212	453/22345	0.002318076	0.021474046	Amot/Angpt1/Bsg/Cdh13/Cmtm5/Coro1a/Crkl/Cxcl14/Cxcl16/Cyp7b1/Dysf/Ednra/Ednrb/Enpp2/Ephb1/Fezf2/Fgf2/Fn1/Gab1/Hmgb1/Hsd3b7/Itgb3/Jam3/Lgmn/Lgr4/Lpar1/Lrp1/Lrtm2/Mapk3/Mdk/Megf8/Mpp1/Mtus1/Nbl1/Nrp1/Padi2/Pdgfra/Pdgfrb/Pla2g7/Plxna3/Plxnb3/Prkca/Prkcq/Prkd1/Ptn/Rab13/Rac3/Robo1/S1pr1/Sema4a/Sema4b/Sema4d/Sema4g/Sema6b/Sema6c/Slamf8/Slc8b1/Smoc2/St6gal1/Trpm4/Tubb2b/Unc5c/Wnt3/Wnt7b	64
GO:0048732	GO:0048732	gland development	68/2212	487/22345	0.002325028	0.021504688	Acadm/Arhgap5/Arid5b/Ascl1/Atp2b2/Atp7b/Aurka/Bmp4/Bmpr1a/Cadm1/Capn1/Cav1/Ccdc39/Ccdc40/Ccnb2/Cdo1/Cobl/Crkl/Csmd1/Ctnnb1/Cyp7b1/Ddr1/Dnaaf1/Ednra/Ephb3/Erbb4/Fa2h/Fgf2/Fgfr2/Gja1/Gpx1/Hipk2/Id2/Id4/Igf2/Igsf3/Insm1/Iqgap3/Lims2/Mapk3/Mdk/Mki67/Mpst/Npc1/Nrp1/Pbx1/Pdgfra/Pdgfrb/Plxnd1/Pou3f2/Prdx2/Psap/Ptch1/Ptn/Rap1gap/Robo1/Rpgrip1l/Rps6ka1/Rtn4/Smo/Sox10/Sox2/Sox9/Tcf7l2/Tgfa/Thra/Twsg1/Wls	68
GO:0000302	GO:0000302	response to reactive oxygen species	32/2212	192/22345	0.002332748	0.021542321	Adcyap1r1/Axl/Bnip3/Capn1/Casp6/Cat/Cryab/Cyp1b1/Ect2/Ednra/Gpr37/Gpr37l1/Gpx1/Mapk3/Mpv17/Mt3/Nme5/Pcgf2/Pdgfra/Pdgfrb/Pdk2/Pex5/Pink1/Pld2/Prdx2/Prdx6/Prkca/Psap/Romo1/Sesn1/Sesn3/Ucp2	32
GO:0099175	GO:0099175	regulation of postsynapse organization	25/2212	139/22345	0.0023644	0.021800507	Apoe/Arhgap33/Asap1/Cdk5r1/Epha4/Epha7/Ephb2/Grid1/Kif1a/Lrfn4/Lzts3/Marcks/Mfn2/Nlgn1/Nlgn3/Nrcam/Numbl/Pak3/Prnp/Ptprs/Reln/Rps6ka5/Srcin1/Vhl/Wnt7a	25
GO:0022011	GO:0022011	myelination in peripheral nervous system	Sep-12	31/22345	0.002402282	0.022046445	Adam22/Arhgef10/Fa2h/Lgi4/Ndrg1/Ntrk2/Pmp22/Pou3f2/Sirt2	9
GO:0032292	GO:0032292	peripheral nervous system axon ensheathment	Sep-12	31/22345	0.002402282	0.022046445	Adam22/Arhgef10/Fa2h/Lgi4/Ndrg1/Ntrk2/Pmp22/Pou3f2/Sirt2	9
GO:0046628	GO:0046628	positive regulation of insulin receptor signaling pathway	Sep-12	31/22345	0.002402282	0.022046445	Agt/C1qtnf12/Ctsd/Gnai2/Igf2/Marcks/Mfn2/Prkcz/Sorbs1	9
GO:1903018	GO:1903018	regulation of glycoprotein metabolic process	Dec-12	49/22345	0.002440732	0.022364534	Abca2/Abca7/Chp1/Cst3/Ctnnb1/Il33/Itm2b/Itm2c/Rab1b/Ramp1/Soat1/Tcf7l2	12
GO:0007422	GO:0007422	peripheral nervous system development	17/2212	82/22345	0.0024712	0.022530874	Adam22/Agt/Arhgef10/Ascl1/Ednrb/Fa2h/Grb2/Lamb2/Lgi4/Mapk3/Ndrg1/Ntrk2/Pmp22/Pou3f2/Sirt2/Sox10/Sox8	17
GO:0001938	GO:0001938	positive regulation of endothelial cell proliferation	20/2212	103/22345	0.002472359	0.022530874	Aggf1/Bmp4/Bmp6/Cav1/Cav2/Cdh13/Dysf/F3/Fgf2/Fgfr3/Hmgb1/Igf2/Itgb3/Mdk/Nrarp/Nras/Plxnb3/Prkca/Prkd1/Stat3	20
GO:0072330	GO:0072330	monocarboxylic acid biosynthetic process	36/2212	224/22345	0.002473011	0.022530874	Abcd1/Abcd2/Abhd3/Acacb/Acadl/Acadvl/Acsf3/Acss1/Agt/Aldh1a1/Cyp39a1/Cyp7b1/Decr2/Elovl7/Erlin2/Fa2h/Fads2/Fads6/Gamt/Gatm/Hacd3/Hacd4/Klhl25/Ldhb/Lpgat1/Mgll/Mlxipl/Nr1d1/Pdk4/Per2/Plp1/Prkag2/Scd4/Sirt2/Srr/Wdtc1	36
GO:0072006	GO:0072006	nephron development	28/2212	162/22345	0.002474158	0.022530874	Agt/Angpt1/Aqp11/Bmp4/Ctnnb1/Dll1/Ednra/Ednrb/Erbb4/Fgf2/Foxd1/Hes5/Hey1/Itgb3/Klf15/Lamb2/Lgr4/Mpv17/Pbx1/Pdgfra/Pdgfrb/Plce1/Prom1/Ptch1/Smo/Sox8/Sox9/Wnt7b	28
GO:0001754	GO:0001754	eye photoreceptor cell differentiation	14/2212	62/22345	0.002523137	0.022677361	Bbs4/Cntf/Crb2/Dzank1/Miat/Ntrk2/Prom1/Ptn/Rpgrip1l/Sox8/Sox9/Stat3/Thrb/Ttc8	14
GO:0006584	GO:0006584	catecholamine metabolic process	14/2212	62/22345	0.002523137	0.022677361	Abat/Aldh2/Chrnb2/Cyp2d22/Ednra/Gpr37/Insm1/Maoa/Maob/Pde1b/Rnf180/Slc1a1/Sncaip/Vhl	14
GO:0009712	GO:0009712	catechol-containing compound metabolic process	14/2212	62/22345	0.002523137	0.022677361	Abat/Aldh2/Chrnb2/Cyp2d22/Ednra/Gpr37/Insm1/Maoa/Maob/Pde1b/Rnf180/Slc1a1/Sncaip/Vhl	14
GO:0051653	GO:0051653	spindle localization	14/2212	62/22345	0.002523137	0.022677361	Aspm/Cenpa/Clasp2/Dynlt1b/Fmn2/Llgl1/Ndc80/Nde1/Numa1/Nusap1/Plk1/Spag5/Spire1/Spire2	14
GO:0035886	GO:0035886	vascular associated smooth muscle cell differentiation	Nov-12	43/22345	0.00252371	0.022677361	C3/Ctnnb1/Ednra/Efemp2/Hey2/Nfatc1/Nfatc2/Nfatc4/Pdcd4/Pdgfrb/Sgcb	11
GO:0072595	GO:0072595	maintenance of protein localization in organelle	Nov-12	43/22345	0.00252371	0.022677361	Arl2bp/Bbs4/Chchd10/Gja1/Grik5/Os9/Pink1/Rangap1/Skp1/Sun2/Tspo	11
GO:0001958	GO:0001958	endochondral ossification	Oct-12	37/22345	0.002524831	0.022677361	Bmp4/Bmp6/Col2a1/Csgalnact1/Ift80/Inppl1/Mmp14/Mmp16/Nfix/Npr2	10
GO:0036075	GO:0036075	replacement ossification	Oct-12	37/22345	0.002524831	0.022677361	Bmp4/Bmp6/Col2a1/Csgalnact1/Ift80/Inppl1/Mmp14/Mmp16/Nfix/Npr2	10
GO:0090313	GO:0090313	regulation of protein targeting to membrane	Oct-12	37/22345	0.002524831	0.022677361	Cacnb3/Cdk5r1/Cib1/Fis1/Inpp5k/Prnp/Slc1a1/Stom/Tcaf1/Tcaf2	10
GO:0007162	GO:0007162	negative regulation of cell adhesion	47/2212	313/22345	0.002552428	0.022890391	Angpt1/Bmp4/Bmp6/Cd9/Cdh13/Clasp2/Cyp1b1/Dscaml1/Dtx1/Enpp2/Epha4/Epha5/Ephb2/Fam107a/Foxj1/Hmgb1/Jam3/Kank1/Lgals1/Loxl3/Lrp1/Mad2l2/Mbp/Mdk/Mmp14/Nat8/Nat8f1/Nat8f5/Nrarp/Pag1/Pik3r1/Plxna3/Plxnb1/Plxnb3/Plxnc1/Plxnd1/Prdx2/Prnp/Ptpn22/Sema4d/Smad7/Socs6/Spint2/Srcin1/Tnr/Twsg1/Vsir	47
GO:0042330	GO:0042330	taxis	64/2212	455/22345	0.00257601	0.023066824	Amot/Angpt1/Bsg/Cdh13/Cmtm5/Coro1a/Crkl/Cxcl14/Cxcl16/Cyp7b1/Dysf/Ednra/Ednrb/Enpp2/Ephb1/Fezf2/Fgf2/Fn1/Gab1/Hmgb1/Hsd3b7/Itgb3/Jam3/Lgmn/Lgr4/Lpar1/Lrp1/Lrtm2/Mapk3/Mdk/Megf8/Mpp1/Mtus1/Nbl1/Nrp1/Padi2/Pdgfra/Pdgfrb/Pla2g7/Plxna3/Plxnb3/Prkca/Prkcq/Prkd1/Ptn/Rab13/Rac3/Robo1/S1pr1/Sema4a/Sema4b/Sema4d/Sema4g/Sema6b/Sema6c/Slamf8/Slc8b1/Smoc2/St6gal1/Trpm4/Tubb2b/Unc5c/Wnt3/Wnt7b	64
GO:0006013	GO:0006013	mannose metabolic process	May-12	11/22345	0.00262142	0.023331822	Man1c1/Man2a2/Man2b1/Man2b2/Pmm1	5
GO:0051561	GO:0051561	positive regulation of mitochondrial calcium ion concentration	May-12	11/22345	0.00262142	0.023331822	Bnip3/Fis1/Micu1/Micu2/Slc25a23	5
GO:0060600	GO:0060600	dichotomous subdivision of an epithelial terminal unit	May-12	11/22345	0.00262142	0.023331822	Celsr1/Ctsh/Foxd1/Nrp1/Plxnd1	5
GO:1903911	GO:1903911	positive regulation of receptor clustering	May-12	11/22345	0.00262142	0.023331822	Cd81/Lrp4/Musk/Ptn/Zdhhc2	5
GO:0001558	GO:0001558	regulation of cell growth	63/2212	447/22345	0.002640988	0.023404688	Acvr1b/Agt/Anapc2/Apoe/Cacng7/Ccdc85b/Ccn5/Cdkn2c/Cdkn2d/Cib1/Cirbp/Clasp2/Clstn1/Cntf/Crkl/Cryab/Cxcl16/Ddr1/Dip2b/Draxin/Epha7/Epm2a/Fam107a/Fhl1/Fn1/Gja1/Hsd3b7/Kif14/Lmx1a/Lrp1/Macf1/Mad2l2/Mag/Mapt/Megf8/Mgll/Mmp14/Mt3/Nedd4l/Nrp1/Omg/Plxna3/Ppt1/Ptprs/Rb1/Rgma/Rgs4/Rnd2/Rtn4/Sema4a/Sema4b/Sema4d/Sema4g/Sema6b/Sema6c/Sesn1/Smad7/Spag9/Tnr/Ttl/Ulk1/Ulk2/Wnt3	63
GO:0072521	GO:0072521	purine-containing compound metabolic process	63/2212	447/22345	0.002640988	0.023404688	Abcd1/Acaa2/Acacb/Acadsb/Acot1/Acot6/Acsl6/Acss1/Adcy2/Adcy8/Ampd3/Atp1a2/Atp1b1/Atp2b2/Atp6v1a/Bad/Crot/Dip2a/Dpyd/Entpd1/Fis1/Fmo1/Fmo5/Gamt/Gcdh/Gmpr/Gpam/Gucy1a1/Hmgcs2/Hsd17b4/Idh1/Idh2/Ldhb/Macrod1/Mccc2/Mcee/Mdh1b/Mmut/Nadk2/Nadsyn1/Naprt/Ndufb3/Ndufv3/Nme5/Npr2/Nudt1/Nudt16/Nudt18/Nudt3/Nudt7/Oard1/Papss1/Papss2/Pcx/Pde2a/Pdk1/Pdk2/Pdk4/Pid1/Pnp/Slc25a42/Stat3/Tspo	63
GO:0044272	GO:0044272	sulfur compound biosynthetic process	22/2212	118/22345	0.002645471	0.023404688	Acacb/Acsl6/Acss1/Adi1/Angpt1/B4galt4/Chst1/Chst3/Csgalnact1/Ctnnb1/Dip2a/Fmo1/Gcdh/Mmut/Mpst/Papss1/Papss2/Pdk1/Pdk2/Pdk4/Tcf7l2/Ugdh	22
GO:0120034	GO:0120034	positive regulation of plasma membrane bounded cell projection assembly	22/2212	118/22345	0.002645471	0.023404688	Arap1/Bbs4/Ccdc88a/Cdc42ep3/Cdc42ep4/Cenpj/Cobl/Crocc/Def8/Dzip1/Eps8l1/Fuz/Gpm6a/Mien1/Mns1/Nlgn1/Nrp1/Palm/Pik3r1/Plce1/Prkcq/Zmynd10	22
GO:0060541	GO:0060541	respiratory system development	42/2212	273/22345	0.002669729	0.023583935	Abca3/Ascl1/Atxn1/Bmp4/Bmpr1a/Ccdc39/Ccdc40/Celsr1/Chd7/Ctnnb1/Ctsh/Cux1/Dnaaf1/Fgf2/Fgfr2/Fgfr3/Fgfrl1/Foxj1/Fuz/Hipk2/Hmgb1/Hydin/Loxl3/Ltbp3/Mapk3/Mmp14/Mycn/Myt1/Numa1/Pdgfra/Pdgfrb/Pdpn/Rpgrip1l/Sox2/Sox9/Sparc/Spef2/Speg/Thra/Thrb/Tns3/Wnt7b	42
GO:1902475	GO:1902475	L-alpha-amino acid transmembrane transport	15/2212	69/22345	0.002676249	0.023595615	Agt/Arl6ip1/Arl6ip5/Cln3/Epm2a/Kcnj10/Per2/Rgs4/Slc17a8/Slc1a1/Slc1a2/Slc36a1/Slc38a1/Slc43a2/Slc7a2	15
GO:0070371	GO:0070371	ERK1 and ERK2 cascade	52/2212	355/22345	0.002679048	0.023595615	Abca7/Adra1a/Agt/Angpt1/Apoe/Arrb1/Bmp4/C1qtnf3/C3/Cav1/Cib1/Crkl/Ctsh/Dusp26/Dynlt1b/Ednra/Epha4/Epha7/Ephb1/Ephb2/Erbb4/Ezr/Fam83d/Fgf2/Fgfr2/Fgfr3/Fn1/Gnai2/Hmgb1/Iqgap3/Itgb3/Lrp1/Mapk3/Mt3/Mturn/Ndrg2/Nod1/Nrp1/Ntsr2/Pdgfra/Pdgfrb/Phlpp1/Prkca/Prkcz/Prxl2c/Ptpn22/Sirt3/Slc30a10/Sox9/Timp3/Vrk3/Wnk2	52
GO:0003015	GO:0003015	heart process	39/2212	249/22345	0.0026943	0.02365932	Adra1a/Adra1d/Agt/Atp1a2/Atp1b1/Cacna2d1/Calm1/Calm3/Cav1/Dmpk/Ednra/Ednrb/Fxyd1/Gja1/Gnai2/Gnao1/Gpx1/Gsn/Hey2/Jup/Kcnd2/Kcnh6/Kcnn2/Nedd4l/Pik3r1/Pkp2/Prkca/Rgs4/S100a1/Sgcg/Slc1a1/Slc4a3/Smad7/Snta1/Sri/Thra/Thrb/Trpm4/Uty	39
GO:0006520	GO:0006520	amino acid metabolic process	39/2212	249/22345	0.0026943	0.02365932	Aass/Abat/Acadsb/Adhfe1/Adi1/Aldh1a1/Aldh4a1/Aldh5a1/Aldh6a1/Amt/Aspa/Asrgl1/Atcay/Azin2/Bckdha/Cdo1/Cln3/Cyp2d22/Dars2/Ddah1/Ddah2/Ddo/Etfa/Fars2/Gamt/Glud1/Glul/Hibadh/Ivd/Kyat3/Mccc2/Mmut/Mpst/Oat/Prodh/Sdsl/Slc38a1/Srr/Ucp2	39
GO:0031529	GO:0031529	ruffle organization	13/2212	56/22345	0.002737198	0.0239647	Aif1l/Arhgef26/Cav1/Cobl/Def8/Eps8l1/Inpp5k/Inppl1/Kank1/Nlgn1/Pdgfrb/Pfn2/Ston1	13
GO:0099084	GO:0099084	postsynaptic specialization organization	13/2212	56/22345	0.002737198	0.0239647	C1ql3/Cadm1/Crkl/Itgb3/Lrfn4/Lrrc4/Nlgn1/Nlgn3/Nrxn3/Ophn1/Ptprs/Reln/Zdhhc12	13
GO:0097164	GO:0097164	ammonium ion metabolic process	Aug-12	26/22345	0.002780593	0.024137872	Aldh2/Atp2b2/Cyp2d22/Enpp6/Hnmt/Maoa/Pde1b/Rnf180	8
GO:0098743	GO:0098743	cell aggregation	Aug-12	26/22345	0.002780593	0.024137872	Bmpr1b/Col11a1/Col2a1/Mycn/Sox6/Sox9/Thra/Wnt7a	8
GO:1903020	GO:1903020	positive regulation of glycoprotein metabolic process	Aug-12	26/22345	0.002780593	0.024137872	Abca2/Chp1/Ctnnb1/Il33/Rab1b/Ramp1/Soat1/Tcf7l2	8
GO:0006576	GO:0006576	biogenic amine metabolic process	20/2212	104/22345	0.002782163	0.024137872	Abat/Abhd4/Aldh2/Azin2/Chrnb2/Cyp2d22/Ednra/Gpr37/Hnmt/Insm1/Maoa/Maob/Naaa/Oaz2/Pde1b/Rnf180/Sat1/Slc1a1/Sncaip/Vhl	20
GO:0021510	GO:0021510	spinal cord development	20/2212	104/22345	0.002782163	0.024137872	Ascl1/Daam2/Dll1/Draxin/Dync2h1/Foxn4/Fuz/Gsx2/Ift122/Ift172/Loxl3/Nfix/Ptch1/Ptprs/Reln/Smo/Sox1/Sox6/Tctn1/Vit	20
GO:0032092	GO:0032092	positive regulation of protein binding	20/2212	104/22345	0.002782163	0.024137872	Add1/Aktip/Anxa2/Apoe/Arrb1/Bmp4/Cav1/Ephb6/Hip1r/Hipk2/Lfng/Lrp1/Map1lc3b/Mfng/Plxnd1/Ramp1/Spag8/Spon1/Tcf7l2/Ticam1	20
GO:0009117	GO:0009117	nucleotide metabolic process	65/2212	465/22345	0.002785611	0.024137872	Abcd1/Acaa2/Acacb/Acadsb/Acot1/Acot6/Acsl6/Acss1/Adcy2/Adcy8/Ampd3/Atp1a2/Atp1b1/Atp2b2/Atp6v1a/Bad/Cnp/Crot/Dera/Dip2a/Dpyd/Enpp5/Entpd1/Entpd5/Fis1/Fmo1/Fmo5/Gcdh/Gmpr/Gpam/Gucy1a1/Hmgcs2/Hsd17b4/Idh1/Idh2/Ldhb/Mccc2/Mcee/Mdh1b/Mmut/Nadk2/Nadsyn1/Naprt/Ndufb3/Ndufv3/Nme5/Npr2/Nudt16/Nudt18/Nudt3/Nudt7/Papss1/Papss2/Pcx/Pde2a/Pdk1/Pdk2/Pdk4/Pid1/Pnp/Rfk/Rrm1/Slc25a42/Stat3/Tspo	65
GO:0048562	GO:0048562	embryonic organ morphogenesis	49/2212	331/22345	0.002815396	0.024360191	Aldh1a1/Arl13b/Atp2b2/Bmp4/Ccdc103/Ccdc39/Ccdc40/Celsr1/Chd7/Col11a1/Col2a1/Crb2/Ctnnb1/Dll1/Dnaaf1/Dscaml1/Ednra/Ephb2/Fgfr2/Folr1/Fuz/Fzd2/Fzd3/Fzd6/Gja1/Hipk2/Id2/Ift122/Ift140/Ift172/Kcnq4/Mapk3/Megf8/Mmp14/Mmp16/Mycn/Pcdh15/Pcgf2/Pdgfra/Pls1/Slc39a1/Smo/Sobp/Sox2/Sox9/Tcf7l2/Tmie/Wdr19/Wnt9a	49
GO:0001570	GO:0001570	vasculogenesis	19/2212	97/22345	0.002823832	0.02436174	Amot/Angpt1/Cav1/Ctnnb1/Emp2/Fgfr2/Hey1/Hey2/Itgb8/Npr2/Nrp1/Ntrk2/Pdgfrb/Rin2/Rtn4/Smo/Tmem100/Wnt7a/Wnt7b	19
GO:0044784	GO:0044784	metaphase/anaphase transition of cell cycle	19/2212	97/22345	0.002823832	0.02436174	Actl6b/Anapc2/Aurkb/Birc5/Bub1/Bub1b/Ccnb1/Cdc20/Cdca8/Incenp/Ndc80/Nuf2/Plk1/Rad21/Rb1/Smarcd3/Spc24/Tacc3/Ttk	19
GO:0030858	GO:0030858	positive regulation of epithelial cell differentiation	14/2212	63/22345	0.002954019	0.025406772	Bad/Bmp4/Bmp6/Ctnnb1/Fgf2/Foxj1/Numa1/Prom1/Ptch1/Rfx3/Sox2/Sox9/Tmem100/Wnt9a	14
GO:0099172	GO:0099172	presynapse organization	14/2212	63/22345	0.002954019	0.025406772	Cadm1/Cbln2/Cntn5/Lrfn3/Lrfn4/Lrp4/Mdga1/Nlgn1/Nlgn3/Ptprs/Slitrk1/Slitrk2/Snapin/Wnt7a	14
GO:0042326	GO:0042326	negative regulation of phosphorylation	53/2212	365/22345	0.00295788	0.025406772	Agt/Angpt1/Apoe/Arrb1/Atxn1/Cadm1/Cadm4/Camk2n1/Cav1/Ccnb1/Cd109/Cdkn2c/Cdkn2d/Chp1/Cib1/Crkl/Ctdsp2/Dbndd1/Ephb2/Epm2a/Fkbp8/Inpp5k/Inppl1/Insm1/Mapk8ip1/Mapt/Mical1/Mlxipl/Niban1/Ocln/Pbk/Pid1/Pik3ip1/Pkia/Plk1/Plpp3/Prkag2/Prkca/Prkcz/Prnp/Ptpn22/Ptprt/Rassf2/Rb1/Rubcn/Sema4d/Sirt2/Smad7/Smpd1/Smyd3/Spag9/Srcin1/Uchl1	53
GO:0001936	GO:0001936	regulation of endothelial cell proliferation	26/2212	149/22345	0.003021568	0.025916091	Aggf1/Apoe/Bmp4/Bmp6/Cav1/Cav2/Cdh13/Cnmd/Dlk1/Dysf/F3/Fgf2/Fgfr3/Gja1/Hmgb1/Igf2/Itgb3/Mdk/Nrarp/Nras/Plxnb3/Prkca/Prkd1/Sparc/Stat1/Stat3	26
GO:0006516	GO:0006516	glycoprotein catabolic process	Sep-12	32/22345	0.003052868	0.026020721	Cst3/Ctsl/Edem2/Fbxo2/Fbxo44/Ids/Man1b1/Man1c1/Neu4	9
GO:0021697	GO:0021697	cerebellar cortex formation	Sep-12	32/22345	0.003052868	0.026020721	Atp2b2/Cend1/Dll1/Kndc1/Nfix/Ophn1/Psap/Ulk1/Wnt7a	9
GO:0002052	GO:0002052	positive regulation of neuroblast proliferation	Nov-12	44/22345	0.003068923	0.026020721	Aspm/Ctnnb1/Fgf2/Fzd3/Hapln1/Id4/Nr2e1/Smarcd3/Smo/Sox10/Sox2	11
GO:0010874	GO:0010874	regulation of cholesterol efflux	Nov-12	44/22345	0.003068923	0.026020721	Abca2/Abca3/Abca5/Abca7/Abcg4/Apoe/Cav1/Eepd1/Lrp1/Pltp/Ptch1	11
GO:0045747	GO:0045747	positive regulation of Notch signaling pathway	Nov-12	44/22345	0.003068923	0.026020721	Ascl1/Dll1/Enho/Gsx2/Hes5/Lfng/Mfng/Robo1/Sox2/Stat3/Tspan14	11
GO:0006066	GO:0006066	alcohol metabolic process	51/2212	349/22345	0.003071455	0.026020721	Abca2/Abca5/Abcg4/Abhd4/Acadl/Acadvl/Aco2/Adcyap1r1/Aldh1a1/Alg14/Apoe/Bmp6/Cat/Cyb5r3/Cyp1b1/Cyp39a1/Cyp46a1/Cyp7b1/Dhdds/Dhrs7/Disp3/Dysf/Ednrb/Ephx2/Erlin2/Fech/Fgf2/Fmo5/Hmgcs2/Hsd3b7/Idh1/Idh2/Inppl1/Ip6k1/Itpkb/Lrp1/Naaa/Npc1/Nudt3/Pip4p1/Plcd1/Plpp3/Pmp22/Pth1r/Pts/Scp2/Sec14l2/Smpd1/Soat1/Sord/Thrb	51
GO:0043117	GO:0043117	positive regulation of vascular permeability	Jul-12	21/22345	0.003073452	0.026020721	Angpt1/Apoe/Bmp6/Capn1/Ocln/Pde2a/Tjp2	7
GO:0051315	GO:0051315	attachment of mitotic spindle microtubules to kinetochore	Jul-12	21/22345	0.003073452	0.026020721	Aurkb/Birc5/Cdca8/Incenp/Kif2c/Ndc80/Nuf2	7
GO:0071071	GO:0071071	regulation of phospholipid biosynthetic process	Jul-12	21/22345	0.003073452	0.026020721	Abca2/Chp1/Erbb4/Idh1/Pcx/Scp2/Slc27a1	7
GO:0009150	GO:0009150	purine ribonucleotide metabolic process	47/2212	316/22345	0.0030856	0.026065241	Abcd1/Acaa2/Acacb/Acadsb/Acot1/Acot6/Acsl6/Acss1/Adcy2/Adcy8/Ampd3/Atp1a2/Atp1b1/Atp2b2/Atp6v1a/Bad/Crot/Dip2a/Entpd1/Fis1/Gcdh/Gmpr/Gpam/Gucy1a1/Hmgcs2/Hsd17b4/Mccc2/Mcee/Mmut/Ndufb3/Ndufv3/Nme5/Npr2/Nudt18/Nudt3/Nudt7/Papss1/Papss2/Pde2a/Pdk1/Pdk2/Pdk4/Pid1/Pnp/Slc25a42/Stat3/Tspo	47
GO:0045668	GO:0045668	negative regulation of osteoblast differentiation	15/2212	70/22345	0.003100478	0.026065241	Dlk1/Hdac8/Id2/Id3/Limd1/Nfatc1/Ptch1/Ranbp3l/Sema4d/Sox2/Sox9/Tmem53/Trpm4/Twsg1/Ucma	15
GO:0021819	GO:0021819	layer formation in cerebral cortex	Jun-12	16/22345	0.003118673	0.026065241	Adgrg1/Bmerb1/Cdk5r1/Ctnnb1/Nr2e1/Reln	6
GO:0042428	GO:0042428	serotonin metabolic process	Jun-12	16/22345	0.003118673	0.026065241	Aldh2/Atp2b2/Cyp2d22/Maoa/Pde1b/Rnf180	6
GO:0043217	GO:0043217	myelin maintenance	Jun-12	16/22345	0.003118673	0.026065241	Abcd1/Abcd2/Clu/Fa2h/Myrf/Ndrg1	6
GO:0044320	GO:0044320	cellular response to leptin stimulus	Jun-12	16/22345	0.003118673	0.026065241	Bbs4/Inhbb/Mt3/Pid1/Prmt2/Stat3	6
GO:0061548	GO:0061548	ganglion development	Jun-12	16/22345	0.003118673	0.026065241	Ascl1/Ctnnb1/Fzd3/Insm1/Nrp1/Unc5c	6
GO:2001212	GO:2001212	regulation of vasculogenesis	Jun-12	16/22345	0.003118673	0.026065241	Emp2/Hey1/Hey2/Rin2/Rtn4/Tmem100	6
GO:0030510	GO:0030510	regulation of BMP signaling pathway	20/2212	105/22345	0.003123858	0.026065241	Bmp4/Cav1/Crb2/Fkbp8/Foxd1/Gpr155/Hes5/Hipk2/Htra1/Htra3/Nbl1/Neo1/Numa1/Rgma/Skil/Smad7/Tcf7l2/Tmem53/Twsg1/Vsir	20
GO:0021846	GO:0021846	cell proliferation in forebrain	Oct-12	38/22345	0.003127299	0.026065241	Dixdc1/Fgfr2/Kif14/Kif1a/Nfix/Numbl/Pou3f2/Tacc3/Wnt7a/Wnt7b	10
GO:1904861	GO:1904861	excitatory synapse assembly	Oct-12	38/22345	0.003127299	0.026065241	C1ql3/Lrfn4/Lrrc4/Nlgn1/Nrxn3/Ptprs/Reln/Sema4a/Wnt7a/Zdhhc12	10
GO:0001952	GO:0001952	regulation of cell-matrix adhesion	23/2212	127/22345	0.003154089	0.026214474	Cdh13/Cib1/Clasp2/Ddr1/Efemp2/Emp2/Enpp2/Fam107a/Gpm6b/Iqgap1/Itgb3/Jup/Lrp1/Macf1/Mink1/Mmp14/Nrp1/Pik3r1/Prkcz/Ptpra/Rin2/S100a10/Vcl	23
GO:0035249	GO:0035249	synaptic transmission, glutamatergic	23/2212	127/22345	0.003154089	0.026214474	Aph1b/Aph1c/Cacng4/Cacng7/Cln3/Dcdc2a/Dgki/Glul/Grid1/Grik3/Grik4/Grik5/Grm3/Iqsec2/Mapk8ip2/Nlgn1/Nlgn3/Ntrk2/Ophn1/Reln/Rnf167/Slc17a8/Tnr	23
GO:0007193	GO:0007193	adenylate cyclase-inhibiting G protein-coupled receptor signaling pathway	16/2212	77/22345	0.003187052	0.026451185	Adcy2/Adra2a/Ednra/Gabbr1/Gabbr2/Gnai2/Gpr37/Gpr37l1/Itgb3/Lpar1/Palm/Pde2a/Psap/Rxfp2/S1pr1/S1pr3	16
GO:0021587	GO:0021587	cerebellum morphogenesis	13/2212	57/22345	0.003230502	0.026699145	Atp2b2/Cend1/Coq8b/Dll1/Kif14/Kndc1/Nfix/Ophn1/Psap/Smo/Tuba1a/Ulk1/Wnt7a	13
GO:0045687	GO:0045687	positive regulation of glial cell differentiation	13/2212	57/22345	0.003230502	0.026699145	Aspa/Enpp2/Gsx2/Id2/Il33/Mag/Mdk/Myrf/Nkx6-2/Ptn/Ptpra/Rtn4/Zfp488	13
GO:0051293	GO:0051293	establishment of spindle localization	13/2212	57/22345	0.003230502	0.026699145	Cenpa/Clasp2/Dynlt1b/Fmn2/Llgl1/Ndc80/Nde1/Numa1/Nusap1/Plk1/Spag5/Spire1/Spire2	13
GO:0000045	GO:0000045	autophagosome assembly	21/2212	113/22345	0.00339724	0.028037917	Ctsd/Ephb2/Epm2a/Fez1/Gabarap/Igtp/Map1lc3a/Map1lc3b/Mfn2/Pink1/Pip4k2c/Rab1b/Rab33b/Rnf5/Snx30/Stx17/Synpo2/Tbc1d14/Ulk1/Ulk2/Wipi1	21
GO:0006633	GO:0006633	fatty acid biosynthetic process	27/2212	158/22345	0.003439637	0.028339417	Abcd1/Abcd2/Abhd3/Acacb/Acadl/Acadvl/Acsf3/Acss1/Agt/Decr2/Elovl7/Erlin2/Fa2h/Fads2/Fads6/Hacd3/Hacd4/Klhl25/Lpgat1/Mgll/Mlxipl/Pdk4/Plp1/Prkag2/Scd4/Sirt2/Wdtc1	27
GO:0001736	GO:0001736	establishment of planar polarity	14/2212	64/22345	0.003443376	0.028339417	Brsk2/Celsr1/Cplane1/Erbb4/Fuz/Fzd2/Fzd3/Fzd6/Nphp1/Rpgrip1l/Spag6l/Ttc8/Wnt7a/Wnt7b	14
GO:0000266	GO:0000266	mitochondrial fission	Dec-12	51/22345	0.003489268	0.02859746	Aurka/Bnip3/Ddhd1/Fis1/Gdap1/Igtp/Mapt/Mfn2/Pink1/Ppp2r2b/Spire1/Ucp2	12
GO:0014037	GO:0014037	Schwann cell differentiation	Dec-12	51/22345	0.003489268	0.02859746	Adam22/Arhgef10/Fa2h/Grb2/Lamb2/Lgi4/Mapk3/Ndrg1/Ntrk2/Pmp22/Pou3f2/Sirt2	12
GO:0042304	GO:0042304	regulation of fatty acid biosynthetic process	Dec-12	51/22345	0.003489268	0.02859746	Abcd1/Abcd2/Acadl/Acadvl/Agt/Erlin2/Klhl25/Lpgat1/Mlxipl/Pdk4/Sirt2/Wdtc1	12
GO:0051099	GO:0051099	positive regulation of binding	32/2212	197/22345	0.0035146	0.028765127	Add1/Aktip/Anxa2/Apoe/Arrb1/Bmp4/Calm1/Cav1/Ctnnb1/Dazap2/Epha4/Ephb6/Hip1r/Hipk2/Hmgb1/Lfng/Lrp1/Map1lc3b/Med25/Mfn2/Mfng/Plxnd1/Ramp1/Rb1/S100a10/Sirt2/Spag8/Spon1/Stmn1/Tcf7l2/Ticam1/Tns3	32
GO:0045926	GO:0045926	negative regulation of growth	40/2212	261/22345	0.003553131	0.029000037	Acvr1b/Agt/Ccdc85b/Cdkn2c/Cdkn2d/Cirbp/Cryab/Dip2b/Draxin/Epha7/Fgfr3/Fhl1/Gja1/H19/Kcnk2/Lgmn/Mag/Mt3/Nrp1/Plxna3/Ppt1/Ptch1/Ptprs/Rb1/Rgma/Rgs4/Rtn4/Sema4a/Sema4b/Sema4d/Sema4g/Sema6b/Sema6c/Sesn1/Spag9/Tcf7l2/Tnr/Ulk1/Ulk2/Wnt3	40
GO:0050730	GO:0050730	regulation of peptidyl-tyrosine phosphorylation	40/2212	261/22345	0.003553131	0.029000037	Adra1a/Adra2a/Agt/Angpt1/Arl2bp/Bmp6/Cadm4/Cav1/Cav2/Cntf/Cntn1/Crlf1/Dok7/Enpp2/Epha4/Epha7/Erbb4/Fgfr3/Gfra1/Gprc5b/Hes5/Igf2/Iqgap1/Itgb3/Lrp4/Musk/Nrp1/Pdgfra/Pdgfrb/Plpp3/Prkca/Prkcz/Prmt2/Prnp/Ptpn22/Reln/Sema4d/Srcin1/Tgfa/Tspan9	40
GO:0032507	GO:0032507	maintenance of protein location in cell	15/2212	71/22345	0.003578462	0.02916644	Arl2bp/Bbs4/Cav1/Ccdc88a/Chchd10/Dzip1/Gja1/Grik5/Gsn/Os9/Pink1/Rangap1/Skp1/Sun2/Tspo	15
GO:0035418	GO:0035418	protein localization to synapse	19/2212	99/22345	0.003583408	0.02916647	Adam22/Asic2/C1ql3/Cacng7/Clstn1/Dlgap1/Erbb4/Iqsec2/Kif5a/Lhfpl4/Map1a/Mapt/Nlgn1/Nlgn3/Nrxn3/Prkcz/Reln/Zdhhc12/Zdhhc2	19
GO:0003338	GO:0003338	metanephros morphogenesis	Aug-12	27/22345	0.003613119	0.029287112	Bmp4/Ctnnb1/Hes5/Lgr4/Smo/Sox8/Sox9/Wnt7b	8
GO:0010839	GO:0010839	negative regulation of keratinocyte proliferation	Aug-12	27/22345	0.003613119	0.029287112	Cd109/Ctsl/Fgfr2/Ift122/Ift172/Ift80/Nfatc1/Ptch1	8
GO:0036315	GO:0036315	cellular response to sterol	Aug-12	27/22345	0.003613119	0.029287112	Gpld1/Gpr155/Gramd1c/Inhbb/Mlc1/Ptch1/Rorc/Smo	8
GO:0097581	GO:0097581	lamellipodium organization	18/2212	92/22345	0.003641357	0.029475514	Ablim1/Ablim2/Arhgef4/Ccdc88a/Cdh13/Enpp2/Fgd4/Kank1/Parvb/Pdpn/Pik3r1/Plce1/Plxnb3/Pmp22/S1pr1/Spata13/Vcl/Wasf1	18
GO:0032411	GO:0032411	positive regulation of transporter activity	24/2212	136/22345	0.003681039	0.029755902	Asic2/Asph/Atp1b1/Atp1b2/Bmp4/Cacna2d1/Cacnb3/Cacng4/Calm1/Calm3/Chp1/Ednra/Ephb2/Kcnc2/Kcnk3/Nedd4l/Nlgn3/Pink1/Reln/Rgs9/S100a1/Stim1/Tcaf1/Wnk2	24
GO:0097106	GO:0097106	postsynaptic density organization	Nov-12	45/22345	0.003704855	0.029907458	C1ql3/Cadm1/Itgb3/Lrfn4/Lrrc4/Nlgn1/Nrxn3/Ophn1/Ptprs/Reln/Zdhhc12	11
GO:0033619	GO:0033619	membrane protein proteolysis	13/2212	58/22345	0.003793702	0.030541117	Adra2a/Aph1b/Aph1c/Apoe/Ctsh/Gpld1/Pacsin3/Prkcq/Rgma/Sh3d19/Snx33/Timp2/Timp3	13
GO:1903533	GO:1903533	regulation of protein targeting	13/2212	58/22345	0.003793702	0.030541117	Cacnb3/Cdk5r1/Cib1/Fis1/Inpp5k/Pink1/Prnp/Siah3/Slc1a1/Stom/Tcaf1/Tcaf2/Tomm7	13
GO:0010875	GO:0010875	positive regulation of cholesterol efflux	Sep-12	33/22345	0.003834671	0.030736535	Abca3/Abca7/Abcg4/Apoe/Cav1/Eepd1/Lrp1/Pltp/Ptch1	9
GO:0030947	GO:0030947	regulation of vascular endothelial growth factor receptor signaling pathway	Sep-12	33/22345	0.003834671	0.030736535	Angpt1/Bmp4/Cadm4/Cnmd/Dll1/Mt3/Nedd4/Nrp1/Robo1	9
GO:0031114	GO:0031114	regulation of microtubule depolymerization	Oct-12	39/22345	0.003838811	0.030736535	Apc2/Bmerb1/Cib1/Ckap2/Clasp2/Dysf/Map1a/Stmn2/Tpx2/Wdr47	10
GO:0045922	GO:0045922	negative regulation of fatty acid metabolic process	Oct-12	39/22345	0.003838811	0.030736535	Acacb/Acadl/Acadvl/Appl2/Dbi/Erlin2/Fmo1/Klhl25/Sox9/Wdtc1	10
GO:0042692	GO:0042692	muscle cell differentiation	64/2212	463/22345	0.003874696	0.030956085	Acadm/Actn1/Adra1a/Agt/Bhlhe41/Bmp4/Bmpr1a/C3/Cav2/Cby1/Cd81/Cd9/Chrnb1/Csrp1/Ctnnb1/Dll1/Dmpk/Dysf/Ednra/Ednrb/Efemp2/Fgfr2/Gpx1/H3f3a/Hey1/Hey2/Id2/Igf2/Lamb2/Mfn2/Mmp14/Myorg/Nebl/Nek5/Neo1/Nfatc1/Nfatc2/Nfatc4/Pdcd4/Pdgfra/Pdgfrb/Pgm5/Pias1/Plpp7/Pmp22/Prkd1/Ptgfrn/Rb1/Rgs4/Sgcb/Smarcd3/Smo/Smyd3/Sorbs2/Sort1/Sox6/Sox9/Spag9/Speg/Stim1/Tmod2/Tnnt3/Uchl1/Wnt7b	64
GO:0060562	GO:0060562	epithelial tube morphogenesis	56/2212	395/22345	0.003876724	0.030956085	Agt/Angpt1/Arl13b/Bbs4/Bmp4/Bsg/Cc2d2a/Ccdc103/Ccdc39/Ccdc40/Celsr1/Cobl/Csmd1/Ctnnb1/Ctsh/Ddr1/Dll1/Dnaaf1/Ednra/Enah/Epha4/Epha7/Fgf2/Fgfr2/Folr1/Foxd1/Fuz/Fzd2/Fzd3/Fzd6/Gja1/Hes5/Hey1/Ift122/Ift172/Lgr4/Mdk/Megf8/Mmp14/Mycn/Nfatc1/Nfatc4/Nrarp/Nrp1/Pbx1/Pdgfra/Plxnd1/Ptch1/Rgma/Robo1/Smo/Sox2/Sox8/Sox9/Spint2/Tctn1	56
GO:1903532	GO:1903532	positive regulation of secretion by cell	55/2212	387/22345	0.003969659	0.031655349	Abat/Adcy8/Agt/Anxa2/Apbb1/Arrb1/Atp13a2/Bad/Bmp6/Bsg/C1qtnf12/C1qtnf3/Camk2n1/Chrnb2/Clasp2/Cntf/Gabbr1/Gja1/Glud1/Glul/Golph3l/Gpld1/Inhbb/Lamp1/Lrp1/Mfn2/Myrip/Nlgn1/Nmb/Nnat/Oxct1/P2ry2/Pfkfb2/Pfkm/Pink1/Plcd1/Pld2/Prkca/Prkcq/Prkd1/Rab3d/Rasl10b/Rtn4/S100a10/Scamp5/Selenot/Sirt3/Sri/Stim1/Sybu/Syt10/Tcf7l2/Tm7sf3/Trpm4/Wls	55
GO:0007164	GO:0007164	establishment of tissue polarity	14/2212	65/22345	0.003996891	0.031786595	Brsk2/Celsr1/Cplane1/Erbb4/Fuz/Fzd2/Fzd3/Fzd6/Nphp1/Rpgrip1l/Spag6l/Ttc8/Wnt7a/Wnt7b	14
GO:0048008	GO:0048008	platelet-derived growth factor receptor signaling pathway	14/2212	65/22345	0.003996891	0.031786595	Arid5b/Clasp2/F3/Gab1/Hip1r/Inppl1/Iqgap1/Itgb3/Lrp1/Nrp1/Pdgfra/Pdgfrb/Ston1/Txnip	14
GO:0062197	GO:0062197	cellular response to chemical stress	46/2212	312/22345	0.004010853	0.031854705	Abcd1/Aifm2/Arl6ip5/Atp13a2/Axl/Bad/Bmp4/Bnip3/Capn1/Cat/Cav1/Cln3/Cst3/Cyp1b1/Dysf/Ect2/Ednra/Fancd2/Gpr37/Gpr37l1/Lrrc8d/Mapk3/Meak7/Mgat3/Mgst1/Micu1/Mpv17/Mt3/Pcgf2/Pdgfra/Pdgfrb/Pdk2/Pex5/Pink1/Prdx2/Prkd1/Psap/Romo1/Scn2a/Serpinb6a/Sirt2/Slc12a6/Slc1a1/Slc25a23/Slc2a4/Stx2	46
GO:0014033	GO:0014033	neural crest cell differentiation	19/2212	100/22345	0.004022564	0.031904768	Bmp4/Bmpr1a/Ednra/Ednrb/Erbb4/Fn1/Folr1/Mapk3/Nrp1/Sema4a/Sema4b/Sema4d/Sema4g/Sema6b/Sema6c/Smo/Sox10/Sox8/Sox9	19
GO:0030282	GO:0030282	bone mineralization	24/2212	137/22345	0.004053794	0.032109315	Ank/Atraid/Bmp4/Bmp6/Bmpr1a/Bmpr1b/Dlk1/Fam20c/Fgfr2/Fgfr3/Gja1/Gpm6b/Ift80/Lgr4/Ltbp3/Nfix/Pth1r/Ptn/S1pr1/Slc20a2/Slc24a3/Sox9/Tcf7l2/Trpm4	24
GO:0031290	GO:0031290	retinal ganglion cell axon guidance	Jul-12	22/22345	0.004127271	0.032150035	Bmpr1b/Epha7/Ephb1/Ephb2/Ephb3/Nrcam/Nrp1	7
GO:0071397	GO:0071397	cellular response to cholesterol	Jul-12	22/22345	0.004127271	0.032150035	Gpld1/Gpr155/Gramd1c/Inhbb/Mlc1/Ptch1/Smo	7
GO:0072273	GO:0072273	metanephric nephron morphogenesis	Jul-12	22/22345	0.004127271	0.032150035	Bmp4/Ctnnb1/Hes5/Lgr4/Smo/Sox8/Sox9	7
GO:0009191	GO:0009191	ribonucleoside diphosphate catabolic process	May-12	12/22345	0.004129762	0.032150035	Ampd3/Entpd1/Entpd2/Entpd5/Nudt18	5
GO:0044771	GO:0044771	meiotic cell cycle phase transition	May-12	12/22345	0.004129762	0.032150035	Ccnb2/Cdc20/Cdc25c/Ndc80/Ttk	5
GO:0060020	GO:0060020	Bergmann glial cell differentiation	May-12	12/22345	0.004129762	0.032150035	Gfap/Gpr37l1/Mapk3/Plpp3/Vim	5
GO:0070986	GO:0070986	left/right axis specification	May-12	12/22345	0.004129762	0.032150035	Arl13b/Dll1/Ift172/Mns1/Smo	5
GO:0072584	GO:0072584	caveolin-mediated endocytosis	May-12	12/22345	0.004129762	0.032150035	Cav1/Cln3/Mapk3/Mlc1/Nedd4l	5
GO:0072697	GO:0072697	protein localization to cell cortex	May-12	12/22345	0.004129762	0.032150035	Epb41l2/Ezr/Mex3b/Numa1/Plk1	5
GO:0090158	GO:0090158	endoplasmic reticulum membrane organization	May-12	12/22345	0.004129762	0.032150035	Arl6ip1/Atl1/Atl2/Reep5/Rtn4	5
GO:0090232	GO:0090232	positive regulation of spindle checkpoint	May-12	12/22345	0.004129762	0.032150035	Aurkb/Birc5/Cdca8/Incenp/Ndc80	5
GO:0090267	GO:0090267	positive regulation of mitotic cell cycle spindle assembly checkpoint	May-12	12/22345	0.004129762	0.032150035	Aurkb/Birc5/Cdca8/Incenp/Ndc80	5
GO:1903441	GO:1903441	protein localization to ciliary membrane	May-12	12/22345	0.004129762	0.032150035	Arl13b/Arl3/Ift80/Tub/Wdr19	5
GO:0015980	GO:0015980	energy derivation by oxidation of organic compounds	47/2212	321/22345	0.004188258	0.032562462	Abcd1/Acadm/Aco2/Bloc1s1/Bnip3/Cat/Ccnb1/Cdk1/Chchd10/Dhtkd1/Epm2a/Etfa/Hmgb1/Idh1/Idh2/Igf2/Inpp5k/Khk/Mdh1b/Mfn2/Mlxipl/Mt3/Ndufb3/Ndufv3/Nfatc4/Nr1d1/Ogdhl/Pask/Pde2a/Per2/Pfkm/Phka1/Phkg1/Pink1/Ppp1r1a/Ppp1r3c/Prkag2/Pygb/Pygl/S100b/Sdhaf4/Sirt3/Slc25a23/Sorbs1/Tcf7l2/Ugp2/Uqcr11	47
GO:0006865	GO:0006865	amino acid transport	28/2212	168/22345	0.004209696	0.032643122	Abat/Agt/Apba1/Arl6ip1/Arl6ip5/Cln3/Epm2a/Gabbr1/Gfap/Gja1/Kcnj10/Lrrc8d/Nfkbie/Ntrk2/Per2/Rgs4/Sfxn5/Slc17a5/Slc17a8/Slc1a1/Slc1a2/Slc22a4/Slc36a1/Slc38a1/Slc43a2/Slc6a17/Slc7a2/Slc7a4	28
GO:0030041	GO:0030041	actin filament polymerization	28/2212	168/22345	0.004209696	0.032643122	Add1/Add3/Bbs4/Capg/Capn1/Catip/Cdc42ep3/Cdc42ep4/Cobl/Coro1a/Cyfip2/Daam2/Fam107a/Fhdc1/Grb2/Gsn/Hip1r/Kank1/Kank2/Pak3/Pfn2/Plekhg2/Spire1/Spire2/Sptb/Sptbn1/Ssh3/Tmod2	28
GO:0060537	GO:0060537	muscle tissue development	68/2212	500/22345	0.004398378	0.033978721	Acadm/Adra1a/Agt/Angpt1/Bmp4/Bmpr1a/Boc/Cav1/Cav2/Cby1/Ccnb1/Cdk1/Cenpf/Chd7/Col11a1/Csrp1/Ctnnb1/Dll1/Dysf/Ednra/Efemp2/Ephb1/Erbb4/Fgf2/Fgfr2/Gja1/Gpx1/Hey1/Hey2/Hlf/Id2/Igf2/Kcnk2/Myh14/Myl6b/Myorg/Ncam1/Nebl/Nfix/Npr2/Nr1d2/Nras/Pdgfra/Pdgfrb/Pgm5/Pkp2/Pmp22/Rb1/Rgs4/S100b/S1pr1/Sgcb/Sgcg/Sirt2/Skil/Smad7/Smo/Sorbs2/Sox6/Sox8/Sox9/Speg/Srpk3/Tcf7l2/Usp2/Vamp5/Vrk3/Zbtb18	68
GO:0009313	GO:0009313	oligosaccharide catabolic process	Jun-12	17/22345	0.004420132	0.033978721	Ctbs/Gm2a/Man2b1/Man2b2/Neu3/Neu4	6
GO:0015693	GO:0015693	magnesium ion transport	Jun-12	17/22345	0.004420132	0.033978721	Cnnm2/Nipa1/Nipal1/Nipal3/Slc41a1/Slc41a3	6
GO:0051386	GO:0051386	regulation of neurotrophin TRK receptor signaling pathway	Jun-12	17/22345	0.004420132	0.033978721	Agt/Cyfip2/Dok5/Slc9a6/Ulk1/Wasf1	6
GO:1901201	GO:1901201	regulation of extracellular matrix assembly	Jun-12	17/22345	0.004420132	0.033978721	Agt/Antxr1/Clasp2/Mad2l2/Phldb1/Sox9	6
GO:2000678	GO:2000678	negative regulation of transcription regulatory region DNA binding	Jun-12	17/22345	0.004420132	0.033978721	Hey1/Hey2/Id2/Mad2l2/Per2/Sri	6
GO:0061001	GO:0061001	regulation of dendritic spine morphogenesis	13/2212	59/22345	0.00443376	0.033978721	Arhgap33/Cdk5r1/Epha4/Ephb2/Kif1a/Lzts3/Marcks/Mfn2/Nlgn1/Nlgn3/Pak3/Reln/Srcin1	13
GO:1900024	GO:1900024	regulation of substrate adhesion-dependent cell spreading	13/2212	59/22345	0.00443376	0.033978721	Cib1/Crkl/Enpp2/Itgb3/Kank1/Lims2/Mdk/Nrp1/Pdpn/Pkp2/Rac3/S100a10/St6gal1	13
GO:1900271	GO:1900271	regulation of long-term synaptic potentiation	13/2212	59/22345	0.00443376	0.033978721	Adcy8/Apoe/Cyp46a1/Epha4/Ephb2/Fam107a/Igsf11/Lgmn/Nlgn3/Prnp/Ptn/Reln/Zdhhc2	13
GO:0008306	GO:0008306	associative learning	22/2212	123/22345	0.004469468	0.034163644	Abca7/Agt/Atp1a2/Atxn1/Chrnb2/Ckap5/Cln3/Csmd1/Dcdc2a/Lgmn/Map1a/Meis2/Nlgn3/Pde1b/Pias1/Ppp1r1b/Ppt1/Reln/Slc1a1/Specc1/Tnr/Tuba1a	22
GO:0038127	GO:0038127	ERBB signaling pathway	22/2212	123/22345	0.004469468	0.034163644	Agt/Bcar3/Cadm1/Ccdc88a/Cdh13/Cpne3/Erbb4/Gab1/Grb2/Hip1r/Iqgap1/Lgmn/Mapk3/Mvb12b/Neu3/Npr2/Plce1/Rtn4/Shkbp1/Slc30a10/Sox9/Tgfa	22
GO:0006163	GO:0006163	purine nucleotide metabolic process	58/2212	415/22345	0.004554596	0.034769303	Abcd1/Acaa2/Acacb/Acadsb/Acot1/Acot6/Acsl6/Acss1/Adcy2/Adcy8/Ampd3/Atp1a2/Atp1b1/Atp2b2/Atp6v1a/Bad/Crot/Dip2a/Entpd1/Fis1/Fmo1/Fmo5/Gcdh/Gmpr/Gpam/Gucy1a1/Hmgcs2/Hsd17b4/Idh1/Idh2/Ldhb/Mccc2/Mcee/Mdh1b/Mmut/Nadk2/Nadsyn1/Naprt/Ndufb3/Ndufv3/Nme5/Npr2/Nudt16/Nudt18/Nudt3/Nudt7/Papss1/Papss2/Pcx/Pde2a/Pdk1/Pdk2/Pdk4/Pid1/Pnp/Slc25a42/Stat3/Tspo	58
GO:0060079	GO:0060079	excitatory postsynaptic potential	18/2212	94/22345	0.004620024	0.034952948	Atxn1/Cacnb3/Chrna4/Ckap5/Dgki/Dmpk/Grik5/Igsf11/Mapk8ip2/Mpp2/Nlgn1/Nlgn3/Prkcz/Reln/Rgs4/Sez6/Tmem25/Wnt7a	18
GO:1901379	GO:1901379	regulation of potassium ion transmembrane transport	18/2212	94/22345	0.004620024	0.034952948	Atp1b1/Atp1b2/Cav1/Cd63/Dpp10/Fhl1/Kcnc2/Kcnk3/Kcnn2/Kcnrg/Klhl24/Nedd4/Nedd4l/Nr3c2/Pick1/Prnp/Rgs4/Wnk2	18
GO:1901879	GO:1901879	regulation of protein depolymerization	18/2212	94/22345	0.004620024	0.034952948	Add1/Add3/Apc2/Asph/Bmerb1/Capg/Cib1/Ckap2/Clasp2/Dysf/Gsn/Map1a/Sptb/Sptbn1/Stmn2/Tmod2/Tpx2/Wdr47	18
GO:1903035	GO:1903035	negative regulation of response to wounding	18/2212	94/22345	0.004620024	0.034952948	Anxa2/Anxa5/Apoe/Cd109/Cd9/Clasp2/Cldn19/Epha4/Fgf2/Il33/Mdk/Neo1/Pdgfra/Pros1/Ptprs/Rgma/Stat3/Tnr	18
GO:0015813	GO:0015813	L-glutamate transmembrane transport	Aug-12	28/22345	0.004626038	0.034952948	Arl6ip1/Arl6ip5/Epm2a/Kcnj10/Per2/Slc17a8/Slc1a1/Slc1a2	8
GO:0042133	GO:0042133	neurotransmitter metabolic process	Aug-12	28/22345	0.004626038	0.034952948	Abat/Aldh5a1/Aldh9a1/Cln3/Hnmt/Maoa/Maob/Prima1	8
GO:0099558	GO:0099558	maintenance of synapse structure	Aug-12	28/22345	0.004626038	0.034952948	C1ql1/Cadm1/Cbln2/Chchd10/Itgb3/Nlgn1/Ophn1/Sort1	8
GO:2000310	GO:2000310	regulation of NMDA receptor activity	Aug-12	28/22345	0.004626038	0.034952948	Ephb2/Mapk8ip2/Nlgn1/Nlgn3/Pink1/Rasgrf1/Reln/Rgs9	8
GO:0035107	GO:0035107	appendage morphogenesis	29/2212	177/22345	0.004659783	0.035117979	Asph/Bmp4/Bmpr1a/Chd7/Col2a1/Cplane1/Ctnnb1/Dync2h1/Fgfr2/Frem2/Fuz/Fzd6/Gja1/Ift122/Ift140/Iqce/Lrp4/Megf8/Mycn/Nfia/Npr2/Pbx1/Ptch1/Rpgrip1l/Sox9/Wdr19/Wnt3/Wnt7a/Wnt9a	29
GO:0035108	GO:0035108	limb morphogenesis	29/2212	177/22345	0.004659783	0.035117979	Asph/Bmp4/Bmpr1a/Chd7/Col2a1/Cplane1/Ctnnb1/Dync2h1/Fgfr2/Frem2/Fuz/Fzd6/Gja1/Ift122/Ift140/Iqce/Lrp4/Megf8/Mycn/Nfia/Npr2/Pbx1/Ptch1/Rpgrip1l/Sox9/Wdr19/Wnt3/Wnt7a/Wnt9a	29
GO:0070570	GO:0070570	regulation of neuron projection regeneration	Oct-12	40/22345	0.004672467	0.035123857	Cntf/Epha4/Lrp1/Neo1/Omg/Ptn/Ptprs/Rgma/Rtn4/Tnr	10
GO:1905332	GO:1905332	positive regulation of morphogenesis of an epithelium	Oct-12	40/22345	0.004672467	0.035123857	Agt/Bmp4/Ctnnb1/Fgf2/Lgr4/Mdk/Pdgfra/Smo/Sox8/Sox9	10
GO:0034219	GO:0034219	carbohydrate transmembrane transport	23/2212	131/22345	0.004697701	0.03526862	Appl2/C1qtnf12/C3/Cers1/Clip3/Ednra/Erbb4/Inpp5k/Klf15/Mfn2/Ocln/Pea15a/Pid1/Prkca/Sgcb/Slc1a2/Slc27a1/Slc2a12/Slc2a4/Slc45a1/Sorbs1/Sort1/Stxbp4	23
GO:0046579	GO:0046579	positive regulation of Ras protein signal transduction	15/2212	73/22345	0.004715602	0.035358025	Adgrg1/Arrb1/Dgki/Dynlt1b/Gpr17/Itpkb/Lpar1/Lpar2/Mcf2l/Mmd2/Pdgfrb/Rasgrf1/Robo1/Rtn4/Tns3	15
GO:0003309	GO:0003309	type B pancreatic cell differentiation	Sep-12	34/22345	0.004764758	0.035681267	Bad/Bmp4/Bmp6/Dll1/Insm1/Rfx3/Sidt2/Smo/Vhl	9
GO:0070372	GO:0070372	regulation of ERK1 and ERK2 cascade	48/2212	332/22345	0.004900065	0.036648015	Abca7/Adra1a/Angpt1/Apoe/Arrb1/Bmp4/C1qtnf3/C3/Cav1/Cib1/Crkl/Dusp26/Dynlt1b/Ednra/Epha4/Epha7/Ephb1/Ephb2/Erbb4/Ezr/Fam83d/Fgf2/Fgfr2/Fgfr3/Fn1/Gnai2/Hmgb1/Itgb3/Lrp1/Mapk3/Mt3/Mturn/Ndrg2/Nod1/Nrp1/Ntsr2/Pdgfra/Pdgfrb/Phlpp1/Prkca/Prkcz/Prxl2c/Ptpn22/Sirt3/Slc30a10/Timp3/Vrk3/Wnk2	48
GO:0009308	GO:0009308	amine metabolic process	22/2212	124/22345	0.004937677	0.036882571	Abat/Abhd4/Aldh2/Atcay/Azin2/Chrnb2/Cln3/Cyp2d22/Ednra/Gpr37/Hnmt/Insm1/Maoa/Maob/Naaa/Oaz2/Pde1b/Rnf180/Sat1/Slc1a1/Sncaip/Vhl	22
GO:0019226	GO:0019226	transmission of nerve impulse	19/2212	102/22345	0.005034859	0.037560937	Agt/Cacng4/Cacng7/Chrna4/Chrnb2/Cldn19/Dcdc2a/Jam3/Kcnd2/Mag/Myh14/Nfasc/Npr2/Nrcam/Ntrk2/Pmp22/Scn2a/Scn8a/Tnr	19
GO:0050714	GO:0050714	positive regulation of protein secretion	30/2212	186/22345	0.005109089	0.038066586	Abat/Adcy8/Apbb1/Arrb1/Atp13a2/Bad/Bsg/C1qtnf12/C1qtnf3/Camk2n1/Gja1/Glud1/Glul/Golph3l/Gpld1/Lrp1/Myrip/Nnat/Oxct1/Pfkfb2/Pfkm/Prkcq/Sirt3/Sri/Stim1/Sybu/Tcf7l2/Tm7sf3/Trpm4/Wls	30
GO:0043244	GO:0043244	regulation of protein-containing complex disassembly	23/2212	132/22345	0.005168985	0.038400154	Add1/Add3/Apc2/Asph/Bmerb1/Bnip3/Capg/Cib1/Ckap2/Clasp2/Cln3/Dysf/Gsn/Igtp/Map1a/Per2/Rubcn/Sptb/Sptbn1/Stmn2/Tmod2/Tpx2/Wdr47	23
GO:1902414	GO:1902414	protein localization to cell junction	23/2212	132/22345	0.005168985	0.038400154	Adam22/Asic2/C1ql3/Cacng7/Cgnl1/Clstn1/Dlgap1/Erbb4/Iqsec2/Jam3/Kif5a/Lhfpl4/Map1a/Mapt/Nlgn1/Nlgn3/Nrxn3/Prkcz/Reln/Tjp2/Vcl/Zdhhc12/Zdhhc2	23
GO:0048736	GO:0048736	appendage development	33/2212	210/22345	0.005179889	0.038400154	Asph/Bmp4/Bmpr1a/Chd7/Col2a1/Cplane1/Ctnnb1/Dync2h1/Fgfr2/Frem2/Fuz/Fzd6/Gja1/Ift122/Ift140/Ift172/Ift80/Iqce/Lrp4/Megf8/Mycn/Nfia/Npr2/Pbx1/Ptch1/Rpgrip1l/Slc39a1/Smoc1/Sox9/Wdr19/Wnt3/Wnt7a/Wnt9a	33
GO:0060173	GO:0060173	limb development	33/2212	210/22345	0.005179889	0.038400154	Asph/Bmp4/Bmpr1a/Chd7/Col2a1/Cplane1/Ctnnb1/Dync2h1/Fgfr2/Frem2/Fuz/Fzd6/Gja1/Ift122/Ift140/Ift172/Ift80/Iqce/Lrp4/Megf8/Mycn/Nfia/Npr2/Pbx1/Ptch1/Rpgrip1l/Slc39a1/Smoc1/Sox9/Wdr19/Wnt3/Wnt7a/Wnt9a	33
GO:0008037	GO:0008037	cell recognition	26/2212	155/22345	0.005201109	0.038509092	Arsa/Cadm1/Casp6/Cd81/Cd9/Cdk5r1/Clgn/Cntn5/Dscaml1/Epha4/Ephb1/Ephb2/Ephb3/Fezf2/Folr1/Megf8/Ncam1/Ndn/Nrcam/Nrp1/Plxnd1/Robo1/Rtn4/Spa17/St6galnac6/Tub	26
GO:0090150	GO:0090150	establishment of protein localization to membrane	40/2212	267/22345	0.005284663	0.039023842	Aqp11/Arl6ip1/Bbs1/Cacnb3/Cdk5r1/Cib1/Cln3/Clstn1/Fis1/Folr1/Frmpd1/Golph3l/Inpp5k/Macf1/Micall1/Nacad/Npc1/Optn/Pex5/Prnp/Rab11b/Reep2/Rilpl2/Romo1/Sec62/Slc1a1/Sptbn1/Stom/Syne3/Tcaf1/Tcaf2/Vamp5/Vps37d/Zdhhc1/Zdhhc12/Zdhhc14/Zdhhc18/Zdhhc2/Zdhhc23/Zdhhc24	40
GO:0005978	GO:0005978	glycogen biosynthetic process	Nov-12	47/22345	0.005290472	0.039023842	Acadm/Epm2a/Igf2/Inpp5k/Nr1d1/Pask/Per2/Phkg1/Ppp1r3c/Sorbs1/Ugp2	11
GO:0009250	GO:0009250	glucan biosynthetic process	Nov-12	47/22345	0.005290472	0.039023842	Acadm/Epm2a/Igf2/Inpp5k/Nr1d1/Pask/Per2/Phkg1/Ppp1r3c/Sorbs1/Ugp2	11
GO:0046785	GO:0046785	microtubule polymerization	17/2212	88/22345	0.005301517	0.039056493	Cav1/Cenpj/Ckap5/Clasp2/Clip3/Eml2/Mapt/Nde1/Numa1/Slc39a12/Stmn1/Stmn2/Tppp/Tppp3/Tpx2/Tuba1a/Tubb4a	17
GO:0009064	GO:0009064	glutamine family amino acid metabolic process	14/2212	67/22345	0.005320512	0.039098804	Adhfe1/Aldh4a1/Aldh5a1/Asrgl1/Atcay/Cln3/Ddah1/Ddah2/Glud1/Glul/Oat/Prodh/Slc38a1/Ucp2	14
GO:0030837	GO:0030837	negative regulation of actin filament polymerization	14/2212	67/22345	0.005320512	0.039098804	Add1/Add3/Bbs4/Capg/Capn1/Gsn/Hip1r/Kank1/Kank2/Pfn2/Sptb/Sptbn1/Ssh3/Tmod2	14
GO:0051259	GO:0051259	protein complex oligomerization	39/2212	259/22345	0.005349368	0.039261965	Abca3/Acacb/Acot13/Adcy8/Aldh9a1/Appl2/Aqp11/Aqp4/Atl1/Atl2/Cby1/Chp1/Clybl/Cryz/Ect2/Kcna6/Kcnc2/Kcnd2/Kcnrg/Kcns3/Kctd4/Kctd5/Krt10/Lrrc8d/Lzts3/Mapt/Micu1/Mpp2/Nacc2/Pex5/Prnp/Pxdn/Rrm1/Shkbp1/Slc1a2/Tifa/Trpm4/Ugdh/Zdhhc1	39
GO:0060191	GO:0060191	regulation of lipase activity	16/2212	81/22345	0.005373117	0.039387283	Adcyap1r1/Adra1a/Agt/Angptl4/Fgf2/Fgfr2/Fgfr3/Lpar1/Lrp1/Marcks/Pdgfra/Pdgfrb/Plcd1/Ppt1/Prkcz/Sort1	16
GO:0007585	GO:0007585	respiratory gaseous exchange by respiratory system	15/2212	74/22345	0.005385282	0.039427479	Atp1a2/Cfap221/Cfap54/Chrna4/Dnah9/Ednra/Gsx2/Hipk2/Ndn/Nlgn1/Nlgn3/Nmb/Pask/Spag6l/Spef2	15
GO:0001935	GO:0001935	endothelial cell proliferation	28/2212	171/22345	0.005405468	0.039482866	Aggf1/Apoe/Bmp4/Bmp6/Cav1/Cav2/Cdh13/Cnmd/Col8a2/Dlk1/Dysf/F3/Fgf2/Fgfr3/Gja1/Hmgb1/Igf2/Itgb3/Mdk/Nrarp/Nras/Plxnb3/Prkca/Prkd1/Sparc/Stat1/Stat3/Vstm4	28
GO:0016053	GO:0016053	organic acid biosynthetic process	46/2212	317/22345	0.005406229	0.039482866	Aass/Abat/Abcd1/Abcd2/Abhd3/Acacb/Acadl/Acadvl/Acsf3/Acss1/Adi1/Agt/Aldh1a1/Cln3/Cyp39a1/Cyp7b1/Decr2/Elovl7/Erlin2/Fa2h/Fads2/Fads6/Fmo1/Gamt/Gatm/Glul/Hacd3/Hacd4/Klhl25/Ldhb/Lpgat1/Mgll/Mlxipl/Nr1d1/Pdk4/Per2/Plp1/Prkag2/Scd4/Sdsl/Sirt2/Slc38a1/Srr/Ugdh/Ugt1a6a/Wdtc1	46
GO:0009065	GO:0009065	glutamine family amino acid catabolic process	Jul-12	23/22345	0.005433143	0.039532644	Adhfe1/Aldh4a1/Asrgl1/Ddah1/Glud1/Oat/Prodh	7
GO:0090141	GO:0090141	positive regulation of mitochondrial fission	Jul-12	23/22345	0.005433143	0.039532644	Aurka/Bnip3/Ddhd1/Fis1/Igtp/Pink1/Spire1	7
GO:0090231	GO:0090231	regulation of spindle checkpoint	Jul-12	23/22345	0.005433143	0.039532644	Aurka/Aurkb/Birc5/Ccnb1/Cdca8/Incenp/Ndc80	7
GO:0008154	GO:0008154	actin polymerization or depolymerization	31/2212	195/22345	0.005555231	0.040371206	Add1/Add3/Bbs4/Capg/Capn1/Catip/Cdc42ep3/Cdc42ep4/Cobl/Coro1a/Cyfip2/Daam2/Enah/Fam107a/Fhdc1/Grb2/Gsn/Hip1r/Kank1/Kank2/Mical1/Mical3/Pak3/Pfn2/Plekhg2/Spire1/Spire2/Sptb/Sptbn1/Ssh3/Tmod2	31
GO:0032370	GO:0032370	positive regulation of lipid transport	19/2212	103/22345	0.005614472	0.040751534	Abca3/Abca5/Abca7/Abcb4/Abcg4/Acsl6/Anxa2/Apoe/Atp8a1/Bmp6/Cav1/Dbi/Eepd1/Lrp1/Mfn2/P2ry2/Pltp/Ptch1/Scp2	19
GO:0016241	GO:0016241	regulation of macroautophagy	21/2212	118/22345	0.005721249	0.041475538	Atp13a2/Bnip3/Cers1/Cln3/Epm2a/Fez1/Igtp/Mapk3/Nod1/Npc1/Nrbp2/Optn/Pink1/Pip4k2c/Rubcn/Sesn1/Sesn3/Snx30/Trim13/Ulk1/Wipi1	21
GO:0001933	GO:0001933	negative regulation of protein phosphorylation	48/2212	335/22345	0.005812696	0.042086771	Agt/Angpt1/Apoe/Arrb1/Cadm1/Cadm4/Camk2n1/Cav1/Ccnb1/Cd109/Cdkn2c/Chp1/Cib1/Crkl/Ctdsp2/Dbndd1/Ephb2/Epm2a/Fkbp8/Inpp5k/Inppl1/Insm1/Mapk8ip1/Mical1/Mlxipl/Niban1/Ocln/Pbk/Pid1/Pkia/Plk1/Plpp3/Prkag2/Prkca/Prkcz/Prnp/Ptpn22/Ptprt/Rassf2/Rb1/Sema4d/Sirt2/Smad7/Smpd1/Smyd3/Spag9/Srcin1/Uchl1	48
GO:0051560	GO:0051560	mitochondrial calcium ion homeostasis	Aug-12	29/22345	0.005843218	0.042255915	1600014C10Rik/Bnip3/Fis1/Mfn2/Micu1/Micu2/Slc25a23/Slc8b1	8
GO:0048679	GO:0048679	regulation of axon regeneration	Sep-12	35/22345	0.005860931	0.042332133	Cntf/Epha4/Lrp1/Neo1/Omg/Ptn/Ptprs/Rgma/Tnr	9
GO:0055088	GO:0055088	lipid homeostasis	29/2212	180/22345	0.005924327	0.042737719	Abca2/Abca3/Abca5/Abcb4/Abcd1/Abcg4/Abhd4/Acox1/Acox3/Angptl4/Apoe/Atp13a2/C1qtnf3/Cav1/Cyp39a1/Cyp7b1/Ephx2/Gpam/Mlxipl/Npc1/Nr1d1/Nr1d2/Ormdl1/Pkp2/Rtn4/Soat1/Tlcd4/Tspo/Zbtb20	29
GO:0014855	GO:0014855	striated muscle cell proliferation	17/2212	89/22345	0.005963179	0.042860801	Angpt1/Bmpr1a/Cav2/Ccnb1/Cdk1/Ctnnb1/Dsn1/Ephb1/Erbb4/Fgf2/Fgfr2/Gja1/Hey2/Kcnk2/Ncam1/Ndc80/Stat3	17
GO:0030071	GO:0030071	regulation of mitotic metaphase/anaphase transition	17/2212	89/22345	0.005963179	0.042860801	Actl6b/Aurkb/Birc5/Bub1/Bub1b/Ccnb1/Cdc20/Cdca8/Incenp/Ndc80/Nuf2/Plk1/Rad21/Rb1/Smarcd3/Spc24/Ttk	17
GO:0040014	GO:0040014	regulation of multicellular organism growth	17/2212	89/22345	0.005963179	0.042860801	Agt/Atrn/Bbs4/Chd7/Ezr/Gamt/Gpam/Gpr21/H19/Igf2/Lgmn/Pex5/Pls1/Pou3f2/Ptch1/Smo/Stat3	17
GO:1905954	GO:1905954	positive regulation of lipid localization	22/2212	126/22345	0.005996317	0.043046553	Abca3/Abca5/Abca7/Abcb4/Abcg4/Acacb/Acsl6/Anxa2/Apoe/Atp8a1/Bmp6/C3/Cav1/Dbi/Eepd1/Lrp1/Mfn2/P2ry2/Plin3/Pltp/Ptch1/Scp2	22
GO:0030433	GO:0030433	ubiquitin-dependent ERAD pathway	16/2212	82/22345	0.006076612	0.04334317	Cav1/Clgn/Edem2/Erlin2/Fbxo2/Fbxo44/Man1b1/Man1c1/Nrros/Os9/Rnf5/Svip/Tmub1/Tmub2/Trim13/Ubxn10	16
GO:0061709	GO:0061709	reticulophagy	Jun-12	18/22345	0.006081706	0.04334317	Retreg1/Snx30/Tex264/Ufc1/Ulk1/Ulk2	6
GO:0070571	GO:0070571	negative regulation of neuron projection regeneration	Jun-12	18/22345	0.006081706	0.04334317	Epha4/Neo1/Ptprs/Rgma/Rtn4/Tnr	6
GO:1901160	GO:1901160	primary amino compound metabolic process	Jun-12	18/22345	0.006081706	0.04334317	Aldh2/Atp2b2/Cyp2d22/Maoa/Pde1b/Rnf180	6
GO:1901970	GO:1901970	positive regulation of mitotic sister chromatid separation	Jun-12	18/22345	0.006081706	0.04334317	Aurkb/Birc5/Cdc20/Cdca8/Incenp/Rb1	6
GO:1905809	GO:1905809	negative regulation of synapse organization	Jun-12	18/22345	0.006081706	0.04334317	Apoe/Epha7/Mdga1/Nfatc4/Ptn/Robo1	6
GO:1904377	GO:1904377	positive regulation of protein localization to cell periphery	15/2212	75/22345	0.006129743	0.043632827	Cib1/Clip3/Cln3/Dpp10/Epb41l2/Ephb2/Ezr/Lrp1/Numa1/Pias1/Pls1/Prnp/Sorbs1/Sptbn1/Zdhhc2	15
GO:0009135	GO:0009135	purine nucleoside diphosphate metabolic process	May-12	13/22345	0.006168689	0.043646802	Ampd3/Bad/Entpd1/Entpd2/Nudt18	5
GO:0009179	GO:0009179	purine ribonucleoside diphosphate metabolic process	May-12	13/22345	0.006168689	0.043646802	Ampd3/Bad/Entpd1/Entpd2/Nudt18	5
GO:0048548	GO:0048548	regulation of pinocytosis	May-12	13/22345	0.006168689	0.043646802	Appl2/Axl/Cav1/Cln3/Ppt1	5
GO:1900272	GO:1900272	negative regulation of long-term synaptic potentiation	May-12	13/22345	0.006168689	0.043646802	Apoe/Epha4/Fam107a/Prnp/Ptn	5
GO:1990535	GO:1990535	neuron projection maintenance	May-12	13/22345	0.006168689	0.043646802	Abcd1/Abcd2/Kifbp/Map1a/Prnp	5
GO:0051651	GO:0051651	maintenance of location in cell	37/2212	245/22345	0.006236928	0.04407678	Apoe/Arl2bp/Asph/Aspm/Atp7b/Bbs4/Bdh2/Calm1/Calm3/Cav1/Ccdc88a/Chchd10/Chd7/Coro1a/Dbi/Dzip1/Ednra/Fgf2/Ftl1/Gja1/Gm2a/Grik5/Gsn/Itgb3/Myzap/Os9/Pink1/Plcd1/Plce1/Prkd1/Rangap1/Skp1/Slc25a23/Slc8b1/Sri/Sun2/Tspo	37
GO:0032330	GO:0032330	regulation of chondrocyte differentiation	Dec-12	55/22345	0.006664067	0.046982869	Bmp4/Bmp6/Chadl/Ctnnb1/Ltbp3/Mboat2/Mdk/Smad7/Sox6/Sox9/Thrb/Wnt9a	12
GO:0097352	GO:0097352	autophagosome maturation	Dec-12	55/22345	0.006664067	0.046982869	Calm1/Chmp1a/Cln3/Igtp/Lamp2/Lix1/Map1lc3a/Map1lc3b/Rubcn/Snapin/Snx14/Stx17	12
GO:0045787	GO:0045787	positive regulation of cell cycle	51/2212	363/22345	0.006727325	0.047330383	Ascl1/Aurka/Aurkb/Birc5/Bub1/Ccnb1/Ccpg1/Cdc20/Cdc25c/Cdca8/Cdk1/Cenpj/Chek2/Ect2/Fam83d/Fgfr2/Gja1/Hmgb1/Id2/Igf2/Incenp/Kif14/Lfng/Lgmn/Meis2/Ncapd2/Ncaph2/Ndc80/Npr2/Nr2e1/Nudt16/Numa1/Nusap1/Pbx1/Pdgfrb/Poc1a/Prkca/Racgap1/Rad21/Rb1/Rrm1/Sgo2a/Sirt2/Smarcd3/Smoc2/Spag5/Srpk2/Stxbp4/Tgfa/Ttl/Usp2	51
GO:0010464	GO:0010464	regulation of mesenchymal cell proliferation	Oct-12	42/22345	0.006761483	0.047330383	Arhgap5/Bmp4/Bmpr1a/Ctnnb1/Fgfr2/Hmgb1/Mycn/Ptn/Smo/Sox9	10
GO:0030866	GO:0030866	cortical actin cytoskeleton organization	Oct-12	42/22345	0.006761483	0.047330383	Ect2/Epb41l2/Ezr/Fhod1/Iqgap1/Iqgap3/Llgl1/Pls1/Rab13/Racgap1	10
GO:0038084	GO:0038084	vascular endothelial growth factor signaling pathway	Oct-12	42/22345	0.006761483	0.047330383	Cadm4/Cd63/Dll1/Gab1/Nrp1/Pdgfra/Pdgfrb/Prkd1/Robo1/Smoc2	10
GO:0038179	GO:0038179	neurotrophin signaling pathway	Oct-12	42/22345	0.006761483	0.047330383	Agt/Coro1a/Cyfip2/Dok5/Kidins220/Ndn/Slc9a6/Sort1/Ulk1/Wasf1	10
GO:0043550	GO:0043550	regulation of lipid kinase activity	Oct-12	42/22345	0.006761483	0.047330383	Fgf2/Fgfr3/Pdgfra/Pdgfrb/Pik3ip1/Pik3r1/Pik3r3/Rb1/Rbl2/Rubcn	10
GO:0002067	GO:0002067	glandular epithelial cell differentiation	16/2212	83/22345	0.006852678	0.04782192	Ascl1/Bad/Bmp4/Bmp6/Cav1/Ctnnb1/Dll1/Fgf2/Fgfr2/Insm1/Nkx6-2/Rfx3/Sidt2/Smo/Sox9/Vhl	16
GO:0048844	GO:0048844	artery morphogenesis	16/2212	83/22345	0.006852678	0.04782192	Apoe/Bmp4/Bmpr1a/Chd7/Ctnnb1/Ednra/Efemp2/Folr1/Hey1/Hey2/Lrp1/Mdk/Nrp1/Pdgfrb/Rtn4/Smad7	16
GO:0044772	GO:0044772	mitotic cell cycle phase transition	61/2212	449/22345	0.006856015	0.04782192	Actl6b/Acvr1b/Anapc2/Appl2/Aurkb/Birc5/Brsk2/Bub1/Bub1b/Calm1/Calm3/Camk2g/Ccna1/Ccnb1/Ccnb2/Ccnf/Ccng2/Cdc20/Cdc25c/Cdca8/Cdk1/Cdk18/Cdkn2c/Cdkn2d/Cenpf/Cenpj/Chek2/Cks2/Clasp2/Ctdsp2/Fam107a/Fhl1/Id2/Id4/Incenp/Iqgap3/Kank2/Kif14/Klf11/Nacc2/Ndc80/Nek11/Nfatc1/Nfia/Nfix/Nuf2/Pbx1/Pdpn/Pias1/Pkia/Plk1/Prkcq/Prmt2/Rad21/Rb1/Rbl2/Rrm1/Smarcd3/Spc24/Tacc3/Ttk	61
GO:0010594	GO:0010594	regulation of endothelial cell migration	28/2212	174/22345	0.006872375	0.047879437	Agt/Amot/Angpt1/Apoe/Bcas3/Bmp4/Bsg/Cib1/Emp2/Fgf2/Glul/Gpld1/Hmgb1/Igf2/Itgb3/Jup/Lgmn/Nr2e1/Nrp1/Plpp3/Prkca/Prkd1/Rin2/Sash1/Sema4a/Smoc2/Sparc/Wnt7a	28
GO:0042491	GO:0042491	inner ear auditory receptor cell differentiation	13/2212	62/22345	0.006889375	0.047941273	Atp2b2/Bmp4/Cux1/Dll1/Fgf2/Fgfr3/Hes5/Hey1/Hey2/Mycl/Mycn/Pcdh15/Pls1	13
GO:0071695	GO:0071695	anatomical structure maturation	45/2212	313/22345	0.006952363	0.048312704	Actl6b/Anks1/Ascl1/Aurka/Bfsp2/C1ql1/C3/Ccnb1/Cdk5r1/Cend1/Ctnnb1/Ctsl/Ednra/Ednrb/Fam20c/Fam210b/Fgfr3/Foxj1/Gja1/Grb14/H3f3a/Hes5/Id2/Ift80/Kif14/Lgi4/Nfasc/Nfix/Npr2/Nrcam/Plxnb1/Pmp22/Pth1r/Rac3/Rb1/Rere/Rfx3/Rxfp2/S1pr1/Sema4d/Sirt2/Slc24a4/Sox10/Sox8/Tcp11	45
GO:0072009	GO:0072009	nephron epithelium development	21/2212	120/22345	0.006959125	0.048312704	Agt/Aqp11/Bmp4/Ctnnb1/Dll1/Ednra/Ednrb/Fgf2/Foxd1/Hes5/Hey1/Klf15/Lamb2/Lgr4/Pbx1/Prom1/Ptch1/Smo/Sox8/Sox9/Wnt7b	21
GO:0150116	GO:0150116	regulation of cell-substrate junction organization	14/2212	69/22345	0.00697567	0.048370654	Clasp2/Enpp2/Fam107a/Gpm6b/Iqgap1/Iqsec1/Lrp1/Macf1/Mmp14/Nrp1/Pik3r1/Ptpra/S100a10/Vcl	14
GO:0046488	GO:0046488	phosphatidylinositol metabolic process	24/2212	143/22345	0.007013435	0.048374337	Efr3b/Fgf2/Fig4/Gpld1/Inpp4a/Inpp5k/Inppl1/Ip6k1/Itpkb/Lpgat1/Pdgfrb/Pgap4/Pigk/Pigs/Pigz/Pik3r1/Pik3r3/Pip4k2c/Pip4p1/Pitpnc1/Plcd1/Plcd4/Slc27a1/Socs6	24
GO:0009081	GO:0009081	branched-chain amino acid metabolic process	Jul-12	24/22345	0.007025387	0.048374337	Acadsb/Aldh6a1/Bckdha/Hibadh/Ivd/Mccc2/Sdsl	7
GO:0010560	GO:0010560	positive regulation of glycoprotein biosynthetic process	Jul-12	24/22345	0.007025387	0.048374337	Abca2/Chp1/Ctnnb1/Il33/Ramp1/Soat1/Tcf7l2	7
GO:0014856	GO:0014856	skeletal muscle cell proliferation	Jul-12	24/22345	0.007025387	0.048374337	Angpt1/Cav2/Dsn1/Ephb1/Fgf2/Ndc80/Stat3	7
GO:0021511	GO:0021511	spinal cord patterning	Jul-12	24/22345	0.007025387	0.048374337	Ascl1/Foxn4/Fuz/Ift122/Reln/Smo/Sox1	7
GO:0042069	GO:0042069	regulation of catecholamine metabolic process	Jul-12	24/22345	0.007025387	0.048374337	Abat/Aldh2/Chrnb2/Gpr37/Maob/Pde1b/Vhl	7
GO:0006084	GO:0006084	acetyl-CoA metabolic process	Sep-12	36/22345	0.007141582	0.049059926	Acaa2/Acacb/Acss1/Dip2a/Hmgcs2/Nudt7/Pdk1/Pdk2/Pdk4	9
GO:1900078	GO:1900078	positive regulation of cellular response to insulin stimulus	Sep-12	36/22345	0.007141582	0.049059926	Agt/C1qtnf12/Ctsd/Gnai2/Igf2/Marcks/Mfn2/Prkcz/Sorbs1	9
GO:0048469	GO:0048469	cell maturation	35/2212	231/22345	0.0072725	0.049842041	Actl6b/Anks1/Ascl1/Aurka/Bfsp2/C1ql1/C3/Ccnb1/Ctnnb1/Ednra/Ednrb/Fam20c/Fam210b/Foxj1/Gja1/Grb14/H3f3a/Hes5/Id2/Kif14/Lgi4/Nfasc/Nfix/Npr2/Nrcam/Pmp22/Pth1r/Rac3/Rb1/Rfx3/Rxfp2/Sirt2/Sox10/Sox8/Tcp11	35
GO:0008643	GO:0008643	carbohydrate transport	26/2212	159/22345	0.007283554	0.049842041	Appl2/C1qtnf12/C3/Cers1/Clip3/Ednra/Erbb4/Ezr/Inpp5k/Klf15/Mfn2/Ocln/Pea15a/Pid1/Pls1/Prkca/Sgcb/Slc1a2/Slc27a1/Slc2a12/Slc2a4/Slc35a5/Slc45a1/Sorbs1/Sort1/Stxbp4	26
GO:0060045	GO:0060045	positive regulation of cardiac muscle cell proliferation	Aug-12	30/22345	0.007289219	0.049842041	Bmpr1a/Ccnb1/Cdk1/Erbb4/Fgf2/Fgfr2/Hey2/Ncam1	8
GO:0090314	GO:0090314	positive regulation of protein targeting to membrane	Aug-12	30/22345	0.007289219	0.049842041	Cacnb3/Cdk5r1/Cib1/Fis1/Prnp/Stom/Tcaf1/Tcaf2	8
